# Supplementary material for: Warmer temperature during asexual reproduction induce methylome, transcriptomic, and lasting phenotypic changes in Fragaria vesca ecotypes
Source: Hortic Res. 2023 Jul 31;10(9):uhad156. doi: 10.1093/hr/uhad156 (PMC10500154; doi:10.1093/hr/uhad156)
Supplement: Web_Material_uhad156 [file web_material_uhad156.zip]

Archive with 42 entries (42 files):
- Supplementary datasheet 1.xlsx
- Supplementary datasheet 10.xlsx
- Supplementary datasheet 11.xlsx
- Supplementary datasheet 12.xlsx
- Supplementary datasheet 13_v1R.xlsx
- Supplementary datasheet 14_v1R.xlsx
- Supplementary datasheet 15.xlsx
- Supplementary datasheet 16.xlsx
- Supplementary datasheet 2.xlsx
- Supplementary datasheet 3.xlsx
- Supplementary datasheet 4.xlsx
- Supplementary datasheet 5.xlsx
- Supplementary datasheet 6.xlsx
- Supplementary datasheet 7.xlsx
- Supplementary datasheet 8.xlsx
- Supplementary datasheet 9.xlsx
- Supplementary Figure 1.pdf
- Supplementary Figure 10.pdf
- Supplementary Figure 11.pdf
- Supplementary Figure 12.pdf
- Supplementary Figure 13.pdf
- Supplementary Figure 14.pdf
- Supplementary Figure 15.pdf
- Supplementary Figure 16.pdf
- Supplementary Figure 17.pdf
- Supplementary Figure 18.pdf
- Supplementary Figure 19.pdf
- Supplementary Figure 2.pdf
- Supplementary Figure 20.pdf
- Supplementary Figure 21.pdf
- Supplementary Figure 22.pdf
- Supplementary Figure 23.pdf
- Supplementary Figure 24.pdf
- Supplementary Figure 25.pdf
- Supplementary Figure 26.pdf
- Supplementary Figure 3.pdf
- Supplementary Figure 4.pdf
- Supplementary Figure 5.pdf
- Supplementary Figure 6.pdf
- Supplementary Figure 7.pdf
- Supplementary Figure 8.pdf
- Supplementary Figure 9.pdf
