# Supplementary material for: Warmer temperature during asexual reproduction induce methylome, transcriptomic, and lasting phenotypic changes in Fragaria vesca ecotypes
Source: Hortic Res. 2023 Jul 31;10(9):uhad156. doi: 10.1093/hr/uhad156 (PMC10500154; doi:10.1093/hr/uhad156)
Supplement: Web_Material_uhad156 [file web_material_uhad156.zip › Supplementary datasheet 10.xlsx]

## Sheet: README
Supplementary datasheet 10: DMR peaks
Table showing the location, numbers and overlapped DMRs peaks between treatment with the window size 50kb in ecotypes
Sheet name	DMR peaks
Description	Summary of Differentially methylated region peaks
Colulme A	Chromosome
Colulme B	peak start
Colulme C	peak end
Sheet name	DMR peaks shared by ecotypes
Description	Summary of Differentially methylated region
Colulme A	Chromosome
Colulme B	peak start
Colulme C	peak end
Colulme D	peak number
Sheet name	gene and function of genes in DMR peaks shared by ecotypes
Description	gene and function of genes in DMR peaks shared by ecotypes
Colulme A	chr
Colulme B	start
Colulme C	end
Colulme D	ID
Colulme E	Peak No.
Colulme F	Closest homologue in Arabidopsis/F.vesca predicted
Sheet name	GO term enrichment for the genes in DMRs peaks shared by ecotypes
Description	GO term enrichment for the genes in DMRs peaks shared by ecotypes
Colulme A	GO term ID
Colulme B	GO term Description
Colulme C	Gene Ratio
Colulme D	Background Ratio
Colulme E	pvalue
Colulme F	p.adjust
Colulme G	qvalue
Colulme H	gene ID
Colulme I	Gene Count
Colulme J	Fold Enrichment

## Sheet: DMR peaks
Sheet name	DMR peaks
Description	DMRs peaks in ecotypes
Table showing the locations of DMRs peak with 50kb window size in ecotypes
Chromosome	peak start	peak end	Ecotype
Fvb1	19050000	19099999	ES12
Fvb2	5300000	5349999	ES12
Fvb2	10250000	10299999	ES12
Fvb2	10500000	10549999	ES12
Fvb2	10600000	10649999	ES12
Fvb2	10700000	10749999	ES12
Fvb2	22300000	22349999	ES12
Fvb3	20150000	20199999	ES12
Fvb3	20350000	20399999	ES12
Fvb4	14650000	14699999	ES12
Fvb4	14850000	14899999	ES12
Fvb4	15150000	15199999	ES12
Fvb5	19150000	19199999	ES12
Fvb5	19500000	19549999	ES12
Fvb5	19550000	19599999	ES12
Fvb5	19600000	19649999	ES12
Fvb5	19700000	19749999	ES12
Fvb6	19500000	19549999	ES12
Fvb6	19600000	19649999	ES12
Fvb7	6000000	6049999	ES12
Fvb1	19050000	19099999	ICE2
Fvb1	23200000	23249999	ICE2
Fvb2	10250000	10299999	ICE2
Fvb2	10500000	10549999	ICE2
Fvb2	10600000	10649999	ICE2
Fvb2	24450000	24499999	ICE2
Fvb3	2400000	2449999	ICE2
Fvb3	3050000	3099999	ICE2
Fvb3	17750000	17799999	ICE2
Fvb3	19300000	19349999	ICE2
Fvb3	20100000	20149999	ICE2
Fvb3	20150000	20199999	ICE2
Fvb3	20350000	20399999	ICE2
Fvb3	20550000	20599999	ICE2
Fvb3	32050000	32099999	ICE2
Fvb5	12550000	12599999	ICE2
Fvb5	19550000	19599999	ICE2
Fvb6	19500000	19549999	ICE2
Fvb6	19600000	19649999	ICE2
Fvb7	6000000	6049999	ICE2
Fvb1	17800000	17849999	IT4
Fvb1	19050000	19099999	IT4
Fvb2	10200000	10249999	IT4
Fvb2	10250000	10299999	IT4
Fvb2	10500000	10549999	IT4
Fvb2	10600000	10649999	IT4
Fvb3	9800000	9849999	IT4
Fvb3	19300000	19349999	IT4
Fvb3	20150000	20199999	IT4
Fvb3	20350000	20399999	IT4
Fvb4	7250000	7299999	IT4
Fvb4	14750000	14799999	IT4
Fvb4	15100000	15149999	IT4
Fvb5	19500000	19549999	IT4
Fvb5	19550000	19599999	IT4
Fvb5	19600000	19649999	IT4
Fvb6	14750000	14799999	IT4
Fvb6	19450000	19499999	IT4
Fvb6	19500000	19549999	IT4
Fvb6	19600000	19649999	IT4
Fvb1	24150000	24199999	NOR2
Fvb2	10250000	10299999	NOR2
Fvb2	10300000	10349999	NOR2
Fvb2	10450000	10499999	NOR2
Fvb2	10500000	10549999	NOR2
Fvb2	10600000	10649999	NOR2
Fvb2	10700000	10749999	NOR2
Fvb2	10750000	10799999	NOR2
Fvb2	22300000	22349999	NOR2
Fvb3	20150000	20199999	NOR2
Fvb3	20350000	20399999	NOR2
Fvb4	15150000	15199999	NOR2
Fvb5	2800000	2849999	NOR2
Fvb5	19150000	19199999	NOR2
Fvb5	19550000	19599999	NOR2
Fvb6	16050000	16099999	NOR2
Fvb6	19450000	19499999	NOR2
Fvb6	19500000	19549999	NOR2
Fvb6	19600000	19649999	NOR2
Fvb6	19650000	19699999	NOR2

## Sheet: DMR peaks shared by ecotypes
Sheet name	DMR peaks shared by ecotypes
Description	DMR peaks shared by ecotypes
Table showing the locations of DMRs peak with 50kb window size shared in ecotypes
Chromosome	peak start	peak end	peak number
Fvb2	10250000	10299999	peak1
Fvb2	10500000	10549999	peak2
Fvb2	10600000	10649999	peak3
Fvb3	20150000	20199999	peak4
Fvb3	20350000	20399999	peak5
Fvb5	19550000	19599999	peak6
Fvb6	19500000	19549999	peak7
Fvb6	19600000	19649999	peak8

## Sheet: gene and function of genes in D
Sheet name	gene and function of genes in DMR peaks shared by ecotypes
Description	gene and function of genes in DMR peaks shared by ecotypes
Table showing the gene and function of gene locates DMRs peak with 50kb window size shared in ecotypes
chr	start	end	ID	Peak No.	Closest homologue in Arabidopsis/F.vesca predicted
Fvb2	10250000	10299999	FvH4_2g11720	1
Fvb2	10250000	10299999	FvH4_2g11740	1	AT4G33625.1 | vacuole protein | Chr4:16153114-16154543 REVERSE LENGTH=200 | 201606; PREDICTED: uncharacterized protein LOC101311339 [Fragaria vesca subsp. vesca]; tr|A0A2P5ALR5|A0A2P5ALR5_PARAD Golgi apparatus membrane protein TVP OS=Parasponia andersonii OX=3476 GN=PanWU01x14_319630 PE=4 SV=1
Fvb2	10250000	10299999	FvH4_2g11750	1
Fvb2	10250000	10299999	FvH4_2g11751	1	AT1G60810.2 | ATP-citrate lyase A-2 | Chr1:22388691-22390993 REVERSE LENGTH=423 | 201606; sp|O22718|ACLA2_ARATH ATP-citrate synthase alpha chain protein 2 OS=Arabidopsis thaliana OX=3702 GN=ACLA-2 PE=2 SV=1; tr|V4KE11|V4KE11_EUTSA Uncharacterized protein OS=Eutrema salsugineum OX=72664 GN=EUTSA_v10023479mg PE=4 SV=1
Fvb2	10500000	10549999	FvH4_2g12020	2	AT3G20060.2 | ubiquitin-conjugating enzyme19 | Chr3:7002927-7003727 REVERSE LENGTH=136 | 201606; PREDICTED: ubiquitin-conjugating enzyme E2 20 [Fragaria vesca subsp. vesca]; sp|Q9LJZ5|UBC19_ARATH Ubiquitin-conjugating enzyme E2 19 OS=Arabidopsis thaliana OX=3702 GN=UBC19 PE=1 SV=1; tr|A0A2P6QFC2|A0A2P6QFC2_ROSCH Putative aminoacyltransferase, E1 ubiquitin-activating enzyme OS=Rosa chinensis OX=74…
Fvb2	10500000	10549999	FvH4_2g12030	2	AT3G59540.1 | Ribosomal L38e protein family | Chr3:21995897-21996742 REVERSE LENGTH=69 | 201606; PREDICTED: 60S ribosomal protein L38-like [Fragaria vesca subsp. vesca]; sp|O22860|RL38_ARATH 60S ribosomal protein L38 OS=Arabidopsis thaliana OX=3702 GN=RPL38A PE=3 SV=1; tr|A0A1J3IJA3|A0A1J3IJA3_NOCCA 60S ribosomal protein L38 (Fragment) OS=Noccaea caerulescens OX=107243 GN=MP_TR8445_c0_g1_i1_g.268…
Fvb2	10500000	10549999	FvH4_2g12040	2	AT5G06160.1 | splicing factor-like protein | Chr5:1862623-1866298 REVERSE LENGTH=504 | 201606; PREDICTED: splicing factor 3A subunit 3-like isoform X2 [Fragaria vesca subsp. vesca]; sp|Q9FG01|ATO_ARATH Splicing factor SF3a60 homolog OS=Arabidopsis thaliana OX=3702 GN=ATO PE=1 SV=1; tr|A0A2P6SBN6|A0A2P6SBN6_ROSCH Putative transcription factor C2H2 family OS=Rosa chinensis OX=74649 GN=RchiOBHm_Chr1…
Fvb2	10500000	10549999	FvH4_2g12060	2	AT1G62050.1 | Ankyrin repeat family protein | Chr1:22936323-22938874 REVERSE LENGTH=624 | 201606; PREDICTED: ankyrin repeat domain-containing protein 13B-like isoform X2 [Fragaria vesca subsp. vesca]; sp|Q5F259|AN13B_MOUSE Ankyrin repeat domain-containing protein 13B OS=Mus musculus OX=10090 GN=Ankrd13b PE=2 SV=1; tr|A0A2P6Q2K6|A0A2P6Q2K6_ROSCH Putative ankyrin repeat domain-containing protein OS…
Fvb2	10500000	10549999	FvH4_2g12061	2	AT5G42905.1 | Polynucleotidyl transferase%2C ribonuclease H-like superfamily protein | Chr5:17201414-17202323 REVERSE LENGTH=258 | 201606; putative ribonuclease H-like domain-containing protein [Rosa chinensis]; sp|P0C2F6|RNHX1_ARATH Putative ribonuclease H protein At1g65750 OS=Arabidopsis thaliana OX=3702 GN=At1g65750 PE=3 SV=1; tr|A0A2P6RF95|A0A2P6RF95_ROSCH Putative ribonuclease H-like domain-…
Fvb2	10600000	10649999	FvH4_2g12101	3	AT1G03780.2 | targeting protein for XKLP2 | Chr1:947785-951696 REVERSE LENGTH=758 | 201606; PREDICTED: protein TPX2 isoform X2 [Fragaria vesca subsp. vesca]; sp|F4I2H7|TPX2_ARATH Protein TPX2 OS=Arabidopsis thaliana OX=3702 GN=TPX2 PE=1 SV=1; tr|A0A2P6RU48|A0A2P6RU48_ROSCH Putative TPX2 central domain-containing protein OS=Rosa chinensis OX=74649 GN=RchiOBHm_Chr2g0127601 PE=4 SV=1
Fvb2	10600000	10649999	FvH4_2g12110	3
Fvb2	10600000	10649999	FvH4_2g12111	3
Fvb2	10600000	10649999	FvH4_2g12120	3	AT1G34420.1 | leucine-rich repeat transmembrane protein kinase family protein | Chr1:12584587-12587570 FORWARD LENGTH=966 | 201606; PREDICTED: LRR receptor-like serine/threonine-protein kinase GSO2 [Fragaria vesca subsp. vesca]; sp|O22938|PXC3_ARATH Leucine-rich repeat receptor-like tyrosine-protein kinase PXC3 OS=Arabidopsis thaliana OX=3702 GN=PXC3 PE=2 SV=1; tr|A0A2P6PR53|A0A2P6PR53_ROSCH Puta…
Fvb2	10600000	10649999	FvH4_2g12130	3	AT1G34430.1 | 2-oxoacid dehydrogenases acyltransferase family protein | Chr1:12588027-12590084 REVERSE LENGTH=465 | 201606; PREDICTED: dihydrolipoyllysine-residue acetyltransferase component 5 of pyruvate dehydrogenase complex, chloroplastic [Fragaria vesca subsp. vesca]; sp|Q9C8P0|ODP25_ARATH Dihydrolipoyllysine-residue acetyltransferase component 5 of pyruvate dehydrogenase complex, chloroplast…
Fvb3	20150000	20199999	FvH4_3g27050	4	AT2G22230.1 | Thioesterase superfamily protein | Chr2:9450042-9451427 FORWARD LENGTH=220 | 201606
Fvb3	20150000	20199999	FvH4_3g27051	4
Fvb3	20150000	20199999	FvH4_3g27052	4	AT2G28380.1 | dsRNA-binding protein 2 | Chr2:12134098-12135915 REVERSE LENGTH=434 | 201606; PREDICTED: double-stranded RNA-binding protein 1-like [Fragaria vesca subsp. vesca]; sp|B7E321|DRB5_ORYSJ Double-stranded RNA-binding protein 5 OS=Oryza sativa subsp. japonica OX=39947 GN=DRB5 PE=2 SV=1; tr|A0A2P6QEX4|A0A2P6QEX4_ROSCH Putative double-stranded RNA-binding domain-containing protein OS=Rosa c…
Fvb3	20150000	20199999	FvH4_3g27060	4	5-methyltetrahydropteroyltriglutamate--homocysteine methyltransferase-like isoform X1 [Rosa chinensis] &gt;gi|1358158249|gb|PRQ32727.1| putative 5-methyltetrahydropteroyltriglutamate--homocysteine S-methyltransferase [Rosa chinensis]; AT5G17920.2 | Cobalamin-independent synthase family protein | Chr5:5935771-5939195 FORWARD LENGTH=765 | 201606; sp|Q42699|METE_CATRO 5-methyltetrahydropteroyltriglu…
Fvb3	20150000	20199999	FvH4_3g27070	4
Fvb3	20150000	20199999	FvH4_3g27080	4
Fvb3	20150000	20199999	FvH4_3g27090	4	AT1G20920.7 | P-loop containing nucleoside triphosphate hydrolases superfamily protein | Chr1:7285342-7288842 FORWARD LENGTH=1166 | 201606; PREDICTED: DEAD-box ATP-dependent RNA helicase 42-like [Fragaria vesca subsp. vesca] &gt;gi|764565165|ref|XP_011461790.1| PREDICTED: DEAD-box ATP-dependent RNA helicase 42-like [Fragaria vesca subsp. vesca]; sp|Q8H0U8|RH42_ARATH DEAD-box ATP-dependent RNA hel…
Fvb3	20150000	20199999	FvH4_3g27100	4	AT3G43720.1 | Bifunctional inhibitor/lipid-transfer protein/seed storage 2S albumin superfamily protein | Chr3:15615549-15617099 REVERSE LENGTH=193 | 201606; PREDICTED: non-specific lipid transfer protein GPI-anchored 2 [Fragaria vesca subsp. vesca]; sp|Q9LZH5|LTPG2_ARATH Non-specific lipid transfer protein GPI-anchored 2 OS=Arabidopsis thaliana OX=3702 GN=LTPG2 PE=2 SV=1; tr|A0A2P6QEX3|A0A2P6QEX…
Fvb3	20350000	20399999	FvH4_3g27271	5
Fvb3	20350000	20399999	FvH4_3g27272	5	AT5G61450.1 | P-loop containing nucleoside triphosphate hydrolases superfamily protein | Chr5:24710240-24712882 REVERSE LENGTH=447 | 201606; tr|A0A2P6SBN7|A0A2P6SBN7_ROSCH Putative P-loop containing nucleoside triphosphate hydrolase OS=Rosa chinensis OX=74649 GN=RchiOBHm_Chr1g0331961 PE=4 SV=1; uncharacterized protein LOC112180265 [Rosa chinensis] &gt;gi|1365947077|ref|XP_024174568.1| uncharacter…
Fvb3	20350000	20399999	FvH4_3g27273	5
Fvb3	20350000	20399999	FvH4_3g27320	5	PREDICTED: uncharacterized protein LOC105350692 isoform X2 [Fragaria vesca subsp. vesca]
Fvb5	19550000	19599999	FvH4_5g28401	6	PREDICTED: uncharacterized protein LOC101303128 [Fragaria vesca subsp. vesca]; tr|A0A2P6RU48|A0A2P6RU48_ROSCH Putative TPX2 central domain-containing protein OS=Rosa chinensis OX=74649 GN=RchiOBHm_Chr2g0127601 PE=4 SV=1
Fvb5	19550000	19599999	FvH4_5g28402	6	PREDICTED: protein TPX2-like [Fragaria vesca subsp. vesca]; tr|A0A2P6RU48|A0A2P6RU48_ROSCH Putative TPX2 central domain-containing protein OS=Rosa chinensis OX=74649 GN=RchiOBHm_Chr2g0127601 PE=4 SV=1
Fvb5	19550000	19599999	FvH4_5g28440	6	AT1G03780.1 | targeting protein for XKLP2 | Chr1:948064-951696 REVERSE LENGTH=687 | 201606; PREDICTED: protein TPX2 isoform X2 [Fragaria vesca subsp. vesca]; sp|F4I2H7|TPX2_ARATH Protein TPX2 OS=Arabidopsis thaliana OX=3702 GN=TPX2 PE=1 SV=1; tr|A0A2P6RU48|A0A2P6RU48_ROSCH Putative TPX2 central domain-containing protein OS=Rosa chinensis OX=74649 GN=RchiOBHm_Chr2g0127601 PE=4 SV=1
Fvb5	19550000	19599999	FvH4_5g28441	6	PREDICTED: uncharacterized protein LOC105349343 [Fragaria vesca subsp. vesca]
Fvb6	19500000	19549999	FvH4_6g25561	7	putative RNA-directed DNA polymerase [Rosa chinensis]; tr|A0A2P6RGM3|A0A2P6RGM3_ROSCH Putative RNA-directed DNA polymerase OS=Rosa chinensis OX=74649 GN=RchiOBHm_Chr3g0492921 PE=4 SV=1
Fvb6	19500000	19549999	FvH4_6g25562	7	PREDICTED: uncharacterized protein LOC101293591 [Fragaria vesca subsp. vesca] &gt;gi|764589072|ref|XP_011464957.1| PREDICTED: uncharacterized protein LOC101293591 [Fragaria vesca subsp. vesca] &gt;gi|764589075|ref|XP_011464958.1| PREDICTED: uncharacterized protein LOC101293591 [Fragaria vesca subsp. vesca] &gt;gi|764589078|ref|XP_011464959.1| PREDICTED: uncharacterized protein LOC101293591 [Fraga…
Fvb6	19500000	19549999	FvH4_6g25590	7	AT4G26140.5 | beta-galactosidase 12 | Chr4:13244057-13247823 REVERSE LENGTH=592 | 201606; hypothetical protein OsJ_02342 [Oryza sativa Japonica Group]; sp|P45582|BGAL_ASPOF Beta-galactosidase OS=Asparagus officinalis OX=4686 PE=2 SV=1; tr|A0A0E0MYG5|A0A0E0MYG5_ORYRU Beta-galactosidase OS=Oryza rufipogon OX=4529 PE=3 SV=1
Fvb6	19500000	19549999	FvH4_6g25600	7
Fvb6	19500000	19549999	FvH4_6g25610	7	AT1G03780.1 | targeting protein for XKLP2 | Chr1:948064-951696 REVERSE LENGTH=687 | 201606; PREDICTED: protein TPX2 isoform X2 [Fragaria vesca subsp. vesca]; sp|F4I2H7|TPX2_ARATH Protein TPX2 OS=Arabidopsis thaliana OX=3702 GN=TPX2 PE=1 SV=1; tr|A0A2P6RU48|A0A2P6RU48_ROSCH Putative TPX2 central domain-containing protein OS=Rosa chinensis OX=74649 GN=RchiOBHm_Chr2g0127601 PE=4 SV=1
Fvb6	19600000	19649999	FvH4_6g25650	8	AT3G57940.1 | GNAT acetyltransferase (DUF699) | Chr3:21449560-21455834 FORWARD LENGTH=1028 | 201606; PREDICTED: UPF0202 protein At3g57940-like isoform X2 [Fragaria vesca subsp. vesca]; sp|Q9M2Q4|NT102_ARATH RNA cytidine acetyltransferase 2 OS=Arabidopsis thaliana OX=3702 GN=At3g57940 PE=2 SV=2; tr|A0A2P6RRL1|A0A2P6RRL1_ROSCH RNA cytidine acetyltransferase OS=Rosa chinensis OX=74649 GN=RchiOBHm_Ch…
Fvb6	19600000	19649999	FvH4_6g25670	8
					0.135135
					199.812

## Sheet: GO term enrichment for the gene
Sheet name	GO term enrichment for the genes in DMRs peaks shared by ecotypes
Description	GO term enrichment for the genes in DMRs peaks shared by ecotypes
Table showing statistical analysis to overlapped DEDMGS in ecotypes (ES12, ICE2, IT4, NOR2). The GO term, gene ratio, backgroup ratio, p value, gene ID, gene counts, fold enrichment, ecotype are included. See below for overview of sheets.
GO term ID	GO term Description	Gene Ratio	Background Ratio	pvalue	p.adjust	qvalue	gene ID	Gene Count	Fold Enrichment
GO:0009086	methionine biosynthetic process	2022-01-08	12/10453	0.0091502	0.013639	0.00363464	FvH4_3g27060	1	108.885
GO:0006555	methionine metabolic process	2022-01-08	14/10453	0.0106681	0.015607	0.0041591	FvH4_3g27060	1	93.3304
GO:0044272	sulfur compound biosynthetic process	2022-01-08	45/10453	0.0339366	0.0454405	0.0121094	FvH4_3g27060	1	29.0361
GO:0000398	mRNA splicing, via spliceosome	2022-01-08	72/10453	0.0538111	0.0694948	0.0185196	FvH4_2g12040	1	18.1476
GO:0000375	RNA splicing, via transesterification reactions	2022-01-08	73/10453	0.0545403	0.0694948	0.0185196	FvH4_2g12040	1	17.899
GO:0000377	RNA splicing, via transesterification reactions with bulged adenosine as nucleophile	2022-01-08	73/10453	0.0545403	0.0694948	0.0185196	FvH4_2g12040	1	17.899
GO:0044283	small molecule biosynthetic process	2022-01-08	249/10453	0.175468	0.192527	0.0513064	FvH4_3g27060	1	5.24749
GO:0006412	translation	2022-01-08	493/10453	0.320656	0.323381	0.0861774	FvH4_2g12030	1	2.65035
GO:0043043	peptide biosynthetic process	2022-01-08	498/10453	0.323381	0.323381	0.0861774	FvH4_2g12030	1	2.62374
GO:0007052	mitotic spindle organization	2022-03-08	15/10453	1.3332e-07	1.3107e-06	3.4929e-07	FvH4_2g12101/FvH4_5g28440/FvH4_6g25610	3	261.325
GO:0032147	activation of protein kinase activity	2022-03-08	15/10453	1.3332e-07	1.3107e-06	3.4929e-07	FvH4_2g12101/FvH4_5g28440/FvH4_6g25610	3	261.325
GO:0060236	regulation of mitotic spindle organization	2022-03-08	15/10453	1.3332e-07	1.3107e-06	3.4929e-07	FvH4_2g12101/FvH4_5g28440/FvH4_6g25610	3	261.325
GO:0070507	regulation of microtubule cytoskeleton organization	2022-03-08	15/10453	1.3332e-07	1.3107e-06	3.4929e-07	FvH4_2g12101/FvH4_5g28440/FvH4_6g25610	3	261.325
GO:0090224	regulation of spindle organization	2022-03-08	15/10453	1.3332e-07	1.3107e-06	3.4929e-07	FvH4_2g12101/FvH4_5g28440/FvH4_6g25610	3	261.325
GO:1902850	microtubule cytoskeleton organization involved in mitosis	2022-03-08	15/10453	1.3332e-07	1.3107e-06	3.4929e-07	FvH4_2g12101/FvH4_5g28440/FvH4_6g25610	3	261.325
GO:0001934	positive regulation of protein phosphorylation	2022-03-08	16/10453	1.6402e-07	1.3107e-06	3.4929e-07	FvH4_2g12101/FvH4_5g28440/FvH4_6g25610	3	244.992
GO:0045860	positive regulation of protein kinase activity	2022-03-08	16/10453	1.6402e-07	1.3107e-06	3.4929e-07	FvH4_2g12101/FvH4_5g28440/FvH4_6g25610	3	244.992
GO:0010562	positive regulation of phosphorus metabolic process	2022-03-08	17/10453	1.991e-07	1.3107e-06	3.4929e-07	FvH4_2g12101/FvH4_5g28440/FvH4_6g25610	3	230.581
GO:0033674	positive regulation of kinase activity	2022-03-08	17/10453	1.991e-07	1.3107e-06	3.4929e-07	FvH4_2g12101/FvH4_5g28440/FvH4_6g25610	3	230.581
GO:0042327	positive regulation of phosphorylation	2022-03-08	17/10453	1.991e-07	1.3107e-06	3.4929e-07	FvH4_2g12101/FvH4_5g28440/FvH4_6g25610	3	230.581
GO:0045937	positive regulation of phosphate metabolic process	2022-03-08	17/10453	1.991e-07	1.3107e-06	3.4929e-07	FvH4_2g12101/FvH4_5g28440/FvH4_6g25610	3	230.581
GO:0032886	regulation of microtubule-based process	2022-03-08	20/10453	3.3342e-07	2.0262e-06	5.3996e-07	FvH4_2g12101/FvH4_5g28440/FvH4_6g25610	3	195.994
GO:0051347	positive regulation of transferase activity	2022-03-08	22/10453	4.5009e-07	2.3705e-06	6.317e-07	FvH4_2g12101/FvH4_5g28440/FvH4_6g25610	3	178.176
GO:0007346	regulation of mitotic cell cycle	2022-03-08	29/10453	1.0653e-06	3.3662e-06	8.9706e-07	FvH4_2g12101/FvH4_5g28440/FvH4_6g25610	3	135.168
GO:0010604	positive regulation of macromolecule metabolic process	2022-03-08	42/10453	3.3312e-06	7.7401e-06	2.0626e-06	FvH4_2g12101/FvH4_5g28440/FvH4_6g25610	3	93.3304
GO:0051173	positive regulation of nitrogen compound metabolic process	2022-03-08	42/10453	3.3312e-06	7.7401e-06	2.0626e-06	FvH4_2g12101/FvH4_5g28440/FvH4_6g25610	3	93.3304
GO:1903047	mitotic cell cycle process	2022-03-08	46/10453	4.3985e-06	9.3914e-06	2.5027e-06	FvH4_2g12101/FvH4_5g28440/FvH4_6g25610	3	85.2147
GO:0048522	positive regulation of cellular process	2022-03-08	54/10453	7.1664e-06	1.3166e-05	3.5087e-06	FvH4_2g12101/FvH4_5g28440/FvH4_6g25610	3	72.5903
GO:0048518	positive regulation of biological process	2022-03-08	63/10453	1.1436e-05	1.9641e-05	5.234e-06	FvH4_2g12101/FvH4_5g28440/FvH4_6g25610	3	62.2202
GO:0007017	microtubule-based process	2022-03-08	135/10453	0.00011252	0.0001743	4.6448e-05	FvH4_2g12101/FvH4_5g28440/FvH4_6g25610	3	29.0361
