# Supplementary material for: Warmer temperature during asexual reproduction induce methylome, transcriptomic, and lasting phenotypic changes in Fragaria vesca ecotypes
Source: Hortic Res. 2023 Jul 31;10(9):uhad156. doi: 10.1093/hr/uhad156 (PMC10500154; doi:10.1093/hr/uhad156)
Supplement: Web_Material_uhad156 [file web_material_uhad156.zip › Supplementary datasheet 13_v1R.xlsx]

## Sheet: README
Supplementary datasheet 13: Comparision and overlapping of differentially methylated genes
Table showing overlaaping of differentially methylated genes in ecotypes (ES12, ICE2, IT4, NOR2) in methylation contexts (CGN, CHG, CHH, all C). See below for overview of sheets.
Sheet name	Summary of DMGs
Description	Summary of DMGs
Colulme A	ecotype
Colulme B	CGN
Colulme C	CHG
Colulme D	CHH
Colulme E	Percentage of shared CGN DMGs
Colulme F	Percentage of shared CHG DMGs
Colulme G	Percentage of shared CHH DMGs
Sheet name	ES12 DMGs
Description	DMGs in ES12
Colulme A	Chromosome
Colulme B	start
Colulme C	end
Colulme D	number_of_dms
Colulme E	hypermethylated_samples
Colulme F	hypomethylated_samples
Colulme G	methylation_level_18°C
Colulme H	methylation_level_28°C
Colulme I	ID
Colulme J	difference
Colulme K	context
Sheet name	ICE2 DMGs
Description	DMGs in ICE2
Colulme A	Chromosome
Colulme B	start
Colulme C	end
Colulme D	number_of_dms
Colulme E	hypermethylated_samples
Colulme F	hypomethylated_samples
Colulme G	methylation_level_18°C
Colulme H	methylation_level_28°C
Colulme I	ID
Colulme J	difference
Colulme K	context
Sheet name	IT4 DMGs
Description	DMGs in IT4
Colulme A	Chromosome
Colulme B	start
Colulme C	end
Colulme D	number_of_dms
Colulme E	hypermethylated_samples
Colulme F	hypomethylated_samples
Colulme G	methylation_level_18°C
Colulme H	methylation_level_28°C
Colulme I	ID
Colulme J	difference
Colulme K	context
Sheet name	NOR2 DMGs
Description	DMGs in NOR2
Colulme A	Chromosome
Colulme B	start
Colulme C	end
Colulme D	number_of_dms
Colulme E	hypermethylated_samples
Colulme F	hypomethylated_samples
Colulme G	methylation_level_18°C
Colulme H	methylation_level_28°C
Colulme I	ID
Colulme J	difference
Colulme K	context
Sheet name	CGN
Description	DMGs shared by ecotypes
Colulme A	Ecotype combinations
Colulme B	Number of DMGs
Colulme C	Gene ID
Sheet name	CHG
Description	DMGs shared by ecotypes
Colulme A	Ecotype combinations
Colulme B	Number of DMGs
Colulme C	Gene ID
Sheet name	CHH
Description	DMGs shared by ecotypes
Colulme A	Ecotype combinations
Colulme B	Number of DMGs
Colulme C	Gene ID
Sheet name	All-C
Description	DMGs shared by ecotypes
Colulme A	Ecotype combinations
Colulme B	Number of DMGs
Colulme C	Gene ID

## Sheet: Summary of DMGs
Sheet name	Summary of DMGs
Description	Summary of DMGs
Table showing the DMG numbers as well as proportions of shared DMGs of different methylation context and different ecotypes, and pvalue from wilcoxon test.
ecotype	CGN	CHG	CHH	Percentage of shared CGN DMGs	Percentage of shared CHG DMGs	Percentage of shared CHH DMGs
ES12	703	1479	613	0.0213371	0.0574713	0.0228385
ICE2	905	1631	613	0.0165746	0.0521153	0.0228385
IT4	794	2176	462	0.0188917	0.0390625	0.030303
NOR2	1352	2499	619	0.0110947	0.0340136	0.0226171
shared by all ecotypes	15	85	14
	CGN vs CHG	CHGvs CHH	CHH vs CGN	CHG vs others	CGN vs others
pvalue	0.029	0.029	0.029	0.008	0.008
	CHG>CHH>CGN

## Sheet: ES12 DMGs
Sheet name	ES12 DMGs
Description	DMGs in ES12
Table showing the location, numbers, hyper- and hypo-methyalted samples, methylation level of samples of DMRs, gene IDs, methylation difference, methylation context between generations in different methylation context and ecotypes in ES12
Chromosome	start	end	number_of_dms	hypermethylated_samples	hypomethylated_samples	methylation_level_18°C	methylation_level_28°C	ID	difference	context
Fvb1	115312	115312	1			0.695652	0.302326	FvH4_1g00210	-0.393327	CGN
Fvb1	190280	190280	1	18°C	28°C	0.258621	0	FvH4_1g00345	-0.258621	CGN
Fvb1	1201174	1201174	1	18°C	28°C	0.34375	0	FvH4_1g02230	-0.34375	CGN
Fvb1	1345878	1345878	1	18°C	28°C	0.506494	0.140845	FvH4_1g02430	-0.365648	CGN
Fvb1	1905176	1905176	1	18°C	28°C	0.701754	0.324324	FvH4_1g03470	-0.37743	CGN
Fvb1	1922512	1922512	1	18°C	28°C	0.858696	0.545454	FvH4_1g03520	-0.313241	CGN
Fvb1	2663895	2663895	1	18°C	28°C	0.963636	0.759259	FvH4_1g05000	-0.204377	CGN
Fvb1	2722158	2722158	1	18°C	28°C	0.833333	0.480519	FvH4_1g05130	-0.352814	CGN
Fvb1	2888554	2888554	1	18°C	28°C	0.422222	0.1	FvH4_1g05470	-0.322222	CGN
Fvb1	3937410	3937505	2	18°C	28°C	0.778302	0.463542	FvH4_1g07401	-0.31476	CGN
Fvb1	4735130	4735130	1	18°C	28°C	0.693878	0.290909	FvH4_1g08920	-0.402969	CGN
Fvb1	4758605	4758605	1	28°C	18°C	0.148936	0.55102	FvH4_1g08970	0.402084	CGN
Fvb1	4883215	4883215	1	18°C	28°C	0.507463	0.152542	FvH4_1g09160	-0.35492	CGN
Fvb1	5172090	5172090	1	18°C	28°C	0.254237	0	FvH4_1g09660	-0.254237	CGN
Fvb1	5372125	5372125	1	18°C	28°C	0.216216	0	FvH4_1g09890	-0.216216	CGN
Fvb1	5399859	5399859	1	18°C	28°C	0.186667	0.0215054	FvH4_1g09940	-0.165161	CGN
Fvb1	5428566	5428566	1	18°C	28°C	0.808511	0.305556	FvH4_1g09990	-0.502955	CGN
Fvb1	5549203	5549203	1	18°C	28°C	0.736111	0.416667	FvH4_1g10190	-0.319444	CGN
Fvb1	5584175	5584175	1	18°C	28°C	0.636364	0.210526	FvH4_1g10250	-0.425837	CGN
Fvb1	5765451	5765514	2	18°C	28°C	0.467836	0.21608	FvH4_1g10521	-0.251756	CGN
Fvb1	5765451	5765514	2	18°C	28°C	0.467836	0.21608	FvH4_1g10530	-0.251756	CGN
Fvb1	6084162	6084162	1	18°C	28°C	0.849057	0.510638	FvH4_1g11150	-0.338418	CGN
Fvb1	6130691	6130691	1	18°C	28°C	0.64557	0.276316	FvH4_1g11230	-0.369254	CGN
Fvb1	6132738	6132738	1	18°C	28°C	0.642857	0.234375	FvH4_1g11240	-0.408482	CGN
Fvb1	6407596	6407679	4	18°C	28°C	0.550813	0.272912	FvH4_1g11720	-0.277901	CGN
Fvb1	6674699	6674864	3	18°C	28°C	0.114327	0.0164745	FvH4_1g12210	-0.0978526	CGN
Fvb1	7203980	7203980	1	18°C	28°C	0.863636	0.520833	FvH4_1g13070	-0.342803	CGN
Fvb1	7438634	7438634	1	18°C	28°C	0.3	0.046875	FvH4_1g13530	-0.253125	CGN
Fvb1	8286375	8286375	1	18°C	28°C	0.769231	0.4625	FvH4_1g14840	-0.306731	CGN
Fvb1	8449540	8449540	1	28°C	18°C	0.121212	0.65625	FvH4_1g15020	0.535038	CGN
Fvb1	8564622	8564622	1	18°C	28°C	0.854545	0.535714	FvH4_1g15120	-0.318831	CGN
Fvb1	8861836	8861836	1	18°C	28°C	0.373626	0.0481928	FvH4_1g15620	-0.325434	CGN
Fvb1	9200949	9200949	1	28°C	18°C	0.009434	0.185185	FvH4_1g16100	0.175751	CGN
Fvb1	9560378	9560378	1	18°C	28°C	0.783333	0.455882	FvH4_1g16590	-0.327451	CGN
Fvb1	9565887	9565887	1	18°C	28°C	1	0.77027	FvH4_1g16600	-0.22973	CGN
Fvb1	9617084	9617084	1	18°C	28°C	0.304348	0	FvH4_1g16640	-0.304348	CGN
Fvb1	9931985	9931985	1	18°C	28°C	0.403846	0.0735294	FvH4_1g17190	-0.330317	CGN
Fvb1	10599162	10599162	1	18°C	28°C	0.510204	0.166667	FvH4_1g18220	-0.343537	CGN
Fvb1	10974321	10974477	2	18°C	28°C	0.394958	0.151394	FvH4_1g18660	-0.243564	CGN
Fvb1	11411430	11411430	1	18°C	28°C	0.466667	0.136364	FvH4_1g19194	-0.330303	CGN
Fvb1	14181465	14181465	1	28°C	18°C	0	0.134328	FvH4_1g22290	0.134328	CGN
Fvb1	14553400	14553400	1	28°C	18°C	0.287234	0.553398	FvH4_1g22620	0.266164	CGN
Fvb1	14729677	14729677	1	18°C	28°C	0.95	0.742268	FvH4_1g22780	-0.207732	CGN
Fvb1	15195871	15195871	1	18°C	28°C	0.592593	0.290909	FvH4_1g23340	-0.301683	CGN
Fvb1	15406154	15406154	1	18°C	28°C	0.735849	0.288889	FvH4_1g23560	-0.44696	CGN
Fvb1	16325042	16325042	1	18°C	28°C	0.861111	0.387097	FvH4_1g24480	-0.474014	CGN
Fvb1	16498466	16498466	1	18°C	28°C	0.571429	0.267606	FvH4_1g24690	-0.303823	CGN
Fvb1	17128619	17128619	1	18°C	28°C	1	0.727273	FvH4_1g25371	-0.272727	CGN
Fvb1	17269249	17269249	1	18°C	28°C	0.844828	0.541667	FvH4_1g25510	-0.303161	CGN
Fvb1	17719780	17719780	1	18°C	28°C	0.93617	0.638298	FvH4_1g25810	-0.297872	CGN
Fvb1	18179717	18179720	2	18°C	28°C	0.525974	0.197183	FvH4_1g26330	-0.328791	CGN
Fvb1	18954230	18954230	1	18°C	28°C	0.339623	0.0666667	FvH4_1g27220	-0.272956	CGN
Fvb1	18954325	18954325	1	28°C	18°C	0	0.202899	FvH4_1g27220	0.202899	CGN
Fvb1	19352381	19352381	1	28°C	18°C	0.0175439	0.285714	FvH4_1g27740	0.26817	CGN
Fvb1	19352381	19352381	1	28°C	18°C	0.0175439	0.285714	FvH4_1g27750	0.26817	CGN
Fvb1	19479248	19479248	1	28°C	18°C	0	0.197531	FvH4_1g27870	0.197531	CGN
Fvb1	21650869	21650869	1	28°C	18°C	0.361702	0.744186	FvH4_1g29102	0.382484	CGN
Fvb2	2197784	2197784	1	18°C	28°C	0.859155	0.513513	FvH4_2g02780	-0.345641	CGN
Fvb2	4183434	4183434	1	18°C	28°C	0.646154	0.352941	FvH4_2g05120	-0.293213	CGN
Fvb2	5078304	5078520	2	18°C	28°C	0.36527	0.207756	FvH4_2g06100	-0.157513	CGN
Fvb2	7667624	7667624	1	18°C	28°C	0.818182	0.471698	FvH4_2g08750	-0.346484	CGN
Fvb2	8649228	8649228	1	28°C	18°C	0	0.263158	FvH4_2g09770	0.263158	CGN
Fvb2	8777523	8777523	1	28°C	18°C	0	0.259259	FvH4_2g09910	0.259259	CGN
Fvb2	9686201	9686201	1	28°C	18°C	0	0.209302	FvH4_2g11090	0.209302	CGN
Fvb2	10094039	10094039	1	18°C	28°C	0.609756	0.2	FvH4_2g11540	-0.409756	CGN
Fvb2	10119007	10119007	1	18°C	28°C	0.943396	0.613636	FvH4_2g11580	-0.32976	CGN
Fvb2	10794180	10794180	1	18°C	28°C	0.88	0.54386	FvH4_2g12290	-0.33614	CGN
Fvb2	11413971	11413971	1	18°C	28°C	0.935484	0.46875	FvH4_2g13020	-0.466734	CGN
Fvb2	11414631	11414631	1	18°C	28°C	0.441177	0.0540541	FvH4_2g13020	-0.387122	CGN
Fvb2	11728351	11728351	1	18°C	28°C	0.964286	0.69863	FvH4_2g13420	-0.265656	CGN
Fvb2	13137152	13137152	1	18°C	28°C	0.446808	0.0810811	FvH4_2g14951	-0.365727	CGN
Fvb2	13506231	13506231	1	18°C	28°C	0.943396	0.566667	FvH4_2g15320	-0.37673	CGN
Fvb2	13960152	13960152	1	28°C	18°C	0.153846	0.578947	FvH4_2g15950	0.425101	CGN
Fvb2	16832230	16832230	1	18°C	28°C	0.903226	0.578947	FvH4_2g19950	-0.324278	CGN
Fvb2	17274372	17274372	1	18°C	28°C	0.910714	0.654546	FvH4_2g20620	-0.256169	CGN
Fvb2	17911359	17911359	1	18°C	28°C	0.84	0.460317	FvH4_2g21543	-0.379682	CGN
Fvb2	18273218	18273218	1	18°C	28°C	0.442857	0.1875	FvH4_2g22240	-0.255357	CGN
Fvb2	18757373	18757373	1	18°C	28°C	0.846154	0.317073	FvH4_2g22830	-0.529081	CGN
Fvb2	19200372	19200372	1	18°C	28°C	0.6875	0.272727	FvH4_2g23421	-0.414773	CGN
Fvb2	20215281	20215281	1	18°C	28°C	0.8	0.434783	FvH4_2g24840	-0.365217	CGN
Fvb2	20215930	20216241	6	18°C	28°C	0.721141	0.40724	FvH4_2g24840	-0.313902	CGN
Fvb2	20388559	20388559	1	18°C	28°C	0.333333	0.0657895	FvH4_2g25100	-0.267544	CGN
Fvb2	20784528	20784679	5	18°C	28°C	0.400943	0.0414938	FvH4_2g25720	-0.35945	CGN
Fvb2	20784528	20784679	5	18°C	28°C	0.400943	0.0414938	FvH4_2g25730	-0.35945	CGN
Fvb2	20814551	20814551	1	28°C	18°C	0.51579	0.818182	FvH4_2g25760	0.302392	CGN
Fvb2	20833317	20833317	1	18°C	28°C	0.916667	0.6	FvH4_2g25810	-0.316667	CGN
Fvb2	21005270	21005270	1	18°C	28°C	0.681818	0.394366	FvH4_2g26110	-0.287452	CGN
Fvb2	21146477	21146477	1	18°C	28°C	0.266667	0.0131579	FvH4_2g26280	-0.253509	CGN
Fvb2	21304074	21304074	1	28°C	18°C	0.633333	1	FvH4_2g26550	0.366667	CGN
Fvb2	21316167	21316167	1	18°C	28°C	0.939394	0.5	FvH4_2g26570	-0.439394	CGN
Fvb2	21443340	21443340	1	28°C	18°C	0	0.34375	FvH4_2g26770	0.34375	CGN
Fvb2	21462036	21462036	1	18°C	28°C	0.276316	0	FvH4_2g26820	-0.276316	CGN
Fvb2	21486861	21486861	1	28°C	18°C	0.471698	0.804878	FvH4_2g26850	0.33318	CGN
Fvb2	21626620	21626729	3	18°C	28°C	0.803371	0.34058	FvH4_2g27160	-0.462791	CGN
Fvb2	21986334	21986334	1	28°C	18°C	0.625	0.94	FvH4_2g27821	0.315	CGN
Fvb2	22071172	22071172	1	18°C	28°C	0.574074	0.215686	FvH4_2g27940	-0.358388	CGN
Fvb2	22449792	22449792	1	18°C	28°C	0.868853	0.564516	FvH4_2g28721	-0.304336	CGN
Fvb2	22557856	22557856	1	18°C	28°C	0.4	0	FvH4_2g28940	-0.4	CGN
Fvb2	22596143	22596143	1	18°C	28°C	0.405797	0.131313	FvH4_2g28990	-0.274484	CGN
Fvb2	23305002	23305002	1	18°C	28°C	0.204082	0	FvH4_2g30100	-0.204082	CGN
Fvb2	23636999	23636999	1	28°C	18°C	0.380282	0.706667	FvH4_2g30550	0.326385	CGN
Fvb2	24073951	24073951	1	18°C	28°C	0.325581	0.0967742	FvH4_2g31410	-0.228807	CGN
Fvb2	24313441	24313441	1	18°C	28°C	0.842105	0.365854	FvH4_2g31850	-0.476252	CGN
Fvb2	24347962	24347962	1	18°C	28°C	0.757143	0.42029	FvH4_2g31951	-0.336853	CGN
Fvb2	24409168	24409168	1	18°C	28°C	0.558824	0.129032	FvH4_2g32060	-0.429791	CGN
Fvb2	24456257	24456257	1	18°C	28°C	0.872727	0.578947	FvH4_2g32180	-0.29378	CGN
Fvb2	24535512	24535512	1	28°C	18°C	0.5	0.816901	FvH4_2g32330	0.316901	CGN
Fvb2	24777296	24777296	1	18°C	28°C	0.301587	0.0163934	FvH4_2g32820	-0.285194	CGN
Fvb2	24814105	24814105	1	18°C	28°C	0.217391	0.0125	FvH4_2g32880	-0.204891	CGN
Fvb2	25304281	25304281	1	28°C	18°C	0.462963	0.882353	FvH4_2g33910	0.41939	CGN
Fvb2	25351339	25351339	1	18°C	28°C	0.246575	0.0384615	FvH4_2g34000	-0.208114	CGN
Fvb2	25946806	25946806	1	18°C	28°C	0.630769	0.278689	FvH4_2g35100	-0.352081	CGN
Fvb2	26028984	26028984	1	18°C	28°C	0.538462	0.173913	FvH4_2g35260	-0.364548	CGN
Fvb2	26701754	26701989	2	18°C	28°C	0.860674	0.717703	FvH4_2g36480	-0.142971	CGN
Fvb2	26777365	26777365	1	18°C	28°C	0.783784	0.366667	FvH4_2g36630	-0.417117	CGN
Fvb2	27062836	27062836	1	18°C	28°C	0.813559	0.4	FvH4_2g37100	-0.413559	CGN
Fvb2	27169923	27169923	1	18°C	28°C	0.984127	0.8	FvH4_2g37260	-0.184127	CGN
Fvb2	27356798	27356798	1	18°C	28°C	0.910714	0.629032	FvH4_2g37610	-0.281682	CGN
Fvb2	27414415	27414415	1	28°C	18°C	0.021978	0.202381	FvH4_2g37770	0.180403	CGN
Fvb2	27721436	27721436	1	28°C	18°C	0.276596	0.75	FvH4_2g38261	0.473404	CGN
Fvb2	27869026	27869026	1	18°C	28°C	0.941176	0.659091	FvH4_2g38570	-0.282086	CGN
Fvb2	28010988	28010988	1	18°C	28°C	0.222222	0	FvH4_2g38810	-0.222222	CGN
Fvb2	28211631	28211631	1	18°C	28°C	0.394366	0.0512821	FvH4_2g39210	-0.343084	CGN
Fvb2	28238860	28238957	4	18°C	28°C	0.555556	0.297505	FvH4_2g39240	-0.258051	CGN
Fvb2	28379830	28379830	1	18°C	28°C	0.984849	0.772727	FvH4_2g39550	-0.212121	CGN
Fvb2	28399811	28399811	1	18°C	28°C	0.566265	0.269663	FvH4_2g39580	-0.296602	CGN
Fvb2	28993098	28993107	2	28°C	18°C	0.266667	0.731343	FvH4_2g40780	0.464677	CGN
Fvb2	29045566	29045566	1	28°C	18°C	0.238095	0.568627	FvH4_2g40920	0.330532	CGN
Fvb3	9957	9957	1	18°C	28°C	0.268293	0	FvH4_3g00010	-0.268293	CGN
Fvb3	63138	63138	1	18°C	28°C	0.82	0.425	FvH4_3g00070	-0.395	CGN
Fvb3	323860	323860	1	18°C	28°C	0.478261	0.0204082	FvH4_3g00670	-0.457853	CGN
Fvb3	730247	730247	1	18°C	28°C	0.726027	0.463415	FvH4_3g01411	-0.262613	CGN
Fvb3	736295	736295	1	18°C	28°C	0.823529	0.5	FvH4_3g01420	-0.323529	CGN
Fvb3	995215	995215	1	18°C	28°C	0.829268	0.368421	FvH4_3g01950	-0.460847	CGN
Fvb3	1054214	1054214	1	18°C	28°C	0.809524	0.456522	FvH4_3g02080	-0.353002	CGN
Fvb3	1190947	1190947	1	18°C	28°C	0.835294	0.521739	FvH4_3g02340	-0.313555	CGN
Fvb3	1191330	1191348	3	18°C	28°C	0.630435	0.340081	FvH4_3g02340	-0.290354	CGN
Fvb3	1600645	1600645	1	18°C	28°C	0.74359	0.162162	FvH4_3g03030	-0.581428	CGN
Fvb3	2638502	2638502	1	18°C	28°C	0.740741	0.283019	FvH4_3g04610	-0.457722	CGN
Fvb3	3364049	3364049	1	18°C	28°C	0.512821	0.125	FvH4_3g05750	-0.387821	CGN
Fvb3	5463469	5463469	1	18°C	28°C	0.88	0.612903	FvH4_3g09350	-0.267097	CGN
Fvb3	5802064	5802064	1	28°C	18°C	0.652174	1	FvH4_3g09960	0.347826	CGN
Fvb3	7263258	7263258	1	18°C	28°C	0.376623	0.12844	FvH4_3g12270	-0.248183	CGN
Fvb3	8005436	8005436	1	18°C	28°C	0.837838	0.516667	FvH4_3g13400	-0.321171	CGN
Fvb3	9516308	9516308	1	18°C	28°C	0.431034	0.115942	FvH4_3g15320	-0.315092	CGN
Fvb3	10452421	10452421	1	28°C	18°C	0.449275	0.727273	FvH4_3g16580	0.277997	CGN
Fvb3	10789310	10789345	3	18°C	28°C	0.474453	0.12987	FvH4_3g17061	-0.344582	CGN
Fvb3	11554331	11554331	1	18°C	28°C	0.236364	0	FvH4_3g18130	-0.236364	CGN
Fvb3	11641353	11641353	1	18°C	28°C	0.734694	0.37037	FvH4_3g18190	-0.364324	CGN
Fvb3	12333317	12333317	1	18°C	28°C	0.173077	0	FvH4_3g19131	-0.173077	CGN
Fvb3	13244387	13244387	1	18°C	28°C	0.204819	0.0206186	FvH4_3g20140	-0.184201	CGN
Fvb3	13798309	13798309	1	18°C	28°C	0.914286	0.5	FvH4_3g20750	-0.414286	CGN
Fvb3	14221324	14221333	2	18°C	28°C	0.57377	0.193798	FvH4_3g21220	-0.379972	CGN
Fvb3	14757490	14757490	1	18°C	28°C	0.533333	0.0882353	FvH4_3g21680	-0.445098	CGN
Fvb3	15140498	15140498	1	28°C	18°C	0.205882	0.565217	FvH4_3g22101	0.359335	CGN
Fvb3	16237225	16237225	1	18°C	28°C	0.245614	0	FvH4_3g23160	-0.245614	CGN
Fvb3	16399788	16399788	1	28°C	18°C	0.0149254	0.2	FvH4_3g23360	0.185075	CGN
Fvb3	16661192	16661192	1	28°C	18°C	0.676471	1	FvH4_3g23572	0.323529	CGN
Fvb3	17036606	17036606	1	18°C	28°C	0.771429	0.323529	FvH4_3g23940	-0.447899	CGN
Fvb3	17070222	17070222	1	18°C	28°C	0.796296	0.452055	FvH4_3g24000	-0.344241	CGN
Fvb3	17223740	17223752	2	18°C	28°C	0.891473	0.605882	FvH4_3g24230	-0.285591	CGN
Fvb3	17224024	17224024	1	18°C	28°C	0.95	0.65625	FvH4_3g24230	-0.29375	CGN
Fvb3	18375354	18375354	1	28°C	18°C	0.0851064	0.5	FvH4_3g25470	0.414894	CGN
Fvb3	19904440	19904440	1	18°C	28°C	0.484849	0.114286	FvH4_3g26750	-0.370563	CGN
Fvb3	20922791	20922791	1	18°C	28°C	0.875	0.520833	FvH4_3g27870	-0.354167	CGN
Fvb3	22131062	22131062	1	28°C	18°C	0.636364	0.957143	FvH4_3g29013	0.320779	CGN
Fvb3	22618031	22618031	1	18°C	28°C	0.757143	0.411765	FvH4_3g29610	-0.345378	CGN
Fvb3	22726876	22726876	1	18°C	28°C	0.207792	0	FvH4_3g29690	-0.207792	CGN
Fvb3	23819473	23819473	1	28°C	18°C	0.702703	1	FvH4_3g30540	0.297297	CGN
Fvb3	24420400	24420400	1	18°C	28°C	1	0.737705	FvH4_3g30872	-0.262295	CGN
Fvb3	25434033	25434033	1	28°C	18°C	0	0.205128	FvH4_3g31374	0.205128	CGN
Fvb3	25747663	25747663	1	18°C	28°C	0.725807	0.338462	FvH4_3g31491	-0.387345	CGN
Fvb3	26488942	26488945	2	18°C	28°C	0.953125	0.567164	FvH4_3g31730	-0.385961	CGN
Fvb3	29950884	29950884	1	18°C	28°C	0.857143	0.462687	FvH4_3g34570	-0.394456	CGN
Fvb3	30336051	30336051	1	18°C	28°C	0.775	0.390244	FvH4_3g35150	-0.384756	CGN
Fvb3	32137007	32137007	1	18°C	28°C	0.388889	0.04	FvH4_3g37460	-0.348889	CGN
Fvb3	32239044	32239044	1	28°C	18°C	0.157895	0.564103	FvH4_3g37600	0.406208	CGN
Fvb3	32281754	32281754	1	18°C	28°C	0.645833	0.229167	FvH4_3g37680	-0.416667	CGN
Fvb3	33036483	33036483	1	18°C	28°C	0.979592	0.716981	FvH4_3g38750	-0.262611	CGN
Fvb3	33269379	33269379	1	18°C	28°C	0.857143	0.5	FvH4_3g39050	-0.357143	CGN
Fvb3	33923614	33923619	2	28°C	18°C	0.285714	0.634921	FvH4_3g40120	0.349206	CGN
Fvb3	34592391	34592442	2	28°C	18°C	0.33	0.718593	FvH4_3g41091	0.388593	CGN
Fvb3	34865987	34865993	2	18°C	28°C	0.642105	0.259842	FvH4_3g41520	-0.382263	CGN
Fvb3	35266350	35266350	1	18°C	28°C	0.421053	0.164179	FvH4_3g42250	-0.256873	CGN
Fvb3	35266350	35266350	1	18°C	28°C	0.421053	0.164179	FvH4_3g42240	-0.256873	CGN
Fvb3	36110514	36110514	1	18°C	28°C	0.780488	0.377358	FvH4_3g43250	-0.403129	CGN
Fvb3	36207596	36207617	4	18°C	28°C	0.686833	0.337838	FvH4_3g43405	-0.348995	CGN
Fvb3	36496374	36496374	1	18°C	28°C	0.904762	0.571429	FvH4_3g43790	-0.333333	CGN
Fvb3	36806164	36806164	1	18°C	28°C	0.777778	0.404255	FvH4_3g44140	-0.373522	CGN
Fvb3	36810292	36810292	1	18°C	28°C	0.494253	0.211111	FvH4_3g44150	-0.283142	CGN
Fvb3	37011021	37011021	1	18°C	28°C	1	0.545454	FvH4_3g44390	-0.454545	CGN
Fvb3	37015031	37015480	7	18°C	28°C	0.40564	0.131844	FvH4_3g44391	-0.273796	CGN
Fvb3	37715152	37715152	1	18°C	28°C	0.759259	0.4	FvH4_3g45490	-0.359259	CGN
Fvb3	37715455	37715465	2	18°C	28°C	0.877778	0.5	FvH4_3g45490	-0.377778	CGN
Fvb3	37750065	37750065	1	28°C	18°C	0	0.272727	FvH4_3g45540	0.272727	CGN
Fvb3	37962058	37962058	1	18°C	28°C	0.571429	0.153846	FvH4_3g45750	-0.417582	CGN
Fvb3	38234026	38234026	1	18°C	28°C	0.311111	0	FvH4_3g46080	-0.311111	CGN
Fvb4	166398	166398	1	18°C	28°C	0.25	0	FvH4_4g00150	-0.25	CGN
Fvb4	2093912	2093912	1	18°C	28°C	0.275	0	FvH4_4g02260	-0.275	CGN
Fvb4	4080245	4080245	1	18°C	28°C	0.5	0.0666667	FvH4_4g04680	-0.433333	CGN
Fvb4	4675582	4675582	1	28°C	18°C	0.2	0.622222	FvH4_4g05400	0.422222	CGN
Fvb4	5358784	5358784	1	18°C	28°C	0.255814	0	FvH4_4g05940	-0.255814	CGN
Fvb4	5480075	5480075	1	18°C	28°C	0.775	0.348837	FvH4_4g06071	-0.426163	CGN
Fvb4	5559149	5559149	1	28°C	18°C	0.1875	0.685714	FvH4_4g06192	0.498214	CGN
Fvb4	6848837	6848837	1	18°C	28°C	0.888889	0.5	FvH4_4g07470	-0.388889	CGN
Fvb4	12547076	12547076	1	28°C	18°C	0.627451	0.942308	FvH4_4g10031	0.314857	CGN
Fvb4	13347295	13347295	1	28°C	18°C	0	0.169231	FvH4_4g10210	0.169231	CGN
Fvb4	15444961	15445070	2	18°C	28°C	0.886266	0.730089	FvH4_4g11720	-0.156178	CGN
Fvb4	15844388	15844750	4	18°C	28°C	0.416459	0.173594	FvH4_4g12170	-0.242865	CGN
Fvb4	16233181	16233181	1	18°C	28°C	0.431034	0.140845	FvH4_4g12540	-0.290189	CGN
Fvb4	16478626	16478626	1	18°C	28°C	0.823529	0.341463	FvH4_4g12810	-0.482066	CGN
Fvb4	17153442	17153442	1	18°C	28°C	0.11236	0	FvH4_4g13570	-0.11236	CGN
Fvb4	18564062	18564062	1	18°C	28°C	0.711864	0.322581	FvH4_4g14970	-0.389284	CGN
Fvb4	22178905	22178905	1	18°C	28°C	0.866667	0.576923	FvH4_4g18220	-0.289744	CGN
Fvb4	23066216	23066216	1	28°C	18°C	0	0.211268	FvH4_4g19400	0.211268	CGN
Fvb4	24372568	24372568	1	18°C	28°C	0.727273	0.233333	FvH4_4g21320	-0.493939	CGN
Fvb4	24542476	24542476	1	28°C	18°C	0.685714	0.979167	FvH4_4g21480	0.293452	CGN
Fvb4	24552824	24552824	1	18°C	28°C	0.741935	0.375	FvH4_4g21490	-0.366936	CGN
Fvb4	25692726	25692726	1	18°C	28°C	0.611765	0.291667	FvH4_4g23110	-0.320098	CGN
Fvb4	26667752	26667752	1	28°C	18°C	0.0142857	0.337838	FvH4_4g24560	0.323552	CGN
Fvb4	27068625	27068625	1	18°C	28°C	0.555556	0.12963	FvH4_4g25230	-0.425926	CGN
Fvb4	27205706	27205706	1	28°C	18°C	0	0.166667	FvH4_4g25430	0.166667	CGN
Fvb4	27371431	27371482	3	18°C	28°C	0.807692	0.475728	FvH4_4g25650	-0.331964	CGN
Fvb4	27819288	27819300	2	18°C	28°C	0.718182	0.401515	FvH4_4g26440	-0.316667	CGN
Fvb4	28528813	28528827	2	18°C	28°C	0.776042	0.466063	FvH4_4g27580	-0.309978	CGN
Fvb4	28818568	28818568	1	18°C	28°C	0.710526	0.357143	FvH4_4g28050	-0.353384	CGN
Fvb4	29796482	29796482	1	18°C	28°C	0.828571	0.529412	FvH4_4g29860	-0.29916	CGN
Fvb4	29808987	29808987	1	18°C	28°C	0.282051	0	FvH4_4g29890	-0.282051	CGN
Fvb4	30017913	30017913	1	18°C	28°C	0.867924	0.584615	FvH4_4g30330	-0.283309	CGN
Fvb4	30579819	30579819	1	28°C	18°C	0.543478	0.918367	FvH4_4g31440	0.374889	CGN
Fvb4	30634378	30634378	1	18°C	28°C	0.802469	0.484375	FvH4_4g31560	-0.318094	CGN
Fvb4	30723824	30723824	1	18°C	28°C	0.671429	0.362637	FvH4_4g31670	-0.308791	CGN
Fvb4	30816201	30816201	1	18°C	28°C	0.555556	0.0833333	FvH4_4g31911	-0.472222	CGN
Fvb4	30996495	30996495	1	18°C	28°C	0.841584	0.555556	FvH4_4g32280	-0.286029	CGN
Fvb4	31410543	31410548	2	18°C	28°C	0.587786	0.216981	FvH4_4g33050	-0.370805	CGN
Fvb4	31754972	31754972	1	28°C	18°C	0.296296	0.65	FvH4_4g33530	0.353704	CGN
Fvb4	32061076	32061193	2	18°C	28°C	0.446667	0.160256	FvH4_4g34100	-0.28641	CGN
Fvb4	32239311	32239311	1	18°C	28°C	0.74	0.363636	FvH4_4g34480	-0.376364	CGN
Fvb4	32254758	32254758	1	18°C	28°C	0.644444	0.223529	FvH4_4g34530	-0.420915	CGN
Fvb4	33080072	33080072	1	18°C	28°C	0.990099	0.825243	FvH4_4g35970	-0.164856	CGN
Fvb4	33484417	33484471	2	18°C	28°C	0.455556	0.21393	FvH4_4g36640	-0.241625	CGN
Fvb4	33587526	33587526	1	18°C	28°C	1	0.651163	FvH4_4g36860	-0.348837	CGN
Fvb4	33645199	33645199	1	18°C	28°C	0.338983	0.025641	FvH4_4g36930	-0.313342	CGN
Fvb4	33869242	33869242	1	18°C	28°C	0.4	0.0952381	FvH4_4g37370	-0.304762	CGN
Fvb5	195890	195890	1	18°C	28°C	0.5	0.111111	FvH4_5g00270	-0.388889	CGN
Fvb5	214989	214989	1	18°C	28°C	0.704546	0.285714	FvH4_5g00300	-0.418831	CGN
Fvb5	369785	369872	2	18°C	28°C	0.651416	0.334204	FvH4_5g00610	-0.317213	CGN
Fvb5	455294	455294	1	28°C	18°C	0	0.137931	FvH4_5g00791	0.137931	CGN
Fvb5	777797	777797	1	28°C	18°C	0.681818	0.980392	FvH4_5g01270	0.298574	CGN
Fvb5	801162	801162	1	28°C	18°C	0.116667	0.410959	FvH4_5g01290	0.294292	CGN
Fvb5	809702	809702	1	18°C	28°C	0.714286	0.28	FvH4_5g01300	-0.434286	CGN
Fvb5	1162946	1162946	1	28°C	18°C	0.709677	0.98	FvH4_5g01860	0.270323	CGN
Fvb5	2565242	2565242	1	18°C	28°C	0.354167	0.0638298	FvH4_5g04340	-0.290337	CGN
Fvb5	3057593	3057946	4	18°C	28°C	0.709957	0.439815	FvH4_5g05240	-0.270142	CGN
Fvb5	3239057	3239057	1	28°C	18°C	0.0481928	0.283784	FvH4_5g05510	0.235591	CGN
Fvb5	3930653	3930653	1	18°C	28°C	0.758621	0.407767	FvH4_5g06640	-0.350854	CGN
Fvb5	3930653	3930653	1	18°C	28°C	0.758621	0.407767	FvH4_5g06641	-0.350854	CGN
Fvb5	3945507	3945507	1	28°C	18°C	0.12	0.512195	FvH4_5g06680	0.392195	CGN
Fvb5	4709970	4709970	1	18°C	28°C	0.444444	0.142857	FvH4_5g08070	-0.301587	CGN
Fvb5	6109393	6109393	1	18°C	28°C	0.637931	0.261539	FvH4_5g10800	-0.376393	CGN
Fvb5	6488428	6488428	1	18°C	28°C	0.619048	0.27027	FvH4_5g11440	-0.348777	CGN
Fvb5	6501591	6501591	1	18°C	28°C	0.805556	0.378378	FvH4_5g11460	-0.427177	CGN
Fvb5	6922300	6922300	1	18°C	28°C	0.728814	0.40678	FvH4_5g12330	-0.322034	CGN
Fvb5	7521451	7521473	2	18°C	28°C	0.775862	0.383929	FvH4_5g13340	-0.391933	CGN
Fvb5	7538523	7538523	1	18°C	28°C	0.875	0.487179	FvH4_5g13360	-0.387821	CGN
Fvb5	7573235	7573235	1	18°C	28°C	0.972973	0.77027	FvH4_5g13410	-0.202703	CGN
Fvb5	7645021	7645021	1	18°C	28°C	0.8125	0.5	FvH4_5g13520	-0.3125	CGN
Fvb5	7650018	7650018	1	18°C	28°C	0.442308	0.0571429	FvH4_5g13530	-0.385165	CGN
Fvb5	7891310	7891331	2	18°C	28°C	0.528736	0.142857	FvH4_5g13960	-0.385879	CGN
Fvb5	8231705	8231705	1	18°C	28°C	0.441558	0.156627	FvH4_5g14530	-0.284932	CGN
Fvb5	8290066	8290066	1	18°C	28°C	0.688889	0.264706	FvH4_5g14620	-0.424183	CGN
Fvb5	8433181	8433181	1	18°C	28°C	0.185714	0	FvH4_5g14870	-0.185714	CGN
Fvb5	8502916	8502964	2	18°C	28°C	0.557692	0.288618	FvH4_5g14990	-0.269074	CGN
Fvb5	8552907	8552907	1	28°C	18°C	0	0.244444	FvH4_5g15140	0.244444	CGN
Fvb5	9512097	9512097	1	18°C	28°C	0.8125	0.479167	FvH4_5g16640	-0.333333	CGN
Fvb5	9546383	9546383	1	18°C	28°C	0.648649	0.290698	FvH4_5g16710	-0.357951	CGN
Fvb5	9552860	9552860	1	28°C	18°C	0.02	0.277778	FvH4_5g16730	0.257778	CGN
Fvb5	9754391	9754391	1	18°C	28°C	0.236111	0	FvH4_5g17110	-0.236111	CGN
Fvb5	10440098	10440098	1	18°C	28°C	0.462687	0.148936	FvH4_5g18151	-0.31375	CGN
Fvb5	12156983	12156983	1	18°C	28°C	0.87037	0.466667	FvH4_5g20491	-0.403704	CGN
Fvb5	13235702	13235702	1	28°C	18°C	0.685714	0.955556	FvH4_5g21880	0.269841	CGN
Fvb5	15220468	15220468	1	18°C	28°C	0.272727	0	FvH4_5g23930	-0.272727	CGN
Fvb5	17209222	17209222	1	28°C	18°C	0.55	0.842857	FvH4_5g25700	0.292857	CGN
Fvb5	18422365	18422365	1	18°C	28°C	0.428571	0.123077	FvH4_5g27150	-0.305495	CGN
Fvb5	18801449	18801449	1	28°C	18°C	0.580645	1	FvH4_5g27550	0.419355	CGN
Fvb5	19339752	19339752	1	28°C	18°C	0	0.302326	FvH4_5g28140	0.302326	CGN
Fvb5	20120886	20120886	1	18°C	28°C	0.962963	0.710526	FvH4_5g28990	-0.252437	CGN
Fvb5	20142439	20142439	1	18°C	28°C	0.157895	0	FvH4_5g29020	-0.157895	CGN
Fvb5	21224393	21224393	1	28°C	18°C	0.305085	0.645161	FvH4_5g30330	0.340077	CGN
Fvb5	21306241	21306241	1	18°C	28°C	0.185185	0	FvH4_5g30420	-0.185185	CGN
Fvb5	22169698	22169698	1	18°C	28°C	0.481482	0.194805	FvH4_5g31270	-0.286676	CGN
Fvb5	23277439	23277439	1	18°C	28°C	0.828571	0.440678	FvH4_5g32270	-0.387894	CGN
Fvb5	24342106	24342133	2	18°C	28°C	0.685393	0.359712	FvH4_5g33610	-0.325681	CGN
Fvb5	24704385	24704385	1	28°C	18°C	0.782609	1	FvH4_5g34080	0.217391	CGN
Fvb5	24976290	24976290	1	28°C	18°C	0.595745	0.918033	FvH4_5g34300	0.322288	CGN
Fvb5	25427521	25427521	1	18°C	28°C	0.254545	0	FvH4_5g34720	-0.254545	CGN
Fvb5	26004757	26004757	1	28°C	18°C	0	0.267857	FvH4_5g35500	0.267857	CGN
Fvb5	26232149	26232149	1	18°C	28°C	0.804348	0.363636	FvH4_5g35810	-0.440711	CGN
Fvb5	26334276	26334276	1	18°C	28°C	0.733333	0.290323	FvH4_5g35920	-0.443011	CGN
Fvb5	26335986	26335986	1	18°C	28°C	0.4	0.0540541	FvH4_5g35920	-0.345946	CGN
Fvb5	26373615	26373615	1	18°C	28°C	0.296875	0.0588235	FvH4_5g36000	-0.238051	CGN
Fvb5	28154246	28154246	1	18°C	28°C	0.756757	0.4	FvH4_5g38090	-0.356757	CGN
Fvb5	28180822	28180822	1	18°C	28°C	0.8125	0.372093	FvH4_5g38130	-0.440407	CGN
Fvb6	463493	463493	1	18°C	28°C	0.914286	0.515151	FvH4_6g00790	-0.399134	CGN
Fvb6	499909	499909	1	18°C	28°C	0.807692	0.465517	FvH4_6g00860	-0.342175	CGN
Fvb6	843766	843766	1	18°C	28°C	0.714286	0.210526	FvH4_6g01520	-0.503759	CGN
Fvb6	1754553	1754553	1	18°C	28°C	0.223881	0.0147059	FvH4_6g03140	-0.209175	CGN
Fvb6	2068932	2068932	1	28°C	18°C	0.375	0.888889	FvH4_6g03830	0.513889	CGN
Fvb6	2296567	2296567	1	18°C	28°C	0.6	0.119403	FvH4_6g04240	-0.480597	CGN
Fvb6	2591420	2591420	1	28°C	18°C	0.238095	0.557692	FvH4_6g04682	0.319597	CGN
Fvb6	2717188	2717242	2	18°C	28°C	0.62963	0.179245	FvH4_6g04900	-0.450384	CGN
Fvb6	3182009	3182009	1	18°C	28°C	0.865385	0.54054	FvH4_6g05560	-0.324844	CGN
Fvb6	3446920	3446955	2	18°C	28°C	0.538071	0.198113	FvH4_6g06050	-0.339958	CGN
Fvb6	3636207	3636207	1	18°C	28°C	0.57377	0.242857	FvH4_6g06310	-0.330913	CGN
Fvb6	3638195	3638195	1	18°C	28°C	0.79661	0.333333	FvH4_6g06310	-0.463277	CGN
Fvb6	3638860	3638860	1	18°C	28°C	0.487805	0.097561	FvH4_6g06310	-0.390244	CGN
Fvb6	3779743	3779743	1	18°C	28°C	0.6	0.0930233	FvH4_6g06480	-0.506977	CGN
Fvb6	4203336	4203336	1	18°C	28°C	0.432836	0.163636	FvH4_6g06970	-0.269199	CGN
Fvb6	4203686	4203686	1	18°C	28°C	0.807692	0.320755	FvH4_6g06970	-0.486938	CGN
Fvb6	4381168	4381168	1	18°C	28°C	0.470588	0.0571429	FvH4_6g07321	-0.413445	CGN
Fvb6	5616667	5616667	1	18°C	28°C	0.25	0	FvH4_6g09440	-0.25	CGN
Fvb6	5774303	5774303	1	18°C	28°C	0.714286	0.28	FvH4_6g09700	-0.434286	CGN
Fvb6	6019374	6019374	1	18°C	28°C	0.333333	0	FvH4_6g10150	-0.333333	CGN
Fvb6	6048657	6048657	1	18°C	28°C	0.444444	0.144737	FvH4_6g10170	-0.299708	CGN
Fvb6	7118349	7118349	1	18°C	28°C	0.489362	0.0833333	FvH4_6g11890	-0.406028	CGN
Fvb6	7882299	7882299	1	18°C	28°C	0.487179	0.227273	FvH4_6g13000	-0.259907	CGN
Fvb6	7968325	7968325	1	18°C	28°C	0.6875	0.25	FvH4_6g13090	-0.4375	CGN
Fvb6	8044445	8044532	2	28°C	18°C	0.228571	0.66	FvH4_6g13191	0.431429	CGN
Fvb6	8109603	8109603	1	18°C	28°C	0.806452	0.342857	FvH4_6g13322	-0.463595	CGN
Fvb6	8122670	8122752	2	18°C	28°C	0.61597	0.343643	FvH4_6g13340	-0.272327	CGN
Fvb6	8623575	8623575	1	18°C	28°C	0.57971	0.253521	FvH4_6g14090	-0.326189	CGN
Fvb6	8784222	8784222	1	18°C	28°C	0.648148	0.25	FvH4_6g14350	-0.398148	CGN
Fvb6	9051011	9051011	1	18°C	28°C	0.694118	0.4	FvH4_6g14691	-0.294118	CGN
Fvb6	9612563	9612563	1	28°C	18°C	0.547945	0.866667	FvH4_6g15470	0.318721	CGN
Fvb6	11332864	11332864	1	18°C	28°C	0.378378	0.0232558	FvH4_6g17390	-0.355123	CGN
Fvb6	11357230	11357230	1	18°C	28°C	0.777778	0.455882	FvH4_6g17420	-0.321895	CGN
Fvb6	11428933	11428933	1	18°C	28°C	0.972603	0.780488	FvH4_6g17490	-0.192115	CGN
Fvb6	11988310	11988310	1	28°C	18°C	0.466667	0.808511	FvH4_6g18170	0.341844	CGN
Fvb6	12393585	12393585	1	28°C	18°C	0.542857	0.933333	FvH4_6g18820	0.390476	CGN
Fvb6	12699400	12699400	1	18°C	28°C	0.333333	0	FvH4_6g19220	-0.333333	CGN
Fvb6	15022666	15022666	1	18°C	28°C	0.282051	0	FvH4_6g21470	-0.282051	CGN
Fvb6	15106054	15106054	1	28°C	18°C	0.833333	1	FvH4_6g21511	0.166667	CGN
Fvb6	16316143	16316143	1	18°C	28°C	0.742424	0.365385	FvH4_6g22680	-0.37704	CGN
Fvb6	18199595	18199595	1	18°C	28°C	0.404762	0.0833333	FvH4_6g24140	-0.321429	CGN
Fvb6	18545563	18545563	1	28°C	18°C	0.270833	0.727273	FvH4_6g24450	0.456439	CGN
Fvb6	18613294	18613294	1	18°C	28°C	0.940299	0.727273	FvH4_6g24530	-0.213026	CGN
Fvb6	19536747	19536747	1	28°C	18°C	0.813008	0.957265	FvH4_6g25600	0.144257	CGN
Fvb6	20046299	20046299	1	18°C	28°C	0.790698	0.481482	FvH4_6g26191	-0.309216	CGN
Fvb6	20779843	20779843	1	28°C	18°C	0.666667	1	FvH4_6g27070	0.333333	CGN
Fvb6	20854927	20854940	2	28°C	18°C	0.350649	0.84375	FvH4_6g27132	0.493101	CGN
Fvb6	21935123	21935130	2	18°C	28°C	0.794326	0.521472	FvH4_6g28470	-0.272854	CGN
Fvb6	21978234	21978234	1	18°C	28°C	0.809524	0.395833	FvH4_6g28520	-0.413691	CGN
Fvb6	22295895	22295895	1	18°C	28°C	0.934783	0.607843	FvH4_6g28871	-0.326939	CGN
Fvb6	23518606	23518606	1	28°C	18°C	0.228571	0.506329	FvH4_6g30420	0.277758	CGN
Fvb6	24968158	24968158	1	18°C	28°C	0.754717	0.36	FvH4_6g31880	-0.394717	CGN
Fvb6	26382637	26382637	1	18°C	28°C	0.955556	0.677419	FvH4_6g33350	-0.278136	CGN
Fvb6	27952329	27952329	1	28°C	18°C	0.808642	0.937107	FvH4_6g35430	0.128465	CGN
Fvb6	30987735	30987735	1	18°C	28°C	0.80303	0.454545	FvH4_6g39170	-0.348485	CGN
Fvb6	31712342	31712342	1	18°C	28°C	0.87234	0.482143	FvH4_6g40150	-0.390198	CGN
Fvb6	31747528	31747528	1	18°C	28°C	0.378788	0.0925926	FvH4_6g40210	-0.286195	CGN
Fvb6	32343364	32343364	1	18°C	28°C	0.275362	0.0416667	FvH4_6g40910	-0.233696	CGN
Fvb6	34471182	34471182	1	18°C	28°C	0.698413	0.392857	FvH4_6g44770	-0.305556	CGN
Fvb6	34510699	34510699	1	18°C	28°C	0.916667	0.534483	FvH4_6g44860	-0.382184	CGN
Fvb6	34511331	34511331	1	18°C	28°C	0.881579	0.575	FvH4_6g44860	-0.306579	CGN
Fvb6	34540406	34540406	1	18°C	28°C	0.7875	0.447368	FvH4_6g44930	-0.340132	CGN
Fvb6	34664893	34664893	1	18°C	28°C	0.421053	0.0434783	FvH4_6g45140	-0.377574	CGN
Fvb6	35367744	35367744	1	18°C	28°C	0.173913	0	FvH4_6g46320	-0.173913	CGN
Fvb6	35647329	35647329	1	18°C	28°C	0.661017	0.282609	FvH4_6g46861	-0.378408	CGN
Fvb6	36319965	36319965	1	18°C	28°C	0.380952	0.0655738	FvH4_6g48151	-0.315379	CGN
Fvb6	36436333	36436333	1	18°C	28°C	0.58	0.12766	FvH4_6g48410	-0.45234	CGN
Fvb6	36469632	36469632	1	28°C	18°C	0	0.217391	FvH4_6g48480	0.217391	CGN
Fvb6	36734411	36734531	2	18°C	28°C	0.598276	0.392045	FvH4_6g48920	-0.20623	CGN
Fvb6	36753212	36753212	1	18°C	28°C	0.65	0.255814	FvH4_6g48960	-0.394186	CGN
Fvb6	37163235	37163235	1	18°C	28°C	0.861111	0.5	FvH4_6g49670	-0.361111	CGN
Fvb6	37292405	37292405	1	18°C	28°C	0.356164	0.112245	FvH4_6g49940	-0.24392	CGN
Fvb6	37292405	37292405	1	18°C	28°C	0.356164	0.112245	FvH4_6g49950	-0.24392	CGN
Fvb6	37445171	37445171	1	18°C	28°C	0.792453	0.4	FvH4_6g50290	-0.392453	CGN
Fvb6	37631790	37631790	1	18°C	28°C	0.924242	0.696429	FvH4_6g50590	-0.227814	CGN
Fvb6	37633904	37633904	1	28°C	18°C	0.625	1	FvH4_6g50590	0.375	CGN
Fvb6	38047817	38047817	1	28°C	18°C	0.1	0.472222	FvH4_6g51320	0.372222	CGN
Fvb6	38047817	38047817	1	28°C	18°C	0.1	0.472222	FvH4_6g51310	0.372222	CGN
Fvb6	38175381	38175381	1	18°C	28°C	0.824324	0.528571	FvH4_6g51500	-0.295753	CGN
Fvb6	38224833	38224833	1	18°C	28°C	0.350877	0.030303	FvH4_6g51580	-0.320574	CGN
Fvb6	38280013	38280013	1	18°C	28°C	0.717949	0.244898	FvH4_6g51700	-0.473051	CGN
Fvb6	38542953	38542953	1	18°C	28°C	0.862745	0.446429	FvH4_6g52230	-0.416316	CGN
Fvb6	38790540	38790540	1	18°C	28°C	0.627119	0.276316	FvH4_6g52780	-0.350803	CGN
Fvb7	3679767	3679767	1	18°C	28°C	0.410256	0.0731707	FvH4_7g03340	-0.337086	CGN
Fvb7	3817804	3817804	1	18°C	28°C	0.62069	0.288889	FvH4_7g03470	-0.331801	CGN
Fvb7	4667287	4667287	1	18°C	28°C	0.612903	0.142857	FvH4_7g04072	-0.470046	CGN
Fvb7	5025213	5025230	2	18°C	28°C	0.610687	0.240964	FvH4_7g04470	-0.369723	CGN
Fvb7	5305384	5305384	1	18°C	28°C	0.416667	0	FvH4_7g04880	-0.416667	CGN
Fvb7	5970133	5970133	1	28°C	18°C	0.717949	0.977778	FvH4_7g05710	0.259829	CGN
Fvb7	6429521	6429521	1	18°C	28°C	0.666667	0.274193	FvH4_7g06380	-0.392473	CGN
Fvb7	6708580	6708580	1	18°C	28°C	0.365854	0.0638298	FvH4_7g06660	-0.302024	CGN
Fvb7	9755514	9755514	1	18°C	28°C	0.189189	0	FvH4_7g10270	-0.189189	CGN
Fvb7	9858843	9858843	1	18°C	28°C	0.568966	0.224138	FvH4_7g10420	-0.344828	CGN
Fvb7	9885985	9885985	1	18°C	28°C	0.877551	0.492308	FvH4_7g10470	-0.385243	CGN
Fvb7	11988922	11988922	1	18°C	28°C	0.597826	0.260274	FvH4_7g13340	-0.337552	CGN
Fvb7	12462421	12462421	1	18°C	28°C	0.854167	0.513513	FvH4_7g14000	-0.340653	CGN
Fvb7	12804884	12804884	1	18°C	28°C	0.862745	0.55102	FvH4_7g14470	-0.311725	CGN
Fvb7	13145648	13145648	1	18°C	28°C	0.402597	0.0625	FvH4_7g15070	-0.340097	CGN
Fvb7	14778332	14778332	1	18°C	28°C	0.969697	0.589744	FvH4_7g17360	-0.379953	CGN
Fvb7	15085484	15085484	1	18°C	28°C	0.944444	0.631579	FvH4_7g17920	-0.312866	CGN
Fvb7	15522183	15522183	1	18°C	28°C	0.882353	0.452381	FvH4_7g18680	-0.429972	CGN
Fvb7	15559634	15559634	1	28°C	18°C	0.396552	0.754386	FvH4_7g18730	0.357834	CGN
Fvb7	15574600	15574600	1	18°C	28°C	0.141177	0	FvH4_7g18760	-0.141177	CGN
Fvb7	15856937	15856937	1	28°C	18°C	0.59375	0.898305	FvH4_7g19110	0.304555	CGN
Fvb7	16142752	16142912	5	18°C	28°C	0.389313	0.134191	FvH4_7g19660	-0.255122	CGN
Fvb7	17101266	17101266	1	18°C	28°C	0.174603	0	FvH4_7g21280	-0.174603	CGN
Fvb7	17118840	17118840	1	28°C	18°C	0.175	0.709091	FvH4_7g21360	0.534091	CGN
Fvb7	17795595	17795625	2	28°C	18°C	0.630252	0.95283	FvH4_7g22593	0.322578	CGN
Fvb7	18357487	18357487	1	18°C	28°C	0.333333	0.0357143	FvH4_7g23570	-0.297619	CGN
Fvb7	19037585	19037585	1	18°C	28°C	0.583333	0.25	FvH4_7g24680	-0.333333	CGN
Fvb7	19286317	19286405	4	18°C	28°C	0.567797	0.225352	FvH4_7g25240	-0.342444	CGN
Fvb7	19933462	19933462	1	18°C	28°C	0.145631	0.0192308	FvH4_7g26350	-0.1264	CGN
Fvb7	20685208	20685406	2	18°C	28°C	0.617117	0.303571	FvH4_7g27730	-0.313546	CGN
Fvb7	20786165	20786165	1	18°C	28°C	0.942857	0.710526	FvH4_7g27950	-0.232331	CGN
Fvb7	20979530	20979530	1	18°C	28°C	0.932203	0.64	FvH4_7g28290	-0.292203	CGN
Fvb7	21687021	21687021	1	18°C	28°C	0.757576	0.451219	FvH4_7g29500	-0.306356	CGN
Fvb7	22066599	22066909	3	18°C	28°C	0.341808	0.244057	FvH4_7g30210	-0.0977509	CGN
Fvb7	22187581	22187581	1	18°C	28°C	0.2	0	FvH4_7g30490	-0.2	CGN
Fvb7	22963672	22963672	1	28°C	18°C	0.160714	0.566038	FvH4_7g31820	0.405324	CGN
Fvb7	23129053	23129053	1	18°C	28°C	0.962264	0.628571	FvH4_7g32140	-0.333693	CGN
Fvb7	23603761	23603761	1	18°C	28°C	0.850746	0.597015	FvH4_7g33010	-0.253731	CGN
Fvb7	23773063	23773063	1	18°C	28°C	0.253012	0.0222222	FvH4_7g33390	-0.23079	CGN
Fvb7	24041424	24041424	1	28°C	18°C	0.0138889	0.215385	FvH4_7g33981	0.201496	CGN
Fvb1	115312	115312	1			0.695652	0.302326	FvH4_1g00201	-0.393327	CGN
Fvb1	190280	190280	1	18°C	28°C	0.258621	0	FvH4_1g00346	-0.258621	CGN
Fvb1	1905176	1905176	1	18°C	28°C	0.701754	0.324324	FvH4_1g03460	-0.37743	CGN
Fvb1	1927880	1927880	1	28°C	18°C	0.757576	0.971429	FvH4_1g03530	0.213853	CGN
Fvb1	1927880	1927880	1	28°C	18°C	0.757576	0.971429	FvH4_1g03540	0.213853	CGN
Fvb1	2315541	2315541	1	18°C	28°C	0.846154	0.369565	FvH4_1g04330	-0.476589	CGN
Fvb1	2722158	2722158	1	18°C	28°C	0.833333	0.480519	FvH4_1g05120	-0.352814	CGN
Fvb1	2888554	2888554	1	18°C	28°C	0.422222	0.1	FvH4_1g05460	-0.322222	CGN
Fvb1	4304812	4304812	1	18°C	28°C	0.833333	0.25	FvH4_1g08131	-0.583333	CGN
Fvb1	4304812	4304812	1	18°C	28°C	0.833333	0.25	FvH4_1g08132	-0.583333	CGN
Fvb1	4366844	4366844	1	28°C	18°C	0.189189	0.571429	FvH4_1g08240	0.382239	CGN
Fvb1	4592050	4592050	1	28°C	18°C	0	0.268293	FvH4_1g08650	0.268293	CGN
Fvb1	4735130	4735130	1	18°C	28°C	0.693878	0.290909	FvH4_1g08930	-0.402969	CGN
Fvb1	5068824	5068824	1	28°C	18°C	0.653846	0.943182	FvH4_1g09450	0.289336	CGN
Fvb1	5172090	5172090	1	18°C	28°C	0.254237	0	FvH4_1g09650	-0.254237	CGN
Fvb1	6130691	6130691	1	18°C	28°C	0.64557	0.276316	FvH4_1g11240	-0.369254	CGN
Fvb1	6132738	6132738	1	18°C	28°C	0.642857	0.234375	FvH4_1g11230	-0.408482	CGN
Fvb1	7445183	7445183	1	18°C	28°C	0.328358	0.0675676	FvH4_1g13530	-0.260791	CGN
Fvb1	8286375	8286375	1	18°C	28°C	0.769231	0.4625	FvH4_1g14850	-0.306731	CGN
Fvb1	8449540	8449540	1	28°C	18°C	0.121212	0.65625	FvH4_1g15010	0.535038	CGN
Fvb1	9617084	9617084	1	18°C	28°C	0.304348	0	FvH4_1g16630	-0.304348	CGN
Fvb1	9740398	9740398	1	18°C	28°C	0.737705	0.385714	FvH4_1g16800	-0.351991	CGN
Fvb1	10168268	10168268	1	18°C	28°C	0.547619	0.2	FvH4_1g17520	-0.347619	CGN
Fvb1	10420181	10420181	1	28°C	18°C	0.352941	0.8125	FvH4_1g17920	0.459559	CGN
Fvb1	13882216	13882216	1	18°C	28°C	0.6	0.0967742	FvH4_1g21970	-0.503226	CGN
Fvb1	15195871	15195871	1	18°C	28°C	0.592593	0.290909	FvH4_1g23330	-0.301683	CGN
Fvb1	15350200	15350200	1	18°C	28°C	0.733333	0.193548	FvH4_1g23510	-0.539785	CGN
Fvb1	15350200	15350200	1	18°C	28°C	0.733333	0.193548	FvH4_1g23520	-0.539785	CGN
Fvb1	16606742	16607129	7	28°C	18°C	0.0181797	0.0267559	FvH4_1g24830	0.0085763	CGN
Fvb1	17269249	17269249	1	18°C	28°C	0.844828	0.541667	FvH4_1g25500	-0.303161	CGN
Fvb1	19060971	19060971	1	18°C	28°C	0.911765	0.421053	FvH4_1g27352	-0.490712	CGN
Fvb1	19060971	19060971	1	18°C	28°C	0.911765	0.421053	FvH4_1g27360	-0.490712	CGN
Fvb1	19352381	19352381	1	28°C	18°C	0.0175439	0.285714	FvH4_1g27751	0.26817	CGN
Fvb1	21644527	21644527	1	18°C	28°C	0.190476	0.012987	FvH4_1g29101	-0.177489	CGN
Fvb1	22342865	22342865	1	18°C	28°C	0.754717	0.333333	FvH4_1g29350	-0.421384	CGN
Fvb2	166359	166369	2	28°C	18°C	0.471429	0.859375	FvH4_2g00050	0.387946	CGN
Fvb2	4842263	4842263	1	18°C	28°C	0.730769	0.380952	FvH4_2g05840	-0.349817	CGN
Fvb2	5320846	5320876	3	18°C	28°C	0.726415	0.452297	FvH4_2g06400	-0.274118	CGN
Fvb2	5320846	5320876	3	18°C	28°C	0.726415	0.452297	FvH4_2g06410	-0.274118	CGN
Fvb2	11475601	11475601	1	18°C	28°C	0.782051	0.448276	FvH4_2g13090	-0.333775	CGN
Fvb2	13137152	13137152	1	18°C	28°C	0.446808	0.0810811	FvH4_2g14960	-0.365727	CGN
Fvb2	13957250	13957250	1	18°C	28°C	0.371429	0.027027	FvH4_2g15950	-0.344402	CGN
Fvb2	13960152	13960152	1	28°C	18°C	0.153846	0.578947	FvH4_2g15960	0.425101	CGN
Fvb2	15754601	15754601	1	28°C	18°C	0.232558	0.647059	FvH4_2g18370	0.414501	CGN
Fvb2	16073851	16073851	1	28°C	18°C	0.105263	0.465517	FvH4_2g18850	0.360254	CGN
Fvb2	17952053	17952053	1	18°C	28°C	0.428571	0.109375	FvH4_2g21640	-0.319196	CGN
Fvb2	17965219	17965249	2	28°C	18°C	0.334278	0.563574	FvH4_2g21670	0.229296	CGN
Fvb2	18098916	18098916	1	18°C	28°C	0.294118	0	FvH4_2g21910	-0.294118	CGN
Fvb2	18098916	18098916	1	18°C	28°C	0.294118	0	FvH4_2g21920	-0.294118	CGN
Fvb2	18745107	18745107	1	28°C	18°C	0.0625	0.538462	FvH4_2g22810	0.475961	CGN
Fvb2	19200372	19200372	1	18°C	28°C	0.6875	0.272727	FvH4_2g23420	-0.414773	CGN
Fvb2	19921213	19921213	1	28°C	18°C	0.0441176	0.293333	FvH4_2g24380	0.249216	CGN
Fvb2	20388559	20388559	1	18°C	28°C	0.333333	0.0657895	FvH4_2g25110	-0.267544	CGN
Fvb2	20814551	20814551	1	28°C	18°C	0.51579	0.818182	FvH4_2g25770	0.302392	CGN
Fvb2	21462036	21462036	1	18°C	28°C	0.276316	0	FvH4_2g26810	-0.276316	CGN
Fvb2	22343036	22343036	1	28°C	18°C	0.0228571	0.0672269	FvH4_2g28550	0.0443697	CGN
Fvb2	23655703	23655703	1	18°C	28°C	0.30303	0.0243902	FvH4_2g30580	-0.27864	CGN
Fvb2	23655703	23655703	1	18°C	28°C	0.30303	0.0243902	FvH4_2g30590	-0.27864	CGN
Fvb2	24347962	24347962	1	18°C	28°C	0.757143	0.42029	FvH4_2g31960	-0.336853	CGN
Fvb2	24409168	24409168	1	18°C	28°C	0.558824	0.129032	FvH4_2g32070	-0.429791	CGN
Fvb2	24585945	24586048	5	28°C	18°C	0.377273	0.847015	FvH4_2g32430	0.469742	CGN
Fvb2	24777296	24777296	1	18°C	28°C	0.301587	0.0163934	FvH4_2g32810	-0.285194	CGN
Fvb2	25779663	25779663	1	18°C	28°C	0.826923	0.433962	FvH4_2g34811	-0.392961	CGN
Fvb2	25946806	25946806	1	18°C	28°C	0.630769	0.278689	FvH4_2g35110	-0.352081	CGN
Fvb2	25948204	25948204	1	18°C	28°C	0.446154	0.122807	FvH4_2g35100	-0.323347	CGN
Fvb2	25948204	25948204	1	18°C	28°C	0.446154	0.122807	FvH4_2g35110	-0.323347	CGN
Fvb2	26313809	26313809	1	28°C	18°C	0.225806	0.684211	FvH4_2g35681	0.458404	CGN
Fvb2	26424282	26424282	1	18°C	28°C	0.815789	0.423077	FvH4_2g35931	-0.392713	CGN
Fvb2	26424282	26424282	1	18°C	28°C	0.815789	0.423077	FvH4_2g35940	-0.392713	CGN
Fvb2	26701754	26701989	2	18°C	28°C	0.860674	0.717703	FvH4_2g36470	-0.142971	CGN
Fvb2	26777365	26777365	1	18°C	28°C	0.783784	0.366667	FvH4_2g36620	-0.417117	CGN
Fvb2	26804315	26804367	2	18°C	28°C	0.689655	0.421053	FvH4_2g36670	-0.268603	CGN
Fvb2	26804315	26804367	2	18°C	28°C	0.689655	0.421053	FvH4_2g36671	-0.268603	CGN
Fvb2	27062836	27062836	1	18°C	28°C	0.813559	0.4	FvH4_2g37090	-0.413559	CGN
Fvb2	27414415	27414415	1	28°C	18°C	0.021978	0.202381	FvH4_2g37760	0.180403	CGN
Fvb2	27426563	27426563	1	18°C	28°C	0.821429	0.388889	FvH4_2g37780	-0.43254	CGN
Fvb2	27721436	27721436	1	28°C	18°C	0.276596	0.75	FvH4_2g38270	0.473404	CGN
Fvb2	27866331	27866350	2	18°C	28°C	0.814815	0.430107	FvH4_2g38560	-0.384707	CGN
Fvb2	27866331	27866350	2	18°C	28°C	0.814815	0.430107	FvH4_2g38570	-0.384707	CGN
Fvb2	28211631	28211631	1	18°C	28°C	0.394366	0.0512821	FvH4_2g39190	-0.343084	CGN
Fvb2	28774634	28774634	1	28°C	18°C	0.138889	0.565217	FvH4_2g40380	0.426328	CGN
Fvb2	28774634	28774634	1	28°C	18°C	0.138889	0.565217	FvH4_2g40400	0.426328	CGN
Fvb2	29045566	29045566	1	28°C	18°C	0.238095	0.568627	FvH4_2g40900	0.330532	CGN
Fvb3	323860	323860	1	18°C	28°C	0.478261	0.0204082	FvH4_3g00671	-0.457853	CGN
Fvb3	736295	736295	1	18°C	28°C	0.823529	0.5	FvH4_3g01430	-0.323529	CGN
Fvb3	995215	995215	1	18°C	28°C	0.829268	0.368421	FvH4_3g01970	-0.460847	CGN
Fvb3	1165700	1165700	1	28°C	18°C	0.2	0.677419	FvH4_3g02290	0.477419	CGN
Fvb3	1190947	1190947	1	18°C	28°C	0.835294	0.521739	FvH4_3g02350	-0.313555	CGN
Fvb3	1191330	1191348	3	18°C	28°C	0.630435	0.340081	FvH4_3g02350	-0.290354	CGN
Fvb3	1224885	1224885	1	28°C	18°C	0.185185	0.52381	FvH4_3g02450	0.338624	CGN
Fvb3	1381797	1381797	1	28°C	18°C	0	0.333333	FvH4_3g02720	0.333333	CGN
Fvb3	3534840	3534840	1	28°C	18°C	0.54054	0.921053	FvH4_3g06140	0.380512	CGN
Fvb3	4932504	4932504	1	28°C	18°C	0.0192308	0.296296	FvH4_3g08450	0.277066	CGN
Fvb3	5217743	5217743	1	28°C	18°C	0.475	0.860465	FvH4_3g08900	0.385465	CGN
Fvb3	5265313	5265444	3	28°C	18°C	0.155642	0.553571	FvH4_3g09010	0.397929	CGN
Fvb3	5463469	5463469	1	18°C	28°C	0.88	0.612903	FvH4_3g09360	-0.267097	CGN
Fvb3	5530474	5530474	1	28°C	18°C	0.169491	0.537037	FvH4_3g09500	0.367546	CGN
Fvb3	7441763	7441763	1	28°C	18°C	0.0833333	0.447368	FvH4_3g12500	0.364035	CGN
Fvb3	8005436	8005436	1	18°C	28°C	0.837838	0.516667	FvH4_3g13390	-0.321171	CGN
Fvb3	8519965	8519965	1	18°C	28°C	0.821918	0.559585	FvH4_3g14160	-0.262332	CGN
Fvb3	8519965	8519965	1	18°C	28°C	0.821918	0.559585	FvH4_3g14161	-0.262332	CGN
Fvb3	9250229	9250229	1	28°C	18°C	0.409091	0.791667	FvH4_3g14950	0.382576	CGN
Fvb3	9516308	9516308	1	18°C	28°C	0.431034	0.115942	FvH4_3g15310	-0.315092	CGN
Fvb3	10355439	10355439	1	18°C	28°C	0.967742	0.5625	FvH4_3g16430	-0.405242	CGN
Fvb3	10355439	10355439	1	18°C	28°C	0.967742	0.5625	FvH4_3g16431	-0.405242	CGN
Fvb3	10606444	10606444	1	18°C	28°C	0.596154	0.12	FvH4_3g16770	-0.476154	CGN
Fvb3	12333317	12333317	1	18°C	28°C	0.173077	0	FvH4_3g19140	-0.173077	CGN
Fvb3	13459000	13459000	1	28°C	18°C	0.33758	0.653061	FvH4_3g20431	0.315482	CGN
Fvb3	16388842	16388842	1	28°C	18°C	0.214286	0.666667	FvH4_3g23320	0.452381	CGN
Fvb3	16399788	16399788	1	28°C	18°C	0.0149254	0.2	FvH4_3g23340	0.185075	CGN
Fvb3	17225074	17225074	1	18°C	28°C	0.487179	0.0540541	FvH4_3g24240	-0.433125	CGN
Fvb3	29047665	29047665	1	18°C	28°C	0.772727	0.357143	FvH4_3g33552	-0.415584	CGN
Fvb3	29952564	29952564	1	18°C	28°C	0.766667	0.235294	FvH4_3g34570	-0.531373	CGN
Fvb3	30515982	30515982	1	18°C	28°C	0.818182	0.413044	FvH4_3g35470	-0.405138	CGN
Fvb3	31971888	31971888	1	18°C	28°C	0.825581	0.470588	FvH4_3g37280	-0.354993	CGN
Fvb3	32137007	32137007	1	18°C	28°C	0.388889	0.04	FvH4_3g37450	-0.348889	CGN
Fvb3	32281754	32281754	1	18°C	28°C	0.645833	0.229167	FvH4_3g37690	-0.416667	CGN
Fvb3	32345630	32345630	1	18°C	28°C	0.413793	0.0357143	FvH4_3g37750	-0.378079	CGN
Fvb3	32547638	32547638	1	18°C	28°C	0.475	0.0769231	FvH4_3g38080	-0.398077	CGN
Fvb3	32883556	32883556	1	28°C	18°C	0.845529	0.984	FvH4_3g38531	0.138471	CGN
Fvb3	34686253	34686253	1	18°C	28°C	0.53125	0.0571429	FvH4_3g41230	-0.474107	CGN
Fvb3	34945212	34945212	1	18°C	28°C	0.393939	0.0333333	FvH4_3g41630	-0.360606	CGN
Fvb3	36207596	36207617	4	18°C	28°C	0.686833	0.337838	FvH4_3g43404	-0.348995	CGN
Fvb3	36393162	36393162	1	28°C	18°C	0.272727	0.705882	FvH4_3g43682	0.433155	CGN
Fvb3	36496374	36496374	1	18°C	28°C	0.904762	0.571429	FvH4_3g43800	-0.333333	CGN
Fvb3	36806164	36806164	1	18°C	28°C	0.777778	0.404255	FvH4_3g44130	-0.373522	CGN
Fvb4	166398	166398	1	18°C	28°C	0.25	0	FvH4_4g00160	-0.25	CGN
Fvb4	2046817	2046817	1	18°C	28°C	0.647059	0.138889	FvH4_4g02220	-0.50817	CGN
Fvb4	2226897	2226929	2	18°C	28°C	0.723404	0.382353	FvH4_4g02420	-0.341051	CGN
Fvb4	2226897	2226929	2	18°C	28°C	0.723404	0.382353	FvH4_4g02430	-0.341051	CGN
Fvb4	2972585	2972585	1	28°C	18°C	0.102564	0.575	FvH4_4g03323	0.472436	CGN
Fvb4	4080245	4080245	1	18°C	28°C	0.5	0.0666667	FvH4_4g04670	-0.433333	CGN
Fvb4	4675582	4675582	1	28°C	18°C	0.2	0.622222	FvH4_4g05380	0.422222	CGN
Fvb4	5358784	5358784	1	18°C	28°C	0.255814	0	FvH4_4g05930	-0.255814	CGN
Fvb4	5480075	5480075	1	18°C	28°C	0.775	0.348837	FvH4_4g06070	-0.426163	CGN
Fvb4	5559149	5559149	1	28°C	18°C	0.1875	0.685714	FvH4_4g06200	0.498214	CGN
Fvb4	5559149	5559149	1	28°C	18°C	0.1875	0.685714	FvH4_4g06201	0.498214	CGN
Fvb4	5559149	5559149	1	28°C	18°C	0.1875	0.685714	FvH4_4g06202	0.498214	CGN
Fvb4	7028778	7028778	1	28°C	18°C	0.15625	0.684211	FvH4_4g07620	0.527961	CGN
Fvb4	7257183	7257183	1	28°C	18°C	0.414634	0.84375	FvH4_4g07761	0.429116	CGN
Fvb4	15444961	15445070	2	18°C	28°C	0.886266	0.730089	FvH4_4g11711	-0.156178	CGN
Fvb4	15844388	15844750	4	18°C	28°C	0.416459	0.173594	FvH4_4g12160	-0.242865	CGN
Fvb4	18067527	18067527	1	18°C	28°C	0.352941	0.0208333	FvH4_4g14430	-0.332108	CGN
Fvb4	20913760	20913760	1	18°C	28°C	0.25	0.0175439	FvH4_4g17010	-0.232456	CGN
Fvb4	22178905	22178905	1	18°C	28°C	0.866667	0.576923	FvH4_4g18202	-0.289744	CGN
Fvb4	23988818	23988818	1	18°C	28°C	0.666667	0.244898	FvH4_4g20844	-0.421769	CGN
Fvb4	24581297	24581297	1	18°C	28°C	0.581395	0.117647	FvH4_4g21530	-0.463748	CGN
Fvb4	27068625	27068625	1	18°C	28°C	0.555556	0.12963	FvH4_4g25240	-0.425926	CGN
Fvb4	27474237	27474237	1	18°C	28°C	0.245614	0	FvH4_4g25810	-0.245614	CGN
Fvb4	27490401	27490401	1	18°C	28°C	0.647059	0.0909091	FvH4_4g25821	-0.55615	CGN
Fvb4	27490401	27490401	1	18°C	28°C	0.647059	0.0909091	FvH4_4g25830	-0.55615	CGN
Fvb4	30017913	30017913	1	18°C	28°C	0.867924	0.584615	FvH4_4g30340	-0.283309	CGN
Fvb4	30579819	30579819	1	28°C	18°C	0.543478	0.918367	FvH4_4g31450	0.374889	CGN
Fvb4	30816201	30816201	1	18°C	28°C	0.555556	0.0833333	FvH4_4g31910	-0.472222	CGN
Fvb4	30980667	30980667	1	18°C	28°C	0.491803	0.140351	FvH4_4g32260	-0.351452	CGN
Fvb4	30996495	30996495	1	18°C	28°C	0.841584	0.555556	FvH4_4g32271	-0.286029	CGN
Fvb4	31322383	31322383	1	18°C	28°C	0.954546	0.640625	FvH4_4g32860	-0.31392	CGN
Fvb4	31754972	31754972	1	28°C	18°C	0.296296	0.65	FvH4_4g33540	0.353704	CGN
Fvb4	32061076	32061193	2	18°C	28°C	0.446667	0.160256	FvH4_4g34110	-0.28641	CGN
Fvb4	32122911	32122911	1	18°C	28°C	0.297297	0	FvH4_4g34213	-0.297297	CGN
Fvb4	32508169	32508169	1	18°C	28°C	0.875	0.447368	FvH4_4g35040	-0.427632	CGN
Fvb4	32529431	32529431	1	18°C	28°C	0.837209	0.4375	FvH4_4g35070	-0.399709	CGN
Fvb4	32529431	32529431	1	18°C	28°C	0.837209	0.4375	FvH4_4g35080	-0.399709	CGN
Fvb4	32971467	32971467	1	28°C	18°C	0.0638298	0.461539	FvH4_4g35780	0.397709	CGN
Fvb4	33080072	33080072	1	18°C	28°C	0.990099	0.825243	FvH4_4g35960	-0.164856	CGN
Fvb4	33484417	33484471	2	18°C	28°C	0.455556	0.21393	FvH4_4g36631	-0.241625	CGN
Fvb4	33484417	33484471	2	18°C	28°C	0.455556	0.21393	FvH4_4g36650	-0.241625	CGN
Fvb4	33850431	33850431	1	18°C	28°C	0.885714	0.48	FvH4_4g37360	-0.405714	CGN
Fvb4	33869242	33869242	1	18°C	28°C	0.4	0.0952381	FvH4_4g37371	-0.304762	CGN
Fvb5	195890	195890	1	18°C	28°C	0.5	0.111111	FvH4_5g00280	-0.388889	CGN
Fvb5	1717125	1717125	1	18°C	28°C	0.574468	0.1875	FvH4_5g02850	-0.386968	CGN
Fvb5	1717125	1717125	1	18°C	28°C	0.574468	0.1875	FvH4_5g02860	-0.386968	CGN
Fvb5	2565242	2565242	1	18°C	28°C	0.354167	0.0638298	FvH4_5g04330	-0.290337	CGN
Fvb5	3028155	3028155	1	28°C	18°C	0.102564	0.341772	FvH4_5g05190	0.239208	CGN
Fvb5	3028155	3028155	1	28°C	18°C	0.102564	0.341772	FvH4_5g05200	0.239208	CGN
Fvb5	3403855	3403855	1	28°C	18°C	0.476191	0.875	FvH4_5g05740	0.398809	CGN
Fvb5	4483218	4483218	1	28°C	18°C	0.204545	0.578947	FvH4_5g07660	0.374402	CGN
Fvb5	4709970	4709970	1	18°C	28°C	0.444444	0.142857	FvH4_5g08071	-0.301587	CGN
Fvb5	5100290	5100290	1	28°C	18°C	0.375	0.848485	FvH4_5g08845	0.473485	CGN
Fvb5	5638046	5638046	1	18°C	28°C	0.6	0.111111	FvH4_5g09820	-0.488889	CGN
Fvb5	6065811	6065811	1	18°C	28°C	0.577778	0.157895	FvH4_5g10680	-0.419883	CGN
Fvb5	6097312	6097312	1	18°C	28°C	0.222222	0	FvH4_5g10750	-0.222222	CGN
Fvb5	6108638	6108638	1	18°C	28°C	0.666667	0.261905	FvH4_5g10780	-0.404762	CGN
Fvb5	7543580	7543580	1	18°C	28°C	0.65625	0.2	FvH4_5g13360	-0.45625	CGN
Fvb5	7573235	7573235	1	18°C	28°C	0.972973	0.77027	FvH4_5g13402	-0.202703	CGN
Fvb5	8240954	8241012	2	28°C	18°C	0.265487	0.624113	FvH4_5g14541	0.358627	CGN
Fvb5	8290066	8290066	1	18°C	28°C	0.688889	0.264706	FvH4_5g14611	-0.424183	CGN
Fvb5	8433181	8433181	1	18°C	28°C	0.185714	0	FvH4_5g14890	-0.185714	CGN
Fvb5	9552860	9552860	1	28°C	18°C	0.02	0.277778	FvH4_5g16720	0.257778	CGN
Fvb5	9803722	9803754	2	18°C	28°C	0.544872	0.186667	FvH4_5g17180	-0.358205	CGN
Fvb5	12119959	12119959	1	18°C	28°C	0.661017	0.310345	FvH4_5g20460	-0.350672	CGN
Fvb5	12413644	12413644	1	18°C	28°C	0.659091	0.272727	FvH4_5g20830	-0.386364	CGN
Fvb5	12993114	12993122	2	28°C	18°C	0.215686	0.616438	FvH4_5g21540	0.400752	CGN
Fvb5	13516023	13516023	1	18°C	28°C	0.794872	0.418605	FvH4_5g22144	-0.376267	CGN
Fvb5	13516023	13516023	1	18°C	28°C	0.794872	0.418605	FvH4_5g22170	-0.376267	CGN
Fvb5	15974520	15974529	4	18°C	28°C	0.807547	0.454225	FvH4_5g24611	-0.353322	CGN
Fvb5	17640232	17640234	2	18°C	28°C	0.705128	0.28125	FvH4_5g26180	-0.423878	CGN
Fvb5	18850648	18850648	1	18°C	28°C	0.580645	0.0833333	FvH4_5g27650	-0.497312	CGN
Fvb5	19230619	19230619	1	28°C	18°C	0.433333	0.9	FvH4_5g27993	0.466667	CGN
Fvb5	19230619	19230619	1	28°C	18°C	0.433333	0.9	FvH4_5g27994	0.466667	CGN
Fvb5	23182010	23182010	1	18°C	28°C	0.675	0.25	FvH4_5g32090	-0.425	CGN
Fvb5	23959786	23959786	1	18°C	28°C	0.807692	0.457627	FvH4_5g33170	-0.350065	CGN
Fvb5	24624370	24624370	1	18°C	28°C	0.375	0	FvH4_5g33901	-0.375	CGN
Fvb5	26572296	26572296	1	28°C	18°C	0.487805	0.867924	FvH4_5g36241	0.38012	CGN
Fvb5	29146731	29146731	1	18°C	28°C	0.4	0	FvH4_5g39470	-0.4	CGN
Fvb5	29146731	29146731	1	18°C	28°C	0.4	0	FvH4_5g39480	-0.4	CGN
Fvb5	29242940	29242940	1	28°C	18°C	0.684211	1	FvH4_5g39650	0.31579	CGN
Fvb6	463493	463493	1	18°C	28°C	0.914286	0.515151	FvH4_6g00780	-0.399134	CGN
Fvb6	1738493	1738493	1	28°C	18°C	0.388889	0.75	FvH4_6g03110	0.361111	CGN
Fvb6	2591420	2591420	1	28°C	18°C	0.238095	0.557692	FvH4_6g04710	0.319597	CGN
Fvb6	3278507	3278507	1	18°C	28°C	0.320755	0.0196078	FvH4_6g05760	-0.301147	CGN
Fvb6	3278507	3278507	1	18°C	28°C	0.320755	0.0196078	FvH4_6g05770	-0.301147	CGN
Fvb6	3446920	3446955	2	18°C	28°C	0.538071	0.198113	FvH4_6g06041	-0.339958	CGN
Fvb6	4381168	4381168	1	18°C	28°C	0.470588	0.0571429	FvH4_6g07320	-0.413445	CGN
Fvb6	7882299	7882299	1	18°C	28°C	0.487179	0.227273	FvH4_6g12990	-0.259907	CGN
Fvb6	7882299	7882299	1	18°C	28°C	0.487179	0.227273	FvH4_6g13010	-0.259907	CGN
Fvb6	8109603	8109603	1	18°C	28°C	0.806452	0.342857	FvH4_6g13323	-0.463595	CGN
Fvb6	8122670	8122752	2	18°C	28°C	0.61597	0.343643	FvH4_6g13360	-0.272327	CGN
Fvb6	8623575	8623575	1	18°C	28°C	0.57971	0.253521	FvH4_6g14070	-0.326189	CGN
Fvb6	8623575	8623575	1	18°C	28°C	0.57971	0.253521	FvH4_6g14080	-0.326189	CGN
Fvb6	9821013	9821013	1	18°C	28°C	0.416667	0.025	FvH4_6g15740	-0.391667	CGN
Fvb6	11697424	11697424	1	18°C	28°C	0.837838	0.444444	FvH4_6g17840	-0.393393	CGN
Fvb6	11781715	11781715	1	28°C	18°C	0.603774	0.9375	FvH4_6g17950	0.333726	CGN
Fvb6	12699400	12699400	1	18°C	28°C	0.333333	0	FvH4_6g19240	-0.333333	CGN
Fvb6	13857045	13857045	1	18°C	28°C	0.866667	0.431818	FvH4_6g20250	-0.434849	CGN
Fvb6	14512566	14512566	1	18°C	28°C	0.709677	0.133333	FvH4_6g20980	-0.576344	CGN
Fvb6	15106054	15106054	1	28°C	18°C	0.833333	1	FvH4_6g21520	0.166667	CGN
Fvb6	15380742	15380742	1	18°C	28°C	0.8	0.366667	FvH4_6g21790	-0.433333	CGN
Fvb6	15652142	15652142	1	18°C	28°C	0.255319	0	FvH4_6g21932	-0.255319	CGN
Fvb6	16316143	16316143	1	18°C	28°C	0.742424	0.365385	FvH4_6g22670	-0.37704	CGN
Fvb6	17572255	17572255	1	28°C	18°C	0.108108	0.534884	FvH4_6g23520	0.426776	CGN
Fvb6	18766936	18766936	1	18°C	28°C	0.791667	0.475	FvH4_6g24760	-0.316667	CGN
Fvb6	18796644	18796644	1	18°C	28°C	0.954546	0.660714	FvH4_6g24800	-0.293831	CGN
Fvb6	18796644	18796644	1	18°C	28°C	0.954546	0.660714	FvH4_6g24810	-0.293831	CGN
Fvb6	19308435	19308435	1	18°C	28°C	0.339623	0.078125	FvH4_6g25412	-0.261498	CGN
Fvb6	20854927	20854940	2	28°C	18°C	0.350649	0.84375	FvH4_6g27140	0.493101	CGN
Fvb6	21245345	21245345	1	18°C	28°C	0.333333	0	FvH4_6g27600	-0.333333	CGN
Fvb6	21978234	21978234	1	18°C	28°C	0.809524	0.395833	FvH4_6g28530	-0.413691	CGN
Fvb6	22552202	22552202	1	18°C	28°C	0.861111	0.4	FvH4_6g29230	-0.461111	CGN
Fvb6	24577455	24577455	1	18°C	28°C	0.78125	0.361111	FvH4_6g31460	-0.420139	CGN
Fvb6	24968158	24968158	1	18°C	28°C	0.754717	0.36	FvH4_6g31871	-0.394717	CGN
Fvb6	28821032	28821061	2	18°C	28°C	0.62069	0.233871	FvH4_6g36620	-0.386819	CGN
Fvb6	30706112	30706112	1	28°C	18°C	0	0.588235	FvH4_6g38810	0.588235	CGN
Fvb6	30987735	30987735	1	18°C	28°C	0.80303	0.454545	FvH4_6g39160	-0.348485	CGN
Fvb6	31289274	31289274	1	18°C	28°C	0.39726	0.140351	FvH4_6g39610	-0.256909	CGN
Fvb6	31410007	31410007	1	28°C	18°C	0.390244	0.804878	FvH4_6g39792	0.414634	CGN
Fvb6	31410007	31410007	1	28°C	18°C	0.390244	0.804878	FvH4_6g39800	0.414634	CGN
Fvb6	31747528	31747528	1	18°C	28°C	0.378788	0.0925926	FvH4_6g40200	-0.286195	CGN
Fvb6	32809987	32809987	1	28°C	18°C	0.484849	0.902439	FvH4_6g41890	0.41759	CGN
Fvb6	34471182	34471182	1	18°C	28°C	0.698413	0.392857	FvH4_6g44760	-0.305556	CGN
Fvb6	34511331	34511331	1	18°C	28°C	0.881579	0.575	FvH4_6g44870	-0.306579	CGN
Fvb6	35647329	35647329	1	18°C	28°C	0.661017	0.282609	FvH4_6g46880	-0.378408	CGN
Fvb6	35957698	35957698	1	28°C	18°C	0.258064	0.8	FvH4_6g47470	0.541936	CGN
Fvb6	36134209	36134209	1	18°C	28°C	0.428571	0.0677966	FvH4_6g47760	-0.360775	CGN
Fvb6	36134209	36134209	1	18°C	28°C	0.428571	0.0677966	FvH4_6g47770	-0.360775	CGN
Fvb6	36319965	36319965	1	18°C	28°C	0.380952	0.0655738	FvH4_6g48150	-0.315379	CGN
Fvb6	36436333	36436333	1	18°C	28°C	0.58	0.12766	FvH4_6g48400	-0.45234	CGN
Fvb6	36734411	36734531	2	18°C	28°C	0.598276	0.392045	FvH4_6g48930	-0.20623	CGN
Fvb6	37163235	37163235	1	18°C	28°C	0.861111	0.5	FvH4_6g49660	-0.361111	CGN
Fvb6	38097584	38097584	1	18°C	28°C	0.404762	0.0714286	FvH4_6g51390	-0.333333	CGN
Fvb6	38097584	38097584	1	18°C	28°C	0.404762	0.0714286	FvH4_6g51400	-0.333333	CGN
Fvb6	38226341	38226341	1	28°C	18°C	0.322581	0.833333	FvH4_6g51580	0.510753	CGN
Fvb6	38542953	38542953	1	18°C	28°C	0.862745	0.446429	FvH4_6g52240	-0.416316	CGN
Fvb6	38550528	38550567	2	18°C	28°C	0.40625	0.0243902	FvH4_6g52270	-0.38186	CGN
Fvb6	38550528	38550567	2	18°C	28°C	0.40625	0.0243902	FvH4_6g52280	-0.38186	CGN
Fvb6	38688662	38688662	1	28°C	18°C	0.015873	0.235294	FvH4_6g52640	0.219421	CGN
Fvb6	38688662	38688662	1	28°C	18°C	0.015873	0.235294	FvH4_6g52650	0.219421	CGN
Fvb7	1394434	1394434	1	28°C	18°C	0.276596	0.625	FvH4_7g00970	0.348404	CGN
Fvb7	1638645	1638645	1	18°C	28°C	0.844444	0.488889	FvH4_7g01220	-0.355556	CGN
Fvb7	1638645	1638645	1	18°C	28°C	0.844444	0.488889	FvH4_7g01230	-0.355556	CGN
Fvb7	1905411	1905411	1	28°C	18°C	0.485714	0.837209	FvH4_7g01470	0.351495	CGN
Fvb7	2709694	2709694	1	18°C	28°C	0.451613	0.0571429	FvH4_7g02430	-0.39447	CGN
Fvb7	3817804	3817804	1	18°C	28°C	0.62069	0.288889	FvH4_7g03460	-0.331801	CGN
Fvb7	5083546	5083546	1	18°C	28°C	0.40625	0.03125	FvH4_7g04540	-0.375	CGN
Fvb7	5568205	5568205	1	18°C	28°C	0.6	0.157895	FvH4_7g05210	-0.442105	CGN
Fvb7	6203122	6203122	1	18°C	28°C	0.209677	0	FvH4_7g06001	-0.209677	CGN
Fvb7	6905176	6905176	1	18°C	28°C	0.861111	0.463415	FvH4_7g06930	-0.397697	CGN
Fvb7	8485316	8485316	1	18°C	28°C	0.140351	0	FvH4_7g08640	-0.140351	CGN
Fvb7	8855422	8855422	1	18°C	28°C	0.245902	0.02	FvH4_7g09120	-0.225902	CGN
Fvb7	9402532	9402532	1	18°C	28°C	0.75	0.357143	FvH4_7g09880	-0.392857	CGN
Fvb7	9858843	9858843	1	18°C	28°C	0.568966	0.224138	FvH4_7g10410	-0.344828	CGN
Fvb7	12462421	12462421	1	18°C	28°C	0.854167	0.513513	FvH4_7g14010	-0.340653	CGN
Fvb7	12984920	12984920	1	18°C	28°C	0.630435	0.186047	FvH4_7g14770	-0.444388	CGN
Fvb7	13145648	13145648	1	18°C	28°C	0.402597	0.0625	FvH4_7g15061	-0.340097	CGN
Fvb7	13983317	13983317	1	18°C	28°C	0.690476	0.236842	FvH4_7g16280	-0.453634	CGN
Fvb7	14304605	14304605	1	28°C	18°C	0.460227	0.67033	FvH4_7g16732	0.210102	CGN
Fvb7	15466626	15466626	1	28°C	18°C	0.302326	0.7	FvH4_7g18570	0.397674	CGN
Fvb7	15574600	15574600	1	18°C	28°C	0.141177	0	FvH4_7g18750	-0.141177	CGN
Fvb7	17101266	17101266	1	18°C	28°C	0.174603	0	FvH4_7g21290	-0.174603	CGN
Fvb7	17118840	17118840	1	28°C	18°C	0.175	0.709091	FvH4_7g21350	0.534091	CGN
Fvb7	17118840	17118840	1	28°C	18°C	0.175	0.709091	FvH4_7g21380	0.534091	CGN
Fvb7	17855040	17855040	1	28°C	18°C	0.15873	0.5	FvH4_7g22680	0.34127	CGN
Fvb7	17855040	17855040	1	28°C	18°C	0.15873	0.5	FvH4_7g22690	0.34127	CGN
Fvb7	18357487	18357487	1	18°C	28°C	0.333333	0.0357143	FvH4_7g23561	-0.297619	CGN
Fvb7	20786165	20786165	1	18°C	28°C	0.942857	0.710526	FvH4_7g27960	-0.232331	CGN
Fvb7	21381951	21381951	1	28°C	18°C	0.337838	0.851852	FvH4_7g28941	0.514014	CGN
Fvb7	22066599	22066909	3	18°C	28°C	0.341808	0.244057	FvH4_7g30190	-0.0977509	CGN
Fvb7	22187581	22187581	1	18°C	28°C	0.2	0	FvH4_7g30481	-0.2	CGN
Fvb7	23642488	23642488	1	18°C	28°C	0.625	0.373333	FvH4_7g33120	-0.251667	CGN
Fvb7	24041424	24041424	1	28°C	18°C	0.0138889	0.215385	FvH4_7g33970	0.201496	CGN
Fvb1	445382	445396	2	28°C	18°C	0.176829	0.517647	FvH4_1g00900	0.340818	CHG
Fvb1	808077	808077	1	28°C	18°C	0.354839	0.8	FvH4_1g01511	0.445161	CHG
Fvb1	846859	846859	1	28°C	18°C	0	0.20339	FvH4_1g01571	0.20339	CHG
Fvb1	2318067	2318067	1	28°C	18°C	0	0.2	FvH4_1g04330	0.2	CHG
Fvb1	2515886	2515886	1	28°C	18°C	0.431818	0.809524	FvH4_1g04760	0.377706	CHG
Fvb1	3008923	3008923	1	28°C	18°C	0.15625	0.5	FvH4_1g05690	0.34375	CHG
Fvb1	3056491	3056491	1	28°C	18°C	0.2	0.58	FvH4_1g05791	0.38	CHG
Fvb1	3064143	3064357	2	28°C	18°C	0.556561	0.804933	FvH4_1g05791	0.248372	CHG
Fvb1	3678292	3678292	1	28°C	18°C	0.190476	0.6	FvH4_1g06950	0.409524	CHG
Fvb1	4003896	4003899	2	28°C	18°C	0	0.186667	FvH4_1g07520	0.186667	CHG
Fvb1	4347366	4347366	1	28°C	18°C	0.31579	0.692308	FvH4_1g08221	0.376518	CHG
Fvb1	5686566	5686566	1	28°C	18°C	0	0.40625	FvH4_1g10401	0.40625	CHG
Fvb1	5729201	5729201	1	28°C	18°C	0.2	0.612903	FvH4_1g10471	0.412903	CHG
Fvb1	5789804	5789804	1	28°C	18°C	0.621622	0.969697	FvH4_1g10570	0.348075	CHG
Fvb1	6200243	6200243	1	28°C	18°C	0.0512821	0.433333	FvH4_1g11351	0.382051	CHG
Fvb1	6545275	6545275	1	28°C	18°C	0.0625	0.351852	FvH4_1g11970	0.289352	CHG
Fvb1	8748630	8748630	1	28°C	18°C	0.163265	0.568966	FvH4_1g15430	0.4057	CHG
Fvb1	9449152	9449168	2	28°C	18°C	0.0148148	0.435374	FvH4_1g16371	0.420559	CHG
Fvb1	9976170	9976207	2	28°C	18°C	0.648148	0.851064	FvH4_1g17272	0.202916	CHG
Fvb1	10364900	10364900	1	28°C	18°C	0.817391	0.96875	FvH4_1g17821	0.151359	CHG
Fvb1	10449903	10449903	1	28°C	18°C	0.288136	0.573034	FvH4_1g17970	0.284898	CHG
Fvb1	11646471	11646471	1	28°C	18°C	0.186047	0.651163	FvH4_1g19404	0.465116	CHG
Fvb1	12384436	12384761	13	28°C	18°C	0.0733624	0.3832	FvH4_1g20161	0.309838	CHG
Fvb1	12388533	12388533	1	28°C	18°C	0.457143	0.840909	FvH4_1g20162	0.383766	CHG
Fvb1	12889971	12889971	1	28°C	18°C	0.411765	0.847458	FvH4_1g20730	0.435693	CHG
Fvb1	13062034	13062034	1	28°C	18°C	0.565217	0.854545	FvH4_1g20960	0.289328	CHG
Fvb1	13119393	13119393	1	28°C	18°C	0.0408163	0.326923	FvH4_1g21070	0.286107	CHG
Fvb1	13123888	13123888	1	28°C	18°C	0.114286	0.511628	FvH4_1g21070	0.397342	CHG
Fvb1	14261248	14261248	1	28°C	18°C	0.774193	0.927273	FvH4_1g22352	0.153079	CHG
Fvb1	14839070	14839088	2	28°C	18°C	0.218182	0.530387	FvH4_1g22910	0.312205	CHG
Fvb1	14951859	14951859	1	28°C	18°C	0.526316	0.911765	FvH4_1g23081	0.385449	CHG
Fvb1	15681834	15681834	1	28°C	18°C	0.506329	0.77305	FvH4_1g23802	0.266721	CHG
Fvb1	15760570	15760570	1	28°C	18°C	0.0967742	0.514286	FvH4_1g23920	0.417511	CHG
Fvb1	16343835	16343835	1	28°C	18°C	0.377778	0.727273	FvH4_1g24491	0.349495	CHG
Fvb1	17148824	17148824	1	28°C	18°C	0.230769	0.568182	FvH4_1g25390	0.337413	CHG
Fvb1	17273841	17273841	1	28°C	18°C	0.166667	0.641026	FvH4_1g25510	0.474359	CHG
Fvb1	17398539	17398539	1	28°C	18°C	0.307692	0.660377	FvH4_1g25602	0.352685	CHG
Fvb1	18820438	18820438	1	28°C	18°C	0.128205	0.527273	FvH4_1g27032	0.399068	CHG
Fvb1	20056013	20056176	2	28°C	18°C	0.311047	0.533123	FvH4_1g28210	0.222077	CHG
Fvb1	20091008	20091008	1	28°C	18°C	0.45946	0.826667	FvH4_1g28270	0.367207	CHG
Fvb1	20273053	20273053	1	28°C	18°C	0.122449	0.444444	FvH4_1g28380	0.321995	CHG
Fvb1	20328818	20328908	2	28°C	18°C	0.530035	0.804749	FvH4_1g28413	0.274714	CHG
Fvb1	20453043	20453043	1	28°C	18°C	0.108696	0.666667	FvH4_1g28440	0.557971	CHG
Fvb1	20457038	20457038	1	28°C	18°C	0.0294118	0.5	FvH4_1g28440	0.470588	CHG
Fvb1	21090880	21090880	1	28°C	18°C	0.277778	0.771429	FvH4_1g28752	0.493651	CHG
Fvb1	21651006	21651018	2	28°C	18°C	0.130435	0.5	FvH4_1g29102	0.369565	CHG
Fvb1	21750134	21750134	1	28°C	18°C	0.24	0.66	FvH4_1g29131	0.42	CHG
Fvb1	22128804	22129165	5	28°C	18°C	0.189769	0.47526	FvH4_1g29270	0.285491	CHG
Fvb1	22613770	22613770	1	28°C	18°C	0.351351	0.73913	FvH4_1g29481	0.387779	CHG
Fvb1	23058271	23058271	1	28°C	18°C	0.5	0.871795	FvH4_1g29720	0.371795	CHG
Fvb1	23295036	23295036	1	28°C	18°C	0.2	0.584906	FvH4_1g29791	0.384906	CHG
Fvb1	23313363	23313363	1	28°C	18°C	0.219512	0.675676	FvH4_1g29800	0.456163	CHG
Fvb1	23791548	23791548	1	28°C	18°C	0.108108	0.5	FvH4_1g30040	0.391892	CHG
Fvb1	23929586	23929652	3	28°C	18°C	0.564103	0.848485	FvH4_1g30202	0.284382	CHG
Fvb1	24101175	24101175	1	28°C	18°C	0	0.363636	FvH4_1g30390	0.363636	CHG
Fvb1	24154132	24154132	1	28°C	18°C	0.487179	0.866667	FvH4_1g30480	0.379487	CHG
Fvb1	24156502	24156502	1	28°C	18°C	0.309091	0.688889	FvH4_1g30480	0.379798	CHG
Fvb1	24156835	24156835	1	28°C	18°C	0.129032	0.589744	FvH4_1g30480	0.460711	CHG
Fvb1	24240037	24240068	2	28°C	18°C	0.25	0.613139	FvH4_1g30560	0.363139	CHG
Fvb2	245620	245620	1	28°C	18°C	0.372093	0.75	FvH4_2g00140	0.377907	CHG
Fvb2	1144215	1144215	1	28°C	18°C	0.257143	0.725	FvH4_2g01201	0.467857	CHG
Fvb2	1374834	1374834	1	28°C	18°C	0.574468	0.918367	FvH4_2g01463	0.343899	CHG
Fvb2	1822528	1822528	1	28°C	18°C	0.0408163	0.318182	FvH4_2g02210	0.277365	CHG
Fvb2	1991928	1991928	1	28°C	18°C	0.0882353	0.545454	FvH4_2g02510	0.457219	CHG
Fvb2	2096195	2096195	1	28°C	18°C	0	0.207547	FvH4_2g02640	0.207547	CHG
Fvb2	2149907	2149907	1	28°C	18°C	0.360656	0.758065	FvH4_2g02690	0.397409	CHG
Fvb2	2436933	2436949	2	28°C	18°C	0.258823	0.642202	FvH4_2g03170	0.383378	CHG
Fvb2	3412685	3412685	1	28°C	18°C	0.681818	0.97619	FvH4_2g04440	0.294372	CHG
Fvb2	3518404	3518404	1	28°C	18°C	0.333333	0.72093	FvH4_2g04580	0.387597	CHG
Fvb2	3928827	3928827	1	28°C	18°C	0.42	0.823529	FvH4_2g04943	0.403529	CHG
Fvb2	4581356	4581356	1	28°C	18°C	0.72973	1	FvH4_2g05581	0.27027	CHG
Fvb2	4966519	4966519	1	28°C	18°C	0.0169492	0.3	FvH4_2g05980	0.283051	CHG
Fvb2	5325051	5325051	1	28°C	18°C	0.343137	0.723809	FvH4_2g06411	0.380672	CHG
Fvb2	5345759	5345759	1	28°C	18°C	0.376623	0.686047	FvH4_2g06413	0.309423	CHG
Fvb2	5345759	5345759	1	28°C	18°C	0.376623	0.686047	FvH4_2g06414	0.309423	CHG
Fvb2	6016891	6016891	1	28°C	18°C	0.403226	0.8	FvH4_2g07271	0.396774	CHG
Fvb2	6037112	6037112	1	28°C	18°C	0.410256	0.787879	FvH4_2g07311	0.377622	CHG
Fvb2	6810832	6810832	1	28°C	18°C	0.118644	0.444444	FvH4_2g07871	0.3258	CHG
Fvb2	7106722	7106722	1	18°C	28°C	0.645833	0.305085	FvH4_2g08147	-0.340749	CHG
Fvb2	7204434	7204434	1	28°C	18°C	0.0909091	0.514286	FvH4_2g08280	0.423377	CHG
Fvb2	7523347	7523347	1	28°C	18°C	0.235294	0.6875	FvH4_2g08582	0.452206	CHG
Fvb2	8342134	8342151	2	28°C	18°C	0.353846	0.787234	FvH4_2g09411	0.433388	CHG
Fvb2	8363051	8363051	1	18°C	28°C	0.95	0.634615	FvH4_2g09441	-0.315385	CHG
Fvb2	8828553	8828553	1	28°C	18°C	0.606557	0.90625	FvH4_2g09960	0.299693	CHG
Fvb2	10106433	10106433	1	28°C	18°C	0.0909091	0.45	FvH4_2g11560	0.359091	CHG
Fvb2	10188185	10188185	1	28°C	18°C	0.0238095	0.372549	FvH4_2g11670	0.348739	CHG
Fvb2	10193199	10193268	3	28°C	18°C	0.116541	0.415336	FvH4_2g11670	0.298794	CHG
Fvb2	10212987	10212987	1	28°C	18°C	0.0227273	0.375	FvH4_2g11670	0.352273	CHG
Fvb2	10278455	10278455	1	28°C	18°C	0.243902	0.613636	FvH4_2g11751	0.369734	CHG
Fvb2	10278728	10278728	1	28°C	18°C	0.291667	0.682927	FvH4_2g11751	0.39126	CHG
Fvb2	10378316	10378332	3	28°C	18°C	0.317073	0.819672	FvH4_2g11890	0.502599	CHG
Fvb2	10403130	10403130	1	28°C	18°C	0.153846	0.527778	FvH4_2g11930	0.373932	CHG
Fvb2	10463251	10463281	2	28°C	18°C	0.444444	0.872549	FvH4_2g11953	0.428105	CHG
Fvb2	10464227	10464227	1	28°C	18°C	0.328125	0.676471	FvH4_2g11953	0.348346	CHG
Fvb2	10477548	10477548	1	28°C	18°C	0.263158	0.790698	FvH4_2g11956	0.52754	CHG
Fvb2	10604477	10604477	1	28°C	18°C	0.0816327	0.445946	FvH4_2g12101	0.364313	CHG
Fvb2	10604834	10605431	10	28°C	18°C	0.239516	0.479749	FvH4_2g12101	0.240233	CHG
Fvb2	10605791	10606329	17	28°C	18°C	0.37885	0.681272	FvH4_2g12101	0.302421	CHG
Fvb2	10606690	10606690	1	28°C	18°C	0.177778	0.585366	FvH4_2g12101	0.407588	CHG
Fvb2	10607477	10607614	2	28°C	18°C	0.54491	0.760274	FvH4_2g12101	0.215364	CHG
Fvb2	10618453	10618487	2	28°C	18°C	0.632887	0.828571	FvH4_2g12110	0.195684	CHG
Fvb2	10619277	10619277	1	28°C	18°C	0.39726	0.833333	FvH4_2g12110	0.436073	CHG
Fvb2	10619650	10619861	9	28°C	18°C	0.271186	0.616667	FvH4_2g12110	0.34548	CHG
Fvb2	10620368	10620550	7	28°C	18°C	0.0918367	0.434238	FvH4_2g12110	0.342401	CHG
Fvb2	10621124	10621124	1	28°C	18°C	0.37037	0.708333	FvH4_2g12110	0.337963	CHG
Fvb2	10622983	10622993	3	28°C	18°C	0.21656	0.693182	FvH4_2g12110	0.476621	CHG
Fvb2	10623353	10623672	13	28°C	18°C	0.221018	0.535043	FvH4_2g12110	0.314025	CHG
Fvb2	10629849	10629849	1	28°C	18°C	0.27027	0.666667	FvH4_2g12110	0.396396	CHG
Fvb2	10629849	10629849	1	28°C	18°C	0.27027	0.666667	FvH4_2g12111	0.396396	CHG
Fvb2	10676232	10676232	1	28°C	18°C	0.27027	0.697674	FvH4_2g12161	0.427404	CHG
Fvb2	10676232	10676232	1	28°C	18°C	0.27027	0.697674	FvH4_2g12170	0.427404	CHG
Fvb2	10727901	10727901	1	28°C	18°C	0.580645	0.976744	FvH4_2g12230	0.396099	CHG
Fvb2	10729890	10729890	1	28°C	18°C	0.55814	0.9375	FvH4_2g12230	0.37936	CHG
Fvb2	10732502	10732502	1	28°C	18°C	0.295918	0.54386	FvH4_2g12230	0.247941	CHG
Fvb2	10737311	10737311	1	28°C	18°C	0.235294	0.547945	FvH4_2g12230	0.312651	CHG
Fvb2	10878513	10878513	1	28°C	18°C	0.166667	0.543478	FvH4_2g12381	0.376812	CHG
Fvb2	11311700	11311700	1	28°C	18°C	0.697674	0.895425	FvH4_2g12870	0.19775	CHG
Fvb2	11335996	11335996	1	28°C	18°C	0.410714	0.777778	FvH4_2g12902	0.367063	CHG
Fvb2	11755750	11755750	1	28°C	18°C	0.483871	0.903226	FvH4_2g13451	0.419355	CHG
Fvb2	11886380	11886380	1	28°C	18°C	0.568182	0.909091	FvH4_2g13611	0.340909	CHG
Fvb2	13125056	13125056	1	28°C	18°C	0.725807	0.947368	FvH4_2g14950	0.221562	CHG
Fvb2	13631835	13631835	1	28°C	18°C	0	0.257576	FvH4_2g15510	0.257576	CHG
Fvb2	14229676	14229676	1	28°C	18°C	0.487179	0.878788	FvH4_2g16313	0.391608	CHG
Fvb2	14342379	14342395	2	28°C	18°C	0.484127	0.909091	FvH4_2g16420	0.424964	CHG
Fvb2	14432543	14432543	1	28°C	18°C	0.5	0.904762	FvH4_2g16551	0.404762	CHG
Fvb2	14460437	14460437	1	28°C	18°C	0.478261	0.823529	FvH4_2g16581	0.345268	CHG
Fvb2	14564779	14564779	1	28°C	18°C	0.025	0.394737	FvH4_2g16690	0.369737	CHG
Fvb2	14985612	14985612	1	28°C	18°C	0.485714	0.878788	FvH4_2g17350	0.393074	CHG
Fvb2	14987613	14987613	1	28°C	18°C	0.634921	0.870968	FvH4_2g17350	0.236047	CHG
Fvb2	16248538	16248538	1	28°C	18°C	0.015873	0.215686	FvH4_2g19061	0.199813	CHG
Fvb2	16405755	16405755	1	18°C	28°C	0.583333	0.258621	FvH4_2g19252	-0.324713	CHG
Fvb2	16485086	16485088	2	28°C	18°C	0.442748	0.743243	FvH4_2g19380	0.300495	CHG
Fvb2	16884312	16884312	1	28°C	18°C	0.626866	0.883117	FvH4_2g20090	0.256251	CHG
Fvb2	18522885	18522885	1	28°C	18°C	0.421053	0.777778	FvH4_2g22600	0.356725	CHG
Fvb2	18607777	18607777	1	28°C	18°C	0.384615	0.818182	FvH4_2g22690	0.433566	CHG
Fvb2	20772461	20772461	1	28°C	18°C	0.372093	0.822222	FvH4_2g25710	0.450129	CHG
Fvb2	21065415	21065415	1	28°C	18°C	0.172414	0.521739	FvH4_2g26170	0.349325	CHG
Fvb2	21377721	21377772	4	28°C	18°C	0.359307	0.725225	FvH4_2g26662	0.365918	CHG
Fvb2	21844299	21844299	1	28°C	18°C	0	0.220339	FvH4_2g27570	0.220339	CHG
Fvb2	22328184	22328184	1	28°C	18°C	0.0193424	0.0697115	FvH4_2g28400	0.0503692	CHG
Fvb2	22328593	22328668	2	28°C	18°C	0.0360051	0.0514199	FvH4_2g28400	0.0154148	CHG
Fvb2	22717697	22717697	1	28°C	18°C	0.409091	0.8	FvH4_2g29241	0.390909	CHG
Fvb2	22902599	22902631	4	28°C	18°C	0.08	0.570776	FvH4_2g29560	0.490776	CHG
Fvb2	23141333	23141333	1	28°C	18°C	0.23913	0.736842	FvH4_2g29871	0.497712	CHG
Fvb2	23856759	23856759	1	18°C	28°C	0.25	0	FvH4_2g30970	-0.25	CHG
Fvb2	24035773	24035880	4	28°C	18°C	0.597113	0.819632	FvH4_2g31320	0.222519	CHG
Fvb2	24038025	24038025	1	28°C	18°C	0.448718	0.690355	FvH4_2g31320	0.241637	CHG
Fvb2	24039261	24039261	1	28°C	18°C	0.577143	0.821192	FvH4_2g31320	0.244049	CHG
Fvb2	24367315	24367315	1	28°C	18°C	0	0.178082	FvH4_2g31990	0.178082	CHG
Fvb2	25285734	25285734	1	28°C	18°C	0.164557	0.443038	FvH4_2g33851	0.278481	CHG
Fvb2	25384053	25384053	1	28°C	18°C	0.25	0.64	FvH4_2g34031	0.39	CHG
Fvb2	25688361	25688361	1	28°C	18°C	0.05	0.4	FvH4_2g34690	0.35	CHG
Fvb2	26154907	26154907	1	28°C	18°C	0.261905	0.7	FvH4_2g35510	0.438095	CHG
Fvb2	26218636	26218636	1	28°C	18°C	0.1875	0.588235	FvH4_2g35572	0.400735	CHG
Fvb2	26811640	26811640	1	28°C	18°C	0.264706	0.75	FvH4_2g36680	0.485294	CHG
Fvb2	27167126	27167141	2	28°C	18°C	0.133333	0.510638	FvH4_2g37260	0.377305	CHG
Fvb2	27235328	27235533	2	28°C	18°C	0.382199	0.543689	FvH4_2g37371	0.16149	CHG
Fvb2	27451098	27451098	1	28°C	18°C	0.181818	0.522727	FvH4_2g37820	0.340909	CHG
Fvb2	27547594	27547594	1	28°C	18°C	0.245283	0.596154	FvH4_2g37990	0.350871	CHG
Fvb2	27555142	27555142	1	28°C	18°C	0.56	0.923077	FvH4_2g38010	0.363077	CHG
Fvb2	27624420	27624420	1	28°C	18°C	0.30303	0.83871	FvH4_2g38130	0.535679	CHG
Fvb2	28560705	28560705	1	28°C	18°C	0.676471	1	FvH4_2g39935	0.323529	CHG
Fvb2	28603967	28603967	1	28°C	18°C	0.0615385	0.385714	FvH4_2g40000	0.324176	CHG
Fvb2	28649535	28649535	1	28°C	18°C	0.352941	0.804878	FvH4_2g40090	0.451937	CHG
Fvb2	28993073	28993085	2	28°C	18°C	0.142857	0.651515	FvH4_2g40780	0.508658	CHG
Fvb3	207607	207607	1	28°C	18°C	0.0227273	0.333333	FvH4_3g00380	0.310606	CHG
Fvb3	494814	494814	1	18°C	28°C	0.53125	0.128205	FvH4_3g00990	-0.403045	CHG
Fvb3	657401	657401	1	28°C	18°C	0.266667	0.766667	FvH4_3g01285	0.5	CHG
Fvb3	851354	851386	2	28°C	18°C	0.079646	0.409836	FvH4_3g01620	0.33019	CHG
Fvb3	1049047	1049047	1	28°C	18°C	0.555556	0.909091	FvH4_3g02071	0.353535	CHG
Fvb3	1718599	1718599	1	28°C	18°C	0.0909091	0.533333	FvH4_3g03230	0.442424	CHG
Fvb3	1734957	1734957	1	28°C	18°C	0.118644	0.477273	FvH4_3g03240	0.358629	CHG
Fvb3	1754569	1754569	1	28°C	18°C	0.0384615	0.367347	FvH4_3g03243	0.328885	CHG
Fvb3	1820867	1820867	1	28°C	18°C	0.0909091	0.536232	FvH4_3g03350	0.445323	CHG
Fvb3	2346697	2346697	1	28°C	18°C	0.113208	0.473684	FvH4_3g04191	0.360477	CHG
Fvb3	2452752	2452752	1	28°C	18°C	0.2	0.633333	FvH4_3g04277	0.433333	CHG
Fvb3	2584521	2584521	1	28°C	18°C	0.326531	0.712121	FvH4_3g04510	0.385591	CHG
Fvb3	2877280	2877280	1	18°C	28°C	0.291139	0.0882353	FvH4_3g05000	-0.202904	CHG
Fvb3	2951792	2951792	1	28°C	18°C	0.0227273	0.418605	FvH4_3g05100	0.395877	CHG
Fvb3	2952050	2952083	4	28°C	18°C	0.11399	0.568421	FvH4_3g05100	0.454431	CHG
Fvb3	2998084	2998084	1	28°C	18°C	0.338028	0.681159	FvH4_3g05200	0.343131	CHG
Fvb3	3932148	3932148	1	28°C	18°C	0.0652174	0.363636	FvH4_3g06801	0.298419	CHG
Fvb3	3956691	3956691	1	28°C	18°C	0.0925926	0.403846	FvH4_3g06840	0.311254	CHG
Fvb3	4329908	4329953	2	28°C	18°C	0.18254	0.544555	FvH4_3g07270	0.362015	CHG
Fvb3	4620777	4620777	1	18°C	28°C	0.568182	0.0571429	FvH4_3g07850	-0.511039	CHG
Fvb3	5523284	5523284	1	28°C	18°C	0.025	0.3	FvH4_3g09480	0.275	CHG
Fvb3	5668240	5668263	2	28°C	18°C	0.2	0.585714	FvH4_3g09720	0.385714	CHG
Fvb3	7188297	7188297	1	28°C	18°C	0.634146	0.947368	FvH4_3g12120	0.313222	CHG
Fvb3	7873144	7873144	1	28°C	18°C	0.111111	0.486486	FvH4_3g13190	0.375375	CHG
Fvb3	8147234	8147367	2	28°C	18°C	0.338843	0.628676	FvH4_3g13562	0.289834	CHG
Fvb3	8159086	8159101	2	28°C	18°C	0.142857	0.680412	FvH4_3g13600	0.537555	CHG
Fvb3	9081822	9081822	1	28°C	18°C	0.571429	0.951219	FvH4_3g14720	0.379791	CHG
Fvb3	9494095	9494095	1	28°C	18°C	0.545454	0.875	FvH4_3g15270	0.329545	CHG
Fvb3	10968254	10968254	1	28°C	18°C	0.1875	0.647059	FvH4_3g17260	0.459559	CHG
Fvb3	11099683	11099683	1	28°C	18°C	0.181818	0.566667	FvH4_3g17430	0.384848	CHG
Fvb3	11423369	11423369	1	28°C	18°C	0.163265	0.592593	FvH4_3g17940	0.429327	CHG
Fvb3	11695269	11695269	1	28°C	18°C	0.12766	0.604651	FvH4_3g18300	0.476992	CHG
Fvb3	13304546	13304563	2	28°C	18°C	0.0232558	0.358779	FvH4_3g20240	0.335523	CHG
Fvb3	13315185	13315261	2	28°C	18°C	0.114286	0.457364	FvH4_3g20250	0.343079	CHG
Fvb3	13461400	13461400	1	28°C	18°C	0.619048	0.980392	FvH4_3g20431	0.361345	CHG
Fvb3	14064841	14064841	1	28°C	18°C	0.101695	0.384615	FvH4_3g21040	0.282921	CHG
Fvb3	14750424	14750424	1	28°C	18°C	0	0.288461	FvH4_3g21670	0.288461	CHG
Fvb3	16212260	16212260	1	28°C	18°C	0.145833	0.603448	FvH4_3g23141	0.457615	CHG
Fvb3	16971780	16971780	1	28°C	18°C	0.603175	0.875	FvH4_3g23880	0.271825	CHG
Fvb3	17024230	17024230	1	28°C	18°C	0.59375	0.96	FvH4_3g23931	0.36625	CHG
Fvb3	17112066	17112066	1	28°C	18°C	0.657534	0.902778	FvH4_3g24071	0.245244	CHG
Fvb3	18000486	18000486	1	18°C	28°C	0.352941	0.0735294	FvH4_3g24960	-0.279412	CHG
Fvb3	18022606	18022606	1	28°C	18°C	0.393939	0.8125	FvH4_3g24980	0.418561	CHG
Fvb3	18272716	18272716	1	28°C	18°C	0.0645161	0.475	FvH4_3g25320	0.410484	CHG
Fvb3	18586768	18586768	1	28°C	18°C	0.5	0.935484	FvH4_3g25720	0.435484	CHG
Fvb3	20086968	20086968	1	28°C	18°C	0.25641	0.8	FvH4_3g26980	0.54359	CHG
Fvb3	20155765	20155765	1	28°C	18°C	0.455882	0.787879	FvH4_3g27050	0.331996	CHG
Fvb3	20442833	20442977	2	28°C	18°C	0.552764	0.829016	FvH4_3g27323	0.276252	CHG
Fvb3	20458866	20458948	2	28°C	18°C	0.264901	0.602837	FvH4_3g27400	0.337936	CHG
Fvb3	20567742	20567742	1	28°C	18°C	0.22	0.536842	FvH4_3g27500	0.316842	CHG
Fvb3	20569070	20569070	1	28°C	18°C	0.132076	0.485714	FvH4_3g27500	0.353639	CHG
Fvb3	20652382	20652382	1	28°C	18°C	0.441177	0.852941	FvH4_3g27582	0.411765	CHG
Fvb3	21182622	21182622	1	28°C	18°C	0.661972	0.923077	FvH4_3g28220	0.261105	CHG
Fvb3	21213972	21213972	1	28°C	18°C	0.444444	0.822222	FvH4_3g28242	0.377778	CHG
Fvb3	21835385	21835385	1	28°C	18°C	0.0243902	0.425532	FvH4_3g28860	0.401142	CHG
Fvb3	22001041	22001041	1	28°C	18°C	0	0.296296	FvH4_3g28920	0.296296	CHG
Fvb3	22001839	22001947	3	28°C	18°C	0.325581	0.813953	FvH4_3g28920	0.488372	CHG
Fvb3	22007507	22007507	1	28°C	18°C	0.0833333	0.53125	FvH4_3g28920	0.447917	CHG
Fvb3	22100738	22100738	1	28°C	18°C	0.487179	0.888889	FvH4_3g28990	0.401709	CHG
Fvb3	22101090	22101090	1	28°C	18°C	0.129032	0.589744	FvH4_3g28990	0.460711	CHG
Fvb3	22173892	22173892	1	28°C	18°C	0.424242	0.886364	FvH4_3g29041	0.462121	CHG
Fvb3	22177364	22177364	1	28°C	18°C	0.638889	0.938775	FvH4_3g29041	0.299887	CHG
Fvb3	22349458	22349458	1	28°C	18°C	0.36	0.782609	FvH4_3g29210	0.422609	CHG
Fvb3	22352958	22352961	2	28°C	18°C	0.506757	0.740506	FvH4_3g29210	0.23375	CHG
Fvb3	22353799	22353799	1	28°C	18°C	0.454545	0.743902	FvH4_3g29210	0.289357	CHG
Fvb3	23367031	23367031	1	28°C	18°C	0.530612	0.857143	FvH4_3g30141	0.326531	CHG
Fvb3	23824020	23824020	1	28°C	18°C	0.0806452	0.44186	FvH4_3g30540	0.361215	CHG
Fvb3	23966391	23966391	1	28°C	18°C	0.0625	0.382353	FvH4_3g30620	0.319853	CHG
Fvb3	24107783	24107783	1	28°C	18°C	0.0526316	0.5	FvH4_3g30710	0.447368	CHG
Fvb3	24862483	24862483	1	28°C	18°C	0.361111	0.83871	FvH4_3g31110	0.477599	CHG
Fvb3	24941648	24941648	1	28°C	18°C	0.541401	0.737143	FvH4_3g31131	0.195742	CHG
Fvb3	25687697	25687697	1	18°C	28°C	0.5	0.108696	FvH4_3g31442	-0.391304	CHG
Fvb3	25856675	25856675	1	28°C	18°C	0.72549	0.970149	FvH4_3g31511	0.244659	CHG
Fvb3	27336187	27336202	3	28°C	18°C	0.119658	0.659574	FvH4_3g32082	0.539916	CHG
Fvb3	28048616	28048616	1	28°C	18°C	0.534483	0.816667	FvH4_3g32731	0.282184	CHG
Fvb3	28053158	28053158	1	28°C	18°C	0.231707	0.564103	FvH4_3g32731	0.332395	CHG
Fvb3	28505610	28505610	1	28°C	18°C	0.212121	0.757576	FvH4_3g33091	0.545454	CHG
Fvb3	28725569	28725569	1	18°C	28°C	0.156627	0	FvH4_3g33330	-0.156627	CHG
Fvb3	28833359	28833359	1	28°C	18°C	0.5	0.939394	FvH4_3g33401	0.439394	CHG
Fvb3	28986243	28986243	1	28°C	18°C	0.5	0.857143	FvH4_3g33534	0.357143	CHG
Fvb3	28988613	28988613	1	28°C	18°C	0.616667	0.920635	FvH4_3g33534	0.303968	CHG
Fvb3	29716038	29716038	1	28°C	18°C	0.0869565	0.451613	FvH4_3g34220	0.364656	CHG
Fvb3	30593981	30593981	1	28°C	18°C	0.109756	0.368421	FvH4_3g35650	0.258665	CHG
Fvb3	30959380	30959380	1	28°C	18°C	0.361111	0.75	FvH4_3g36111	0.388889	CHG
Fvb3	31150841	31150841	1	28°C	18°C	0.205128	0.571429	FvH4_3g36331	0.3663	CHG
Fvb3	31664904	31664904	1	28°C	18°C	0.0540541	0.425	FvH4_3g36955	0.370946	CHG
Fvb3	33087829	33087829	1	28°C	18°C	0.403509	0.765957	FvH4_3g38790	0.362449	CHG
Fvb3	33523132	33523132	1	28°C	18°C	0	0.257143	FvH4_3g39400	0.257143	CHG
Fvb3	33640180	33640180	1	28°C	18°C	0.372093	0.772727	FvH4_3g39581	0.400634	CHG
Fvb3	33730307	33730307	1	28°C	18°C	0.166667	0.657143	FvH4_3g39810	0.490476	CHG
Fvb3	34081779	34081779	1	28°C	18°C	0.666667	0.971429	FvH4_3g40361	0.304762	CHG
Fvb3	34592463	34592463	1	28°C	18°C	0.196721	0.644068	FvH4_3g41091	0.447346	CHG
Fvb3	35251338	35251338	1	28°C	18°C	0.333333	0.804348	FvH4_3g42210	0.471015	CHG
Fvb3	35388971	35388971	1	28°C	18°C	0.351351	0.816326	FvH4_3g42390	0.464975	CHG
Fvb3	35678924	35678924	1	28°C	18°C	0.789474	0.967033	FvH4_3g42703	0.177559	CHG
Fvb3	36074133	36074133	1	28°C	18°C	0.188623	0.357349	FvH4_3g43192	0.168726	CHG
Fvb3	36181556	36181556	1	28°C	18°C	0.532258	0.773109	FvH4_3g43370	0.240851	CHG
Fvb3	36521318	36521318	1	28°C	18°C	0.0446429	0.257143	FvH4_3g43850	0.2125	CHG
Fvb3	36543450	36543450	1	28°C	18°C	0.25	0.736842	FvH4_3g43860	0.486842	CHG
Fvb3	36547306	36547306	1	28°C	18°C	0.581395	0.841463	FvH4_3g43860	0.260068	CHG
Fvb3	37985685	37985685	1	28°C	18°C	0.466667	0.878049	FvH4_3g45780	0.411382	CHG
Fvb3	38194879	38194879	1	28°C	18°C	0.606061	0.925	FvH4_3g46000	0.318939	CHG
Fvb3	38208107	38208107	1	28°C	18°C	0	0.188406	FvH4_3g46020	0.188406	CHG
Fvb4	528946	528946	1	28°C	18°C	0.136364	0.686275	FvH4_4g00611	0.549911	CHG
Fvb4	1891271	1891271	1	28°C	18°C	0.511111	0.9	FvH4_4g02084	0.388889	CHG
Fvb4	2148788	2148788	1	18°C	28°C	0.266667	0	FvH4_4g02330	-0.266667	CHG
Fvb4	2491395	2491395	1	28°C	18°C	0.0576923	0.44898	FvH4_4g02740	0.391287	CHG
Fvb4	3127434	3127434	1	28°C	18°C	0.243243	0.755102	FvH4_4g03480	0.511859	CHG
Fvb4	4312196	4312196	1	28°C	18°C	0.304348	0.725	FvH4_4g05000	0.420652	CHG
Fvb4	4449755	4449755	1	28°C	18°C	0.403846	0.727273	FvH4_4g05170	0.323427	CHG
Fvb4	4653826	4653826	1	28°C	18°C	0.384181	0.697115	FvH4_4g05351	0.312935	CHG
Fvb4	4654207	4654209	2	28°C	18°C	0.432692	0.714286	FvH4_4g05351	0.281593	CHG
Fvb4	5262656	5262656	1	28°C	18°C	0.634615	0.938775	FvH4_4g05873	0.30416	CHG
Fvb4	5873117	5873323	3	18°C	28°C	0.488889	0.236301	FvH4_4g06581	-0.252588	CHG
Fvb4	6207401	6207422	4	28°C	18°C	0.115385	0.635246	FvH4_4g06881	0.519861	CHG
Fvb4	6428807	6428807	1	28°C	18°C	0.666667	0.944444	FvH4_4g07035	0.277778	CHG
Fvb4	6498426	6498426	1	28°C	18°C	0.21875	0.632653	FvH4_4g07090	0.413903	CHG
Fvb4	6518221	6518221	1	28°C	18°C	0.257143	0.714286	FvH4_4g07110	0.457143	CHG
Fvb4	6712531	6712531	1	28°C	18°C	0.181818	0.612903	FvH4_4g07321	0.431085	CHG
Fvb4	7171175	7171175	1	28°C	18°C	0.468085	0.816667	FvH4_4g07722	0.348582	CHG
Fvb4	7312869	7312869	1	28°C	18°C	0.106383	0.509434	FvH4_4g07810	0.403051	CHG
Fvb4	7460863	7460863	1	18°C	28°C	0.255319	0	FvH4_4g07890	-0.255319	CHG
Fvb4	7461355	7461355	1	28°C	18°C	0.0923077	0.39785	FvH4_4g07890	0.305542	CHG
Fvb4	7733324	7733324	1	28°C	18°C	0.263158	0.682927	FvH4_4g08081	0.419769	CHG
Fvb4	7782058	7782058	1	28°C	18°C	0	0.30303	FvH4_4g08084	0.30303	CHG
Fvb4	7997706	7997706	1	28°C	18°C	0.0208333	0.382979	FvH4_4g08191	0.362145	CHG
Fvb4	8153765	8153765	1	28°C	18°C	0.472222	0.914286	FvH4_4g08261	0.442063	CHG
Fvb4	8501870	8501870	1	28°C	18°C	0.380952	0.754717	FvH4_4g08451	0.373765	CHG
Fvb4	8643613	8643613	1	28°C	18°C	0.0606061	0.7	FvH4_4g08540	0.639394	CHG
Fvb4	9068403	9068403	1	18°C	28°C	0.727273	0.355932	FvH4_4g08641	-0.371341	CHG
Fvb4	9410153	9410153	1	28°C	18°C	0.444444	0.857143	FvH4_4g08763	0.412698	CHG
Fvb4	9411626	9411626	1	28°C	18°C	0.693878	0.965517	FvH4_4g08763	0.27164	CHG
Fvb4	9952676	9952676	1	28°C	18°C	0.0454545	0.413044	FvH4_4g08930	0.367589	CHG
Fvb4	10319608	10319608	1	28°C	18°C	0.324324	0.708333	FvH4_4g09083	0.384009	CHG
Fvb4	10837326	10837326	1	28°C	18°C	0.583333	0.945946	FvH4_4g09290	0.362613	CHG
Fvb4	11069448	11069448	1	28°C	18°C	0.3125	0.809524	FvH4_4g09350	0.497024	CHG
Fvb4	11165245	11165245	1	28°C	18°C	0.516129	0.88	FvH4_4g09441	0.363871	CHG
Fvb4	11873287	11873287	1	28°C	18°C	0	0.371429	FvH4_4g09800	0.371429	CHG
Fvb4	12037598	12037598	1	28°C	18°C	0.5	0.888889	FvH4_4g09830	0.388889	CHG
Fvb4	12650394	12650394	1	28°C	18°C	0.6	0.945946	FvH4_4g10052	0.345946	CHG
Fvb4	13259988	13259988	1	28°C	18°C	0.2	0.6	FvH4_4g10191	0.4	CHG
Fvb4	13384540	13384630	2	28°C	18°C	0.422018	0.778626	FvH4_4g10220	0.356608	CHG
Fvb4	13385078	13385194	3	28°C	18°C	0.294478	0.703883	FvH4_4g10220	0.409405	CHG
Fvb4	13954889	13954919	2	28°C	18°C	0.260417	0.586538	FvH4_4g10367	0.326122	CHG
Fvb4	13957085	13957085	1	18°C	28°C	0.704546	0.325581	FvH4_4g10367	-0.378964	CHG
Fvb4	14316961	14316961	1	28°C	18°C	0.703125	0.935065	FvH4_4g10570	0.23194	CHG
Fvb4	14361222	14361222	1	28°C	18°C	0	0.5	FvH4_4g10640	0.5	CHG
Fvb4	14558372	14558372	1	28°C	18°C	0	0.189655	FvH4_4g10870	0.189655	CHG
Fvb4	14606024	14606024	1	28°C	18°C	0.0701754	0.413793	FvH4_4g10932	0.343618	CHG
Fvb4	14705939	14706138	14	28°C	18°C	0.223674	0.524149	FvH4_4g11010	0.300475	CHG
Fvb4	14790024	14790076	3	28°C	18°C	0.231884	0.695906	FvH4_4g11060	0.464022	CHG
Fvb4	14876931	14876931	1	28°C	18°C	0.09375	0.486486	FvH4_4g11063	0.392736	CHG
Fvb4	14877712	14877745	3	28°C	18°C	0.1375	0.530612	FvH4_4g11063	0.393112	CHG
Fvb4	14890050	14890162	2	28°C	18°C	0.636975	0.840198	FvH4_4g11065	0.203223	CHG
Fvb4	14890541	14890596	4	28°C	18°C	0.440767	0.706597	FvH4_4g11065	0.265831	CHG
Fvb4	14975996	14976183	7	28°C	18°C	0.230887	0.523438	FvH4_4g11180	0.292551	CHG
Fvb4	14976716	14976756	3	28°C	18°C	0.349462	0.732323	FvH4_4g11180	0.382861	CHG
Fvb4	14977371	14977371	1	28°C	18°C	0.447368	0.885714	FvH4_4g11180	0.438346	CHG
Fvb4	15138526	15138526	1	28°C	18°C	0.121951	0.538462	FvH4_4g11392	0.41651	CHG
Fvb4	15138810	15138872	2	28°C	18°C	0.0882353	0.491667	FvH4_4g11392	0.403431	CHG
Fvb4	15140199	15140199	1	28°C	18°C	0.306122	0.708333	FvH4_4g11392	0.402211	CHG
Fvb4	15140977	15141251	5	28°C	18°C	0.250804	0.641026	FvH4_4g11392	0.390222	CHG
Fvb4	15151261	15151281	2	28°C	18°C	0.466063	0.742081	FvH4_4g11392	0.276018	CHG
Fvb4	15151798	15151798	1	28°C	18°C	0.470588	0.844444	FvH4_4g11392	0.373856	CHG
Fvb4	15154054	15154123	3	28°C	18°C	0.474227	0.833333	FvH4_4g11392	0.359106	CHG
Fvb4	15154798	15154798	1	28°C	18°C	0.347826	0.716216	FvH4_4g11392	0.36839	CHG
Fvb4	15155735	15155795	3	28°C	18°C	0.536697	0.874286	FvH4_4g11392	0.337589	CHG
Fvb4	15226644	15226756	2	28°C	18°C	0.0409836	0.224576	FvH4_4g11470	0.183593	CHG
Fvb4	15228634	15228634	1	28°C	18°C	0.116279	0.45283	FvH4_4g11470	0.336551	CHG
Fvb4	15276881	15276881	1	28°C	18°C	0.113475	0.288591	FvH4_4g11540	0.175115	CHG
Fvb4	15891752	15891752	1	28°C	18°C	0.666667	0.967742	FvH4_4g12203	0.301075	CHG
Fvb4	16227569	16227569	1	28°C	18°C	0.30303	0.794872	FvH4_4g12540	0.491841	CHG
Fvb4	16247627	16247627	1	28°C	18°C	0.015873	0.245614	FvH4_4g12570	0.229741	CHG
Fvb4	16476262	16476262	1	28°C	18°C	0	0.319149	FvH4_4g12800	0.319149	CHG
Fvb4	17002363	17002363	1	28°C	18°C	0.666667	1	FvH4_4g13381	0.333333	CHG
Fvb4	17204841	17204841	1	28°C	18°C	0.222222	0.65625	FvH4_4g13651	0.434028	CHG
Fvb4	17210982	17210982	1	28°C	18°C	0.0833333	0.486486	FvH4_4g13660	0.403153	CHG
Fvb4	18145208	18145704	8	28°C	18°C	0.199548	0.423117	FvH4_4g14460	0.223568	CHG
Fvb4	18301253	18301302	2	28°C	18°C	0.181372	0.450479	FvH4_4g14600	0.269107	CHG
Fvb4	18674610	18674622	2	28°C	18°C	0	0.19802	FvH4_4g15100	0.19802	CHG
Fvb4	19065199	19065226	2	28°C	18°C	0.0860215	0.611765	FvH4_4g15380	0.525743	CHG
Fvb4	19108427	19108427	1	28°C	18°C	0.363636	0.738095	FvH4_4g15421	0.374459	CHG
Fvb4	19305077	19305077	1	28°C	18°C	0.639535	0.877551	FvH4_4g15580	0.238016	CHG
Fvb4	20935231	20935231	1	28°C	18°C	0.12069	0.555556	FvH4_4g17030	0.434866	CHG
Fvb4	21152265	21152265	1	28°C	18°C	0.5	0.866667	FvH4_4g17202	0.366667	CHG
Fvb4	21156617	21156617	1	28°C	18°C	0.38	0.825	FvH4_4g17203	0.445	CHG
Fvb4	21411777	21411794	2	28°C	18°C	0.2875	0.6	FvH4_4g17460	0.3125	CHG
Fvb4	21704700	21704700	1	28°C	18°C	0.52	0.854545	FvH4_4g17731	0.334545	CHG
Fvb4	22241638	22241638	1	28°C	18°C	0.245614	0.622222	FvH4_4g18290	0.376608	CHG
Fvb4	23058145	23058181	3	28°C	18°C	0.0731707	0.471429	FvH4_4g19400	0.398258	CHG
Fvb4	23121133	23121133	1	28°C	18°C	0.142857	0.625	FvH4_4g19462	0.482143	CHG
Fvb4	23124692	23124697	2	28°C	18°C	0.0326087	0.421053	FvH4_4g19462	0.388444	CHG
Fvb4	23682198	23682198	1	28°C	18°C	0.266667	0.736842	FvH4_4g20391	0.470175	CHG
Fvb4	24385185	24385185	1	28°C	18°C	0.363636	0.809524	FvH4_4g21350	0.445887	CHG
Fvb4	24467426	24467426	1	28°C	18°C	0.0810811	0.479167	FvH4_4g21420	0.398086	CHG
Fvb4	25634359	25634405	2	28°C	18°C	0.0638298	0.529914	FvH4_4g23020	0.466085	CHG
Fvb4	25770357	25770357	1	28°C	18°C	0.0612245	0.361111	FvH4_4g23220	0.299887	CHG
Fvb4	26392470	26392470	1	28°C	18°C	0.333333	0.73913	FvH4_4g24110	0.405797	CHG
Fvb4	26583645	26583645	1	28°C	18°C	0.371429	0.806452	FvH4_4g24381	0.435023	CHG
Fvb4	27584290	27584376	2	28°C	18°C	0.336539	0.747126	FvH4_4g25990	0.410588	CHG
Fvb4	27849279	27849279	1	28°C	18°C	0.408163	0.8	FvH4_4g26452	0.391837	CHG
Fvb4	27850362	27850362	1	28°C	18°C	0.65	0.977273	FvH4_4g26452	0.327273	CHG
Fvb4	28544609	28544609	1	28°C	18°C	0.105263	0.471698	FvH4_4g27640	0.366435	CHG
Fvb4	29169151	29169151	1	28°C	18°C	0.680851	0.979167	FvH4_4g28544	0.298316	CHG
Fvb4	30107942	30107942	1	28°C	18°C	0.166667	0.861111	FvH4_4g30540	0.694444	CHG
Fvb4	30159305	30159305	1	28°C	18°C	0.232558	0.631579	FvH4_4g30623	0.399021	CHG
Fvb4	30579790	30579792	2	28°C	18°C	0.181818	0.619565	FvH4_4g31440	0.437747	CHG
Fvb4	30870053	30870053	1	28°C	18°C	0.295455	0.789474	FvH4_4g32010	0.494019	CHG
Fvb4	31821480	31821480	1	28°C	18°C	0.54	0.876923	FvH4_4g33671	0.336923	CHG
Fvb4	31872210	31872210	1	28°C	18°C	0.686567	0.933333	FvH4_4g33781	0.246766	CHG
Fvb4	32018746	32018786	2	28°C	18°C	0.326531	0.732558	FvH4_4g34020	0.406027	CHG
Fvb4	32096964	32096964	1	28°C	18°C	0.0555556	0.458333	FvH4_4g34140	0.402778	CHG
Fvb4	32272019	32272019	1	28°C	18°C	0	0.341463	FvH4_4g34570	0.341463	CHG
Fvb4	32479079	32479105	2	28°C	18°C	0.274336	0.564626	FvH4_4g34980	0.29029	CHG
Fvb4	32813607	32813607	1	28°C	18°C	0.166667	0.611111	FvH4_4g35540	0.444444	CHG
Fvb4	33589541	33589541	1	28°C	18°C	0.410256	0.871795	FvH4_4g36860	0.461539	CHG
Fvb5	777680	777785	2	28°C	18°C	0.5	0.871429	FvH4_5g01270	0.371429	CHG
Fvb5	787796	787796	1	28°C	18°C	0.375	0.75	FvH4_5g01271	0.375	CHG
Fvb5	788398	788398	1	28°C	18°C	0.580645	0.953488	FvH4_5g01271	0.372843	CHG
Fvb5	919851	919851	1	28°C	18°C	0.0222222	0.354839	FvH4_5g01490	0.332616	CHG
Fvb5	1494029	1494029	1	28°C	18°C	0.78607	0.922414	FvH4_5g02451	0.136344	CHG
Fvb5	2808886	2808886	1	28°C	18°C	0.277778	0.75	FvH4_5g04763	0.472222	CHG
Fvb5	2815063	2815063	1	28°C	18°C	0.228571	0.675	FvH4_5g04764	0.446429	CHG
Fvb5	3233695	3233695	1	28°C	18°C	0.114286	0.536585	FvH4_5g05490	0.4223	CHG
Fvb5	3319738	3319738	1	28°C	18°C	0.0869565	0.466667	FvH4_5g05640	0.37971	CHG
Fvb5	3807847	3807847	1	28°C	18°C	0.597222	0.865979	FvH4_5g06480	0.268757	CHG
Fvb5	4603489	4603489	1	28°C	18°C	0.630435	0.894737	FvH4_5g07921	0.264302	CHG
Fvb5	4645014	4645014	1	28°C	18°C	0.548387	0.933333	FvH4_5g08020	0.384946	CHG
Fvb5	5065501	5065501	1	28°C	18°C	0	0.347826	FvH4_5g08812	0.347826	CHG
Fvb5	5159380	5159380	1	28°C	18°C	0.546392	0.772727	FvH4_5g08912	0.226335	CHG
Fvb5	5301417	5301417	1	28°C	18°C	0.195122	0.714286	FvH4_5g09180	0.519164	CHG
Fvb5	5489804	5489804	1	28°C	18°C	0.0638298	0.487805	FvH4_5g09460	0.423975	CHG
Fvb5	5574015	5574015	1	28°C	18°C	0	0.179487	FvH4_5g09670	0.179487	CHG
Fvb5	5619699	5619699	1	28°C	18°C	0.3	0.6875	FvH4_5g09783	0.3875	CHG
Fvb5	5781656	5781656	1	28°C	18°C	0.263158	0.555556	FvH4_5g10140	0.292398	CHG
Fvb5	6046723	6046767	2	28°C	18°C	0.4	0.762162	FvH4_5g10640	0.362162	CHG
Fvb5	6091414	6091414	1	28°C	18°C	0.176471	0.66	FvH4_5g10730	0.483529	CHG
Fvb5	6299985	6300008	2	28°C	18°C	0.221622	0.594595	FvH4_5g11162	0.372973	CHG
Fvb5	6735998	6735998	1	28°C	18°C	0.0625	0.346939	FvH4_5g11890	0.284439	CHG
Fvb5	6849480	6849482	2	28°C	18°C	0.109589	0.541667	FvH4_5g12131	0.432078	CHG
Fvb5	7917414	7917414	1	28°C	18°C	0.1	0.571429	FvH4_5g13990	0.471429	CHG
Fvb5	7932268	7932268	1	28°C	18°C	0.369565	0.851064	FvH4_5g14010	0.481499	CHG
Fvb5	7941838	7941838	1	28°C	18°C	0.0833333	0.566667	FvH4_5g14030	0.483333	CHG
Fvb5	8177070	8177070	1	28°C	18°C	0.243243	0.676471	FvH4_5g14450	0.433227	CHG
Fvb5	9275967	9275967	1	28°C	18°C	0.628571	0.973684	FvH4_5g16270	0.345113	CHG
Fvb5	10251453	10251453	1	28°C	18°C	0	0.318182	FvH4_5g17871	0.318182	CHG
Fvb5	10300696	10300717	3	28°C	18°C	0.0301205	0.365672	FvH4_5g17931	0.335551	CHG
Fvb5	10335985	10336029	3	28°C	18°C	0.0333333	0.45283	FvH4_5g17990	0.419497	CHG
Fvb5	10647446	10647446	1	28°C	18°C	0	0.30303	FvH4_5g18480	0.30303	CHG
Fvb5	11360144	11360144	1	28°C	18°C	0.0392157	0.293103	FvH4_5g19540	0.253888	CHG
Fvb5	12107370	12107370	1	28°C	18°C	0.28125	0.742857	FvH4_5g20432	0.461607	CHG
Fvb5	12596005	12596005	1	28°C	18°C	0.604651	0.967742	FvH4_5g20941	0.363091	CHG
Fvb5	13249895	13249895	1	28°C	18°C	0.533333	0.944444	FvH4_5g21900	0.411111	CHG
Fvb5	13667513	13667513	1	28°C	18°C	0.594595	0.945946	FvH4_5g22230	0.351351	CHG
Fvb5	14279381	14279381	1	28°C	18°C	0.162162	0.604167	FvH4_5g22953	0.442005	CHG
Fvb5	15310131	15310131	1	28°C	18°C	0.636364	0.928571	FvH4_5g24051	0.292208	CHG
Fvb5	15358967	15358967	1	28°C	18°C	0.575758	1	FvH4_5g24056	0.424242	CHG
Fvb5	15359806	15359806	1	28°C	18°C	0.125	0.577778	FvH4_5g24070	0.452778	CHG
Fvb5	15658080	15658080	1	28°C	18°C	0.605505	0.843137	FvH4_5g24301	0.237633	CHG
Fvb5	15658868	15658868	1	28°C	18°C	0.556962	0.784314	FvH4_5g24301	0.227352	CHG
Fvb5	17379058	17379166	2	28°C	18°C	0.442623	0.807692	FvH4_5g25900	0.365069	CHG
Fvb5	18042328	18042328	1	18°C	28°C	0.857143	0.544118	FvH4_5g26590	-0.313025	CHG
Fvb5	18183315	18183315	1	28°C	18°C	0.3125	0.777778	FvH4_5g26800	0.465278	CHG
Fvb5	18205352	18205352	1	28°C	18°C	0.6	0.933333	FvH4_5g26822	0.333333	CHG
Fvb5	18359942	18359974	3	28°C	18°C	0.291262	0.692308	FvH4_5g27050	0.401046	CHG
Fvb5	19232398	19232398	1	28°C	18°C	0.341463	0.75	FvH4_5g27994	0.408537	CHG
Fvb5	19242345	19242356	2	28°C	18°C	0.376812	0.886076	FvH4_5g27996	0.509264	CHG
Fvb5	19409195	19409277	4	28°C	18°C	0.373272	0.808943	FvH4_5g28220	0.435671	CHG
Fvb5	19409920	19409920	1	28°C	18°C	0.206897	0.625	FvH4_5g28220	0.418103	CHG
Fvb5	19504550	19504550	1	28°C	18°C	0.283582	0.711864	FvH4_5g28360	0.428282	CHG
Fvb5	19557394	19557394	1	28°C	18°C	0.6	0.898305	FvH4_5g28401	0.298305	CHG
Fvb5	19595503	19595506	2	28°C	18°C	0.0754717	0.457627	FvH4_5g28440	0.382155	CHG
Fvb5	19595760	19595957	2	28°C	18°C	0.109071	0.352009	FvH4_5g28440	0.242937	CHG
Fvb5	19596459	19596555	2	28°C	18°C	0.110236	0.333333	FvH4_5g28440	0.223097	CHG
Fvb5	19596953	19596960	2	28°C	18°C	0.0875	0.408805	FvH4_5g28440	0.321305	CHG
Fvb5	19598383	19598515	4	28°C	18°C	0.391129	0.790441	FvH4_5g28440	0.399312	CHG
Fvb5	19608691	19608761	2	28°C	18°C	0.529801	0.916667	FvH4_5g28460	0.386865	CHG
Fvb5	19609379	19609379	1	28°C	18°C	0.294118	0.828571	FvH4_5g28460	0.534454	CHG
Fvb5	19728201	19728245	2	28°C	18°C	0.62585	0.95935	FvH4_5g28561	0.333499	CHG
Fvb5	19834792	19834792	1	28°C	18°C	0.45098	0.807018	FvH4_5g28641	0.356037	CHG
Fvb5	20022317	20022317	1	28°C	18°C	0.333333	0.78125	FvH4_5g28910	0.447917	CHG
Fvb5	20271508	20271508	1	28°C	18°C	0.333333	0.727273	FvH4_5g29240	0.393939	CHG
Fvb5	20307310	20307310	1	28°C	18°C	0.314607	0.630137	FvH4_5g29280	0.31553	CHG
Fvb5	20687643	20687659	3	28°C	18°C	0.190476	0.523605	FvH4_5g29781	0.333129	CHG
Fvb5	20822049	20822049	1	28°C	18°C	0.803468	0.927083	FvH4_5g29941	0.123615	CHG
Fvb5	21721990	21721990	1	28°C	18°C	0.0666667	0.424242	FvH4_5g30860	0.357576	CHG
Fvb5	22039318	22039318	1	28°C	18°C	0.22449	0.695652	FvH4_5g31110	0.471162	CHG
Fvb5	22049781	22049781	1	28°C	18°C	0.555556	0.903226	FvH4_5g31120	0.34767	CHG
Fvb5	23460513	23460513	1	28°C	18°C	0.271429	0.560976	FvH4_5g32510	0.289547	CHG
Fvb5	25068265	25068265	1	28°C	18°C	0	0.229167	FvH4_5g34390	0.229167	CHG
Fvb5	25326501	25326541	2	28°C	18°C	0.34	0.756944	FvH4_5g34610	0.416944	CHG
Fvb5	25806745	25806745	1	28°C	18°C	0.3125	0.83871	FvH4_5g35251	0.52621	CHG
Fvb5	25944477	25944477	1	28°C	18°C	0.0810811	0.59375	FvH4_5g35401	0.512669	CHG
Fvb5	27241651	27241651	1	28°C	18°C	0.16129	0.59375	FvH4_5g37171	0.43246	CHG
Fvb5	27441881	27441881	1	28°C	18°C	0.27027	0.727273	FvH4_5g37320	0.457002	CHG
Fvb5	27463843	27463843	1	28°C	18°C	0.465116	0.837209	FvH4_5g37350	0.372093	CHG
Fvb5	28204885	28204885	1	28°C	18°C	0.68	0.981132	FvH4_5g38160	0.301132	CHG
Fvb5	28612602	28612602	1	28°C	18°C	0.485714	0.836735	FvH4_5g38690	0.35102	CHG
Fvb5	29419495	29419495	1	28°C	18°C	0.636364	0.963636	FvH4_5g39780	0.327273	CHG
Fvb6	1021010	1021044	2	28°C	18°C	0.403846	0.825581	FvH4_6g01810	0.421735	CHG
Fvb6	1021521	1021521	1	28°C	18°C	0.264706	0.757576	FvH4_6g01810	0.49287	CHG
Fvb6	1065325	1065325	1	28°C	18°C	0.444444	0.863636	FvH4_6g01901	0.419192	CHG
Fvb6	1315432	1315432	1	28°C	18°C	0.24	0.636364	FvH4_6g02220	0.396364	CHG
Fvb6	1500210	1500210	1	28°C	18°C	0.507692	0.857143	FvH4_6g02600	0.34945	CHG
Fvb6	1916811	1916811	1	28°C	18°C	0.2	0.672727	FvH4_6g03480	0.472727	CHG
Fvb6	2025273	2025273	1	28°C	18°C	0.139535	0.547619	FvH4_6g03740	0.408084	CHG
Fvb6	2068925	2068970	6	28°C	18°C	0.0520833	0.528634	FvH4_6g03830	0.476551	CHG
Fvb6	3834465	3834465	1	28°C	18°C	0.514286	0.9375	FvH4_6g06532	0.423214	CHG
Fvb6	4081715	4081715	1	28°C	18°C	0.542857	0.87037	FvH4_6g06801	0.327513	CHG
Fvb6	4213460	4213460	1	28°C	18°C	0.395833	0.88	FvH4_6g07000	0.484167	CHG
Fvb6	4381171	4381171	1	18°C	28°C	0.848485	0.457143	FvH4_6g07321	-0.391342	CHG
Fvb6	5028980	5028980	1	28°C	18°C	0.53125	0.952381	FvH4_6g08480	0.421131	CHG
Fvb6	5141242	5141242	1	28°C	18°C	0.28125	0.722222	FvH4_6g08622	0.440972	CHG
Fvb6	5732535	5732535	1	28°C	18°C	0.0638298	0.444444	FvH4_6g09570	0.380615	CHG
Fvb6	6007380	6007436	2	28°C	18°C	0.233202	0.512	FvH4_6g10131	0.278798	CHG
Fvb6	6226217	6226217	1	28°C	18°C	0.263889	0.661017	FvH4_6g10401	0.397128	CHG
Fvb6	6757402	6757402	1	18°C	28°C	0.214286	0	FvH4_6g11340	-0.214286	CHG
Fvb6	6956861	6956882	2	28°C	18°C	0.402439	0.781955	FvH4_6g11611	0.379516	CHG
Fvb6	6964293	6964293	1	28°C	18°C	0.4	0.875	FvH4_6g11620	0.475	CHG
Fvb6	7599757	7599757	1	28°C	18°C	0.554348	0.816092	FvH4_6g12551	0.261744	CHG
Fvb6	8044185	8044511	10	28°C	18°C	0.152083	0.597633	FvH4_6g13191	0.44555	CHG
Fvb6	8169978	8169978	1	28°C	18°C	0.282051	0.714286	FvH4_6g13450	0.432234	CHG
Fvb6	8325134	8325134	1	28°C	18°C	0.673469	0.943396	FvH4_6g13651	0.269927	CHG
Fvb6	8384311	8384311	1	28°C	18°C	0.395833	0.83871	FvH4_6g13733	0.442876	CHG
Fvb6	8492564	8492564	1	28°C	18°C	0.108108	0.586956	FvH4_6g13860	0.478848	CHG
Fvb6	8700445	8700445	1	28°C	18°C	0.23913	0.642857	FvH4_6g14170	0.403727	CHG
Fvb6	8701305	8701382	2	28°C	18°C	0.288136	0.589595	FvH4_6g14170	0.30146	CHG
Fvb6	9089811	9089811	1	28°C	18°C	0.0714286	0.365079	FvH4_6g14730	0.293651	CHG
Fvb6	9920484	9920484	1	28°C	18°C	0.146342	0.589744	FvH4_6g15900	0.443402	CHG
Fvb6	10014158	10014158	1	28°C	18°C	0.131579	0.537313	FvH4_6g16010	0.405734	CHG
Fvb6	10305419	10305419	1	28°C	18°C	0.116667	0.632911	FvH4_6g16400	0.516245	CHG
Fvb6	10343654	10343654	1	28°C	18°C	0.0571429	0.394737	FvH4_6g16430	0.337594	CHG
Fvb6	10586956	10586956	1	28°C	18°C	0.724138	1	FvH4_6g16683	0.275862	CHG
Fvb6	10662088	10662142	2	28°C	18°C	0.2375	0.618182	FvH4_6g16754	0.380682	CHG
Fvb6	11318611	11318611	1	28°C	18°C	0.637931	0.850467	FvH4_6g17382	0.212536	CHG
Fvb6	11858568	11858568	1	28°C	18°C	0.42	0.8	FvH4_6g18061	0.38	CHG
Fvb6	11993874	11993874	1	28°C	18°C	0.45283	0.85	FvH4_6g18180	0.39717	CHG
Fvb6	12102044	12102044	1	28°C	18°C	0.0666667	0.612903	FvH4_6g18311	0.546237	CHG
Fvb6	12384859	12384859	1	28°C	18°C	0.325	0.714286	FvH4_6g18820	0.389286	CHG
Fvb6	12608154	12608154	1	28°C	18°C	0.125	0.787879	FvH4_6g19040	0.662879	CHG
Fvb6	13102117	13102117	1	28°C	18°C	0.333333	0.657534	FvH4_6g19571	0.324201	CHG
Fvb6	13164241	13164241	1	28°C	18°C	0.0232558	0.431372	FvH4_6g19680	0.408117	CHG
Fvb6	13363077	13363077	1	18°C	28°C	0.9375	0.555556	FvH4_6g19900	-0.381944	CHG
Fvb6	13654488	13654488	1	28°C	18°C	0.149254	0.5	FvH4_6g20141	0.350746	CHG
Fvb6	13752074	13752074	1	28°C	18°C	0.69697	0.91954	FvH4_6g20173	0.222571	CHG
Fvb6	14099459	14099459	1	28°C	18°C	0	0.162162	FvH4_6g20450	0.162162	CHG
Fvb6	14272311	14272311	1	28°C	18°C	0.0408163	0.338983	FvH4_6g20690	0.298167	CHG
Fvb6	15106072	15106072	1	28°C	18°C	0.72	0.969231	FvH4_6g21511	0.249231	CHG
Fvb6	15109646	15109646	1	28°C	18°C	0.717391	0.963636	FvH4_6g21520	0.246245	CHG
Fvb6	15532616	15532616	1	28°C	18°C	0.40625	0.9	FvH4_6g21871	0.49375	CHG
Fvb6	15602442	15602442	1	28°C	18°C	0.297872	0.655738	FvH4_6g21911	0.357865	CHG
Fvb6	15719697	15719697	1	28°C	18°C	0.155556	0.553571	FvH4_6g22040	0.398016	CHG
Fvb6	15800605	15800605	1	28°C	18°C	0.233333	0.658537	FvH4_6g22120	0.425203	CHG
Fvb6	15902733	15902733	1	18°C	28°C	0.9375	0.548387	FvH4_6g22261	-0.389113	CHG
Fvb6	17008774	17008774	1	28°C	18°C	0.0487805	0.392857	FvH4_6g23161	0.344077	CHG
Fvb6	17864857	17864857	1	28°C	18°C	0.263158	0.472603	FvH4_6g23770	0.209445	CHG
Fvb6	18206864	18206864	1	28°C	18°C	0.324324	0.853658	FvH4_6g24140	0.529334	CHG
Fvb6	18545523	18545613	13	28°C	18°C	0.0225225	0.550107	FvH4_6g24450	0.527584	CHG
Fvb6	18999124	18999124	1	28°C	18°C	0.351351	0.780488	FvH4_6g25073	0.429136	CHG
Fvb6	19118447	19118447	1	28°C	18°C	0.0714286	0.480769	FvH4_6g25220	0.409341	CHG
Fvb6	19218069	19218211	3	28°C	18°C	0.206731	0.473958	FvH4_6g25360	0.267228	CHG
Fvb6	19242931	19243014	5	28°C	18°C	0.232484	0.401436	FvH4_6g25382	0.168952	CHG
Fvb6	19417429	19417429	1	28°C	18°C	0.333333	0.787879	FvH4_6g25500	0.454545	CHG
Fvb6	19490365	19490365	1	28°C	18°C	0.3	0.820513	FvH4_6g25560	0.520513	CHG
Fvb6	19512470	19512470	1	28°C	18°C	0.244898	0.678571	FvH4_6g25562	0.433673	CHG
Fvb6	19531593	19531593	1	28°C	18°C	0.477273	0.868421	FvH4_6g25590	0.391148	CHG
Fvb6	19534275	19534275	1	28°C	18°C	0.496932	0.728205	FvH4_6g25600	0.231273	CHG
Fvb6	19534949	19534949	1	28°C	18°C	0.564356	0.810526	FvH4_6g25600	0.24617	CHG
Fvb6	19535453	19536049	8	28°C	18°C	0.674597	0.795845	FvH4_6g25600	0.121248	CHG
Fvb6	19536981	19536981	1	28°C	18°C	0.598361	0.809859	FvH4_6g25600	0.211499	CHG
Fvb6	19537464	19537464	1	28°C	18°C	0.602564	0.861111	FvH4_6g25600	0.258547	CHG
Fvb6	19538352	19538496	2	28°C	18°C	0.65084	0.778486	FvH4_6g25600	0.127646	CHG
Fvb6	19540383	19540647	3	28°C	18°C	0.7	0.853917	FvH4_6g25610	0.153917	CHG
Fvb6	19632073	19633738	27	28°C	18°C	0.359877	0.586878	FvH4_6g25650	0.227001	CHG
Fvb6	19635137	19635137	1	28°C	18°C	0.0918367	0.306122	FvH4_6g25650	0.214286	CHG
Fvb6	19693429	19693429	1	28°C	18°C	0.0444444	0.45283	FvH4_6g25710	0.408386	CHG
Fvb6	20361280	20361280	1	28°C	18°C	0.387387	0.635714	FvH4_6g26671	0.248327	CHG
Fvb6	20551866	20551866	1	28°C	18°C	0.148936	0.581395	FvH4_6g26861	0.432459	CHG
Fvb6	20755150	20755150	1	28°C	18°C	0.176471	0.733333	FvH4_6g27060	0.556863	CHG
Fvb6	21332742	21332742	1	28°C	18°C	0.621212	0.897059	FvH4_6g27661	0.275847	CHG
Fvb6	21417627	21417627	1	28°C	18°C	0.234043	0.617647	FvH4_6g27771	0.383605	CHG
Fvb6	21750983	21750983	1	28°C	18°C	0.588235	0.885714	FvH4_6g28271	0.297479	CHG
Fvb6	22257447	22257447	1	28°C	18°C	0	0.226415	FvH4_6g28830	0.226415	CHG
Fvb6	22561476	22561476	1	28°C	18°C	0.0566038	0.491803	FvH4_6g29230	0.4352	CHG
Fvb6	22565171	22565171	1	28°C	18°C	0.354839	0.848485	FvH4_6g29230	0.493646	CHG
Fvb6	22569495	22569495	1	28°C	18°C	0.4	0.794872	FvH4_6g29230	0.394872	CHG
Fvb6	22761797	22761797	1	28°C	18°C	0.476923	0.8	FvH4_6g29461	0.323077	CHG
Fvb6	22855294	22855294	1	28°C	18°C	0	0.236364	FvH4_6g29610	0.236364	CHG
Fvb6	23114059	23114064	2	28°C	18°C	0.370787	0.837838	FvH4_6g29900	0.467051	CHG
Fvb6	23720740	23720740	1	28°C	18°C	0.0384615	0.30303	FvH4_6g30640	0.264569	CHG
Fvb6	24069279	24069279	1	28°C	18°C	0.314286	0.774193	FvH4_6g30881	0.459908	CHG
Fvb6	24087582	24087582	1	28°C	18°C	0.0212766	0.386364	FvH4_6g30900	0.365087	CHG
Fvb6	24275666	24275666	1	28°C	18°C	0.5	0.837209	FvH4_6g31092	0.337209	CHG
Fvb6	24301718	24301718	1	28°C	18°C	0.152174	0.621622	FvH4_6g31094	0.469448	CHG
Fvb6	25058127	25058127	1	28°C	18°C	0.636364	0.902778	FvH4_6g31941	0.266414	CHG
Fvb6	25663302	25663302	1	28°C	18°C	0.225	0.62	FvH4_6g32621	0.395	CHG
Fvb6	25846843	25846843	1	28°C	18°C	0.212121	0.666667	FvH4_6g32750	0.454545	CHG
Fvb6	25864488	25864488	1	28°C	18°C	0.245283	0.618182	FvH4_6g32752	0.372899	CHG
Fvb6	26005996	26006094	4	28°C	18°C	0.537076	0.708745	FvH4_6g32950	0.171669	CHG
Fvb6	26374508	26374508	1	18°C	28°C	0.352941	0	FvH4_6g33340	-0.352941	CHG
Fvb6	26464249	26464249	1	28°C	18°C	0.12766	0.479167	FvH4_6g33430	0.351507	CHG
Fvb6	26638294	26638497	3	28°C	18°C	0.360941	0.542514	FvH4_6g33604	0.181573	CHG
Fvb6	26638925	26639361	9	28°C	18°C	0.328884	0.532247	FvH4_6g33604	0.203363	CHG
Fvb6	27816404	27816404	1	28°C	18°C	0.424242	0.833333	FvH4_6g35190	0.409091	CHG
Fvb6	28015244	28015244	1	28°C	18°C	0.372093	0.8	FvH4_6g35510	0.427907	CHG
Fvb6	29291645	29291645	1	28°C	18°C	0.046875	0.277108	FvH4_6g37191	0.230233	CHG
Fvb6	30175135	30175135	1	28°C	18°C	0.222222	0.595745	FvH4_6g38132	0.373522	CHG
Fvb6	30404319	30404319	1	28°C	18°C	0.476191	0.810345	FvH4_6g38480	0.334154	CHG
Fvb6	30502517	30502517	1	28°C	18°C	0.470588	0.865385	FvH4_6g38551	0.394796	CHG
Fvb6	30624060	30624060	1	28°C	18°C	0.027027	0.365854	FvH4_6g38710	0.338827	CHG
Fvb6	31421986	31421986	1	28°C	18°C	0.0327869	0.278689	FvH4_6g39810	0.245902	CHG
Fvb6	31437147	31437147	1	28°C	18°C	0.204082	0.568182	FvH4_6g39814	0.3641	CHG
Fvb6	31712512	31712512	1	18°C	28°C	0.733333	0.228571	FvH4_6g40150	-0.504762	CHG
Fvb6	31762381	31762381	1	28°C	18°C	0.222222	0.628571	FvH4_6g40250	0.406349	CHG
Fvb6	31886647	31886647	1	28°C	18°C	0.111111	0.423077	FvH4_6g40340	0.311966	CHG
Fvb6	31887367	31887367	1	28°C	18°C	0.272727	0.822222	FvH4_6g40340	0.549495	CHG
Fvb6	32019954	32019954	1	28°C	18°C	0.177778	0.575758	FvH4_6g40530	0.39798	CHG
Fvb6	32125790	32125790	1	28°C	18°C	0.304348	0.74359	FvH4_6g40672	0.439242	CHG
Fvb6	32258111	32258111	1	28°C	18°C	0.776224	0.941176	FvH4_6g40843	0.164953	CHG
Fvb6	32575229	32575231	2	28°C	18°C	0.242857	0.75	FvH4_6g41430	0.507143	CHG
Fvb6	34089573	34089573	1	28°C	18°C	0.347826	0.848485	FvH4_6g44240	0.500659	CHG
Fvb6	34497979	34497979	1	28°C	18°C	0.358491	0.75	FvH4_6g44830	0.391509	CHG
Fvb6	34664889	34664889	1	18°C	28°C	0.228571	0	FvH4_6g45140	-0.228571	CHG
Fvb6	34912028	34912028	1	28°C	18°C	0.137931	0.482759	FvH4_6g45480	0.344828	CHG
Fvb6	37632913	37632983	2	28°C	18°C	0.0181818	0.271739	FvH4_6g50590	0.253557	CHG
Fvb6	37748321	37748321	1	28°C	18°C	0.0851064	0.439024	FvH4_6g50780	0.353918	CHG
Fvb6	38529079	38529079	1	28°C	18°C	0.235294	0.685714	FvH4_6g52200	0.45042	CHG
Fvb6	38970066	38970066	1	18°C	28°C	0.129032	0	FvH4_6g53060	-0.129032	CHG
Fvb6	39190674	39190674	1	28°C	18°C	0.342105	0.75	FvH4_6g53460	0.407895	CHG
Fvb6	39213139	39213139	1	28°C	18°C	0	0.177215	FvH4_6g53520	0.177215	CHG
Fvb6	39644373	39644373	1	28°C	18°C	0.333333	0.7	FvH4_6g54250	0.366667	CHG
Fvb7	1607603	1607603	1	28°C	18°C	0.352941	0.809524	FvH4_7g01200	0.456583	CHG
Fvb7	2125586	2125586	1	28°C	18°C	0.171429	0.59375	FvH4_7g01741	0.422321	CHG
Fvb7	2522775	2522775	1	28°C	18°C	0.433333	0.853658	FvH4_7g02151	0.420325	CHG
Fvb7	2645349	2645349	1	28°C	18°C	0.205882	0.62963	FvH4_7g02331	0.423747	CHG
Fvb7	3226206	3226206	1	28°C	18°C	0.419355	0.878788	FvH4_7g02901	0.459433	CHG
Fvb7	3268495	3268529	3	28°C	18°C	0.429487	0.824176	FvH4_7g02951	0.394689	CHG
Fvb7	3319304	3319304	1	28°C	18°C	0.288889	0.75	FvH4_7g02990	0.461111	CHG
Fvb7	3472630	3472630	1	28°C	18°C	0.333333	0.666667	FvH4_7g03074	0.333333	CHG
Fvb7	3925657	3925657	1	28°C	18°C	0.527778	0.945946	FvH4_7g03535	0.418168	CHG
Fvb7	4208542	4208542	1	28°C	18°C	0.612903	0.916667	FvH4_7g03690	0.303763	CHG
Fvb7	5318158	5318158	1	28°C	18°C	0.0757576	0.351852	FvH4_7g04900	0.276094	CHG
Fvb7	5707747	5707747	1	28°C	18°C	0.4	0.75	FvH4_7g05390	0.35	CHG
Fvb7	5738770	5738770	1	28°C	18°C	0.102564	0.542857	FvH4_7g05430	0.440293	CHG
Fvb7	6459686	6459686	1	28°C	18°C	0.411765	0.875	FvH4_7g06401	0.463235	CHG
Fvb7	6465646	6465751	2	28°C	18°C	0.325153	0.699454	FvH4_7g06403	0.3743	CHG
Fvb7	6623374	6623374	1	18°C	28°C	0.28125	0	FvH4_7g06621	-0.28125	CHG
Fvb7	6938348	6938348	1	28°C	18°C	0.34	0.73913	FvH4_7g06960	0.39913	CHG
Fvb7	8462073	8462073	1	28°C	18°C	0	0.265306	FvH4_7g08600	0.265306	CHG
Fvb7	8600005	8600005	1	28°C	18°C	0.188679	0.545454	FvH4_7g08771	0.356775	CHG
Fvb7	9810852	9810852	1	28°C	18°C	0.147059	0.585366	FvH4_7g10340	0.438307	CHG
Fvb7	9890051	9890077	2	28°C	18°C	0.0985915	0.580247	FvH4_7g10470	0.481655	CHG
Fvb7	12704079	12704079	1	28°C	18°C	0	0.238095	FvH4_7g14350	0.238095	CHG
Fvb7	13233809	13233816	2	28°C	18°C	0.316239	0.621118	FvH4_7g15200	0.304879	CHG
Fvb7	13277553	13277553	1	28°C	18°C	0.375	0.729167	FvH4_7g15260	0.354167	CHG
Fvb7	13895297	13895297	1	28°C	18°C	0.258064	0.681818	FvH4_7g16160	0.423754	CHG
Fvb7	14169384	14169389	2	28°C	18°C	0.110092	0.436782	FvH4_7g16520	0.32669	CHG
Fvb7	17338806	17338806	1	28°C	18°C	0.257576	0.571429	FvH4_7g21772	0.313853	CHG
Fvb7	17778978	17778978	1	28°C	18°C	0.508772	0.814286	FvH4_7g22581	0.305514	CHG
Fvb7	18126697	18126770	2	28°C	18°C	0.238095	0.666667	FvH4_7g23160	0.428571	CHG
Fvb7	20619143	20619308	3	28°C	18°C	0.0464345	0.166392	FvH4_7g27650	0.119958	CHG
Fvb7	21341366	21341366	1	18°C	28°C	0.273973	0.0350877	FvH4_7g28901	-0.238885	CHG
Fvb7	21347648	21347648	1	28°C	18°C	0.122449	0.428571	FvH4_7g28910	0.306122	CHG
Fvb7	23596326	23596326	1	28°C	18°C	0.235294	0.545454	FvH4_7g32990	0.31016	CHG
contig_10	31599	31599	1	28°C	18°C	0.0091324	0.1	FvH4_c10g00010	0.0908676	CHG
contig_17	39685	39685	1	28°C	18°C	0.307692	0.666667	FvH4_c17g00070	0.358974	CHG
contig_17	47409	47409	1	28°C	18°C	0.407407	0.779661	FvH4_c17g00081	0.372254	CHG
contig_17	47687	47687	1	28°C	18°C	0.423077	0.733333	FvH4_c17g00081	0.310256	CHG
contig_2	21127	21220	3	28°C	18°C	0.552845	0.879699	FvH4_c2g00050	0.326854	CHG
contig_2	24526	24526	1	28°C	18°C	0.292683	0.711111	FvH4_c2g00051	0.418428	CHG
contig_2	32416	32416	1	28°C	18°C	0.422222	0.783333	FvH4_c2g00052	0.361111	CHG
contig_5	9044	9044	1	28°C	18°C	0.470588	0.911765	FvH4_c5g00010	0.441177	CHG
Fvb1	190363	190363	1			0.282051	0.757576	FvH4_1g00346	0.475525	CHG
Fvb1	445382	445396	2	28°C	18°C	0.176829	0.517647	FvH4_1g00890	0.340818	CHG
Fvb1	636101	636101	1	28°C	18°C	0.325	0.75	FvH4_1g01270	0.425	CHG
Fvb1	733548	733548	1	28°C	18°C	0.0612245	0.44	FvH4_1g01450	0.378775	CHG
Fvb1	798650	798650	1	28°C	18°C	0.25	0.714286	FvH4_1g01500	0.464286	CHG
Fvb1	798650	798650	1	28°C	18°C	0.25	0.714286	FvH4_1g01510	0.464286	CHG
Fvb1	846859	846859	1	28°C	18°C	0	0.20339	FvH4_1g01570	0.20339	CHG
Fvb1	866812	866812	1	28°C	18°C	0.0285714	0.35	FvH4_1g01620	0.321429	CHG
Fvb1	1390303	1390303	1	28°C	18°C	0.352941	0.78125	FvH4_1g02490	0.428309	CHG
Fvb1	1457494	1457494	1	28°C	18°C	0.193548	0.65625	FvH4_1g02590	0.462702	CHG
Fvb1	1473289	1473289	1	28°C	18°C	0.408163	0.810811	FvH4_1g02621	0.402647	CHG
Fvb1	1542966	1543000	4	28°C	18°C	0.191358	0.672956	FvH4_1g02700	0.481598	CHG
Fvb1	1651391	1651391	1	28°C	18°C	0.618182	0.890909	FvH4_1g02910	0.272727	CHG
Fvb1	1960940	1960940	1	28°C	18°C	0.0784314	0.488372	FvH4_1g03580	0.409941	CHG
Fvb1	2088666	2088666	1	28°C	18°C	0.426471	0.767857	FvH4_1g03920	0.341387	CHG
Fvb1	2088666	2088666	1	28°C	18°C	0.426471	0.767857	FvH4_1g03930	0.341387	CHG
Fvb1	2319850	2319850	1	28°C	18°C	0	0.258064	FvH4_1g04340	0.258064	CHG
Fvb1	3008923	3008923	1	28°C	18°C	0.15625	0.5	FvH4_1g05680	0.34375	CHG
Fvb1	3246514	3246514	1	28°C	18°C	0.178571	0.470588	FvH4_1g06090	0.292017	CHG
Fvb1	3352710	3352710	1	28°C	18°C	0.174603	0.5	FvH4_1g06330	0.325397	CHG
Fvb1	3455299	3455299	1	28°C	18°C	0.387097	0.823529	FvH4_1g06540	0.436433	CHG
Fvb1	3455299	3455299	1	28°C	18°C	0.387097	0.823529	FvH4_1g06550	0.436433	CHG
Fvb1	3537107	3537107	1	28°C	18°C	0.628571	0.951219	FvH4_1g06700	0.322648	CHG
Fvb1	3696292	3696298	2	28°C	18°C	0.235294	0.56213	FvH4_1g07000	0.326836	CHG
Fvb1	3697526	3697526	1	28°C	18°C	0.323529	0.805556	FvH4_1g07000	0.482026	CHG
Fvb1	3746236	3746236	1	28°C	18°C	0.30137	0.670886	FvH4_1g07071	0.369516	CHG
Fvb1	4076358	4076358	1	28°C	18°C	0.0681818	0.318182	FvH4_1g07670	0.25	CHG
Fvb1	4347366	4347366	1	28°C	18°C	0.31579	0.692308	FvH4_1g08220	0.376518	CHG
Fvb1	4347366	4347366	1	28°C	18°C	0.31579	0.692308	FvH4_1g08222	0.376518	CHG
Fvb1	4591851	4591851	1	28°C	18°C	0.421053	0.857143	FvH4_1g08650	0.43609	CHG
Fvb1	4941642	4941642	1	28°C	18°C	0.159091	0.605263	FvH4_1g09250	0.446172	CHG
Fvb1	4941642	4941642	1	28°C	18°C	0.159091	0.605263	FvH4_1g09251	0.446172	CHG
Fvb1	5052330	5052377	2	28°C	18°C	0.252874	0.671429	FvH4_1g09400	0.418555	CHG
Fvb1	5088972	5088972	1	28°C	18°C	0.0555556	0.5	FvH4_1g09500	0.444444	CHG
Fvb1	5458970	5458970	1	28°C	18°C	0.428571	0.754386	FvH4_1g10043	0.325815	CHG
Fvb1	6182105	6182105	1	28°C	18°C	0.105263	0.5	FvH4_1g11340	0.394737	CHG
Fvb1	6502028	6502028	1	28°C	18°C	0.177778	0.545454	FvH4_1g11900	0.367677	CHG
Fvb1	6545275	6545275	1	28°C	18°C	0.0625	0.351852	FvH4_1g11971	0.289352	CHG
Fvb1	6791382	6791529	4	28°C	18°C	0.440529	0.680693	FvH4_1g12390	0.240164	CHG
Fvb1	6791382	6791529	4	28°C	18°C	0.440529	0.680693	FvH4_1g12391	0.240164	CHG
Fvb1	6880684	6880684	1	28°C	18°C	0.302326	0.724138	FvH4_1g12510	0.421812	CHG
Fvb1	6880684	6880684	1	28°C	18°C	0.302326	0.724138	FvH4_1g12520	0.421812	CHG
Fvb1	7596230	7596230	1	28°C	18°C	0.285714	0.681818	FvH4_1g13770	0.396104	CHG
Fvb1	7596230	7596230	1	28°C	18°C	0.285714	0.681818	FvH4_1g13790	0.396104	CHG
Fvb1	7596230	7596230	1	28°C	18°C	0.285714	0.681818	FvH4_1g13800	0.396104	CHG
Fvb1	7601949	7601949	1	28°C	18°C	0.277778	0.717949	FvH4_1g13811	0.440171	CHG
Fvb1	7789049	7789075	2	28°C	18°C	0.22093	0.605263	FvH4_1g14090	0.384333	CHG
Fvb1	8231698	8231698	1	28°C	18°C	0.105263	0.479167	FvH4_1g14710	0.373903	CHG
Fvb1	8231698	8231698	1	28°C	18°C	0.105263	0.479167	FvH4_1g14720	0.373903	CHG
Fvb1	8231698	8231698	1	28°C	18°C	0.105263	0.479167	FvH4_1g14721	0.373903	CHG
Fvb1	8643730	8643730	1	28°C	18°C	0.12	0.44	FvH4_1g15230	0.32	CHG
Fvb1	8748630	8748630	1	28°C	18°C	0.163265	0.568966	FvH4_1g15420	0.4057	CHG
Fvb1	8890079	8890079	1	28°C	18°C	0.125	0.529412	FvH4_1g15670	0.404412	CHG
Fvb1	8891814	8891814	1	28°C	18°C	0.219512	0.6	FvH4_1g15670	0.380488	CHG
Fvb1	9194649	9194773	2	28°C	18°C	0.734694	0.883333	FvH4_1g16090	0.14864	CHG
Fvb1	9322899	9322899	1	28°C	18°C	0.25	0.613636	FvH4_1g16250	0.363636	CHG
Fvb1	9346741	9346741	1	28°C	18°C	0.313725	0.685185	FvH4_1g16270	0.37146	CHG
Fvb1	9510887	9510887	1	28°C	18°C	0.294118	0.709677	FvH4_1g16500	0.41556	CHG
Fvb1	10329396	10329396	1	28°C	18°C	0.357143	0.857143	FvH4_1g17750	0.5	CHG
Fvb1	10329396	10329396	1	28°C	18°C	0.357143	0.857143	FvH4_1g17760	0.5	CHG
Fvb1	10419344	10419361	2	28°C	18°C	0.276191	0.659341	FvH4_1g17910	0.38315	CHG
Fvb1	10419344	10419361	2	28°C	18°C	0.276191	0.659341	FvH4_1g17920	0.38315	CHG
Fvb1	10449903	10449903	1	28°C	18°C	0.288136	0.573034	FvH4_1g17953	0.284898	CHG
Fvb1	10914331	10914331	1	28°C	18°C	0.18421	0.583333	FvH4_1g18562	0.399123	CHG
Fvb1	11635085	11635085	1	28°C	18°C	0.322581	0.8	FvH4_1g19401	0.477419	CHG
Fvb1	12384436	12384761	13	28°C	18°C	0.0733624	0.3832	FvH4_1g20162	0.309838	CHG
Fvb1	12957723	12957723	1	28°C	18°C	0.734177	0.95	FvH4_1g20800	0.215823	CHG
Fvb1	13389782	13389782	1	28°C	18°C	0.333333	0.727273	FvH4_1g21450	0.393939	CHG
Fvb1	13425916	13425916	1	28°C	18°C	0.119048	0.470588	FvH4_1g21470	0.351541	CHG
Fvb1	13614334	13614334	1	28°C	18°C	0.463415	0.803922	FvH4_1g21640	0.340507	CHG
Fvb1	13633491	13633491	1	28°C	18°C	0.529412	0.952381	FvH4_1g21660	0.422969	CHG
Fvb1	13815358	13815358	1	28°C	18°C	0.548387	0.909091	FvH4_1g21863	0.360704	CHG
Fvb1	13864166	13864166	1	28°C	18°C	0.0810811	0.40625	FvH4_1g21920	0.325169	CHG
Fvb1	15751647	15751647	1	28°C	18°C	0.677419	1	FvH4_1g23900	0.322581	CHG
Fvb1	15760570	15760570	1	28°C	18°C	0.0967742	0.514286	FvH4_1g23910	0.417511	CHG
Fvb1	16238281	16238281	1	28°C	18°C	0.342105	0.903226	FvH4_1g24361	0.561121	CHG
Fvb1	16346672	16346672	1	28°C	18°C	0.470588	0.791045	FvH4_1g24491	0.320456	CHG
Fvb1	16363228	16363297	4	28°C	18°C	0.595652	0.857143	FvH4_1g24520	0.261491	CHG
Fvb1	16606897	16606997	3	28°C	18°C	0.016437	0.0300245	FvH4_1g24830	0.0135875	CHG
Fvb1	17171707	17171707	1	28°C	18°C	0.205128	0.592593	FvH4_1g25401	0.387464	CHG
Fvb1	17171707	17171707	1	28°C	18°C	0.205128	0.592593	FvH4_1g25402	0.387464	CHG
Fvb1	17231604	17231604	1	28°C	18°C	0.644628	0.87395	FvH4_1g25480	0.229322	CHG
Fvb1	17231604	17231604	1	28°C	18°C	0.644628	0.87395	FvH4_1g25481	0.229322	CHG
Fvb1	17370791	17370791	1	28°C	18°C	0.487179	0.866667	FvH4_1g25600	0.379487	CHG
Fvb1	17658374	17658374	1	28°C	18°C	0.388889	0.864865	FvH4_1g25742	0.475976	CHG
Fvb1	17723180	17723180	1	28°C	18°C	0.15	0.673077	FvH4_1g25810	0.523077	CHG
Fvb1	17978533	17978533	1	28°C	18°C	0.148148	0.428571	FvH4_1g26100	0.280423	CHG
Fvb1	18041593	18041645	4	28°C	18°C	0.378378	0.846667	FvH4_1g26180	0.468288	CHG
Fvb1	18044233	18044239	2	28°C	18°C	0.113772	0.436364	FvH4_1g26190	0.322591	CHG
Fvb1	18788185	18788185	1	28°C	18°C	0.227273	0.56	FvH4_1g27000	0.332727	CHG
Fvb1	18820438	18820438	1	28°C	18°C	0.128205	0.527273	FvH4_1g27040	0.399068	CHG
Fvb1	18863582	18863582	1	28°C	18°C	0.387755	0.836735	FvH4_1g27100	0.44898	CHG
Fvb1	19090440	19090440	1	28°C	18°C	0.242424	0.804878	FvH4_1g27361	0.562454	CHG
Fvb1	19173038	19173064	2	28°C	18°C	0.612022	0.916667	FvH4_1g27500	0.304645	CHG
Fvb1	19666293	19666369	2	28°C	18°C	0.596639	0.842566	FvH4_1g27953	0.245927	CHG
Fvb1	20056013	20056176	2	28°C	18°C	0.311047	0.533123	FvH4_1g28220	0.222077	CHG
Fvb1	20057160	20057160	1	28°C	18°C	0.489362	0.85	FvH4_1g28210	0.360638	CHG
Fvb1	20057160	20057160	1	28°C	18°C	0.489362	0.85	FvH4_1g28220	0.360638	CHG
Fvb1	20443240	20443246	2	28°C	18°C	0.263736	0.644444	FvH4_1g28434	0.380708	CHG
Fvb1	20515197	20515197	1	28°C	18°C	0.03125	0.516129	FvH4_1g28442	0.484879	CHG
Fvb1	20705298	20705326	2	28°C	18°C	0.0567376	0.454545	FvH4_1g28522	0.397808	CHG
Fvb1	20705987	20705987	1	28°C	18°C	0	0.377778	FvH4_1g28522	0.377778	CHG
Fvb1	20807856	20807856	1	28°C	18°C	0.588235	0.888889	FvH4_1g28560	0.300654	CHG
Fvb1	21123051	21123051	1	28°C	18°C	0.6	0.9	FvH4_1g28773	0.3	CHG
Fvb1	21123051	21123051	1	28°C	18°C	0.6	0.9	FvH4_1g28774	0.3	CHG
Fvb1	21285504	21285504	1	28°C	18°C	0.314286	0.878788	FvH4_1g28873	0.564502	CHG
Fvb1	21552362	21552362	1	28°C	18°C	0.558824	0.923077	FvH4_1g29081	0.364253	CHG
Fvb1	21644459	21644459	1	18°C	28°C	0.662338	0.37931	FvH4_1g29101	-0.283027	CHG
Fvb1	21813059	21813059	1	28°C	18°C	0.047619	0.513513	FvH4_1g29160	0.465894	CHG
Fvb1	22386067	22386067	1	28°C	18°C	0.515151	0.9375	FvH4_1g29390	0.422349	CHG
Fvb1	22613770	22613770	1	28°C	18°C	0.351351	0.73913	FvH4_1g29480	0.387779	CHG
Fvb1	22683203	22683203	1	28°C	18°C	0.189189	0.604651	FvH4_1g29500	0.415462	CHG
Fvb1	22969404	22969404	1	28°C	18°C	0.0645161	0.552632	FvH4_1g29680	0.488115	CHG
Fvb1	23295036	23295036	1	28°C	18°C	0.2	0.584906	FvH4_1g29792	0.384906	CHG
Fvb1	23295036	23295036	1	28°C	18°C	0.2	0.584906	FvH4_1g29793	0.384906	CHG
Fvb1	23515421	23515421	1	28°C	18°C	0.310345	0.625	FvH4_1g29861	0.314655	CHG
Fvb1	23929586	23929652	3	28°C	18°C	0.564103	0.848485	FvH4_1g30203	0.284382	CHG
Fvb1	23968067	23968067	1	18°C	28°C	0.341463	0	FvH4_1g30250	-0.341463	CHG
Fvb1	23968067	23968067	1	18°C	28°C	0.341463	0	FvH4_1g30260	-0.341463	CHG
Fvb1	24101175	24101175	1	28°C	18°C	0	0.363636	FvH4_1g30400	0.363636	CHG
Fvb1	24236880	24236880	1	28°C	18°C	0.559322	0.830769	FvH4_1g30550	0.271447	CHG
Fvb2	245620	245620	1	28°C	18°C	0.372093	0.75	FvH4_2g00141	0.377907	CHG
Fvb2	308153	308153	1	28°C	18°C	0.155556	0.630435	FvH4_2g00211	0.474879	CHG
Fvb2	1831289	1831289	1	28°C	18°C	0.2	0.563636	FvH4_2g02220	0.363636	CHG
Fvb2	1890909	1890909	1	28°C	18°C	0.268293	0.657895	FvH4_2g02280	0.389602	CHG
Fvb2	1991928	1991928	1	28°C	18°C	0.0882353	0.545454	FvH4_2g02491	0.457219	CHG
Fvb2	2029031	2029031	1	28°C	18°C	0.155556	0.5	FvH4_2g02550	0.344444	CHG
Fvb2	2096195	2096195	1	28°C	18°C	0	0.207547	FvH4_2g02630	0.207547	CHG
Fvb2	2096195	2096195	1	28°C	18°C	0	0.207547	FvH4_2g02650	0.207547	CHG
Fvb2	2149907	2149907	1	28°C	18°C	0.360656	0.758065	FvH4_2g02691	0.397409	CHG
Fvb2	2196047	2196047	1	28°C	18°C	0.71875	1	FvH4_2g02780	0.28125	CHG
Fvb2	2863409	2863491	3	28°C	18°C	0.199203	0.458333	FvH4_2g03550	0.25913	CHG
Fvb2	2959437	2959437	1	28°C	18°C	0.36	0.788462	FvH4_2g03690	0.428461	CHG
Fvb2	3115018	3115018	1	28°C	18°C	0.6	0.96	FvH4_2g03940	0.36	CHG
Fvb2	3289868	3289868	1	28°C	18°C	0.477273	0.9	FvH4_2g04200	0.422727	CHG
Fvb2	3289868	3289868	1	28°C	18°C	0.477273	0.9	FvH4_2g04210	0.422727	CHG
Fvb2	3650195	3650195	1	28°C	18°C	0.133333	0.617647	FvH4_2g04710	0.484314	CHG
Fvb2	3748342	3748342	1	28°C	18°C	0.407407	0.738095	FvH4_2g04811	0.330688	CHG
Fvb2	4126724	4126724	1	28°C	18°C	0.428571	0.837209	FvH4_2g05061	0.408638	CHG
Fvb2	4242329	4242470	2	28°C	18°C	0.138075	0.402778	FvH4_2g05161	0.264703	CHG
Fvb2	4419267	4419267	1	28°C	18°C	0.2	0.6	FvH4_2g05360	0.4	CHG
Fvb2	4581356	4581356	1	28°C	18°C	0.72973	1	FvH4_2g05580	0.27027	CHG
Fvb2	4968798	4968798	1	28°C	18°C	0.454545	0.902439	FvH4_2g05981	0.447894	CHG
Fvb2	4976568	4976568	1	28°C	18°C	0.0588235	0.454545	FvH4_2g05982	0.395722	CHG
Fvb2	4976568	4976568	1	28°C	18°C	0.0588235	0.454545	FvH4_2g05983	0.395722	CHG
Fvb2	5313922	5313922	1	28°C	18°C	0.188235	0.461539	FvH4_2g06391	0.273303	CHG
Fvb2	5335682	5335682	1	28°C	18°C	0.543478	0.886792	FvH4_2g06412	0.343314	CHG
Fvb2	5336072	5336072	1	28°C	18°C	0.808219	0.974026	FvH4_2g06412	0.165807	CHG
Fvb2	5349182	5349237	2	28°C	18°C	0.528528	0.716157	FvH4_2g06430	0.187629	CHG
Fvb2	5598058	5598058	1	28°C	18°C	0.1875	0.675676	FvH4_2g06740	0.488176	CHG
Fvb2	5600885	5600885	1	28°C	18°C	0.131579	0.580645	FvH4_2g06760	0.449066	CHG
Fvb2	5937454	5937454	1	28°C	18°C	0.657143	0.974359	FvH4_2g07170	0.317216	CHG
Fvb2	5937454	5937454	1	28°C	18°C	0.657143	0.974359	FvH4_2g07180	0.317216	CHG
Fvb2	6037112	6037112	1	28°C	18°C	0.410256	0.787879	FvH4_2g07310	0.377622	CHG
Fvb2	6332024	6332024	1	28°C	18°C	0.305556	0.787879	FvH4_2g07531	0.482323	CHG
Fvb2	6952991	6952991	1	28°C	18°C	0.217391	0.630435	FvH4_2g08040	0.413044	CHG
Fvb2	7147955	7147955	1	28°C	18°C	0.566667	0.942857	FvH4_2g08220	0.37619	CHG
Fvb2	7489481	7489481	1	28°C	18°C	0.475	0.833333	FvH4_2g08560	0.358333	CHG
Fvb2	7608373	7608373	1	28°C	18°C	0.382353	0.828571	FvH4_2g08680	0.446219	CHG
Fvb2	8828553	8828553	1	28°C	18°C	0.606557	0.90625	FvH4_2g09950	0.299693	CHG
Fvb2	9374154	9374154	1	28°C	18°C	0.323529	0.78125	FvH4_2g10590	0.457721	CHG
Fvb2	10144438	10144438	1	28°C	18°C	0.12	0.522727	FvH4_2g11611	0.402727	CHG
Fvb2	10545666	10545666	1	28°C	18°C	0.244444	0.64	FvH4_2g12061	0.395556	CHG
Fvb2	10727901	10727901	1	28°C	18°C	0.580645	0.976744	FvH4_2g12223	0.396099	CHG
Fvb2	11012667	11012667	1	28°C	18°C	0.666667	0.975	FvH4_2g12540	0.308333	CHG
Fvb2	11269263	11269263	1	28°C	18°C	0.228571	0.657143	FvH4_2g12820	0.428571	CHG
Fvb2	11528689	11528707	2	28°C	18°C	0.590674	0.807273	FvH4_2g13151	0.216599	CHG
Fvb2	11528689	11528707	2	28°C	18°C	0.590674	0.807273	FvH4_2g13180	0.216599	CHG
Fvb2	11856251	11856251	1	28°C	18°C	0.45946	0.895833	FvH4_2g13561	0.436374	CHG
Fvb2	11931872	11931872	1	28°C	18°C	0.27907	0.764706	FvH4_2g13650	0.485636	CHG
Fvb2	12437255	12437277	2	28°C	18°C	0.209677	0.676471	FvH4_2g14160	0.466793	CHG
Fvb2	12558903	12558903	1	28°C	18°C	0.217391	0.583333	FvH4_2g14290	0.365942	CHG
Fvb2	13088375	13088375	1	28°C	18°C	0.613636	0.941176	FvH4_2g14910	0.32754	CHG
Fvb2	13135141	13135141	1	28°C	18°C	0.447368	0.837838	FvH4_2g14951	0.390469	CHG
Fvb2	13276758	13276758	1	28°C	18°C	0.211538	0.728814	FvH4_2g15140	0.517275	CHG
Fvb2	13635110	13635213	2	28°C	18°C	0.405405	0.759036	FvH4_2g15510	0.353631	CHG
Fvb2	13984846	13984846	1	28°C	18°C	0.738095	1	FvH4_2g16011	0.261905	CHG
Fvb2	14126715	14126715	1	28°C	18°C	0.307692	0.815789	FvH4_2g16170	0.508097	CHG
Fvb2	14251058	14251082	2	28°C	18°C	0.0310078	0.476635	FvH4_2g16330	0.445628	CHG
Fvb2	14251058	14251082	2	28°C	18°C	0.0310078	0.476635	FvH4_2g16332	0.445628	CHG
Fvb2	14298929	14298929	1	28°C	18°C	0.614458	0.909091	FvH4_2g16371	0.294633	CHG
Fvb2	14299197	14299213	3	28°C	18°C	0.202128	0.581006	FvH4_2g16371	0.378878	CHG
Fvb2	14547877	14547877	1	28°C	18°C	0.377778	0.794118	FvH4_2g16661	0.41634	CHG
Fvb2	14685472	14685472	1	28°C	18°C	0.030303	0.490196	FvH4_2g16900	0.459893	CHG
Fvb2	14721360	14721384	2	28°C	18°C	0.490909	0.784483	FvH4_2g16970	0.293574	CHG
Fvb2	14854274	14854353	2	28°C	18°C	0.214876	0.510135	FvH4_2g17130	0.295259	CHG
Fvb2	14959841	14959841	1	28°C	18°C	0.204545	0.6	FvH4_2g17330	0.395454	CHG
Fvb2	15118786	15118786	1	28°C	18°C	0.2	0.657143	FvH4_2g17580	0.457143	CHG
Fvb2	15202346	15202367	2	28°C	18°C	0.25	0.581395	FvH4_2g17690	0.331395	CHG
Fvb2	15625392	15625392	1	28°C	18°C	0.340909	0.736842	FvH4_2g18250	0.395933	CHG
Fvb2	15674814	15674814	1	28°C	18°C	0.236842	0.685714	FvH4_2g18271	0.448872	CHG
Fvb2	16036169	16036177	2	28°C	18°C	0.298701	0.746667	FvH4_2g18800	0.447965	CHG
Fvb2	16073747	16073921	3	28°C	18°C	0.0496894	0.271693	FvH4_2g18850	0.222003	CHG
Fvb2	16074849	16074925	3	28°C	18°C	0.386321	0.508354	FvH4_2g18850	0.122034	CHG
Fvb2	16258663	16258663	1	28°C	18°C	0.533333	0.88	FvH4_2g19064	0.346667	CHG
Fvb2	16258663	16258663	1	28°C	18°C	0.533333	0.88	FvH4_2g19070	0.346667	CHG
Fvb2	16405755	16405755	1	18°C	28°C	0.583333	0.258621	FvH4_2g19253	-0.324713	CHG
Fvb2	17395899	17395899	1	28°C	18°C	0.486486	0.826923	FvH4_2g20841	0.340437	CHG
Fvb2	17456949	17456949	1	28°C	18°C	0.0363636	0.434783	FvH4_2g20921	0.398419	CHG
Fvb2	17612397	17612397	1	28°C	18°C	0.317073	0.692308	FvH4_2g21141	0.375235	CHG
Fvb2	17612397	17612397	1	28°C	18°C	0.317073	0.692308	FvH4_2g21150	0.375235	CHG
Fvb2	17736577	17736577	1	28°C	18°C	0.566667	0.877551	FvH4_2g21310	0.310884	CHG
Fvb2	18257975	18257975	1	28°C	18°C	0.284615	0.524138	FvH4_2g22190	0.239522	CHG
Fvb2	18353722	18353722	1	28°C	18°C	0.461539	0.837209	FvH4_2g22390	0.375671	CHG
Fvb2	18522885	18522885	1	28°C	18°C	0.421053	0.777778	FvH4_2g22590	0.356725	CHG
Fvb2	18656243	18656243	1	28°C	18°C	0.147059	0.52381	FvH4_2g22702	0.376751	CHG
Fvb2	18761548	18761548	1	18°C	28°C	0.666667	0.357143	FvH4_2g22840	-0.309524	CHG
Fvb2	18976448	18976448	1	28°C	18°C	0.609756	0.955556	FvH4_2g23130	0.345799	CHG
Fvb2	19041774	19041774	1	28°C	18°C	0.0333333	0.514286	FvH4_2g23222	0.480952	CHG
Fvb2	19041774	19041774	1	28°C	18°C	0.0333333	0.514286	FvH4_2g23260	0.480952	CHG
Fvb2	19504833	19504833	1	28°C	18°C	0.333333	0.766667	FvH4_2g23871	0.433333	CHG
Fvb2	19504833	19504833	1	28°C	18°C	0.333333	0.766667	FvH4_2g23872	0.433333	CHG
Fvb2	19771799	19771799	1	28°C	18°C	0.16	0.489796	FvH4_2g24221	0.329796	CHG
Fvb2	20099295	20099295	1	28°C	18°C	0.439024	0.820513	FvH4_2g24750	0.381488	CHG
Fvb2	20209629	20209629	1	28°C	18°C	0.606557	0.935484	FvH4_2g24831	0.328927	CHG
Fvb2	20546770	20546876	6	28°C	18°C	0.346228	0.643006	FvH4_2g25230	0.296778	CHG
Fvb2	20546770	20546876	6	28°C	18°C	0.346228	0.643006	FvH4_2g25231	0.296778	CHG
Fvb2	20583431	20583431	1	28°C	18°C	0.129032	0.666667	FvH4_2g25302	0.537634	CHG
Fvb2	20742448	20742448	1	28°C	18°C	0.0333333	0.75	FvH4_2g25640	0.716667	CHG
Fvb2	20742448	20742448	1	28°C	18°C	0.0333333	0.75	FvH4_2g25660	0.716667	CHG
Fvb2	20772461	20772461	1	28°C	18°C	0.372093	0.822222	FvH4_2g25700	0.450129	CHG
Fvb2	20903653	20903653	1	28°C	18°C	0.53125	0.96875	FvH4_2g25910	0.4375	CHG
Fvb2	20903653	20903653	1	28°C	18°C	0.53125	0.96875	FvH4_2g25920	0.4375	CHG
Fvb2	21065415	21065415	1	28°C	18°C	0.172414	0.521739	FvH4_2g26171	0.349325	CHG
Fvb2	21176529	21176529	1	28°C	18°C	0	0.244444	FvH4_2g26330	0.244444	CHG
Fvb2	21375936	21375936	1	28°C	18°C	0.243902	0.658537	FvH4_2g26662	0.414634	CHG
Fvb2	21377721	21377772	4	28°C	18°C	0.359307	0.725225	FvH4_2g26680	0.365918	CHG
Fvb2	21553854	21553854	1	28°C	18°C	0.446429	0.809524	FvH4_2g26970	0.363095	CHG
Fvb2	21553854	21553854	1	28°C	18°C	0.446429	0.809524	FvH4_2g26980	0.363095	CHG
Fvb2	21705781	21705781	1	28°C	18°C	0.283019	0.791667	FvH4_2g27294	0.508648	CHG
Fvb2	21763103	21763103	1	28°C	18°C	0.384615	0.795918	FvH4_2g27380	0.411303	CHG
Fvb2	21844299	21844299	1	28°C	18°C	0	0.220339	FvH4_2g27560	0.220339	CHG
Fvb2	23213837	23213837	1	28°C	18°C	0	0.395349	FvH4_2g29960	0.395349	CHG
Fvb2	23606424	23606424	1	28°C	18°C	0.136364	0.714286	FvH4_2g30470	0.577922	CHG
Fvb2	23618429	23618429	1	28°C	18°C	0.5	0.888889	FvH4_2g30500	0.388889	CHG
Fvb2	23765725	23765725	1	28°C	18°C	0.294118	0.61017	FvH4_2g30780	0.316052	CHG
Fvb2	24075510	24075510	1	28°C	18°C	0.342105	0.77551	FvH4_2g31410	0.433405	CHG
Fvb2	24075510	24075510	1	28°C	18°C	0.342105	0.77551	FvH4_2g31420	0.433405	CHG
Fvb2	24119042	24119042	1	28°C	18°C	0.470588	0.811321	FvH4_2g31480	0.340732	CHG
Fvb2	24119042	24119042	1	28°C	18°C	0.470588	0.811321	FvH4_2g31490	0.340732	CHG
Fvb2	24339867	24339867	1	28°C	18°C	0.270833	0.72973	FvH4_2g31950	0.458896	CHG
Fvb2	24340824	24340824	1	28°C	18°C	0.416667	0.808511	FvH4_2g31950	0.391844	CHG
Fvb2	24746630	24746630	1	28°C	18°C	0.322581	0.78125	FvH4_2g32740	0.458669	CHG
Fvb2	24746630	24746630	1	28°C	18°C	0.322581	0.78125	FvH4_2g32750	0.458669	CHG
Fvb2	25199417	25199417	1	28°C	18°C	0.45098	0.846154	FvH4_2g33710	0.395174	CHG
Fvb2	25659955	25659955	1	28°C	18°C	0.1875	0.666667	FvH4_2g34590	0.479167	CHG
Fvb2	25659955	25659955	1	28°C	18°C	0.1875	0.666667	FvH4_2g34591	0.479167	CHG
Fvb2	25713644	25713644	1	28°C	18°C	0.327273	0.645161	FvH4_2g34700	0.317889	CHG
Fvb2	26154907	26154907	1	28°C	18°C	0.261905	0.7	FvH4_2g35520	0.438095	CHG
Fvb2	26365877	26365877	1	28°C	18°C	0.037037	0.346154	FvH4_2g35800	0.309117	CHG
Fvb2	26474231	26474316	3	28°C	18°C	0.224852	0.576923	FvH4_2g36040	0.352071	CHG
Fvb2	26841743	26841743	1	28°C	18°C	0.181818	0.533333	FvH4_2g36730	0.351515	CHG
Fvb2	26972209	26972209	1	28°C	18°C	0.171429	0.6	FvH4_2g36931	0.428571	CHG
Fvb2	26972209	26972209	1	28°C	18°C	0.171429	0.6	FvH4_2g36940	0.428571	CHG
Fvb2	27167126	27167141	2	28°C	18°C	0.133333	0.510638	FvH4_2g37250	0.377305	CHG
Fvb2	27547594	27547594	1	28°C	18°C	0.245283	0.596154	FvH4_2g38000	0.350871	CHG
Fvb2	27614271	27614271	1	28°C	18°C	0.103448	0.509804	FvH4_2g38112	0.406356	CHG
Fvb2	28197771	28197791	2	28°C	18°C	0.314607	0.678571	FvH4_2g39151	0.363965	CHG
Fvb2	28197771	28197791	2	28°C	18°C	0.314607	0.678571	FvH4_2g39160	0.363965	CHG
Fvb2	28368243	28368243	1	28°C	18°C	0.485714	0.909091	FvH4_2g39510	0.423377	CHG
Fvb2	28368243	28368243	1	28°C	18°C	0.485714	0.909091	FvH4_2g39520	0.423377	CHG
Fvb2	28567413	28567413	1	28°C	18°C	0.0731707	0.432432	FvH4_2g39936	0.359262	CHG
Fvb2	28605432	28605432	1	28°C	18°C	0.030303	0.421053	FvH4_2g40000	0.39075	CHG
Fvb2	28605432	28605432	1	28°C	18°C	0.030303	0.421053	FvH4_2g40020	0.39075	CHG
Fvb2	28774742	28774742	1	28°C	18°C	0.075	0.396552	FvH4_2g40380	0.321552	CHG
Fvb2	28774742	28774742	1	28°C	18°C	0.075	0.396552	FvH4_2g40400	0.321552	CHG
Fvb2	28971985	28971985	1	28°C	18°C	0.119048	0.475	FvH4_2g40730	0.355952	CHG
Fvb2	28971985	28971985	1	28°C	18°C	0.119048	0.475	FvH4_2g40740	0.355952	CHG
Fvb2	29014430	29014430	1	28°C	18°C	0.266667	0.685714	FvH4_2g40820	0.419048	CHG
Fvb3	207607	207607	1	28°C	18°C	0.0227273	0.333333	FvH4_3g00390	0.310606	CHG
Fvb3	657401	657401	1	28°C	18°C	0.266667	0.766667	FvH4_3g01286	0.5	CHG
Fvb3	657401	657401	1	28°C	18°C	0.266667	0.766667	FvH4_3g01287	0.5	CHG
Fvb3	851354	851386	2	28°C	18°C	0.079646	0.409836	FvH4_3g01611	0.33019	CHG
Fvb3	892630	892630	1	28°C	18°C	0.208333	0.571429	FvH4_3g01730	0.363095	CHG
Fvb3	976994	976994	1	28°C	18°C	0	0.290323	FvH4_3g01920	0.290323	CHG
Fvb3	978268	978268	1	28°C	18°C	0.140351	0.530612	FvH4_3g01920	0.390261	CHG
Fvb3	1091315	1091315	1	28°C	18°C	0.166667	0.705882	FvH4_3g02160	0.539216	CHG
Fvb3	1255473	1255505	2	28°C	18°C	0.0133333	0.138775	FvH4_3g02510	0.125442	CHG
Fvb3	1334224	1334228	2	28°C	18°C	0.175676	0.632353	FvH4_3g02640	0.456677	CHG
Fvb3	1469645	1469645	1	28°C	18°C	0.21875	0.694444	FvH4_3g02800	0.475694	CHG
Fvb3	1734957	1734957	1	28°C	18°C	0.118644	0.477273	FvH4_3g03231	0.358629	CHG
Fvb3	1750231	1750231	1	28°C	18°C	0.145454	0.518518	FvH4_3g03242	0.373064	CHG
Fvb3	1820867	1820867	1	28°C	18°C	0.0909091	0.536232	FvH4_3g03351	0.445323	CHG
Fvb3	1986401	1986401	1	28°C	18°C	0.527473	0.796117	FvH4_3g03561	0.268644	CHG
Fvb3	2157546	2157546	1	28°C	18°C	0.0555556	0.375	FvH4_3g03880	0.319444	CHG
Fvb3	2272994	2272994	1	28°C	18°C	0.0759494	0.62069	FvH4_3g04060	0.54474	CHG
Fvb3	2452752	2452752	1	28°C	18°C	0.2	0.633333	FvH4_3g04276	0.433333	CHG
Fvb3	2866874	2866874	1	28°C	18°C	0.428571	0.844444	FvH4_3g04980	0.415873	CHG
Fvb3	2949390	2949390	1	28°C	18°C	0.363636	0.840909	FvH4_3g05080	0.477273	CHG
Fvb3	2951792	2951792	1	28°C	18°C	0.0227273	0.418605	FvH4_3g05090	0.395877	CHG
Fvb3	2952050	2952083	4	28°C	18°C	0.11399	0.568421	FvH4_3g05090	0.454431	CHG
Fvb3	3559684	3559684	1	28°C	18°C	0.26087	0.72973	FvH4_3g06190	0.46886	CHG
Fvb3	3565914	3565914	1	28°C	18°C	0.183673	0.659091	FvH4_3g06200	0.475417	CHG
Fvb3	3583553	3583553	1	28°C	18°C	0.566667	0.947368	FvH4_3g06230	0.380702	CHG
Fvb3	3583553	3583553	1	28°C	18°C	0.566667	0.947368	FvH4_3g06240	0.380702	CHG
Fvb3	3626293	3626293	1	28°C	18°C	0.12766	0.589744	FvH4_3g06300	0.462084	CHG
Fvb3	3626293	3626293	1	28°C	18°C	0.12766	0.589744	FvH4_3g06310	0.462084	CHG
Fvb3	3956691	3956691	1	28°C	18°C	0.0925926	0.403846	FvH4_3g06831	0.311254	CHG
Fvb3	4017836	4017836	1	28°C	18°C	0.5	0.9375	FvH4_3g06921	0.4375	CHG
Fvb3	4018531	4018531	1	28°C	18°C	0.0333333	0.27451	FvH4_3g06921	0.241176	CHG
Fvb3	4329908	4329953	2	28°C	18°C	0.18254	0.544555	FvH4_3g07280	0.362015	CHG
Fvb3	4350532	4350532	1	28°C	18°C	0.418605	0.820513	FvH4_3g07320	0.401908	CHG
Fvb3	4558791	4558791	1	28°C	18°C	0.210526	0.626506	FvH4_3g07751	0.41598	CHG
Fvb3	4558791	4558791	1	28°C	18°C	0.210526	0.626506	FvH4_3g07760	0.41598	CHG
Fvb3	4631638	4631638	1	28°C	18°C	0.648148	0.839357	FvH4_3g07860	0.191209	CHG
Fvb3	4660426	4660426	1	28°C	18°C	0.075	0.469388	FvH4_3g07881	0.394388	CHG
Fvb3	4660426	4660426	1	28°C	18°C	0.075	0.469388	FvH4_3g07890	0.394388	CHG
Fvb3	4848730	4848730	1	28°C	18°C	0.615385	0.909091	FvH4_3g08271	0.293706	CHG
Fvb3	4848730	4848730	1	28°C	18°C	0.615385	0.909091	FvH4_3g08280	0.293706	CHG
Fvb3	4932432	4932537	2	28°C	18°C	0.0555556	0.313609	FvH4_3g08450	0.258054	CHG
Fvb3	5217768	5217768	1	28°C	18°C	0.243902	0.704546	FvH4_3g08900	0.460643	CHG
Fvb3	5265293	5265293	1	28°C	18°C	0.21875	0.78125	FvH4_3g09010	0.5625	CHG
Fvb3	5439450	5439468	3	28°C	18°C	0.14359	0.5	FvH4_3g09290	0.35641	CHG
Fvb3	5439450	5439468	3	28°C	18°C	0.14359	0.5	FvH4_3g09310	0.35641	CHG
Fvb3	5470964	5470964	1	28°C	18°C	0.0816327	0.444444	FvH4_3g09370	0.362812	CHG
Fvb3	5574904	5574904	1	28°C	18°C	0.510638	0.9	FvH4_3g09561	0.389362	CHG
Fvb3	5574904	5574904	1	28°C	18°C	0.510638	0.9	FvH4_3g09562	0.389362	CHG
Fvb3	6615385	6615385	1	28°C	18°C	0.0222222	0.428571	FvH4_3g11240	0.406349	CHG
Fvb3	6821087	6821087	1	28°C	18°C	0.519231	0.846154	FvH4_3g11550	0.326923	CHG
Fvb3	6821087	6821087	1	28°C	18°C	0.519231	0.846154	FvH4_3g11560	0.326923	CHG
Fvb3	7027028	7027028	1	28°C	18°C	0.104167	0.611111	FvH4_3g11890	0.506944	CHG
Fvb3	7208512	7208547	2	28°C	18°C	0.690678	0.851948	FvH4_3g12180	0.16127	CHG
Fvb3	7325113	7325113	1	28°C	18°C	0.450704	0.779412	FvH4_3g12341	0.328707	CHG
Fvb3	7325858	7326063	2	28°C	18°C	0.232493	0.54386	FvH4_3g12341	0.311367	CHG
Fvb3	8068601	8068606	2	28°C	18°C	0.151515	0.561644	FvH4_3g13480	0.410129	CHG
Fvb3	8184873	8184873	1	28°C	18°C	0.729167	0.95946	FvH4_3g13610	0.230293	CHG
Fvb3	8315842	8315842	1	28°C	18°C	0.142857	0.741935	FvH4_3g13850	0.599078	CHG
Fvb3	9250262	9250279	2	28°C	18°C	0.337349	0.76087	FvH4_3g14950	0.42352	CHG
Fvb3	9288287	9288287	1	28°C	18°C	0.205882	0.65	FvH4_3g14971	0.444118	CHG
Fvb3	9288287	9288287	1	28°C	18°C	0.205882	0.65	FvH4_3g14980	0.444118	CHG
Fvb3	9316964	9316964	1	28°C	18°C	0.305556	0.775	FvH4_3g15030	0.469444	CHG
Fvb3	9317675	9317711	4	28°C	18°C	0.143678	0.719425	FvH4_3g15030	0.575746	CHG
Fvb3	9820167	9820167	1	28°C	18°C	0.28125	0.741935	FvH4_3g15632	0.460686	CHG
Fvb3	9820589	9820589	1	28°C	18°C	0.675926	0.873874	FvH4_3g15632	0.197948	CHG
Fvb3	10227294	10227294	1	28°C	18°C	0.354839	0.787234	FvH4_3g16201	0.432395	CHG
Fvb3	11168762	11168762	1	28°C	18°C	0.4	0.787234	FvH4_3g17520	0.387234	CHG
Fvb3	11423369	11423369	1	28°C	18°C	0.163265	0.592593	FvH4_3g17941	0.429327	CHG
Fvb3	11495245	11495245	1	28°C	18°C	0.223684	0.504854	FvH4_3g18062	0.28117	CHG
Fvb3	11695269	11695269	1	28°C	18°C	0.12766	0.604651	FvH4_3g18310	0.476992	CHG
Fvb3	12115161	12115161	1	28°C	18°C	0.134615	0.457627	FvH4_3g18860	0.323012	CHG
Fvb3	12258116	12258116	1	28°C	18°C	0.527778	0.942857	FvH4_3g19020	0.415079	CHG
Fvb3	12964089	12964089	1	28°C	18°C	0.2	0.617647	FvH4_3g19801	0.417647	CHG
Fvb3	13097132	13097132	1	28°C	18°C	0.613636	0.974359	FvH4_3g19940	0.360723	CHG
Fvb3	13148771	13148771	1	28°C	18°C	0.261905	0.727273	FvH4_3g20002	0.465368	CHG
Fvb3	13148771	13148771	1	28°C	18°C	0.261905	0.727273	FvH4_3g20010	0.465368	CHG
Fvb3	13459044	13459047	2	28°C	18°C	0.175227	0.413793	FvH4_3g20431	0.238566	CHG
Fvb3	13472211	13472211	1	28°C	18°C	0.333333	0.765957	FvH4_3g20440	0.432624	CHG
Fvb3	13484683	13484683	1	28°C	18°C	0.632653	0.933333	FvH4_3g20452	0.30068	CHG
Fvb3	13484683	13484683	1	28°C	18°C	0.632653	0.933333	FvH4_3g20453	0.30068	CHG
Fvb3	13725406	13725406	1	28°C	18°C	0.371429	0.810811	FvH4_3g20671	0.439382	CHG
Fvb3	13813052	13813052	1	28°C	18°C	0.589744	0.930233	FvH4_3g20761	0.340489	CHG
Fvb3	13903511	13903511	1	28°C	18°C	0.333333	0.787879	FvH4_3g20820	0.454545	CHG
Fvb3	14190687	14190694	2	28°C	18°C	0.347368	0.817308	FvH4_3g21160	0.469939	CHG
Fvb3	14212651	14212651	1	28°C	18°C	0.153846	0.5	FvH4_3g21201	0.346154	CHG
Fvb3	14345767	14345767	1	28°C	18°C	0.484849	0.935484	FvH4_3g21360	0.450635	CHG
Fvb3	15004441	15004441	1	28°C	18°C	0.564103	0.918919	FvH4_3g21940	0.354816	CHG
Fvb3	15625897	15625897	1	28°C	18°C	0.640625	0.914286	FvH4_3g22590	0.273661	CHG
Fvb3	16210079	16210079	1	28°C	18°C	0.162791	0.543478	FvH4_3g23140	0.380688	CHG
Fvb3	16388884	16388917	2	28°C	18°C	0.257669	0.63871	FvH4_3g23320	0.381041	CHG
Fvb3	16888140	16888140	1	28°C	18°C	0.146342	0.538462	FvH4_3g23800	0.39212	CHG
Fvb3	17317677	17317677	1	28°C	18°C	0.1	0.421875	FvH4_3g24292	0.321875	CHG
Fvb3	17744981	17744981	1	28°C	18°C	0.473684	0.8125	FvH4_3g24641	0.338816	CHG
Fvb3	17936998	17936998	1	28°C	18°C	0.532258	0.852941	FvH4_3g24850	0.320683	CHG
Fvb3	18011754	18011754	1	28°C	18°C	0.243243	0.767442	FvH4_3g24970	0.524199	CHG
Fvb3	18011754	18011754	1	28°C	18°C	0.243243	0.767442	FvH4_3g24980	0.524199	CHG
Fvb3	18022606	18022606	1	28°C	18°C	0.393939	0.8125	FvH4_3g24990	0.418561	CHG
Fvb3	18023381	18023415	2	28°C	18°C	0.401409	0.76259	FvH4_3g24990	0.361181	CHG
Fvb3	18965749	18965749	1	28°C	18°C	0.30303	0.724138	FvH4_3g26083	0.421108	CHG
Fvb3	19455779	19455779	1	28°C	18°C	0.487805	0.880952	FvH4_3g26410	0.393147	CHG
Fvb3	20164985	20164985	1	28°C	18°C	0.307692	0.769231	FvH4_3g27051	0.461539	CHG
Fvb3	20459591	20459632	3	28°C	18°C	0.106742	0.422131	FvH4_3g27400	0.31539	CHG
Fvb3	20702735	20702735	1	28°C	18°C	0.361111	0.733333	FvH4_3g27631	0.372222	CHG
Fvb3	20744059	20744059	1	28°C	18°C	0.142857	0.488372	FvH4_3g27690	0.345515	CHG
Fvb3	20837337	20837337	1	28°C	18°C	0.18421	0.717391	FvH4_3g27811	0.533181	CHG
Fvb3	21182622	21182622	1	28°C	18°C	0.661972	0.923077	FvH4_3g28221	0.261105	CHG
Fvb3	21455963	21455963	1	28°C	18°C	0.0238095	0.46	FvH4_3g28463	0.43619	CHG
Fvb3	21820722	21820722	1	28°C	18°C	0.636364	0.975	FvH4_3g28841	0.338636	CHG
Fvb3	21820978	21820978	1	28°C	18°C	0.333333	0.8	FvH4_3g28841	0.466667	CHG
Fvb3	22101090	22101090	1	28°C	18°C	0.129032	0.589744	FvH4_3g29000	0.460711	CHG
Fvb3	22177364	22177364	1	28°C	18°C	0.638889	0.938775	FvH4_3g29050	0.299887	CHG
Fvb3	22338984	22339131	2	28°C	18°C	0.147465	0.34657	FvH4_3g29200	0.199105	CHG
Fvb3	23307383	23307383	1	28°C	18°C	0.545454	0.9375	FvH4_3g30090	0.392045	CHG
Fvb3	23416801	23416801	1	28°C	18°C	0.411765	0.888889	FvH4_3g30200	0.477124	CHG
Fvb3	23824020	23824020	1	28°C	18°C	0.0806452	0.44186	FvH4_3g30550	0.361215	CHG
Fvb3	24064248	24064248	1	28°C	18°C	0.53125	0.9375	FvH4_3g30690	0.40625	CHG
Fvb3	24315619	24315619	1	28°C	18°C	0.0606061	0.418605	FvH4_3g30840	0.357999	CHG
Fvb3	24700147	24700147	1	28°C	18°C	0.647059	1	FvH4_3g31010	0.352941	CHG
Fvb3	25067148	25067148	1	18°C	28°C	0.702128	0.333333	FvH4_3g31210	-0.368794	CHG
Fvb3	25067148	25067148	1	18°C	28°C	0.702128	0.333333	FvH4_3g31211	-0.368794	CHG
Fvb3	25518416	25518416	1	28°C	18°C	0	0.324324	FvH4_3g31386	0.324324	CHG
Fvb3	27582559	27582559	1	28°C	18°C	0.534884	0.878788	FvH4_3g32290	0.343904	CHG
Fvb3	27589110	27589110	1	28°C	18°C	0.604651	0.95	FvH4_3g32300	0.345349	CHG
Fvb3	28871455	28871455	1	28°C	18°C	0.234043	0.695652	FvH4_3g33470	0.46161	CHG
Fvb3	29120092	29120092	1	28°C	18°C	0.676471	0.938461	FvH4_3g33583	0.261991	CHG
Fvb3	29621125	29621125	1	28°C	18°C	0.493007	0.635783	FvH4_3g34182	0.142776	CHG
Fvb3	29718650	29718650	1	28°C	18°C	0.625	0.913044	FvH4_3g34230	0.288044	CHG
Fvb3	29994481	29994481	1	28°C	18°C	0.64	0.920635	FvH4_3g34620	0.280635	CHG
Fvb3	30593981	30593981	1	28°C	18°C	0.109756	0.368421	FvH4_3g35640	0.258665	CHG
Fvb3	31150841	31150841	1	28°C	18°C	0.205128	0.571429	FvH4_3g36330	0.3663	CHG
Fvb3	31151895	31151895	1	28°C	18°C	0.365854	0.759259	FvH4_3g36330	0.393406	CHG
Fvb3	31471319	31471319	1	28°C	18°C	0.657143	0.973684	FvH4_3g36710	0.316541	CHG
Fvb3	31471319	31471319	1	28°C	18°C	0.657143	0.973684	FvH4_3g36711	0.316541	CHG
Fvb3	31824772	31824772	1	28°C	18°C	0.69697	1	FvH4_3g37140	0.30303	CHG
Fvb3	31941884	31941884	1	28°C	18°C	0.266667	0.65	FvH4_3g37242	0.383333	CHG
Fvb3	31941884	31941884	1	28°C	18°C	0.266667	0.65	FvH4_3g37243	0.383333	CHG
Fvb3	32073625	32073625	1	28°C	18°C	0.342857	0.695652	FvH4_3g37350	0.352795	CHG
Fvb3	32073625	32073625	1	28°C	18°C	0.342857	0.695652	FvH4_3g37360	0.352795	CHG
Fvb3	32164301	32164346	2	28°C	18°C	0.468085	0.824742	FvH4_3g37480	0.356657	CHG
Fvb3	32216430	32216430	1	28°C	18°C	0.594595	0.8125	FvH4_3g37570	0.217905	CHG
Fvb3	32597309	32597309	1	28°C	18°C	0.105263	0.53125	FvH4_3g38180	0.425987	CHG
Fvb3	32597309	32597309	1	28°C	18°C	0.105263	0.53125	FvH4_3g38190	0.425987	CHG
Fvb3	33687120	33687120	1	28°C	18°C	0.479167	0.85	FvH4_3g39710	0.370833	CHG
Fvb3	33981375	33981375	1	28°C	18°C	0.344262	0.683333	FvH4_3g40200	0.339071	CHG
Fvb3	35104702	35104702	1	28°C	18°C	0.138889	0.545454	FvH4_3g41970	0.406566	CHG
Fvb3	35251338	35251338	1	28°C	18°C	0.333333	0.804348	FvH4_3g42200	0.471015	CHG
Fvb3	35273653	35273653	1	28°C	18°C	0.22449	0.568966	FvH4_3g42250	0.344476	CHG
Fvb3	35273653	35273653	1	28°C	18°C	0.22449	0.568966	FvH4_3g42241	0.344476	CHG
Fvb3	35918984	35918984	1	28°C	18°C	0.0930233	0.428571	FvH4_3g42990	0.335548	CHG
Fvb3	36018995	36018995	1	28°C	18°C	0.21875	0.733333	FvH4_3g43120	0.514583	CHG
Fvb3	36074133	36074133	1	28°C	18°C	0.188623	0.357349	FvH4_3g43191	0.168726	CHG
Fvb3	36075504	36075504	1	28°C	18°C	0.736842	0.868313	FvH4_3g43192	0.131471	CHG
Fvb3	36181556	36181556	1	28°C	18°C	0.532258	0.773109	FvH4_3g43390	0.240851	CHG
Fvb3	36307889	36307889	1	28°C	18°C	0.4	0.837838	FvH4_3g43570	0.437838	CHG
Fvb3	36393551	36393551	1	28°C	18°C	0.542553	0.792208	FvH4_3g43682	0.249655	CHG
Fvb3	36825935	36825935	1	28°C	18°C	0.588235	0.952381	FvH4_3g44190	0.364146	CHG
Fvb3	36950314	36950314	1	28°C	18°C	0.0952381	0.40625	FvH4_3g44301	0.311012	CHG
Fvb4	475160	475160	1	28°C	18°C	0.558824	0.972222	FvH4_4g00530	0.413399	CHG
Fvb4	1131089	1131089	1	28°C	18°C	0	0.297297	FvH4_4g01260	0.297297	CHG
Fvb4	1131089	1131089	1	28°C	18°C	0	0.297297	FvH4_4g01271	0.297297	CHG
Fvb4	1520506	1520506	1	28°C	18°C	0.17284	0.481013	FvH4_4g01690	0.308173	CHG
Fvb4	1520506	1520506	1	28°C	18°C	0.17284	0.481013	FvH4_4g01691	0.308173	CHG
Fvb4	2010104	2010104	1	28°C	18°C	0.666667	0.979592	FvH4_4g02160	0.312925	CHG
Fvb4	2115148	2115148	1	28°C	18°C	0.73913	0.979592	FvH4_4g02270	0.240461	CHG
Fvb4	2443032	2443032	1	28°C	18°C	0.333333	0.909091	FvH4_4g02680	0.575758	CHG
Fvb4	2540889	2540889	1	28°C	18°C	0.177778	0.652174	FvH4_4g02821	0.474396	CHG
Fvb4	2907834	2907834	1	28°C	18°C	0.347826	0.771084	FvH4_4g03280	0.423258	CHG
Fvb4	2908207	2908207	1	28°C	18°C	0.30303	0.658537	FvH4_4g03280	0.355506	CHG
Fvb4	2972600	2972600	1	28°C	18°C	0.325	0.829268	FvH4_4g03323	0.504268	CHG
Fvb4	3335863	3335863	1	28°C	18°C	0.725	0.965517	FvH4_4g03790	0.240517	CHG
Fvb4	3642134	3642134	1	28°C	18°C	0.0967742	0.457143	FvH4_4g04230	0.360369	CHG
Fvb4	4122067	4122067	1	28°C	18°C	0.539062	0.755814	FvH4_4g04731	0.216752	CHG
Fvb4	4446652	4446746	2	28°C	18°C	0.260331	0.635922	FvH4_4g05170	0.375592	CHG
Fvb4	4558994	4558994	1	28°C	18°C	0.727273	0.900826	FvH4_4g05275	0.173554	CHG
Fvb4	4834944	4834944	1	28°C	18°C	0.215686	0.521739	FvH4_4g05550	0.306053	CHG
Fvb4	5406314	5406314	1	28°C	18°C	0.145833	0.488372	FvH4_4g06000	0.342539	CHG
Fvb4	5638559	5638559	1	28°C	18°C	0.567568	0.944444	FvH4_4g06340	0.376877	CHG
Fvb4	6712531	6712531	1	28°C	18°C	0.181818	0.612903	FvH4_4g07330	0.431085	CHG
Fvb4	7179098	7179098	1	28°C	18°C	0.65	0.943396	FvH4_4g07723	0.293396	CHG
Fvb4	7333184	7333184	1	28°C	18°C	0.414634	0.947368	FvH4_4g07820	0.532734	CHG
Fvb4	7997706	7997706	1	28°C	18°C	0.0208333	0.382979	FvH4_4g08190	0.362145	CHG
Fvb4	8281170	8281170	1	28°C	18°C	0.32	0.666667	FvH4_4g08351	0.346667	CHG
Fvb4	8296954	8296954	1	28°C	18°C	0.09375	0.53125	FvH4_4g08360	0.4375	CHG
Fvb4	8341405	8341405	1	28°C	18°C	0.464286	0.79661	FvH4_4g08371	0.332325	CHG
Fvb4	8501870	8501870	1	28°C	18°C	0.380952	0.754717	FvH4_4g08470	0.373765	CHG
Fvb4	8641057	8641057	1	28°C	18°C	0.030303	0.416667	FvH4_4g08540	0.386364	CHG
Fvb4	9034417	9034417	1	28°C	18°C	0.645161	0.898551	FvH4_4g08631	0.253389	CHG
Fvb4	9952676	9952676	1	28°C	18°C	0.0454545	0.413044	FvH4_4g08940	0.367589	CHG
Fvb4	10815376	10815376	1	28°C	18°C	0.485714	0.864865	FvH4_4g09282	0.379151	CHG
Fvb4	11029195	11029208	2	28°C	18°C	0.0863309	0.421053	FvH4_4g09324	0.334722	CHG
Fvb4	11069448	11069448	1	28°C	18°C	0.3125	0.809524	FvH4_4g09342	0.497024	CHG
Fvb4	11084166	11084166	1	28°C	18°C	0.28125	0.8	FvH4_4g09351	0.51875	CHG
Fvb4	11084166	11084166	1	28°C	18°C	0.28125	0.8	FvH4_4g09360	0.51875	CHG
Fvb4	11320551	11320551	1	28°C	18°C	0.205882	0.677419	FvH4_4g09550	0.471537	CHG
Fvb4	11344950	11344950	1	28°C	18°C	0.39759	0.716049	FvH4_4g09560	0.318459	CHG
Fvb4	12646139	12646139	1	28°C	18°C	0.230769	0.66	FvH4_4g10052	0.429231	CHG
Fvb4	13281765	13281765	1	28°C	18°C	0.258064	0.733333	FvH4_4g10192	0.475269	CHG
Fvb4	13385530	13385530	1	28°C	18°C	0.52381	0.926829	FvH4_4g10220	0.40302	CHG
Fvb4	13578145	13578145	1	18°C	28°C	0.451613	0.127273	FvH4_4g10253	-0.32434	CHG
Fvb4	13954889	13954919	2	28°C	18°C	0.260417	0.586538	FvH4_4g10366	0.326122	CHG
Fvb4	14183617	14183617	1	28°C	18°C	0.466667	0.921053	FvH4_4g10462	0.454386	CHG
Fvb4	14361222	14361222	1	28°C	18°C	0	0.5	FvH4_4g10630	0.5	CHG
Fvb4	14361222	14361222	1	28°C	18°C	0	0.5	FvH4_4g10641	0.5	CHG
Fvb4	14558372	14558372	1	28°C	18°C	0	0.189655	FvH4_4g10871	0.189655	CHG
Fvb4	14602574	14602574	1	28°C	18°C	0.619048	0.9375	FvH4_4g10931	0.318452	CHG
Fvb4	14876931	14876931	1	28°C	18°C	0.09375	0.486486	FvH4_4g11062	0.392736	CHG
Fvb4	14880542	14880542	1	28°C	18°C	0.489796	0.794118	FvH4_4g11063	0.304322	CHG
Fvb4	14893260	14893260	1	28°C	18°C	0.30303	0.828571	FvH4_4g11065	0.525541	CHG
Fvb4	15041186	15041186	1	28°C	18°C	0.431372	0.803571	FvH4_4g11250	0.372199	CHG
Fvb4	15171733	15171733	1	28°C	18°C	0.530612	0.87234	FvH4_4g11430	0.341728	CHG
Fvb4	15276881	15276881	1	28°C	18°C	0.113475	0.288591	FvH4_4g11541	0.175115	CHG
Fvb4	15818307	15818307	1	28°C	18°C	0.255814	0.666667	FvH4_4g12130	0.410853	CHG
Fvb4	15950390	15950390	1	28°C	18°C	0.212766	0.59375	FvH4_4g12251	0.380984	CHG
Fvb4	15973469	15973469	1	28°C	18°C	0.488372	0.883721	FvH4_4g12260	0.395349	CHG
Fvb4	16236323	16236323	1	28°C	18°C	0.532258	0.880597	FvH4_4g12541	0.348339	CHG
Fvb4	16236323	16236323	1	28°C	18°C	0.532258	0.880597	FvH4_4g12550	0.348339	CHG
Fvb4	16675385	16675385	1	28°C	18°C	0.333333	0.866667	FvH4_4g13040	0.533333	CHG
Fvb4	16675715	16675715	1	28°C	18°C	0.21519	0.516129	FvH4_4g13040	0.300939	CHG
Fvb4	17005266	17005266	1	28°C	18°C	0.111111	0.5	FvH4_4g13381	0.388889	CHG
Fvb4	17005266	17005266	1	28°C	18°C	0.111111	0.5	FvH4_4g13382	0.388889	CHG
Fvb4	17204841	17204841	1	28°C	18°C	0.222222	0.65625	FvH4_4g13650	0.434028	CHG
Fvb4	17204841	17204841	1	28°C	18°C	0.222222	0.65625	FvH4_4g13660	0.434028	CHG
Fvb4	17532189	17532189	1	28°C	18°C	0.536585	0.944444	FvH4_4g13983	0.407859	CHG
Fvb4	17582770	17582770	1	28°C	18°C	0.44898	0.816667	FvH4_4g14050	0.367687	CHG
Fvb4	18214975	18214975	1	28°C	18°C	0.28125	0.777778	FvH4_4g14530	0.496528	CHG
Fvb4	18611641	18611641	1	18°C	28°C	0.761905	0.326087	FvH4_4g15010	-0.435818	CHG
Fvb4	19242264	19242264	1	28°C	18°C	0.34375	0.83871	FvH4_4g15510	0.49496	CHG
Fvb4	19270250	19270250	1	28°C	18°C	0.243243	0.755102	FvH4_4g15541	0.511859	CHG
Fvb4	20054121	20054121	1	28°C	18°C	0.489362	0.8125	FvH4_4g16144	0.323138	CHG
Fvb4	20054121	20054121	1	28°C	18°C	0.489362	0.8125	FvH4_4g16145	0.323138	CHG
Fvb4	20859456	20859471	2	28°C	18°C	0.211765	0.779221	FvH4_4g16910	0.567456	CHG
Fvb4	20859456	20859471	2	28°C	18°C	0.211765	0.779221	FvH4_4g16920	0.567456	CHG
Fvb4	20861079	20861079	1	18°C	28°C	0.927273	0.65	FvH4_4g16920	-0.277273	CHG
Fvb4	21272330	21272330	1	28°C	18°C	0	0.368421	FvH4_4g17331	0.368421	CHG
Fvb4	21635907	21635907	1	28°C	18°C	0.636364	0.966667	FvH4_4g17691	0.330303	CHG
Fvb4	21704700	21704700	1	28°C	18°C	0.52	0.854545	FvH4_4g17732	0.334545	CHG
Fvb4	22715929	22715929	1	28°C	18°C	0.190476	0.7	FvH4_4g18951	0.509524	CHG
Fvb4	22846581	22846581	1	28°C	18°C	0.651064	0.789286	FvH4_4g19121	0.138222	CHG
Fvb4	22854893	22854893	1	28°C	18°C	0.575758	0.970588	FvH4_4g19140	0.394831	CHG
Fvb4	22902574	22902598	2	28°C	18°C	0.392157	0.768116	FvH4_4g19190	0.375959	CHG
Fvb4	22927517	22927550	2	28°C	18°C	0.338462	0.629032	FvH4_4g19230	0.290571	CHG
Fvb4	22966803	22966803	1	28°C	18°C	0	0.394737	FvH4_4g19281	0.394737	CHG
Fvb4	22985528	22985528	1	28°C	18°C	0.490196	0.823529	FvH4_4g19283	0.333333	CHG
Fvb4	23039672	23039672	1	28°C	18°C	0.116279	0.714286	FvH4_4g19360	0.598007	CHG
Fvb4	23124692	23124697	2	28°C	18°C	0.0326087	0.421053	FvH4_4g19480	0.388444	CHG
Fvb4	23274194	23274510	6	28°C	18°C	0.0748299	0.44	FvH4_4g19730	0.36517	CHG
Fvb4	23892029	23892029	1	28°C	18°C	0.170213	0.54902	FvH4_4g20760	0.378807	CHG
Fvb4	24205941	24205941	1	28°C	18°C	0.26087	0.790698	FvH4_4g21070	0.529828	CHG
Fvb4	24281027	24281027	1	28°C	18°C	0.407407	0.830189	FvH4_4g21151	0.422781	CHG
Fvb4	24687243	24687243	1	28°C	18°C	0.516129	0.942857	FvH4_4g21650	0.426728	CHG
Fvb4	24818053	24818053	1	28°C	18°C	0.307692	0.702128	FvH4_4g21830	0.394435	CHG
Fvb4	25765845	25765885	2	28°C	18°C	0.346667	0.887324	FvH4_4g23200	0.540657	CHG
Fvb4	26392470	26392470	1	28°C	18°C	0.333333	0.73913	FvH4_4g24100	0.405797	CHG
Fvb4	26407493	26407493	1	28°C	18°C	0.7	0.982759	FvH4_4g24131	0.282759	CHG
Fvb4	26888478	26888478	1	28°C	18°C	0.162791	0.611111	FvH4_4g24940	0.44832	CHG
Fvb4	26955278	26955278	1	28°C	18°C	0.510204	0.8125	FvH4_4g25021	0.302296	CHG
Fvb4	27636797	27636797	1	28°C	18°C	0.2	0.69697	FvH4_4g26090	0.49697	CHG
Fvb4	27752968	27752968	1	28°C	18°C	0.0606061	0.466667	FvH4_4g26300	0.406061	CHG
Fvb4	27816412	27816412	1	28°C	18°C	0.5	0.826923	FvH4_4g26430	0.326923	CHG
Fvb4	27849279	27849279	1	28°C	18°C	0.408163	0.8	FvH4_4g26451	0.391837	CHG
Fvb4	27849279	27849279	1	28°C	18°C	0.408163	0.8	FvH4_4g26453	0.391837	CHG
Fvb4	27850362	27850362	1	28°C	18°C	0.65	0.977273	FvH4_4g26451	0.327273	CHG
Fvb4	27850362	27850362	1	28°C	18°C	0.65	0.977273	FvH4_4g26453	0.327273	CHG
Fvb4	27878837	27878854	2	28°C	18°C	0.07	0.384615	FvH4_4g26500	0.314615	CHG
Fvb4	28090214	28090214	1	28°C	18°C	0.548387	0.971429	FvH4_4g26892	0.423042	CHG
Fvb4	28523177	28523186	2	28°C	18°C	0.633663	0.914634	FvH4_4g27590	0.280971	CHG
Fvb4	28591658	28591658	1	28°C	18°C	0.266667	0.774193	FvH4_4g27740	0.507527	CHG
Fvb4	29261106	29261106	1	28°C	18°C	0.268293	0.764706	FvH4_4g28740	0.496413	CHG
Fvb4	29261106	29261106	1	28°C	18°C	0.268293	0.764706	FvH4_4g28750	0.496413	CHG
Fvb4	29436503	29436503	1	28°C	18°C	0.288136	0.632653	FvH4_4g29190	0.344517	CHG
Fvb4	30107942	30107942	1	28°C	18°C	0.166667	0.861111	FvH4_4g30550	0.694444	CHG
Fvb4	30579790	30579792	2	28°C	18°C	0.181818	0.619565	FvH4_4g31450	0.437747	CHG
Fvb4	30751889	30751889	1	28°C	18°C	0.5	0.875	FvH4_4g31720	0.375	CHG
Fvb4	30751889	30751889	1	28°C	18°C	0.5	0.875	FvH4_4g31730	0.375	CHG
Fvb4	31544964	31544964	1	28°C	18°C	0.121212	0.552632	FvH4_4g33270	0.43142	CHG
Fvb4	31672513	31672513	1	28°C	18°C	0.5	0.863636	FvH4_4g33446	0.363636	CHG
Fvb4	31819972	31819972	1	28°C	18°C	0.411765	0.866667	FvH4_4g33671	0.454902	CHG
Fvb4	31834263	31834263	1	28°C	18°C	0.25	0.755556	FvH4_4g33700	0.505556	CHG
Fvb4	31872210	31872210	1	28°C	18°C	0.686567	0.933333	FvH4_4g33782	0.246766	CHG
Fvb4	31906081	31906081	1	28°C	18°C	0.162162	0.5	FvH4_4g33850	0.337838	CHG
Fvb4	32096964	32096964	1	28°C	18°C	0.0555556	0.458333	FvH4_4g34150	0.402778	CHG
Fvb4	32133156	32133156	1	28°C	18°C	0.393939	0.804348	FvH4_4g34240	0.410408	CHG
Fvb4	32234763	32234763	1	28°C	18°C	0.395833	0.755556	FvH4_4g34470	0.359722	CHG
Fvb4	32242534	32242534	1	28°C	18°C	0.129032	0.529412	FvH4_4g34480	0.400379	CHG
Fvb4	32242534	32242534	1	28°C	18°C	0.129032	0.529412	FvH4_4g34490	0.400379	CHG
Fvb4	32272019	32272019	1	28°C	18°C	0	0.341463	FvH4_4g34560	0.341463	CHG
Fvb4	32283542	32283542	1	28°C	18°C	0.363636	0.756757	FvH4_4g34580	0.39312	CHG
Fvb4	32479079	32479105	2	28°C	18°C	0.274336	0.564626	FvH4_4g34981	0.29029	CHG
Fvb4	32529551	32529551	1	28°C	18°C	0.358974	0.76087	FvH4_4g35070	0.401895	CHG
Fvb4	32529551	32529551	1	28°C	18°C	0.358974	0.76087	FvH4_4g35080	0.401895	CHG
Fvb4	32813607	32813607	1	28°C	18°C	0.166667	0.611111	FvH4_4g35550	0.444444	CHG
Fvb4	32986288	32986288	1	28°C	18°C	0.157895	0.711111	FvH4_4g35800	0.553216	CHG
Fvb4	33341414	33341414	1	28°C	18°C	0.414286	0.737705	FvH4_4g36380	0.323419	CHG
Fvb4	33888565	33888585	2	28°C	18°C	0.586538	0.88764	FvH4_4g37381	0.301102	CHG
Fvb5	808266	808287	2	28°C	18°C	0.0285714	0.484375	FvH4_5g01300	0.455804	CHG
Fvb5	838510	838510	1	28°C	18°C	0.363636	0.712329	FvH4_5g01360	0.348692	CHG
Fvb5	1723014	1723014	1	28°C	18°C	0.333333	0.794118	FvH4_5g02870	0.460784	CHG
Fvb5	1832154	1832303	2	28°C	18°C	0.25	0.605263	FvH4_5g03050	0.355263	CHG
Fvb5	1836359	1836359	1	28°C	18°C	0.375	0.789474	FvH4_5g03060	0.414474	CHG
Fvb5	2309956	2309956	1	28°C	18°C	0.264706	0.685714	FvH4_5g03870	0.421008	CHG
Fvb5	2420897	2420897	1	28°C	18°C	0.229167	0.690476	FvH4_5g04060	0.461309	CHG
Fvb5	2420897	2420897	1	28°C	18°C	0.229167	0.690476	FvH4_5g04070	0.461309	CHG
Fvb5	2808886	2808886	1	28°C	18°C	0.277778	0.75	FvH4_5g04762	0.472222	CHG
Fvb5	3193313	3193313	1	28°C	18°C	0.0882353	0.577778	FvH4_5g05430	0.489542	CHG
Fvb5	3473516	3473516	1	28°C	18°C	0.188679	0.625	FvH4_5g05900	0.436321	CHG
Fvb5	3927431	3927431	1	28°C	18°C	0.0535714	0.37037	FvH4_5g06640	0.316799	CHG
Fvb5	4009782	4009782	1	28°C	18°C	0.186047	0.56338	FvH4_5g06810	0.377334	CHG
Fvb5	4024788	4024894	4	28°C	18°C	0.404531	0.820789	FvH4_5g06840	0.416258	CHG
Fvb5	4024788	4024894	4	28°C	18°C	0.404531	0.820789	FvH4_5g06841	0.416258	CHG
Fvb5	4934553	4934553	1	28°C	18°C	0.530612	0.867924	FvH4_5g08570	0.337312	CHG
Fvb5	5029402	5029402	1	28°C	18°C	0.09375	0.513513	FvH4_5g08752	0.419764	CHG
Fvb5	5029402	5029402	1	28°C	18°C	0.09375	0.513513	FvH4_5g08760	0.419764	CHG
Fvb5	5065501	5065501	1	28°C	18°C	0	0.347826	FvH4_5g08811	0.347826	CHG
Fvb5	5069116	5069116	1	28°C	18°C	0.21875	0.68	FvH4_5g08820	0.46125	CHG
Fvb5	5301417	5301417	1	28°C	18°C	0.195122	0.714286	FvH4_5g09190	0.519164	CHG
Fvb5	5439866	5439881	3	28°C	18°C	0.0973451	0.54054	FvH4_5g09400	0.443195	CHG
Fvb5	5439866	5439881	3	28°C	18°C	0.0973451	0.54054	FvH4_5g09401	0.443195	CHG
Fvb5	5619699	5619699	1	28°C	18°C	0.3	0.6875	FvH4_5g09782	0.3875	CHG
Fvb5	5884382	5884382	1	28°C	18°C	0.177778	0.564103	FvH4_5g10280	0.386325	CHG
Fvb5	6115051	6115063	3	28°C	18°C	0.223776	0.822222	FvH4_5g10810	0.598446	CHG
Fvb5	6299985	6300008	2	28°C	18°C	0.221622	0.594595	FvH4_5g11161	0.372973	CHG
Fvb5	6482130	6482130	1	28°C	18°C	0.275862	0.652174	FvH4_5g11430	0.376312	CHG
Fvb5	6617908	6617908	1	28°C	18°C	0.0222222	0.3125	FvH4_5g11680	0.290278	CHG
Fvb5	6735998	6735998	1	28°C	18°C	0.0625	0.346939	FvH4_5g11880	0.284439	CHG
Fvb5	6735998	6735998	1	28°C	18°C	0.0625	0.346939	FvH4_5g11891	0.284439	CHG
Fvb5	6740374	6740374	1	28°C	18°C	0.261905	0.727273	FvH4_5g11892	0.465368	CHG
Fvb5	6849480	6849482	2	28°C	18°C	0.109589	0.541667	FvH4_5g12130	0.432078	CHG
Fvb5	6849480	6849482	2	28°C	18°C	0.109589	0.541667	FvH4_5g12140	0.432078	CHG
Fvb5	6865867	6865867	1	28°C	18°C	0.296296	0.735294	FvH4_5g12200	0.438998	CHG
Fvb5	7530736	7530736	1	28°C	18°C	0.38	0.842105	FvH4_5g13341	0.462105	CHG
Fvb5	7657909	7657909	1	28°C	18°C	0.428571	0.818182	FvH4_5g13532	0.38961	CHG
Fvb5	7879049	7879049	1	28°C	18°C	0.030303	0.4375	FvH4_5g13930	0.407197	CHG
Fvb5	7941838	7941838	1	28°C	18°C	0.0833333	0.566667	FvH4_5g14020	0.483333	CHG
Fvb5	7952657	7952657	1	28°C	18°C	0.333333	0.738095	FvH4_5g14040	0.404762	CHG
Fvb5	8240970	8241003	3	28°C	18°C	0.141892	0.543011	FvH4_5g14541	0.401119	CHG
Fvb5	8294650	8294650	1	28°C	18°C	0.352941	0.789474	FvH4_5g14630	0.436532	CHG
Fvb5	8294650	8294650	1	28°C	18°C	0.352941	0.789474	FvH4_5g14631	0.436532	CHG
Fvb5	8330669	8330669	1	28°C	18°C	0.236842	0.725	FvH4_5g14670	0.488158	CHG
Fvb5	9209012	9209012	1	28°C	18°C	0.146342	0.636364	FvH4_5g16150	0.490022	CHG
Fvb5	9209012	9209012	1	28°C	18°C	0.146342	0.636364	FvH4_5g16160	0.490022	CHG
Fvb5	9252893	9252893	1	28°C	18°C	0.218182	0.6	FvH4_5g16220	0.381818	CHG
Fvb5	9275967	9275967	1	28°C	18°C	0.628571	0.973684	FvH4_5g16260	0.345113	CHG
Fvb5	9708350	9708350	1	28°C	18°C	0.305556	0.744186	FvH4_5g17030	0.43863	CHG
Fvb5	10202730	10202730	1	28°C	18°C	0.144927	0.625	FvH4_5g17800	0.480073	CHG
Fvb5	10251453	10251453	1	28°C	18°C	0	0.318182	FvH4_5g17870	0.318182	CHG
Fvb5	10335985	10336029	3	28°C	18°C	0.0333333	0.45283	FvH4_5g17981	0.419497	CHG
Fvb5	10647446	10647446	1	28°C	18°C	0	0.30303	FvH4_5g18490	0.30303	CHG
Fvb5	10677467	10677467	1	28°C	18°C	0.0816327	0.459016	FvH4_5g18550	0.377384	CHG
Fvb5	10677467	10677467	1	28°C	18°C	0.0816327	0.459016	FvH4_5g18560	0.377384	CHG
Fvb5	11121899	11121899	1	28°C	18°C	0.586207	0.909091	FvH4_5g19270	0.322884	CHG
Fvb5	11465480	11465480	1	28°C	18°C	0.4	0.888889	FvH4_5g19601	0.488889	CHG
Fvb5	11989782	11989812	3	28°C	18°C	0.170068	0.573643	FvH4_5g20290	0.403575	CHG
Fvb5	12199093	12199093	1	28°C	18°C	0.177778	0.558824	FvH4_5g20590	0.381046	CHG
Fvb5	12602172	12602172	1	28°C	18°C	0.357143	0.731707	FvH4_5g20942	0.374565	CHG
Fvb5	12602172	12602172	1	28°C	18°C	0.357143	0.731707	FvH4_5g20950	0.374565	CHG
Fvb5	12993086	12993086	1	28°C	18°C	0.0392157	0.536585	FvH4_5g21540	0.49737	CHG
Fvb5	13225746	13225746	1	28°C	18°C	0.468085	0.878788	FvH4_5g21870	0.410703	CHG
Fvb5	13225746	13225746	1	28°C	18°C	0.468085	0.878788	FvH4_5g21871	0.410703	CHG
Fvb5	13833496	13833543	2	28°C	18°C	0.213675	0.526316	FvH4_5g22490	0.312641	CHG
Fvb5	13901640	13901640	1	28°C	18°C	0.272727	0.727273	FvH4_5g22560	0.454545	CHG
Fvb5	13901640	13901640	1	28°C	18°C	0.272727	0.727273	FvH4_5g22570	0.454545	CHG
Fvb5	14485052	14485052	1	28°C	18°C	0.351351	0.777778	FvH4_5g23140	0.426426	CHG
Fvb5	14485052	14485052	1	28°C	18°C	0.351351	0.777778	FvH4_5g23150	0.426426	CHG
Fvb5	14640285	14640380	3	28°C	18°C	0.198758	0.570552	FvH4_5g23292	0.371794	CHG
[truncated: 1,016 more rows]

## Sheet: ICE2 DMGs
FvH4_6g48920	ICE2 DMGs
Description	DMGs in ICE2
Table showing the location, numbers, hyper- and hypo-methyalted samples, methylation level of samples of DMRs, gene IDs, methylation difference, methylation context between generations in different methylation context and ecotypes in ICE2
Chromosome	start	end	number_of_dms	hypermethylated_samples	hypomethylated_samples	methylation_level_18°C	methylation_level_28°C	ID	difference	context
Fvb1	318925	318925	1			0	0.12987	FvH4_1g00590	0.12987	CGN
Fvb1	354979	354979	1	18°C	28°C	0.902439	0.5	FvH4_1g00680	-0.402439	CGN
Fvb1	354979	354979	1	18°C	28°C	0.902439	0.5	FvH4_1g00670	-0.402439	CGN
Fvb1	424491	424491	1	18°C	28°C	0.908046	0.692308	FvH4_1g00860	-0.215738	CGN
Fvb1	482848	482927	2	18°C	28°C	0.658333	0.19469	FvH4_1g00970	-0.463643	CGN
Fvb1	863346	863370	2	18°C	28°C	0.188209	0.0495627	FvH4_1g01610	-0.138646	CGN
Fvb1	1038897	1039110	4	18°C	28°C	0.829887	0.65445	FvH4_1g01971	-0.175437	CGN
Fvb1	1169968	1169968	1	18°C	28°C	0.579832	0.270588	FvH4_1g02170	-0.309244	CGN
Fvb1	1456457	1456457	1	28°C	18°C	0.275362	0.581081	FvH4_1g02590	0.305719	CGN
Fvb1	1854023	1854023	1	18°C	28°C	0.344595	0.163793	FvH4_1g03350	-0.180802	CGN
Fvb1	1910745	1910745	1	18°C	28°C	0.577465	0.2	FvH4_1g03481	-0.377465	CGN
Fvb1	1913860	1913860	1	18°C	28°C	0.796748	0.567901	FvH4_1g03490	-0.228847	CGN
Fvb1	2120475	2120475	1	18°C	28°C	0.428571	0.177083	FvH4_1g03990	-0.251488	CGN
Fvb1	2176319	2176319	1	18°C	28°C	0.986842	0.866667	FvH4_1g04120	-0.120175	CGN
Fvb1	2221508	2221508	1	18°C	28°C	0.54955	0.297872	FvH4_1g04200	-0.251677	CGN
Fvb1	2722147	2722158	2	18°C	28°C	0.826667	0.594203	FvH4_1g05130	-0.232464	CGN
Fvb1	2727044	2727044	1	28°C	18°C	0.613861	0.875	FvH4_1g05130	0.261139	CGN
Fvb1	4086554	4086554	1	18°C	28°C	0.391892	0.166667	FvH4_1g07700	-0.225225	CGN
Fvb1	4104424	4104424	1	18°C	28°C	0.85	0.475	FvH4_1g07740	-0.375	CGN
Fvb1	5501607	5501607	1	28°C	18°C	0.0086207	0.184783	FvH4_1g10120	0.176162	CGN
Fvb1	5549203	5549203	1	18°C	28°C	0.7375	0.403509	FvH4_1g10190	-0.333991	CGN
Fvb1	5709531	5709531	1	18°C	28°C	0.454545	0.2	FvH4_1g10450	-0.254545	CGN
Fvb1	6034744	6034744	1	18°C	28°C	0.754808	0.534654	FvH4_1g11070	-0.220154	CGN
Fvb1	6299246	6299246	1	18°C	28°C	0.140244	0	FvH4_1g11540	-0.140244	CGN
Fvb1	6518827	6518827	1	28°C	18°C	0	0.15493	FvH4_1g11920	0.15493	CGN
Fvb1	7168864	7168864	1	18°C	28°C	0.866667	0.48	FvH4_1g12990	-0.386667	CGN
Fvb1	7663857	7663857	1	28°C	18°C	0.325581	0.738095	FvH4_1g13920	0.412514	CGN
Fvb1	7725409	7725409	1	28°C	18°C	0	0.105263	FvH4_1g14010	0.105263	CGN
Fvb1	7748878	7748992	2	18°C	28°C	0.304348	0.119497	FvH4_1g14040	-0.184851	CGN
Fvb1	7806028	7806028	1	18°C	28°C	0.637255	0.329545	FvH4_1g14110	-0.307709	CGN
Fvb1	8045418	8045418	1	28°C	18°C	0.707143	0.91	FvH4_1g14410	0.202857	CGN
Fvb1	8663391	8663391	1	18°C	28°C	0.405405	0.0697674	FvH4_1g15250	-0.335638	CGN
Fvb1	9645603	9645603	1	28°C	18°C	0.0252525	0.211382	FvH4_1g16660	0.18613	CGN
Fvb1	9748618	9748618	1	18°C	28°C	0.202899	0	FvH4_1g16830	-0.202899	CGN
Fvb1	10293744	10293744	1	18°C	28°C	0.747253	0.462687	FvH4_1g17680	-0.284566	CGN
Fvb1	10698868	10698868	1	28°C	18°C	0	0.219512	FvH4_1g18384	0.219512	CGN
Fvb1	10848131	10848131	1	28°C	18°C	0.181034	0.412371	FvH4_1g18520	0.231337	CGN
Fvb1	11190075	11190075	1	18°C	28°C	0.898876	0.651515	FvH4_1g18900	-0.247361	CGN
Fvb1	11673373	11673373	1	18°C	28°C	0.769231	0.34375	FvH4_1g19422	-0.425481	CGN
Fvb1	11840305	11840305	1	18°C	28°C	0.163934	0	FvH4_1g19600	-0.163934	CGN
Fvb1	12385648	12385648	1	18°C	28°C	0.207921	0.019802	FvH4_1g20161	-0.188119	CGN
Fvb1	12510387	12510387	1	28°C	18°C	0	0.149533	FvH4_1g20280	0.149533	CGN
Fvb1	12889934	12889934	1	28°C	18°C	0.666667	0.909091	FvH4_1g20730	0.242424	CGN
Fvb1	14720255	14720255	1	28°C	18°C	0.0144928	0.142857	FvH4_1g22740	0.128364	CGN
Fvb1	15081689	15081689	1	28°C	18°C	0.348837	0.755556	FvH4_1g23230	0.406718	CGN
Fvb1	15106261	15106261	1	28°C	18°C	0.716981	1	FvH4_1g23241	0.283019	CGN
Fvb1	16125744	16125744	1	28°C	18°C	0.352941	0.885714	FvH4_1g24240	0.532773	CGN
Fvb1	16212571	16212571	1	28°C	18°C	0.529412	0.892308	FvH4_1g24320	0.362896	CGN
Fvb1	16279496	16279496	1	18°C	28°C	0.30303	0.0344828	FvH4_1g24420	-0.268547	CGN
Fvb1	17418241	17418241	1	28°C	18°C	0.0483871	0.408163	FvH4_1g25610	0.359776	CGN
Fvb1	21910279	21910279	1	28°C	18°C	0.706897	0.971015	FvH4_1g29200	0.264118	CGN
Fvb1	22128946	22128971	2	28°C	18°C	0.416309	0.75817	FvH4_1g29270	0.341861	CGN
Fvb1	22873510	22873510	1	18°C	28°C	0.314815	0	FvH4_1g29610	-0.314815	CGN
Fvb1	23534289	23534289	1	18°C	28°C	0.652174	0.196078	FvH4_1g29863	-0.456095	CGN
Fvb2	736469	736469	1	28°C	18°C	0.25974	0.706897	FvH4_2g00672	0.447156	CGN
Fvb2	1120884	1120884	1	18°C	28°C	0.411765	0.117647	FvH4_2g01190	-0.294118	CGN
Fvb2	1532322	1532322	1	18°C	28°C	0.609195	0.287879	FvH4_2g01750	-0.321317	CGN
Fvb2	1694066	1694066	1	28°C	18°C	0	0.11828	FvH4_2g02000	0.11828	CGN
Fvb2	1821091	1821091	1	28°C	18°C	0.25	0.647059	FvH4_2g02190	0.397059	CGN
Fvb2	2406404	2406404	1	18°C	28°C	0.916667	0.580645	FvH4_2g03080	-0.336021	CGN
Fvb2	2591845	2591845	1	18°C	28°C	0.145299	0.010101	FvH4_2g03310	-0.135198	CGN
Fvb2	2876084	2876084	1	18°C	28°C	0.410596	0.151515	FvH4_2g03560	-0.259081	CGN
Fvb2	4022987	4022987	1	28°C	18°C	0.583333	0.84375	FvH4_2g04971	0.260417	CGN
Fvb2	4865239	4865239	1	18°C	28°C	0.828571	0.431818	FvH4_2g05870	-0.396753	CGN
Fvb2	4904475	4904475	1	28°C	18°C	0.710526	0.894231	FvH4_2g05910	0.183704	CGN
Fvb2	5562781	5562781	1	18°C	28°C	0.672727	0.428571	FvH4_2g06711	-0.244156	CGN
Fvb2	5769300	5769300	1	28°C	18°C	0.547619	0.941176	FvH4_2g07010	0.393557	CGN
Fvb2	5803328	5803328	1	18°C	28°C	0.783333	0.506494	FvH4_2g07030	-0.27684	CGN
Fvb2	6062658	6062658	1	28°C	18°C	0.0776699	0.317073	FvH4_2g07370	0.239403	CGN
Fvb2	6069041	6069041	1	28°C	18°C	0.466667	0.914286	FvH4_2g07370	0.447619	CGN
Fvb2	7563040	7563040	1	18°C	28°C	0.384615	0.0677966	FvH4_2g08630	-0.316819	CGN
Fvb2	8778941	8778941	1	28°C	18°C	0.585366	0.926829	FvH4_2g09910	0.341463	CGN
Fvb2	9260438	9260438	1	28°C	18°C	0.692308	1	FvH4_2g10410	0.307692	CGN
Fvb2	9674371	9674371	1	28°C	18°C	0.453608	0.694118	FvH4_2g11060	0.240509	CGN
Fvb2	9872466	9872466	1	18°C	28°C	0.28169	0	FvH4_2g11351	-0.28169	CGN
Fvb2	10727879	10727879	1	28°C	18°C	0.617647	0.926829	FvH4_2g12230	0.309182	CGN
Fvb2	11192113	11192113	1	28°C	18°C	0.0065359	0.14	FvH4_2g12730	0.133464	CGN
Fvb2	11413971	11413971	1	18°C	28°C	0.807692	0.395349	FvH4_2g13020	-0.412343	CGN
Fvb2	11568777	11568777	1	18°C	28°C	0.774193	0.266667	FvH4_2g13221	-0.507527	CGN
Fvb2	12001180	12001180	1	28°C	18°C	0	0.0967742	FvH4_2g13750	0.0967742	CGN
Fvb2	13767333	13767333	1	28°C	18°C	0.0093458	0.191489	FvH4_2g15700	0.182144	CGN
Fvb2	13989077	13989077	1	18°C	28°C	0.466019	0.211268	FvH4_2g16020	-0.254752	CGN
Fvb2	14864115	14864115	1	18°C	28°C	0.811594	0.383333	FvH4_2g17132	-0.428261	CGN
Fvb2	15140952	15140952	1	28°C	18°C	0.34375	0.626506	FvH4_2g17603	0.282756	CGN
Fvb2	15538871	15538871	1	18°C	28°C	0.841463	0.5	FvH4_2g18150	-0.341463	CGN
Fvb2	15843587	15843587	1	18°C	28°C	0.626263	0.358974	FvH4_2g18470	-0.267288	CGN
Fvb2	16443011	16443011	1	18°C	28°C	0.277778	0.0333333	FvH4_2g19310	-0.244444	CGN
Fvb2	16910084	16910084	1	18°C	28°C	0.932331	0.703297	FvH4_2g20121	-0.229034	CGN
Fvb2	17035340	17035340	1	28°C	18°C	0.0822785	0.262136	FvH4_2g20260	0.179857	CGN
Fvb2	17499929	17499929	1	18°C	28°C	0.936306	0.712963	FvH4_2g20990	-0.223343	CGN
Fvb2	17667108	17667108	1	28°C	18°C	0	0.11579	FvH4_2g21270	0.11579	CGN
Fvb2	18434444	18434444	1	18°C	28°C	0.857143	0.375	FvH4_2g22460	-0.482143	CGN
Fvb2	18767249	18767249	1	28°C	18°C	0.684932	0.924051	FvH4_2g22850	0.239119	CGN
Fvb2	18798342	18798560	5	18°C	28°C	0.716034	0.393162	FvH4_2g22910	-0.322872	CGN
Fvb2	18799282	18799340	2	18°C	28°C	0.816456	0.496894	FvH4_2g22910	-0.319561	CGN
Fvb2	18799603	18799769	4	18°C	28°C	0.598253	0.32833	FvH4_2g22910	-0.269923	CGN
Fvb2	18800080	18800080	1	18°C	28°C	0.73743	0.480315	FvH4_2g22910	-0.257115	CGN
Fvb2	18823756	18823756	1	18°C	28°C	0.882353	0.472222	FvH4_2g22930	-0.410131	CGN
Fvb2	18979004	18979004	1	28°C	18°C	0	0.203704	FvH4_2g23130	0.203704	CGN
Fvb2	18979004	18979004	1	28°C	18°C	0	0.203704	FvH4_2g23140	0.203704	CGN
Fvb2	19045956	19045956	1	28°C	18°C	0.685185	0.938461	FvH4_2g23260	0.253276	CGN
Fvb2	20215930	20215960	2	18°C	28°C	0.832669	0.561111	FvH4_2g24840	-0.271558	CGN
Fvb2	20216218	20216241	2	18°C	28°C	0.535865	0.172414	FvH4_2g24840	-0.363451	CGN
Fvb2	20973888	20973888	1	28°C	18°C	0.588235	0.913044	FvH4_2g26030	0.324808	CGN
Fvb2	21263491	21263491	1	18°C	28°C	0.747899	0.523256	FvH4_2g26500	-0.224643	CGN
Fvb2	21721945	21721945	1	18°C	28°C	0.16	0.008547	FvH4_2g27320	-0.151453	CGN
Fvb2	21780006	21780006	1	28°C	18°C	0.142076	0.316901	FvH4_2g27420	0.174825	CGN
Fvb2	21923504	21923504	1	18°C	28°C	0.387755	0.0714286	FvH4_2g27701	-0.316327	CGN
Fvb2	22071380	22071380	1	18°C	28°C	0.745455	0.380952	FvH4_2g27940	-0.364502	CGN
Fvb2	22117317	22117317	1	18°C	28°C	0.62963	0.328358	FvH4_2g28020	-0.301271	CGN
Fvb2	22117317	22117317	1	18°C	28°C	0.62963	0.328358	FvH4_2g28021	-0.301271	CGN
Fvb2	22564178	22564178	1	18°C	28°C	0.169491	0.0106383	FvH4_2g28941	-0.158853	CGN
Fvb2	22596959	22596959	1	18°C	28°C	0.596491	0.275862	FvH4_2g28990	-0.320629	CGN
Fvb2	23016536	23016536	1	18°C	28°C	0.4	0.119048	FvH4_2g29750	-0.280952	CGN
Fvb2	23026491	23026491	1	28°C	18°C	0.0123457	0.184615	FvH4_2g29760	0.17227	CGN
Fvb2	23028436	23028436	1	28°C	18°C	0.733333	0.961538	FvH4_2g29770	0.228205	CGN
Fvb2	23028436	23028436	1	28°C	18°C	0.733333	0.961538	FvH4_2g29790	0.228205	CGN
Fvb2	23320064	23320064	1	18°C	28°C	0.13913	0	FvH4_2g30140	-0.13913	CGN
Fvb2	24064995	24065022	2	18°C	28°C	0.587549	0.295082	FvH4_2g31390	-0.292467	CGN
Fvb2	24073855	24073855	1	18°C	28°C	0.668639	0.447761	FvH4_2g31410	-0.220878	CGN
Fvb2	24096449	24096449	1	28°C	18°C	0.534351	0.852174	FvH4_2g31450	0.317823	CGN
Fvb2	24279940	24279940	1	18°C	28°C	0.921053	0.6	FvH4_2g31750	-0.321053	CGN
Fvb2	25033612	25033612	1	28°C	18°C	0.430556	0.703704	FvH4_2g33330	0.273148	CGN
Fvb2	25208927	25208927	1	18°C	28°C	0.322314	0.03125	FvH4_2g33740	-0.291064	CGN
Fvb2	25330410	25330450	2	18°C	28°C	0.95098	0.62963	FvH4_2g33960	-0.321351	CGN
Fvb2	25351408	25351583	3	18°C	28°C	0.677852	0.42348	FvH4_2g34000	-0.254372	CGN
Fvb2	25389740	25389740	1	18°C	28°C	0.733333	0.392857	FvH4_2g34040	-0.340476	CGN
Fvb2	25602469	25602469	1	28°C	18°C	0.447917	0.75	FvH4_2g34472	0.302083	CGN
Fvb2	25940702	25940702	1	18°C	28°C	0.918033	0.684932	FvH4_2g35080	-0.233101	CGN
Fvb2	26453678	26453678	1	28°C	18°C	0.0833333	0.333333	FvH4_2g36000	0.25	CGN
Fvb2	26874568	26874568	1	18°C	28°C	0.931034	0.690476	FvH4_2g36790	-0.240558	CGN
Fvb2	26954813	26954813	1	18°C	28°C	0.714286	0.390805	FvH4_2g36910	-0.323481	CGN
Fvb2	27159591	27159591	1	18°C	28°C	0.681818	0.277778	FvH4_2g37240	-0.40404	CGN
Fvb2	27170303	27170303	1	18°C	28°C	0.569343	0.307087	FvH4_2g37260	-0.262257	CGN
Fvb2	27294128	27294128	1	28°C	18°C	0	0.151515	FvH4_2g37460	0.151515	CGN
Fvb2	27357050	27357050	1	18°C	28°C	0.456522	0.180723	FvH4_2g37610	-0.275799	CGN
Fvb2	27605422	27605422	1	28°C	18°C	0	0.192308	FvH4_2g38100	0.192308	CGN
Fvb2	27638282	27638282	1	18°C	28°C	0.781609	0.421687	FvH4_2g38160	-0.359922	CGN
Fvb2	27994974	27994974	1	18°C	28°C	0.695946	0.424528	FvH4_2g38780	-0.271418	CGN
Fvb2	28211631	28211631	1	18°C	28°C	0.269231	0.025974	FvH4_2g39210	-0.243257	CGN
Fvb2	28221673	28221673	1	28°C	18°C	0	0.0932203	FvH4_2g39202	0.0932203	CGN
Fvb2	28643662	28643662	1	18°C	28°C	0.730769	0.525424	FvH4_2g40081	-0.205345	CGN
Fvb2	29143660	29143660	1	28°C	18°C	0.615385	0.975	FvH4_2g41080	0.359615	CGN
Fvb3	25928	25928	1	18°C	28°C	0.14	0	FvH4_3g00020	-0.14	CGN
Fvb3	164817	164817	1	28°C	18°C	0	0.157143	FvH4_3g00281	0.157143	CGN
Fvb3	512960	512960	1	28°C	18°C	0.0625	0.424242	FvH4_3g01040	0.361742	CGN
Fvb3	690796	690796	1	18°C	28°C	0.709677	0.228571	FvH4_3g01360	-0.481106	CGN
Fvb3	702297	702297	1	18°C	28°C	0.484375	0.183673	FvH4_3g01380	-0.300702	CGN
Fvb3	730179	730188	2	18°C	28°C	0.397661	0.170732	FvH4_3g01411	-0.226929	CGN
Fvb3	882908	882908	1	18°C	28°C	0.931818	0.55102	FvH4_3g01710	-0.380798	CGN
Fvb3	1160054	1160054	1	18°C	28°C	0.651934	0.472441	FvH4_3g02280	-0.179493	CGN
Fvb3	1191348	1191348	1	18°C	28°C	0.708029	0.487179	FvH4_3g02340	-0.22085	CGN
Fvb3	1286079	1286079	1	18°C	28°C	0.904762	0.521739	FvH4_3g02560	-0.383023	CGN
Fvb3	1608530	1608530	1	28°C	18°C	0.70073	0.901099	FvH4_3g03041	0.200369	CGN
Fvb3	2108909	2109086	3	18°C	28°C	0.56123	0.44454	FvH4_3g03760	-0.11669	CGN
Fvb3	2186048	2186239	3	18°C	28°C	0.468637	0.319809	FvH4_3g03930	-0.148828	CGN
Fvb3	2223071	2223071	1	18°C	28°C	0.522013	0.294737	FvH4_3g03980	-0.227276	CGN
Fvb3	3364049	3364049	1	18°C	28°C	0.656566	0.32	FvH4_3g05750	-0.336566	CGN
Fvb3	3786841	3787022	3	18°C	28°C	0.349609	0.191939	FvH4_3g06590	-0.157671	CGN
Fvb3	4211659	4211667	2	18°C	28°C	0.264368	0.0639269	FvH4_3g07070	-0.200441	CGN
Fvb3	4211932	4211932	1	18°C	28°C	0.889571	0.636364	FvH4_3g07070	-0.253207	CGN
Fvb3	4273603	4273603	1	28°C	18°C	0	0.137931	FvH4_3g07220	0.137931	CGN
Fvb3	4599187	4599187	1	18°C	28°C	0.690476	0.409091	FvH4_3g07810	-0.281385	CGN
Fvb3	5010305	5010305	1	28°C	18°C	0	0.138889	FvH4_3g08580	0.138889	CGN
Fvb3	5420384	5420384	1	18°C	28°C	0.834532	0.56	FvH4_3g09270	-0.274532	CGN
Fvb3	5798791	5798791	1	18°C	28°C	0.825243	0.59434	FvH4_3g09950	-0.230903	CGN
Fvb3	5838171	5838203	2	18°C	28°C	0.825279	0.591837	FvH4_3g10030	-0.233442	CGN
Fvb3	5849655	5849655	1	18°C	28°C	0.34375	0.0285714	FvH4_3g10070	-0.315179	CGN
Fvb3	5974359	5974359	1	28°C	18°C	0.5	0.830769	FvH4_3g10260	0.330769	CGN
Fvb3	6486635	6486635	1	18°C	28°C	0.195402	0.011236	FvH4_3g10940	-0.184166	CGN
Fvb3	6996479	6996479	1	18°C	28°C	0.25641	0.047619	FvH4_3g11840	-0.208791	CGN
Fvb3	7272293	7272367	2	18°C	28°C	0.724832	0.481818	FvH4_3g12290	-0.243014	CGN
Fvb3	8394406	8394406	1	28°C	18°C	0.0164835	0.183486	FvH4_3g13960	0.167003	CGN
Fvb3	8951725	8951725	1	18°C	28°C	0.598425	0.3	FvH4_3g14510	-0.298425	CGN
Fvb3	9295181	9295181	1	28°C	18°C	0.622222	0.961538	FvH4_3g14990	0.339316	CGN
Fvb3	9833480	9833480	1	28°C	18°C	0.0377358	0.357143	FvH4_3g15640	0.319407	CGN
Fvb3	10049459	10049459	1	18°C	28°C	0.545454	0.104478	FvH4_3g15950	-0.440977	CGN
Fvb3	10417179	10417179	1	18°C	28°C	0.785714	0.446429	FvH4_3g16490	-0.339286	CGN
Fvb3	10789319	10789345	2	18°C	28°C	0.648649	0.215054	FvH4_3g17061	-0.433595	CGN
Fvb3	11325766	11325766	1	28°C	18°C	0.0238095	0.433333	FvH4_3g17830	0.409524	CGN
Fvb3	11422542	11422542	1	28°C	18°C	0.660377	0.945454	FvH4_3g17940	0.285077	CGN
Fvb3	11433623	11433623	1	28°C	18°C	0	0.108434	FvH4_3g17970	0.108434	CGN
Fvb3	11690944	11690944	1	18°C	28°C	0.725714	0.462585	FvH4_3g18290	-0.263129	CGN
Fvb3	12122477	12122499	2	18°C	28°C	0.19244	0.0199005	FvH4_3g18870	-0.172539	CGN
Fvb3	12426369	12426369	1	18°C	28°C	0.69697	0.261905	FvH4_3g19240	-0.435065	CGN
Fvb3	12856306	12856306	1	18°C	28°C	0.838983	0.592593	FvH4_3g19680	-0.246391	CGN
Fvb3	12935770	12935770	1	28°C	18°C	0	0.254902	FvH4_3g19780	0.254902	CGN
Fvb3	13661287	13661287	1	18°C	28°C	0.763158	0.307692	FvH4_3g20620	-0.455466	CGN
Fvb3	15022229	15022229	1	28°C	18°C	0	0.25	FvH4_3g21961	0.25	CGN
Fvb3	15225334	15225337	2	28°C	18°C	0.430693	0.718121	FvH4_3g22210	0.287428	CGN
Fvb3	16804214	16804214	1	28°C	18°C	0.589744	0.956522	FvH4_3g23730	0.366778	CGN
Fvb3	17444002	17444010	2	18°C	28°C	0.582609	0.171171	FvH4_3g24360	-0.411438	CGN
Fvb3	18000491	18000491	1	18°C	28°C	0.60274	0.283784	FvH4_3g24960	-0.318956	CGN
Fvb3	18167529	18167529	1	18°C	28°C	0.366667	0.101449	FvH4_3g25190	-0.265217	CGN
Fvb3	18461737	18461737	1	28°C	18°C	0	0.128205	FvH4_3g25560	0.128205	CGN
Fvb3	19291574	19291574	1	18°C	28°C	0.68	0.307692	FvH4_3g26312	-0.372308	CGN
Fvb3	20832623	20832623	1	18°C	28°C	0.439024	0.0294118	FvH4_3g27810	-0.409613	CGN
Fvb3	20883482	20883482	1	18°C	28°C	0.735294	0.25	FvH4_3g27851	-0.485294	CGN
Fvb3	21100340	21100340	1	18°C	28°C	0.333333	0.031746	FvH4_3g28110	-0.301587	CGN
Fvb3	25437482	25437482	1	28°C	18°C	0.737705	1	FvH4_3g31374	0.262295	CGN
Fvb3	27768610	27768610	1	18°C	28°C	0.746479	0.378788	FvH4_3g32510	-0.367691	CGN
Fvb3	28811389	28811389	1	28°C	18°C	0	0.196078	FvH4_3g33400	0.196078	CGN
Fvb3	29027069	29027069	1	28°C	18°C	0.277778	0.702703	FvH4_3g33540	0.424925	CGN
Fvb3	29892408	29892408	1	28°C	18°C	0.678261	0.9	FvH4_3g34440	0.221739	CGN
Fvb3	30878017	30878017	1	18°C	28°C	0.150838	0	FvH4_3g35990	-0.150838	CGN
Fvb3	31247450	31247450	1	28°C	18°C	0.207547	0.65	FvH4_3g36460	0.442453	CGN
Fvb3	31578439	31578442	2	18°C	28°C	0.398892	0.149378	FvH4_3g36870	-0.249514	CGN
Fvb3	32219567	32219567	1	28°C	18°C	0.04	0.325	FvH4_3g37570	0.285	CGN
Fvb3	32439807	32439807	1	18°C	28°C	0.95	0.711538	FvH4_3g37880	-0.238461	CGN
Fvb3	32557066	32557178	2	18°C	28°C	0.358356	0.231302	FvH4_3g38100	-0.127054	CGN
Fvb3	33123926	33123926	1	18°C	28°C	0.657534	0.304348	FvH4_3g38831	-0.353186	CGN
Fvb3	33303357	33303357	1	18°C	28°C	0.866667	0.683168	FvH4_3g39080	-0.183498	CGN
Fvb3	33502074	33502074	1	28°C	18°C	0	0.130435	FvH4_3g39370	0.130435	CGN
Fvb3	33574737	33574737	1	18°C	28°C	0.328859	0.121212	FvH4_3g39460	-0.207647	CGN
Fvb3	33718880	33718880	1	18°C	28°C	0.863636	0.634409	FvH4_3g39770	-0.229228	CGN
Fvb3	33727739	33727829	2	18°C	28°C	0.226712	0.112342	FvH4_3g39790	-0.11437	CGN
Fvb3	34194246	34194246	1	18°C	28°C	0.84127	0.52	FvH4_3g40550	-0.32127	CGN
Fvb3	34243113	34243113	1	28°C	18°C	0.0102041	0.19403	FvH4_3g40620	0.183826	CGN
Fvb3	34243113	34243113	1	28°C	18°C	0.0102041	0.19403	FvH4_3g40630	0.183826	CGN
Fvb3	34246638	34246638	1	28°C	18°C	0.0106383	0.225806	FvH4_3g40650	0.215168	CGN
Fvb3	34362673	34362673	1	18°C	28°C	0.921569	0.691176	FvH4_3g40820	-0.230392	CGN
Fvb3	34462715	34462715	1	28°C	18°C	0.0064103	0.136752	FvH4_3g40960	0.130342	CGN
Fvb3	34917524	34917529	2	18°C	28°C	0.414169	0.191304	FvH4_3g41580	-0.222865	CGN
Fvb3	34983484	34983484	1	18°C	28°C	0.9375	0.741573	FvH4_3g41702	-0.195927	CGN
Fvb3	35268382	35268382	1	18°C	28°C	0.536585	0.164179	FvH4_3g42250	-0.372406	CGN
Fvb3	35268382	35268382	1	18°C	28°C	0.536585	0.164179	FvH4_3g42240	-0.372406	CGN
Fvb3	35539061	35539061	1	28°C	18°C	0.669291	0.870968	FvH4_3g42551	0.201676	CGN
Fvb3	35852997	35852997	1	18°C	28°C	0.618497	0.373016	FvH4_3g42920	-0.245481	CGN
Fvb3	36144810	36144810	1	28°C	18°C	0.6	0.931034	FvH4_3g43290	0.331035	CGN
Fvb3	36327565	36327565	1	18°C	28°C	0.669173	0.44	FvH4_3g43600	-0.229173	CGN
Fvb3	36774528	36774528	1	28°C	18°C	0.55	0.902439	FvH4_3g44070	0.352439	CGN
Fvb3	37479893	37479893	1	18°C	28°C	0.72973	0.38806	FvH4_3g45040	-0.34167	CGN
Fvb3	37661999	37661999	1	18°C	28°C	0.907407	0.618182	FvH4_3g45390	-0.289226	CGN
Fvb3	37713858	37713894	3	18°C	28°C	0.788136	0.397661	FvH4_3g45490	-0.390475	CGN
Fvb3	37715152	37715152	1	18°C	28°C	0.758065	0.375	FvH4_3g45490	-0.383064	CGN
Fvb3	37715438	37715465	2	18°C	28°C	0.751037	0.439189	FvH4_3g45490	-0.311848	CGN
Fvb4	256571	256571	1	18°C	28°C	0.382979	0.0675676	FvH4_4g00230	-0.315411	CGN
Fvb4	995784	995784	1	18°C	28°C	0.64557	0.373333	FvH4_4g01030	-0.272236	CGN
Fvb4	1974877	1974877	1	28°C	18°C	0.682353	0.915493	FvH4_4g02131	0.23314	CGN
Fvb4	2137009	2137009	1	28°C	18°C	0.201439	0.434343	FvH4_4g02310	0.232905	CGN
Fvb4	2619006	2619006	1	18°C	28°C	0.75641	0.469388	FvH4_4g02980	-0.287023	CGN
Fvb4	3428029	3428029	1	18°C	28°C	0.6	0.1875	FvH4_4g03950	-0.4125	CGN
Fvb4	3484173	3484173	1	18°C	28°C	0.827338	0.56701	FvH4_4g04020	-0.260328	CGN
Fvb4	3716628	3716628	1	18°C	28°C	0.815451	0.588235	FvH4_4g04340	-0.227215	CGN
Fvb4	4051457	4051457	1	28°C	18°C	0.751381	0.932331	FvH4_4g04640	0.18095	CGN
Fvb4	4679091	4679091	1	18°C	28°C	0.917721	0.75	FvH4_4g05410	-0.167721	CGN
Fvb4	5345166	5345166	1	18°C	28°C	0.846154	0.457143	FvH4_4g05920	-0.389011	CGN
Fvb4	5480108	5480108	1	18°C	28°C	0.528736	0.238806	FvH4_4g06071	-0.28993	CGN
Fvb4	6208430	6208430	1	28°C	18°C	0.512195	0.911765	FvH4_4g06881	0.39957	CGN
Fvb4	6768821	6768821	1	28°C	18°C	0.74359	1	FvH4_4g07390	0.25641	CGN
Fvb4	7189522	7189522	1	28°C	18°C	0.867924	0.978142	FvH4_4g07724	0.110217	CGN
Fvb4	7892359	7892359	1	18°C	28°C	0.986301	0.77193	FvH4_4g08140	-0.214371	CGN
Fvb4	8133478	8133478	1	28°C	18°C	0.137931	0.453333	FvH4_4g08250	0.315402	CGN
Fvb4	8133478	8133478	1	28°C	18°C	0.137931	0.453333	FvH4_4g08251	0.315402	CGN
Fvb4	11133488	11133488	1	18°C	28°C	0.676471	0.121951	FvH4_4g09410	-0.554519	CGN
Fvb4	12256740	12256749	2	18°C	28°C	0.871795	0.557377	FvH4_4g09950	-0.314418	CGN
Fvb4	13260039	13260039	1	28°C	18°C	0.552381	0.867647	FvH4_4g10191	0.315266	CGN
Fvb4	13968058	13968058	1	18°C	28°C	0.15	0	FvH4_4g10370	-0.15	CGN
Fvb4	14552410	14552410	1	18°C	28°C	0.536842	0.25	FvH4_4g10860	-0.286842	CGN
Fvb4	15048899	15048899	1	28°C	18°C	0.566667	0.9375	FvH4_4g11270	0.370833	CGN
Fvb4	15200385	15200385	1	18°C	28°C	0.186813	0	FvH4_4g11432	-0.186813	CGN
Fvb4	15249564	15249564	1	18°C	28°C	0.160919	0	FvH4_4g11500	-0.160919	CGN
Fvb4	15289540	15289540	1	28°C	18°C	0.296703	0.608108	FvH4_4g11570	0.311405	CGN
Fvb4	15689703	15689703	1	28°C	18°C	0	0.151163	FvH4_4g11972	0.151163	CGN
Fvb4	16478534	16478534	1	18°C	28°C	0.890411	0.614035	FvH4_4g12810	-0.276376	CGN
Fvb4	16616918	16616918	1	28°C	18°C	0.785714	0.983333	FvH4_4g12942	0.197619	CGN
Fvb4	16931614	16931614	1	18°C	28°C	0.923077	0.548387	FvH4_4g13330	-0.37469	CGN
Fvb4	17240222	17240222	1	28°C	18°C	0.722892	0.931507	FvH4_4g13710	0.208615	CGN
Fvb4	17309820	17309820	1	28°C	18°C	0	0.149533	FvH4_4g13780	0.149533	CGN
Fvb4	17506596	17506656	2	18°C	28°C	0.779377	0.551237	FvH4_4g13960	-0.22814	CGN
Fvb4	17890750	17890750	1	28°C	18°C	0.0982659	0.31579	FvH4_4g14290	0.217524	CGN
Fvb4	18145457	18145457	1	28°C	18°C	0.572674	0.764493	FvH4_4g14460	0.191818	CGN
Fvb4	18498315	18498315	1	18°C	28°C	0.521472	0.310924	FvH4_4g14870	-0.210548	CGN
Fvb4	19815537	19815537	1	28°C	18°C	0.214286	0.666667	FvH4_4g15890	0.452381	CGN
Fvb4	20163494	20163494	1	18°C	28°C	0.954546	0.611111	FvH4_4g16180	-0.343434	CGN
Fvb4	21516300	21516300	1	18°C	28°C	0.263158	0	FvH4_4g17620	-0.263158	CGN
Fvb4	23186734	23186734	1	28°C	18°C	0.280488	0.596774	FvH4_4g19560	0.316286	CGN
Fvb4	24573414	24573414	1	18°C	28°C	0.930636	0.735294	FvH4_4g21520	-0.195342	CGN
Fvb4	24723808	24723808	1	18°C	28°C	0.190476	0	FvH4_4g21730	-0.190476	CGN
Fvb4	24856081	24856096	3	18°C	28°C	0.461929	0.202941	FvH4_4g21880	-0.258988	CGN
Fvb4	25419676	25419676	1	28°C	18°C	0.366667	0.777778	FvH4_4g22690	0.411111	CGN
Fvb4	25628514	25628514	1	18°C	28°C	0.464706	0.258621	FvH4_4g23010	-0.206085	CGN
Fvb4	25910185	25910185	1	18°C	28°C	0.431372	0.0428571	FvH4_4g23430	-0.388515	CGN
Fvb4	26298927	26298927	1	18°C	28°C	0.920863	0.770642	FvH4_4g24020	-0.150221	CGN
Fvb4	26418773	26418773	1	18°C	28°C	0.684783	0.370968	FvH4_4g24140	-0.313815	CGN
Fvb4	26891469	26891469	1	28°C	18°C	0	0.0909091	FvH4_4g24950	0.0909091	CGN
Fvb4	27667614	27667657	2	18°C	28°C	0.735294	0.446927	FvH4_4g26130	-0.288367	CGN
Fvb4	27693441	27693441	1	28°C	18°C	0.782051	0.972603	FvH4_4g26200	0.190552	CGN
Fvb4	27766819	27766819	1	18°C	28°C	0.854167	0.523077	FvH4_4g26350	-0.33109	CGN
Fvb4	27771536	27771536	1	18°C	28°C	0.282609	0.0363636	FvH4_4g26360	-0.246245	CGN
Fvb4	27892095	27892095	1	18°C	28°C	0.7	0.378788	FvH4_4g26520	-0.321212	CGN
Fvb4	28528827	28528978	2	18°C	28°C	0.492439	0.405797	FvH4_4g27580	-0.0866421	CGN
Fvb4	28818807	28818807	1	18°C	28°C	0.243902	0.0135135	FvH4_4g28050	-0.230389	CGN
Fvb4	28910658	28910658	1	18°C	28°C	0.790698	0.410256	FvH4_4g28220	-0.380441	CGN
Fvb4	28926019	28926019	1	28°C	18°C	0.125	0.303922	FvH4_4g28241	0.178922	CGN
Fvb4	28930864	28930864	1	18°C	28°C	0.566038	0.15	FvH4_4g28241	-0.416038	CGN
Fvb4	29333407	29333407	1	18°C	28°C	0.839161	0.542169	FvH4_4g28910	-0.296992	CGN
Fvb4	29531114	29531114	1	28°C	18°C	0.0454545	0.203704	FvH4_4g29350	0.158249	CGN
Fvb4	29637190	29637190	1	28°C	18°C	0.155172	0.589744	FvH4_4g29540	0.434571	CGN
Fvb4	30761317	30761317	1	18°C	28°C	0.243781	0	FvH4_4g31750	-0.243781	CGN
Fvb4	30956116	30956116	1	18°C	28°C	0.141935	0.0075188	FvH4_4g32200	-0.134417	CGN
Fvb4	31225042	31225042	1	18°C	28°C	0.186047	0.0108696	FvH4_4g32630	-0.175177	CGN
Fvb4	31410466	31410543	2	18°C	28°C	0.355079	0.215488	FvH4_4g33050	-0.139591	CGN
Fvb4	31488111	31488124	2	18°C	28°C	0.317597	0.0923913	FvH4_4g33190	-0.225205	CGN
Fvb4	31647676	31647676	1	28°C	18°C	0.598291	0.846154	FvH4_4g33440	0.247863	CGN
Fvb4	31733237	31733237	1	28°C	18°C	0.666667	0.897059	FvH4_4g33510	0.230392	CGN
Fvb4	31775745	31775745	1	28°C	18°C	0.484849	0.833333	FvH4_4g33570	0.348485	CGN
Fvb4	32130349	32130349	1	18°C	28°C	0.524475	0.252632	FvH4_4g34230	-0.271844	CGN
Fvb4	32166141	32166141	1	28°C	18°C	0.590909	0.94	FvH4_4g34301	0.349091	CGN
Fvb4	32323036	32323036	1	18°C	28°C	0.569444	0.216667	FvH4_4g34680	-0.352778	CGN
Fvb4	32477094	32477094	1	18°C	28°C	0.403315	0.193548	FvH4_4g34980	-0.209766	CGN
Fvb4	32723968	32723968	1	18°C	28°C	0.12766	0	FvH4_4g35390	-0.12766	CGN
Fvb4	33181963	33181963	1	18°C	28°C	0.797619	0.618644	FvH4_4g36080	-0.178975	CGN
Fvb4	33301356	33301356	1	18°C	28°C	0.327381	0.0898876	FvH4_4g36310	-0.237493	CGN
Fvb4	33316932	33316932	1	18°C	28°C	0.481928	0.122807	FvH4_4g36350	-0.359121	CGN
Fvb4	33321641	33321641	1	18°C	28°C	0.148936	0	FvH4_4g36350	-0.148936	CGN
Fvb4	33321641	33321641	1	18°C	28°C	0.148936	0	FvH4_4g36360	-0.148936	CGN
Fvb4	33350131	33350131	1	28°C	18°C	0	0.232143	FvH4_4g36390	0.232143	CGN
Fvb4	33452738	33452738	1	18°C	28°C	0.935714	0.74359	FvH4_4g36560	-0.192125	CGN
Fvb5	455770	455783	2	18°C	28°C	0.478599	0.242604	FvH4_5g00791	-0.235996	CGN
Fvb5	774421	774421	1	18°C	28°C	0.875	0.580645	FvH4_5g01270	-0.294355	CGN
Fvb5	777815	777815	1	28°C	18°C	0.0892857	0.480769	FvH4_5g01270	0.391483	CGN
Fvb5	798291	798291	1	28°C	18°C	0	0.192308	FvH4_5g01275	0.192308	CGN
Fvb5	1297011	1297011	1	28°C	18°C	0.757895	0.964286	FvH4_5g02070	0.206391	CGN
Fvb5	1655147	1655147	1	28°C	18°C	0	0.224138	FvH4_5g02740	0.224138	CGN
Fvb5	1718009	1718009	1	18°C	28°C	0.216216	0.0420168	FvH4_5g02860	-0.174199	CGN
Fvb5	1925083	1925083	1	28°C	18°C	0.0194805	0.177215	FvH4_5g03240	0.157735	CGN
Fvb5	2426297	2426297	1	28°C	18°C	0	0.193548	FvH4_5g04070	0.193548	CGN
Fvb5	2979416	2979416	1	18°C	28°C	0.573333	0.186441	FvH4_5g05100	-0.386893	CGN
Fvb5	3026307	3026307	1	18°C	28°C	0.857143	0.411765	FvH4_5g05190	-0.445378	CGN
Fvb5	3070378	3070378	1	18°C	28°C	0.514706	0.29054	FvH4_5g05260	-0.224165	CGN
Fvb5	3244524	3244524	1	18°C	28°C	0.735294	0.25	FvH4_5g05530	-0.485294	CGN
Fvb5	3414283	3414283	1	18°C	28°C	0.154639	0	FvH4_5g05770	-0.154639	CGN
Fvb5	3765470	3765470	1	18°C	28°C	0.708861	0.466667	FvH4_5g06430	-0.242194	CGN
Fvb5	3952704	3952704	1	18°C	28°C	0.851852	0.62766	FvH4_5g06690	-0.224192	CGN
Fvb5	3996908	3996908	1	28°C	18°C	0	0.162791	FvH4_5g06791	0.162791	CGN
Fvb5	4176114	4176114	1	18°C	28°C	0.368056	0.117021	FvH4_5g07090	-0.251034	CGN
Fvb5	4487477	4487477	1	28°C	18°C	0	0.126866	FvH4_5g07670	0.126866	CGN
Fvb5	4748172	4748172	1	18°C	28°C	0.933333	0.68	FvH4_5g08160	-0.253333	CGN
Fvb5	4929030	4929078	4	18°C	28°C	0.638681	0.39312	FvH4_5g08560	-0.24556	CGN
Fvb5	5202934	5202934	1	28°C	18°C	0	0.142857	FvH4_5g08980	0.142857	CGN
Fvb5	5666862	5666862	1	18°C	28°C	0.322581	0.0724638	FvH4_5g09920	-0.250117	CGN
Fvb5	5798501	5798501	1	18°C	28°C	0.894737	0.62	FvH4_5g10160	-0.274737	CGN
Fvb5	5838189	5838189	1	18°C	28°C	0.182927	0	FvH4_5g10200	-0.182927	CGN
Fvb5	5880284	5880284	1	28°C	18°C	0.419847	0.666667	FvH4_5g10280	0.246819	CGN
Fvb5	6033801	6033801	1	28°C	18°C	0.589744	0.938775	FvH4_5g10620	0.349032	CGN
Fvb5	6109393	6109393	1	18°C	28°C	0.522523	0.246753	FvH4_5g10800	-0.275769	CGN
Fvb5	6238414	6238414	1	18°C	28°C	0.718563	0.514286	FvH4_5g11050	-0.204277	CGN
Fvb5	6623072	6623072	1	18°C	28°C	0.747475	0.47191	FvH4_5g11690	-0.275565	CGN
Fvb5	6710129	6710129	1	18°C	28°C	0.809783	0.632479	FvH4_5g11850	-0.177304	CGN
Fvb5	7123576	7123576	1	28°C	18°C	0.586956	0.942857	FvH4_5g12620	0.355901	CGN
Fvb5	7516528	7516528	1	18°C	28°C	0.271186	0.0693069	FvH4_5g13320	-0.201879	CGN
Fvb5	7713327	7713327	1	28°C	18°C	0.475961	0.7	FvH4_5g13630	0.224039	CGN
Fvb5	7864372	7864372	1	18°C	28°C	0.245714	0.0923077	FvH4_5g13920	-0.153407	CGN
Fvb5	7891331	7891331	1	18°C	28°C	0.627119	0.22807	FvH4_5g13960	-0.399048	CGN
Fvb5	8077529	8077529	1	28°C	18°C	0.73913	0.977273	FvH4_5g14275	0.238142	CGN
Fvb5	8130818	8130818	1	28°C	18°C	0	0.208955	FvH4_5g14370	0.208955	CGN
Fvb5	8434998	8434998	1	18°C	28°C	0.478261	0.09375	FvH4_5g14890	-0.384511	CGN
Fvb5	8496433	8496433	1	18°C	28°C	0.789474	0.55914	FvH4_5g14980	-0.230334	CGN
Fvb5	8865938	8865938	1	28°C	18°C	0.0285714	0.4375	FvH4_5g15700	0.408929	CGN
Fvb5	8957549	8957549	1	18°C	28°C	0.866667	0.595745	FvH4_5g15820	-0.270922	CGN
Fvb5	9254119	9254119	1	18°C	28°C	0.8	0.46	FvH4_5g16220	-0.34	CGN
Fvb5	9254806	9254806	1	18°C	28°C	0.755102	0.380282	FvH4_5g16220	-0.37482	CGN
Fvb5	9546447	9546447	1	28°C	18°C	0.0931677	0.257143	FvH4_5g16710	0.163975	CGN
Fvb5	10168713	10168713	1	18°C	28°C	0.75	0.390244	FvH4_5g17760	-0.359756	CGN
Fvb5	10195236	10195236	1	18°C	28°C	0.833333	0.375	FvH4_5g17790	-0.458333	CGN
Fvb5	10332854	10332854	1	18°C	28°C	0.682927	0.338235	FvH4_5g17980	-0.344691	CGN
Fvb5	10332854	10332854	1	18°C	28°C	0.682927	0.338235	FvH4_5g17981	-0.344691	CGN
Fvb5	10440035	10440035	1	18°C	28°C	0.25	0.0366972	FvH4_5g18151	-0.213303	CGN
Fvb5	10822356	10822356	1	28°C	18°C	0.828125	1	FvH4_5g18832	0.171875	CGN
Fvb5	11254737	11254737	1	18°C	28°C	0.757143	0.424242	FvH4_5g19410	-0.3329	CGN
Fvb5	12156735	12156841	3	18°C	28°C	0.807571	0.59275	FvH4_5g20491	-0.21482	CGN
Fvb5	12471679	12471679	1	28°C	18°C	0.0064516	0.144144	FvH4_5g20870	0.137692	CGN
Fvb5	12558336	12558336	1	28°C	18°C	0.8	0.966942	FvH4_5g20921	0.166942	CGN
Fvb5	12653299	12653299	1	28°C	18°C	0.205882	0.638889	FvH4_5g21050	0.433007	CGN
Fvb5	13056916	13056916	1	18°C	28°C	0.845361	0.619048	FvH4_5g21630	-0.226313	CGN
Fvb5	14028086	14028086	1	18°C	28°C	0.611111	0.276596	FvH4_5g22660	-0.334515	CGN
Fvb5	14403738	14403738	1	18°C	28°C	0.446429	0.133333	FvH4_5g23050	-0.313095	CGN
Fvb5	14815431	14815431	1	18°C	28°C	0.608696	0.376344	FvH4_5g23490	-0.232352	CGN
Fvb5	15811082	15811082	1	28°C	18°C	0.567568	0.859375	FvH4_5g24460	0.291807	CGN
Fvb5	16629534	16629534	1	18°C	28°C	0.4	0.0727273	FvH4_5g25161	-0.327273	CGN
Fvb5	18339926	18339926	1	28°C	18°C	0.625	0.96875	FvH4_5g27020	0.34375	CGN
Fvb5	19086902	19086902	1	28°C	18°C	0.351351	0.755102	FvH4_5g27860	0.403751	CGN
Fvb5	19408483	19408483	1	28°C	18°C	0.677419	0.938461	FvH4_5g28220	0.261042	CGN
Fvb5	19557042	19557042	1	28°C	18°C	0.627119	0.974359	FvH4_5g28401	0.34724	CGN
Fvb5	20301871	20301871	1	18°C	28°C	0.643411	0.384615	FvH4_5g29271	-0.258796	CGN
Fvb5	20390029	20390029	1	28°C	18°C	0.05	0.274193	FvH4_5g29410	0.224193	CGN
Fvb5	20670077	20670077	1	18°C	28°C	0.725	0.294118	FvH4_5g29760	-0.430882	CGN
Fvb5	21311112	21311112	1	18°C	28°C	0.876712	0.54054	FvH4_5g30430	-0.336172	CGN
Fvb5	22887184	22887184	1	18°C	28°C	0.901408	0.644444	FvH4_5g31720	-0.256964	CGN
Fvb5	23459059	23459119	5	18°C	28°C	0.689466	0.45841	FvH4_5g32500	-0.231056	CGN
Fvb5	23641817	23641817	1	18°C	28°C	0.806452	0.354839	FvH4_5g32770	-0.451613	CGN
Fvb5	23996203	23996203	1	18°C	28°C	0.90566	0.690476	FvH4_5g33200	-0.215184	CGN
Fvb5	24113175	24113175	1	18°C	28°C	0.171642	0.009901	FvH4_5g33370	-0.161741	CGN
Fvb5	24189678	24189678	1	28°C	18°C	0.45946	0.882353	FvH4_5g33451	0.422893	CGN
Fvb5	24193379	24193379	1	18°C	28°C	0.554455	0.226667	FvH4_5g33460	-0.327789	CGN
Fvb5	24399077	24399077	1	18°C	28°C	0.693333	0.346154	FvH4_5g33700	-0.347179	CGN
Fvb5	24639553	24639553	1	28°C	18°C	0.283019	0.641509	FvH4_5g33960	0.358491	CGN
Fvb5	24864287	24864287	1	28°C	18°C	0.54054	0.925	FvH4_5g34190	0.38446	CGN
Fvb5	24864287	24864287	1	28°C	18°C	0.54054	0.925	FvH4_5g34192	0.38446	CGN
Fvb5	26133968	26133968	1	18°C	28°C	0.171171	0	FvH4_5g35680	-0.171171	CGN
Fvb5	26194604	26194604	1	18°C	28°C	0.722222	0.31579	FvH4_5g35770	-0.406433	CGN
Fvb5	26211650	26211650	1	18°C	28°C	0.297872	0.02	FvH4_5g35800	-0.277872	CGN
Fvb5	26284859	26284859	1	28°C	18°C	0.372093	0.777778	FvH4_5g35851	0.405685	CGN
Fvb5	26417284	26417284	1	18°C	28°C	0.421053	0.114754	FvH4_5g36041	-0.306298	CGN
Fvb5	26457411	26457411	1	28°C	18°C	0.341463	0.757576	FvH4_5g36090	0.416112	CGN
Fvb5	27948859	27948859	1	18°C	28°C	0.878788	0.433333	FvH4_5g37876	-0.445454	CGN
Fvb5	28064081	28064081	1	28°C	18°C	0.574074	0.872727	FvH4_5g38000	0.298653	CGN
Fvb5	28263922	28263922	1	28°C	18°C	0	0.341463	FvH4_5g38211	0.341463	CGN
Fvb5	28928949	28928949	1	18°C	28°C	0.623377	0.306122	FvH4_5g39200	-0.317254	CGN
Fvb5	29001409	29001456	2	28°C	18°C	0.606667	0.877193	FvH4_5g39268	0.270526	CGN
Fvb5	29010405	29010420	2	18°C	28°C	0.279141	0.0693431	FvH4_5g39269	-0.209798	CGN
Fvb5	29128089	29128089	1	18°C	28°C	0.740741	0.333333	FvH4_5g39440	-0.407407	CGN
Fvb5	29232778	29232778	1	18°C	28°C	0.853333	0.540984	FvH4_5g39640	-0.31235	CGN
Fvb6	92593	92595	2	18°C	28°C	0.54054	0.272727	FvH4_6g00090	-0.267813	CGN
Fvb6	115540	115540	1	28°C	18°C	0.470588	0.891892	FvH4_6g00120	0.421304	CGN
Fvb6	118476	118476	1	18°C	28°C	0.823529	0.470588	FvH4_6g00120	-0.352941	CGN
Fvb6	706661	706661	1	18°C	28°C	0.818182	0.480769	FvH4_6g01310	-0.337413	CGN
Fvb6	878719	878719	1	18°C	28°C	0.607362	0.364341	FvH4_6g01550	-0.243021	CGN
Fvb6	933783	933783	1	18°C	28°C	0.932203	0.645161	FvH4_6g01620	-0.287042	CGN
Fvb6	1530183	1530183	1	18°C	28°C	0.196429	0.0120482	FvH4_6g02671	-0.18438	CGN
Fvb6	1685101	1685101	1	18°C	28°C	0.208333	0	FvH4_6g03010	-0.208333	CGN
Fvb6	1824431	1824431	1	18°C	28°C	0.714286	0.357143	FvH4_6g03300	-0.357143	CGN
Fvb6	2015026	2015026	1	28°C	18°C	0.483871	0.737288	FvH4_6g03700	0.253417	CGN
Fvb6	2017964	2017964	1	28°C	18°C	0	0.142857	FvH4_6g03710	0.142857	CGN
Fvb6	2282078	2282078	1	28°C	18°C	0	0.152542	FvH4_6g04200	0.152542	CGN
Fvb6	2405760	2405760	1	18°C	28°C	0.80083	0.643836	FvH4_6g04410	-0.156994	CGN
Fvb6	2720513	2720513	1	18°C	28°C	0.641026	0.137931	FvH4_6g04920	-0.503095	CGN
Fvb6	2744904	2744904	1	28°C	18°C	0.628931	0.842857	FvH4_6g04961	0.213926	CGN
Fvb6	3275103	3275103	1	28°C	18°C	0.680851	0.976744	FvH4_6g05760	0.295893	CGN
Fvb6	3638195	3638195	1	18°C	28°C	0.864197	0.491228	FvH4_6g06310	-0.37297	CGN
Fvb6	4189785	4189785	1	28°C	18°C	0.590909	0.918367	FvH4_6g06940	0.327458	CGN
Fvb6	4845383	4845604	2	18°C	28°C	0.355322	0.230126	FvH4_6g08170	-0.125197	CGN
Fvb6	4850642	4850823	2	18°C	28°C	0.365944	0.250435	FvH4_6g08180	-0.11551	CGN
Fvb6	4920285	4920285	1	18°C	28°C	0.336539	0.0842105	FvH4_6g08280	-0.252328	CGN
Fvb6	5287075	5287075	1	28°C	18°C	0	0.227273	FvH4_6g08910	0.227273	CGN
Fvb6	5619771	5619771	1	28°C	18°C	0.768116	0.956044	FvH4_6g09450	0.187928	CGN
Fvb6	5951240	5951240	1	18°C	28°C	0.845815	0.618421	FvH4_6g10030	-0.227394	CGN
Fvb6	6542907	6542907	1	18°C	28°C	0.369048	0.0985915	FvH4_6g10930	-0.270456	CGN
Fvb6	7201237	7201237	1	18°C	28°C	0.747059	0.51	FvH4_6g11981	-0.237059	CGN
Fvb6	7211847	7211847	1	28°C	18°C	0.506329	0.808081	FvH4_6g12000	0.301752	CGN
Fvb6	8043975	8043975	1	28°C	18°C	0.515151	0.941176	FvH4_6g13191	0.426025	CGN
Fvb6	8122475	8122667	2	18°C	28°C	0.495128	0.353261	FvH4_6g13340	-0.141868	CGN
Fvb6	8773659	8773659	1	18°C	28°C	0.352	0.141509	FvH4_6g14320	-0.210491	CGN
Fvb6	8964125	8964125	1	28°C	18°C	0.448276	0.764706	FvH4_6g14580	0.31643	CGN
Fvb6	9218355	9218355	1	28°C	18°C	0.703704	1	FvH4_6g14870	0.296296	CGN
Fvb6	9611333	9611337	2	28°C	18°C	0.628571	0.924812	FvH4_6g15470	0.296241	CGN
Fvb6	10785759	10785759	1	18°C	28°C	0.851852	0.461539	FvH4_6g16900	-0.390313	CGN
Fvb6	10786786	10786786	1	18°C	28°C	0.880597	0.571429	FvH4_6g16900	-0.309168	CGN
Fvb6	11108350	11108369	2	28°C	18°C	0.558333	0.853846	FvH4_6g17113	0.295513	CGN
Fvb6	11205935	11205935	1	18°C	28°C	0.803279	0.428571	FvH4_6g17280	-0.374707	CGN
Fvb6	11375834	11375834	1	18°C	28°C	0.888889	0.655172	FvH4_6g17440	-0.233716	CGN
Fvb6	11633953	11633953	1	18°C	28°C	0.233577	0.0487805	FvH4_6g17750	-0.184796	CGN
Fvb6	12429025	12429025	1	28°C	18°C	0.0128205	0.131148	FvH4_6g18880	0.118327	CGN
Fvb6	12525168	12525168	1	28°C	18°C	0.0083333	0.166667	FvH4_6g18940	0.158333	CGN
Fvb6	12931066	12931066	1	28°C	18°C	0.402778	0.674419	FvH4_6g19390	0.271641	CGN
Fvb6	13660376	13660376	1	28°C	18°C	0.380952	0.736842	FvH4_6g20141	0.35589	CGN
Fvb6	14111031	14111031	1	28°C	18°C	0.5	0.880952	FvH4_6g20480	0.380952	CGN
Fvb6	15655874	15655874	1	18°C	28°C	0.874459	0.69281	FvH4_6g21970	-0.181648	CGN
Fvb6	15667792	15667792	1	18°C	28°C	0.673469	0.170213	FvH4_6g21980	-0.503257	CGN
Fvb6	15965806	15965806	1	18°C	28°C	1	0.636364	FvH4_6g22310	-0.363636	CGN
Fvb6	18048800	18048800	1	18°C	28°C	0.122449	0	FvH4_6g24030	-0.122449	CGN
Fvb6	18326881	18326881	1	18°C	28°C	0.132231	0	FvH4_6g24280	-0.132231	CGN
Fvb6	18545563	18545563	1	28°C	18°C	0.21875	0.679245	FvH4_6g24450	0.460495	CGN
Fvb6	18755662	18755662	1	18°C	28°C	0.74359	0.512821	FvH4_6g24750	-0.230769	CGN
Fvb6	19242959	19242959	1	28°C	18°C	0.246753	0.54902	FvH4_6g25382	0.302266	CGN
Fvb6	19933312	19933312	1	18°C	28°C	0.621622	0.105263	FvH4_6g26070	-0.516359	CGN
Fvb6	20854829	20854940	3	28°C	18°C	0.657201	0.883495	FvH4_6g27132	0.226294	CGN
Fvb6	21127175	21127175	1	18°C	28°C	0.8125	0.576923	FvH4_6g27490	-0.235577	CGN
Fvb6	21127175	21127175	1	18°C	28°C	0.8125	0.576923	FvH4_6g27480	-0.235577	CGN
Fvb6	21444424	21444424	1	28°C	18°C	0	0.25	FvH4_6g27870	0.25	CGN
Fvb6	21657454	21657454	1	28°C	18°C	0.789474	1	FvH4_6g28113	0.210526	CGN
Fvb6	22332203	22332203	1	18°C	28°C	0.980392	0.692308	FvH4_6g28910	-0.288085	CGN
Fvb6	22536506	22536506	1	28°C	18°C	0	0.0894309	FvH4_6g29200	0.0894309	CGN
Fvb6	23222576	23222581	2	18°C	28°C	0.425455	0.176166	FvH4_6g30070	-0.249289	CGN
Fvb6	23467780	23467780	1	18°C	28°C	0.675532	0.45946	FvH4_6g30400	-0.216073	CGN
Fvb6	23590051	23590051	1	18°C	28°C	0.586667	0.295082	FvH4_6g30480	-0.291585	CGN
Fvb6	23719387	23719387	1	18°C	28°C	0.727273	0.341463	FvH4_6g30640	-0.385809	CGN
Fvb6	23791719	23791719	1	28°C	18°C	0.756098	0.980769	FvH4_6g30720	0.224672	CGN
Fvb6	24575819	24575819	1	28°C	18°C	0.673077	0.955556	FvH4_6g31451	0.282479	CGN
Fvb6	25054240	25054240	1	18°C	28°C	0.288461	0	FvH4_6g31941	-0.288461	CGN
Fvb6	25292305	25292305	1	18°C	28°C	0.415094	0.171429	FvH4_6g32240	-0.243666	CGN
Fvb6	25969816	25969816	1	18°C	28°C	0.656863	0.408163	FvH4_6g32910	-0.248699	CGN
Fvb6	26037940	26037940	1	28°C	18°C	0.634615	0.924528	FvH4_6g32980	0.289913	CGN
Fvb6	26288756	26288756	1	28°C	18°C	0.233333	0.770833	FvH4_6g33201	0.5375	CGN
Fvb6	26638832	26639014	2	28°C	18°C	0.379616	0.572451	FvH4_6g33604	0.192835	CGN
Fvb6	27049169	27049169	1	18°C	28°C	0.696296	0.443299	FvH4_6g34290	-0.252997	CGN
Fvb6	27306797	27306834	2	18°C	28°C	0.760563	0.549849	FvH4_6g34630	-0.210714	CGN
Fvb6	28673992	28673992	1	28°C	18°C	0.324324	0.774193	FvH4_6g36440	0.449869	CGN
Fvb6	29627691	29627691	1	18°C	28°C	0.93913	0.753247	FvH4_6g37630	-0.185884	CGN
Fvb6	29846053	29846053	1	18°C	28°C	0.657143	0.363636	FvH4_6g37890	-0.293507	CGN
Fvb6	30189637	30189637	1	28°C	18°C	0.827586	1	FvH4_6g38140	0.172414	CGN
Fvb6	30229485	30229485	1	18°C	28°C	0.145	0	FvH4_6g38200	-0.145	CGN
Fvb6	30772637	30772637	1	18°C	28°C	0.966667	0.705882	FvH4_6g38890	-0.260784	CGN
Fvb6	30981252	30981252	1	18°C	28°C	0.662338	0.36	FvH4_6g39150	-0.302338	CGN
Fvb6	31110070	31110070	1	18°C	28°C	0.537037	0.133333	FvH4_6g39360	-0.403704	CGN
Fvb6	31499201	31499201	1	28°C	18°C	0.592593	0.914894	FvH4_6g39871	0.322301	CGN
Fvb6	31592687	31592687	1	28°C	18°C	0.568627	0.941176	FvH4_6g40002	0.372549	CGN
Fvb6	32293099	32293099	1	18°C	28°C	0.636364	0.16129	FvH4_6g40847	-0.475073	CGN
Fvb6	32479069	32479219	2	18°C	28°C	0.792356	0.745188	FvH4_6g41230	-0.0471681	CGN
Fvb6	32947929	32947929	1	18°C	28°C	0.752294	0.426667	FvH4_6g42100	-0.325627	CGN
Fvb6	33105281	33105281	1	28°C	18°C	0.0721649	0.293333	FvH4_6g42480	0.221168	CGN
Fvb6	33265433	33265433	1	28°C	18°C	0.166667	0.580645	FvH4_6g42800	0.413979	CGN
Fvb6	33680459	33680459	1	18°C	28°C	0.454545	0.107143	FvH4_6g43560	-0.347403	CGN
Fvb6	33750350	33750350	1	18°C	28°C	0.594286	0.375	FvH4_6g43680	-0.219286	CGN
Fvb6	34069843	34069843	1	28°C	18°C	0.520833	0.945946	FvH4_6g44190	0.425113	CGN
Fvb6	34513973	34513973	1	18°C	28°C	0.2	0	FvH4_6g44870	-0.2	CGN
Fvb6	34616784	34616784	1	18°C	28°C	0.730159	0.342105	FvH4_6g45070	-0.388053	CGN
Fvb6	34621734	34621734	1	18°C	28°C	0.69697	0.380952	FvH4_6g45080	-0.316017	CGN
Fvb6	34887524	34887524	1	28°C	18°C	0.625	0.875	FvH4_6g45450	0.25	CGN
Fvb6	34904387	34904387	1	28°C	18°C	0.733333	1	FvH4_6g45470	0.266667	CGN
Fvb6	35561152	35561152	1	18°C	28°C	0.776786	0.518987	FvH4_6g46710	-0.257798	CGN
Fvb6	35561152	35561152	1	18°C	28°C	0.776786	0.518987	FvH4_6g46720	-0.257798	CGN
Fvb6	35626114	35626114	1	18°C	28°C	0.214286	0.0131579	FvH4_6g46830	-0.201128	CGN
Fvb6	37058212	37058212	1	28°C	18°C	0.047619	0.272727	FvH4_6g49490	0.225108	CGN
Fvb6	37058212	37058212	1	28°C	18°C	0.047619	0.272727	FvH4_6g49491	0.225108	CGN
Fvb6	37138189	37138189	1	18°C	28°C	0.826087	0.326087	FvH4_6g49610	-0.5	CGN
Fvb6	37283665	37283665	1	18°C	28°C	0.875817	0.683761	FvH4_6g49920	-0.192056	CGN
Fvb6	37292204	37292204	1	18°C	28°C	0.217391	0.057377	FvH4_6g49940	-0.160014	CGN
Fvb6	37292204	37292204	1	18°C	28°C	0.217391	0.057377	FvH4_6g49950	-0.160014	CGN
Fvb6	37776397	37776397	1	18°C	28°C	0.161616	0	FvH4_6g50810	-0.161616	CGN
Fvb6	37776616	37776616	1	28°C	18°C	0.245399	0.57377	FvH4_6g50810	0.328372	CGN
Fvb6	38074628	38074628	1	18°C	28°C	0.854545	0.597403	FvH4_6g51332	-0.257143	CGN
Fvb6	38074628	38074628	1	18°C	28°C	0.854545	0.597403	FvH4_6g51350	-0.257143	CGN
Fvb6	38089316	38089316	1	18°C	28°C	0.309091	0.0192308	FvH4_6g51380	-0.28986	CGN
Fvb6	38175381	38175381	1	18°C	28°C	0.951923	0.722772	FvH4_6g51500	-0.229151	CGN
Fvb6	38187935	38187935	1	18°C	28°C	0.529412	0.238806	FvH4_6g51530	-0.290606	CGN
Fvb6	38280032	38280033	2	18°C	28°C	0.521127	0.0666667	FvH4_6g51700	-0.45446	CGN
Fvb6	38437717	38437717	1	28°C	18°C	0.0138889	0.19697	FvH4_6g51990	0.183081	CGN
Fvb6	38478345	38478345	1	28°C	18°C	0.454545	0.909091	FvH4_6g52090	0.454545	CGN
Fvb6	38542953	38542953	1	18°C	28°C	0.823529	0.507692	FvH4_6g52230	-0.315837	CGN
Fvb6	38654479	38654479	1	18°C	28°C	0.537037	0.27957	FvH4_6g52540	-0.257467	CGN
Fvb6	38790728	38790728	1	18°C	28°C	0.425	0.0757576	FvH4_6g52780	-0.349242	CGN
Fvb6	38860551	38860551	1	28°C	18°C	0.291045	0.560606	FvH4_6g52920	0.269561	CGN
Fvb6	39002490	39002490	1	18°C	28°C	0.264	0.0188679	FvH4_6g53120	-0.245132	CGN
Fvb7	793146	793146	1	18°C	28°C	0.645161	0.36	FvH4_7g00210	-0.285161	CGN
Fvb7	1319891	1319891	1	18°C	28°C	0.258064	0.03125	FvH4_7g00830	-0.226815	CGN
Fvb7	1468549	1468549	1	18°C	28°C	0.333333	0.0227273	FvH4_7g01060	-0.310606	CGN
Fvb7	4300061	4300061	1	28°C	18°C	0.180328	0.428571	FvH4_7g03790	0.248244	CGN
Fvb7	4929107	4929107	1	28°C	18°C	0.535714	0.88	FvH4_7g04352	0.344286	CGN
Fvb7	5747446	5747446	1	28°C	18°C	0.492958	0.78125	FvH4_7g05440	0.288292	CGN
Fvb7	6080754	6080754	1	28°C	18°C	0.0740741	0.263158	FvH4_7g05850	0.189084	CGN
Fvb7	6749998	6749998	1	28°C	18°C	0	0.155844	FvH4_7g06690	0.155844	CGN
Fvb7	6880306	6880306	1	28°C	18°C	0.009009	0.152174	FvH4_7g06880	0.143165	CGN
Fvb7	7499793	7499793	1	28°C	18°C	0.512195	0.878049	FvH4_7g07610	0.365854	CGN
Fvb7	7585810	7585810	1	18°C	28°C	0.634921	0.3	FvH4_7g07720	-0.334921	CGN
Fvb7	7897352	7897352	1	18°C	28°C	0.411765	0.0487805	FvH4_7g07960	-0.362984	CGN
Fvb7	8490628	8490628	1	18°C	28°C	0.547368	0.289157	FvH4_7g08650	-0.258212	CGN
Fvb7	8762739	8762739	1	18°C	28°C	0.854167	0.404762	FvH4_7g08950	-0.449405	CGN
Fvb7	9243104	9243104	1	18°C	28°C	0.555556	0.1875	FvH4_7g09620	-0.368056	CGN
Fvb7	9960483	9960488	2	28°C	18°C	0.189189	0.621212	FvH4_7g10620	0.432023	CGN
Fvb7	10576894	10576894	1	28°C	18°C	0.759259	0.966102	FvH4_7g11370	0.206842	CGN
Fvb7	10936372	10936372	1	18°C	28°C	0.923077	0.5625	FvH4_7g12020	-0.360577	CGN
Fvb7	11471604	11471604	1	18°C	28°C	0.865854	0.619048	FvH4_7g12660	-0.246806	CGN
Fvb7	11488137	11488140	2	18°C	28°C	0.96861	0.870647	FvH4_7g12671	-0.0979631	CGN
Fvb7	11717684	11717684	1	18°C	28°C	0.754386	0.404255	FvH4_7g12980	-0.350131	CGN
Fvb7	11852144	11852144	1	18°C	28°C	0.77686	0.5	FvH4_7g13160	-0.276859	CGN
Fvb7	12695798	12695798	1	28°C	18°C	0.611111	0.896552	FvH4_7g14340	0.285441	CGN
Fvb7	13079584	13079584	1	28°C	18°C	0.0097087	0.196721	FvH4_7g14970	0.187013	CGN
Fvb7	13416973	13416973	1	18°C	28°C	0.888889	0.528302	FvH4_7g15510	-0.360587	CGN
Fvb7	13466252	13466252	1	18°C	28°C	0.117647	0.0071429	FvH4_7g15590	-0.110504	CGN
Fvb7	13712337	13712337	1	18°C	28°C	0.809816	0.536364	FvH4_7g15900	-0.273452	CGN
Fvb7	13712502	13712502	1	28°C	18°C	0	0.107143	FvH4_7g15900	0.107143	CGN
Fvb7	14573329	14573329	1	28°C	18°C	0.568182	0.875	FvH4_7g17030	0.306818	CGN
Fvb7	14936705	14936705	1	28°C	18°C	0.0659898	0.268657	FvH4_7g17670	0.202667	CGN
Fvb7	15482157	15482157	1	18°C	28°C	0.173228	0.018018	FvH4_7g18581	-0.15521	CGN
Fvb7	15760634	15760634	1	28°C	18°C	0.285714	0.681818	FvH4_7g18950	0.396104	CGN
Fvb7	15817206	15817206	1	18°C	28°C	0.62931	0.361446	FvH4_7g19060	-0.267865	CGN
Fvb7	16357003	16357003	1	28°C	18°C	0.22807	0.584906	FvH4_7g19990	0.356836	CGN
Fvb7	16413370	16413370	1	18°C	28°C	0.956522	0.653061	FvH4_7g20100	-0.303461	CGN
Fvb7	16619269	16619284	3	18°C	28°C	0.900943	0.704615	FvH4_7g20410	-0.196328	CGN
Fvb7	16675020	16675020	1	18°C	28°C	0.25	0.046875	FvH4_7g20511	-0.203125	CGN
Fvb7	16733561	16733561	1	18°C	28°C	0.192771	0.0120482	FvH4_7g20640	-0.180723	CGN
Fvb7	17486509	17486509	1	28°C	18°C	0.25	0.521127	FvH4_7g22004	0.271127	CGN
Fvb7	17656726	17656726	1	18°C	28°C	0.529412	0.138889	FvH4_7g22370	-0.390523	CGN
Fvb7	17945120	17945120	1	18°C	28°C	0.536083	0.207317	FvH4_7g22840	-0.328765	CGN
Fvb7	18037020	18037020	1	28°C	18°C	0	0.153846	FvH4_7g22990	0.153846	CGN
Fvb7	18357487	18357487	1	28°C	18°C	0	0.211765	FvH4_7g23570	0.211765	CGN
Fvb7	19196803	19196803	1	28°C	18°C	0.0056818	0.12	FvH4_7g25050	0.114318	CGN
Fvb7	19465895	19465895	1	28°C	18°C	0.588235	0.931818	FvH4_7g25540	0.343583	CGN
Fvb7	19520553	19520553	1	28°C	18°C	0.302083	0.59375	FvH4_7g25600	0.291667	CGN
Fvb7	19735329	19735329	1	18°C	28°C	0.831683	0.518518	FvH4_7g25940	-0.313165	CGN
Fvb7	19797321	19797321	1	28°C	18°C	0.59292	0.835294	FvH4_7g26060	0.242374	CGN
Fvb7	19933672	19933672	1	18°C	28°C	0.827586	0.559633	FvH4_7g26350	-0.267953	CGN
Fvb7	20528946	20528946	1	18°C	28°C	0.357895	0.0571429	FvH4_7g27490	-0.300752	CGN
Fvb7	20847740	20847740	1	18°C	28°C	0.645161	0.236842	FvH4_7g28060	-0.408319	CGN
Fvb7	20916964	20916982	2	28°C	18°C	0.640523	0.835616	FvH4_7g28160	0.195094	CGN
Fvb7	21285213	21285213	1	18°C	28°C	0.664122	0.344444	FvH4_7g28770	-0.319678	CGN
Fvb7	21365440	21365440	1	18°C	28°C	0.40625	0.116279	FvH4_7g28940	-0.289971	CGN
Fvb7	22066660	22066660	1	18°C	28°C	0.730159	0.43617	FvH4_7g30210	-0.293988	CGN
Fvb7	22067198	22067198	1	18°C	28°C	0.536585	0.265823	FvH4_7g30210	-0.270763	CGN
Fvb7	22154015	22154048	2	18°C	28°C	0.676856	0.432692	FvH4_7g30410	-0.244164	CGN
Fvb7	22154015	22154048	2	18°C	28°C	0.676856	0.432692	FvH4_7g30420	-0.244164	CGN
Fvb7	22222759	22222759	1	18°C	28°C	0.0862944	0	FvH4_7g30540	-0.0862944	CGN
Fvb7	22394278	22394278	1	28°C	18°C	0.57732	0.860465	FvH4_7g30890	0.283145	CGN
Fvb7	22723520	22723553	2	18°C	28°C	0.241096	0.0431034	FvH4_7g31440	-0.197992	CGN
Fvb7	22911452	22911452	1	18°C	28°C	0.105556	0	FvH4_7g31740	-0.105556	CGN
Fvb7	23082635	23082635	1	28°C	18°C	0.0909091	0.479167	FvH4_7g32010	0.388258	CGN
Fvb1	482848	482927	2	18°C	28°C	0.658333	0.19469	FvH4_1g00971	-0.463643	CGN
Fvb1	1913860	1913860	1	18°C	28°C	0.796748	0.567901	FvH4_1g03481	-0.228847	CGN
Fvb1	1913860	1913860	1	18°C	28°C	0.796748	0.567901	FvH4_1g03500	-0.228847	CGN
Fvb1	2120475	2120475	1	18°C	28°C	0.428571	0.177083	FvH4_1g03980	-0.251488	CGN
Fvb1	2722147	2722158	2	18°C	28°C	0.826667	0.594203	FvH4_1g05120	-0.232464	CGN
Fvb1	2727044	2727044	1	28°C	18°C	0.613861	0.875	FvH4_1g05140	0.261139	CGN
Fvb1	4891587	4891587	1	18°C	28°C	0.755102	0.361702	FvH4_1g09180	-0.3934	CGN
Fvb1	6518827	6518827	1	28°C	18°C	0	0.15493	FvH4_1g11940	0.15493	CGN
Fvb1	6791591	6791591	1	18°C	28°C	0.617647	0.162791	FvH4_1g12390	-0.454856	CGN
Fvb1	6791591	6791591	1	18°C	28°C	0.617647	0.162791	FvH4_1g12391	-0.454856	CGN
Fvb1	7663857	7663857	1	28°C	18°C	0.325581	0.738095	FvH4_1g13912	0.412514	CGN
Fvb1	7725409	7725409	1	28°C	18°C	0	0.105263	FvH4_1g14000	0.105263	CGN
Fvb1	9645603	9645603	1	28°C	18°C	0.0252525	0.211382	FvH4_1g16650	0.18613	CGN
Fvb1	9761559	9761559	1	18°C	28°C	0.948276	0.638298	FvH4_1g16860	-0.309978	CGN
Fvb1	10168268	10168293	3	18°C	28°C	0.515707	0.161812	FvH4_1g17520	-0.353895	CGN
Fvb1	11673373	11673373	1	18°C	28°C	0.769231	0.34375	FvH4_1g19421	-0.425481	CGN
Fvb1	11840305	11840305	1	18°C	28°C	0.163934	0	FvH4_1g19610	-0.163934	CGN
Fvb1	12385648	12385648	1	18°C	28°C	0.207921	0.019802	FvH4_1g20162	-0.188119	CGN
Fvb1	15081689	15081689	1	28°C	18°C	0.348837	0.755556	FvH4_1g23231	0.406718	CGN
Fvb1	21089854	21089854	1	28°C	18°C	0.046875	0.273809	FvH4_1g28752	0.226935	CGN
Fvb1	22187947	22188035	2	18°C	28°C	0.570552	0.266129	FvH4_1g29282	-0.304423	CGN
Fvb1	22969552	22969552	1	28°C	18°C	0.428571	0.861111	FvH4_1g29680	0.43254	CGN
Fvb1	24034611	24034611	1	18°C	28°C	0.476191	0.122449	FvH4_1g30321	-0.353741	CGN
Fvb1	24088013	24088013	1	18°C	28°C	0.931818	0.621622	FvH4_1g30380	-0.310197	CGN
Fvb2	166232	166328	2	28°C	18°C	0.346154	0.773585	FvH4_2g00050	0.427431	CGN
Fvb2	1120884	1120884	1	18°C	28°C	0.411765	0.117647	FvH4_2g01181	-0.294118	CGN
Fvb2	2591845	2591845	1	18°C	28°C	0.145299	0.010101	FvH4_2g03300	-0.135198	CGN
Fvb2	4022987	4022987	1	28°C	18°C	0.583333	0.84375	FvH4_2g04970	0.260417	CGN
Fvb2	4283081	4283081	1	28°C	18°C	0.166667	0.543478	FvH4_2g05192	0.376812	CGN
Fvb2	4419303	4419407	4	28°C	18°C	0.237668	0.786164	FvH4_2g05360	0.548495	CGN
Fvb2	4865239	4865239	1	18°C	28°C	0.828571	0.431818	FvH4_2g05860	-0.396753	CGN
Fvb2	5006137	5006137	1	18°C	28°C	0.5	0.162791	FvH4_2g06010	-0.337209	CGN
Fvb2	5562781	5562781	1	18°C	28°C	0.672727	0.428571	FvH4_2g06710	-0.244156	CGN
Fvb2	5723028	5723039	2	28°C	18°C	0.581818	0.968254	FvH4_2g06951	0.386436	CGN
Fvb2	5769300	5769300	1	28°C	18°C	0.547619	0.941176	FvH4_2g07000	0.393557	CGN
Fvb2	5954845	5954875	2	28°C	18°C	0.317647	0.79452	FvH4_2g07190	0.476874	CGN
Fvb2	6266189	6266189	1	18°C	28°C	0.588235	0.216216	FvH4_2g07500	-0.372019	CGN
Fvb2	7149648	7149648	1	28°C	18°C	0.714286	1	FvH4_2g08220	0.285714	CGN
Fvb2	8879350	8879350	1	18°C	28°C	0.272059	0	FvH4_2g10040	-0.272059	CGN
Fvb2	9674371	9674371	1	28°C	18°C	0.453608	0.694118	FvH4_2g11050	0.240509	CGN
Fvb2	10513379	10513379	1	18°C	28°C	0.515151	0.131148	FvH4_2g12030	-0.384004	CGN
Fvb2	10727879	10727879	1	28°C	18°C	0.617647	0.926829	FvH4_2g12223	0.309182	CGN
Fvb2	11659860	11659860	1	28°C	18°C	0.542857	0.925	FvH4_2g13360	0.382143	CGN
Fvb2	12001180	12001180	1	28°C	18°C	0	0.0967742	FvH4_2g13760	0.0967742	CGN
Fvb2	13792745	13792745	1	28°C	18°C	0.617647	0.944444	FvH4_2g15722	0.326797	CGN
Fvb2	13957251	13957251	1	18°C	28°C	0.203704	0.0169492	FvH4_2g15950	-0.186755	CGN
Fvb2	14126528	14126528	1	28°C	18°C	0.491228	0.846154	FvH4_2g16170	0.354926	CGN
Fvb2	14127205	14127205	1	28°C	18°C	0.651163	0.942308	FvH4_2g16170	0.291145	CGN
Fvb2	14854280	14854280	1	28°C	18°C	0.52	0.911111	FvH4_2g17130	0.391111	CGN
Fvb2	15538871	15538871	1	18°C	28°C	0.841463	0.5	FvH4_2g18131	-0.341463	CGN
Fvb2	17041352	17041352	1	28°C	18°C	0.376812	0.761905	FvH4_2g20270	0.385093	CGN
Fvb2	17253646	17253646	1	28°C	18°C	0.446808	0.77551	FvH4_2g20580	0.328702	CGN
Fvb2	17450085	17450085	1	18°C	28°C	0.405405	0.140845	FvH4_2g20910	-0.26456	CGN
Fvb2	17667108	17667108	1	28°C	18°C	0	0.11579	FvH4_2g21260	0.11579	CGN
Fvb2	17965821	17965846	3	18°C	28°C	0.540323	0.167939	FvH4_2g21670	-0.372384	CGN
Fvb2	17965821	17965846	3	18°C	28°C	0.540323	0.167939	FvH4_2g21680	-0.372384	CGN
Fvb2	18434444	18434444	1	18°C	28°C	0.857143	0.375	FvH4_2g22470	-0.482143	CGN
Fvb2	18823756	18823756	1	18°C	28°C	0.882353	0.472222	FvH4_2g22940	-0.410131	CGN
Fvb2	18979004	18979004	1	28°C	18°C	0	0.203704	FvH4_2g23150	0.203704	CGN
Fvb2	20546628	20546628	1	28°C	18°C	0.295455	0.7	FvH4_2g25230	0.404546	CGN
Fvb2	20546628	20546628	1	28°C	18°C	0.295455	0.7	FvH4_2g25231	0.404546	CGN
Fvb2	20583685	20583748	3	28°C	18°C	0.703549	0.918519	FvH4_2g25302	0.21497	CGN
Fvb2	21721945	21721945	1	18°C	28°C	0.16	0.008547	FvH4_2g27310	-0.151453	CGN
Fvb2	21923504	21923504	1	18°C	28°C	0.387755	0.0714286	FvH4_2g27702	-0.316327	CGN
Fvb2	21923504	21923504	1	18°C	28°C	0.387755	0.0714286	FvH4_2g27710	-0.316327	CGN
Fvb2	22117317	22117317	1	18°C	28°C	0.62963	0.328358	FvH4_2g28030	-0.301271	CGN
Fvb2	22322995	22322995	1	18°C	28°C	0.969388	0.8	FvH4_2g28400	-0.169388	CGN
Fvb2	22969621	22969621	1	28°C	18°C	0.576923	0.921569	FvH4_2g29670	0.344646	CGN
Fvb2	23026491	23026491	1	28°C	18°C	0.0123457	0.184615	FvH4_2g29770	0.17227	CGN
Fvb2	23026491	23026491	1	28°C	18°C	0.0123457	0.184615	FvH4_2g29790	0.17227	CGN
Fvb2	23028436	23028436	1	28°C	18°C	0.733333	0.961538	FvH4_2g29760	0.228205	CGN
Fvb2	24064995	24065022	2	18°C	28°C	0.587549	0.295082	FvH4_2g31380	-0.292467	CGN
Fvb2	25389740	25389740	1	18°C	28°C	0.733333	0.392857	FvH4_2g34050	-0.340476	CGN
Fvb2	25659880	25659880	1	28°C	18°C	0.16129	0.848485	FvH4_2g34590	0.687195	CGN
Fvb2	25659880	25659880	1	28°C	18°C	0.16129	0.848485	FvH4_2g34591	0.687195	CGN
Fvb2	25675449	25675449	1	18°C	28°C	0.569444	0.222222	FvH4_2g34660	-0.347222	CGN
Fvb2	26954813	26954813	1	18°C	28°C	0.714286	0.390805	FvH4_2g36900	-0.323481	CGN
Fvb2	27638282	27638282	1	18°C	28°C	0.781609	0.421687	FvH4_2g38150	-0.359922	CGN
Fvb2	28211631	28211631	1	18°C	28°C	0.269231	0.025974	FvH4_2g39190	-0.243257	CGN
Fvb2	28221673	28221673	1	28°C	18°C	0	0.0932203	FvH4_2g39201	0.0932203	CGN
Fvb2	28643662	28643662	1	18°C	28°C	0.730769	0.525424	FvH4_2g40090	-0.205345	CGN
Fvb3	702297	702297	1	18°C	28°C	0.484375	0.183673	FvH4_3g01390	-0.300702	CGN
Fvb3	846918	846918	1	18°C	28°C	0.638889	0.272727	FvH4_3g01610	-0.366162	CGN
Fvb3	1112382	1112382	1	18°C	28°C	0.363636	0	FvH4_3g02171	-0.363636	CGN
Fvb3	1112382	1112382	1	18°C	28°C	0.363636	0	FvH4_3g02190	-0.363636	CGN
Fvb3	1191348	1191348	1	18°C	28°C	0.708029	0.487179	FvH4_3g02350	-0.22085	CGN
Fvb3	3127340	3127340	1	18°C	28°C	0.589744	0.15	FvH4_3g05380	-0.439744	CGN
Fvb3	3127340	3127340	1	18°C	28°C	0.589744	0.15	FvH4_3g05390	-0.439744	CGN
Fvb3	3864918	3864918	1	18°C	28°C	0.257143	0.016129	FvH4_3g06720	-0.241014	CGN
Fvb3	4007440	4007440	1	18°C	28°C	0.9	0.387097	FvH4_3g06920	-0.512903	CGN
Fvb3	4252530	4252530	1	18°C	28°C	0.390244	0	FvH4_3g07170	-0.390244	CGN
Fvb3	4273603	4273603	1	28°C	18°C	0	0.137931	FvH4_3g07211	0.137931	CGN
Fvb3	5089100	5089100	1	28°C	18°C	0.680851	0.972973	FvH4_3g08710	0.292122	CGN
Fvb3	5103266	5103266	1	28°C	18°C	0.551282	0.830508	FvH4_3g08740	0.279226	CGN
Fvb3	5217638	5217743	3	28°C	18°C	0.341837	0.764423	FvH4_3g08900	0.422586	CGN
Fvb3	5265258	5265444	4	28°C	18°C	0.296417	0.657431	FvH4_3g09010	0.361014	CGN
Fvb3	5420384	5420384	1	18°C	28°C	0.834532	0.56	FvH4_3g09260	-0.274532	CGN
Fvb3	5798791	5798791	1	18°C	28°C	0.825243	0.59434	FvH4_3g09960	-0.230903	CGN
Fvb3	5974359	5974359	1	28°C	18°C	0.5	0.830769	FvH4_3g10270	0.330769	CGN
Fvb3	7064212	7064214	2	18°C	28°C	0.879699	0.538462	FvH4_3g11950	-0.341238	CGN
Fvb3	7064212	7064214	2	18°C	28°C	0.879699	0.538462	FvH4_3g11960	-0.341238	CGN
Fvb3	9177282	9177285	2	28°C	18°C	0.0063291	0.193277	FvH4_3g14860	0.186948	CGN
Fvb3	9250244	9250244	1	28°C	18°C	0	0.325	FvH4_3g14950	0.325	CGN
Fvb3	10049459	10049459	1	18°C	28°C	0.545454	0.104478	FvH4_3g15943	-0.440977	CGN
Fvb3	10418141	10418141	1	28°C	18°C	0.5	0.897436	FvH4_3g16490	0.397436	CGN
Fvb3	11422542	11422542	1	28°C	18°C	0.660377	0.945454	FvH4_3g17941	0.285077	CGN
Fvb3	11533286	11533399	2	28°C	18°C	0.328639	0.748299	FvH4_3g18100	0.419661	CGN
Fvb3	12344533	12344533	1	18°C	28°C	0.262712	0.05	FvH4_3g19151	-0.212712	CGN
Fvb3	13459000	13459000	1	28°C	18°C	0.338164	0.572289	FvH4_3g20431	0.234125	CGN
Fvb3	15142377	15142446	4	28°C	18°C	0.493562	0.852174	FvH4_3g22101	0.358612	CGN
Fvb3	15600894	15600894	1	18°C	28°C	0.8	0.466667	FvH4_3g22571	-0.333333	CGN
Fvb3	18596126	18596143	2	28°C	18°C	0.516129	0.955224	FvH4_3g25730	0.439095	CGN
Fvb3	19972733	19972733	1	18°C	28°C	0.6	0.190476	FvH4_3g26820	-0.409524	CGN
Fvb3	20753460	20753561	2	28°C	18°C	0.397351	0.809524	FvH4_3g27700	0.412173	CGN
Fvb3	27437393	27437498	2	28°C	18°C	0.383333	0.776471	FvH4_3g32190	0.393137	CGN
Fvb3	28160971	28160994	2	28°C	18°C	0.437956	0.844156	FvH4_3g32806	0.4062	CGN
Fvb3	29047665	29047665	1	18°C	28°C	0.759259	0.358491	FvH4_3g33552	-0.400769	CGN
Fvb3	29714683	29714872	2	28°C	18°C	0.333333	0.524752	FvH4_3g34220	0.191419	CGN
Fvb3	29967930	29967930	1	28°C	18°C	0.415094	0.755556	FvH4_3g34590	0.340461	CGN
Fvb3	30629292	30629292	1	18°C	28°C	0.885714	0.444444	FvH4_3g35700	-0.44127	CGN
Fvb3	32214144	32214310	2	28°C	18°C	0.717703	0.877966	FvH4_3g37560	0.160263	CGN
Fvb3	32439807	32439807	1	18°C	28°C	0.95	0.711538	FvH4_3g37890	-0.238461	CGN
Fvb3	33168609	33168609	1	28°C	18°C	0.242424	0.710526	FvH4_3g38890	0.468102	CGN
Fvb3	34462715	34462715	1	28°C	18°C	0.0064103	0.136752	FvH4_3g40950	0.130342	CGN
Fvb3	34983484	34983484	1	18°C	28°C	0.9375	0.741573	FvH4_3g41701	-0.195927	CGN
Fvb3	34989612	34989635	2	28°C	18°C	0.0642857	0.315315	FvH4_3g41702	0.25103	CGN
Fvb3	37457056	37457056	1	18°C	28°C	0.327586	0.05	FvH4_3g44966	-0.277586	CGN
Fvb3	37479893	37479893	1	18°C	28°C	0.72973	0.38806	FvH4_3g45030	-0.34167	CGN
Fvb3	37661999	37661999	1	18°C	28°C	0.907407	0.618182	FvH4_3g45400	-0.289226	CGN
Fvb4	377982	378011	3	28°C	18°C	0.119403	0.488038	FvH4_4g00380	0.368635	CGN
Fvb4	427511	427511	1	18°C	28°C	0.178571	0	FvH4_4g00450	-0.178571	CGN
Fvb4	1520385	1520538	6	28°C	18°C	0.171429	0.439252	FvH4_4g01690	0.267824	CGN
Fvb4	1643657	1643657	1	28°C	18°C	0.3	0.777778	FvH4_4g01870	0.477778	CGN
Fvb4	2137009	2137009	1	28°C	18°C	0.201439	0.434343	FvH4_4g02320	0.232905	CGN
Fvb4	2226929	2226929	1	18°C	28°C	0.823529	0.325581	FvH4_4g02420	-0.497948	CGN
Fvb4	2226929	2226929	1	18°C	28°C	0.823529	0.325581	FvH4_4g02430	-0.497948	CGN
Fvb4	3428029	3428029	1	18°C	28°C	0.6	0.1875	FvH4_4g03960	-0.4125	CGN
Fvb4	4051457	4051457	1	28°C	18°C	0.751381	0.932331	FvH4_4g04650	0.18095	CGN
Fvb4	4679091	4679091	1	18°C	28°C	0.917721	0.75	FvH4_4g05420	-0.167721	CGN
Fvb4	5480108	5480108	1	18°C	28°C	0.528736	0.238806	FvH4_4g06070	-0.28993	CGN
Fvb4	7028778	7028778	1	28°C	18°C	0.4375	0.842105	FvH4_4g07620	0.404605	CGN
Fvb4	7852706	7852706	1	28°C	18°C	0.684932	0.942857	FvH4_4g08130	0.257926	CGN
Fvb4	8133478	8133478	1	28°C	18°C	0.137931	0.453333	FvH4_4g08252	0.315402	CGN
Fvb4	8218284	8218284	1	28°C	18°C	0.0307692	0.153226	FvH4_4g08313	0.122457	CGN
Fvb4	8218718	8218718	1	28°C	18°C	0.576642	0.821053	FvH4_4g08313	0.24441	CGN
Fvb4	8775350	8775350	1	28°C	18°C	0.109589	0.45098	FvH4_4g08571	0.341391	CGN
Fvb4	9167612	9167612	1	28°C	18°C	0.205128	0.72093	FvH4_4g08649	0.515802	CGN
Fvb4	11029031	11029031	1	28°C	18°C	0.0208333	0.340425	FvH4_4g09324	0.319592	CGN
Fvb4	11060725	11060725	1	18°C	28°C	0.410256	0.097561	FvH4_4g09341	-0.312695	CGN
Fvb4	12253927	12253927	1	18°C	28°C	0.580645	0.09375	FvH4_4g09940	-0.486895	CGN
Fvb4	12256740	12256749	2	18°C	28°C	0.871795	0.557377	FvH4_4g09960	-0.314418	CGN
Fvb4	15249564	15249564	1	18°C	28°C	0.160919	0	FvH4_4g11490	-0.160919	CGN
Fvb4	17506596	17506656	2	18°C	28°C	0.779377	0.551237	FvH4_4g13961	-0.22814	CGN
Fvb4	17890750	17890750	1	28°C	18°C	0.0982659	0.31579	FvH4_4g14300	0.217524	CGN
Fvb4	18067527	18067527	1	18°C	28°C	0.387097	0.0434783	FvH4_4g14430	-0.343618	CGN
Fvb4	18498315	18498315	1	18°C	28°C	0.521472	0.310924	FvH4_4g14860	-0.210548	CGN
Fvb4	19610329	19610329	1	18°C	28°C	0.53125	0.0857143	FvH4_4g15700	-0.445536	CGN
Fvb4	21516300	21516300	1	18°C	28°C	0.263158	0	FvH4_4g17610	-0.263158	CGN
Fvb4	23642578	23642578	1	18°C	28°C	0.983607	0.783784	FvH4_4g20343	-0.199823	CGN
Fvb4	24017335	24017335	1	28°C	18°C	0.469388	0.880952	FvH4_4g20890	0.411565	CGN
Fvb4	24573414	24573414	1	18°C	28°C	0.930636	0.735294	FvH4_4g21510	-0.195342	CGN
Fvb4	24795562	24795562	1	28°C	18°C	0.625	0.946429	FvH4_4g21800	0.321429	CGN
Fvb4	24840516	24840543	2	28°C	18°C	0.294118	0.644927	FvH4_4g21850	0.35081	CGN
Fvb4	25312736	25312736	1	18°C	28°C	0.507246	0.166667	FvH4_4g22473	-0.34058	CGN
Fvb4	25312736	25312736	1	18°C	28°C	0.507246	0.166667	FvH4_4g22500	-0.34058	CGN
Fvb4	25565621	25565621	1	18°C	28°C	0.333333	0.0263158	FvH4_4g22911	-0.307017	CGN
Fvb4	25677871	25677871	1	18°C	28°C	0.733333	0.339623	FvH4_4g23093	-0.393711	CGN
Fvb4	25746823	25746823	1	18°C	28°C	0.163044	0	FvH4_4g23180	-0.163044	CGN
Fvb4	25910185	25910185	1	18°C	28°C	0.431372	0.0428571	FvH4_4g23420	-0.388515	CGN
Fvb4	26247457	26247457	1	28°C	18°C	0.605263	0.892857	FvH4_4g23930	0.287594	CGN
Fvb4	26724864	26724864	1	28°C	18°C	0.441177	0.891892	FvH4_4g24630	0.450715	CGN
Fvb4	26993146	26993146	1	18°C	28°C	0.648649	0.219512	FvH4_4g25070	-0.429136	CGN
Fvb4	27766819	27766819	1	18°C	28°C	0.854167	0.523077	FvH4_4g26360	-0.33109	CGN
Fvb4	27771536	27771536	1	18°C	28°C	0.282609	0.0363636	FvH4_4g26361	-0.246245	CGN
Fvb4	28264457	28264457	1	28°C	18°C	0.761905	0.933962	FvH4_4g27141	0.172058	CGN
Fvb4	28342127	28342127	1	28°C	18°C	0.0576923	0.387097	FvH4_4g27290	0.329404	CGN
Fvb4	28910658	28910658	1	18°C	28°C	0.790698	0.410256	FvH4_4g28210	-0.380441	CGN
Fvb4	28930864	28930864	1	18°C	28°C	0.566038	0.15	FvH4_4g28250	-0.416038	CGN
Fvb4	29313565	29313565	1	28°C	18°C	0.0357143	0.36	FvH4_4g28850	0.324286	CGN
Fvb4	30289223	30289343	4	28°C	18°C	0.0833989	0.272939	FvH4_4g30890	0.18954	CGN
Fvb4	30956116	30956116	1	18°C	28°C	0.141935	0.0075188	FvH4_4g32210	-0.134417	CGN
Fvb4	30980667	30980667	1	18°C	28°C	0.549296	0.257143	FvH4_4g32260	-0.292153	CGN
Fvb4	32595826	32595826	1	18°C	28°C	0.726027	0.403846	FvH4_4g35230	-0.322181	CGN
Fvb4	33452738	33452738	1	18°C	28°C	0.935714	0.74359	FvH4_4g36570	-0.192125	CGN
Fvb5	62445	62445	1	18°C	28°C	0.447368	0.108108	FvH4_5g00090	-0.33926	CGN
Fvb5	423351	423351	1	18°C	28°C	0.521739	0.129032	FvH4_5g00760	-0.392707	CGN
Fvb5	798291	798291	1	28°C	18°C	0	0.192308	FvH4_5g01280	0.192308	CGN
Fvb5	2055258	2055258	1	28°C	18°C	0	0.207547	FvH4_5g03450	0.207547	CGN
Fvb5	2426297	2426297	1	28°C	18°C	0	0.193548	FvH4_5g04071	0.193548	CGN
Fvb5	2979416	2979416	1	18°C	28°C	0.573333	0.186441	FvH4_5g05090	-0.386893	CGN
Fvb5	3070378	3070378	1	18°C	28°C	0.514706	0.29054	FvH4_5g05270	-0.224165	CGN
Fvb5	3244524	3244524	1	18°C	28°C	0.735294	0.25	FvH4_5g05520	-0.485294	CGN
Fvb5	3414283	3414283	1	18°C	28°C	0.154639	0	FvH4_5g05750	-0.154639	CGN
Fvb5	3952704	3952704	1	18°C	28°C	0.851852	0.62766	FvH4_5g06710	-0.224192	CGN
Fvb5	3996908	3996908	1	28°C	18°C	0	0.162791	FvH4_5g06790	0.162791	CGN
Fvb5	4748172	4748172	1	18°C	28°C	0.933333	0.68	FvH4_5g08150	-0.253333	CGN
Fvb5	6033801	6033801	1	28°C	18°C	0.589744	0.938775	FvH4_5g10610	0.349032	CGN
Fvb5	6424555	6424555	1	18°C	28°C	0.625	0.217391	FvH4_5g11302	-0.407609	CGN
Fvb5	6424555	6424555	1	18°C	28°C	0.625	0.217391	FvH4_5g11310	-0.407609	CGN
Fvb5	6424555	6424555	1	18°C	28°C	0.625	0.217391	FvH4_5g11311	-0.407609	CGN
Fvb5	7713327	7713327	1	28°C	18°C	0.475961	0.7	FvH4_5g13640	0.224039	CGN
Fvb5	8421126	8421126	1	28°C	18°C	0.166667	0.705882	FvH4_5g14830	0.539216	CGN
Fvb5	8421126	8421126	1	28°C	18°C	0.166667	0.705882	FvH4_5g14840	0.539216	CGN
Fvb5	8496433	8496433	1	18°C	28°C	0.789474	0.55914	FvH4_5g14981	-0.230334	CGN
Fvb5	9090314	9090314	1	18°C	28°C	0.487179	0.179104	FvH4_5g16020	-0.308075	CGN
Fvb5	9090314	9090314	1	18°C	28°C	0.487179	0.179104	FvH4_5g16030	-0.308075	CGN
Fvb5	10168713	10168713	1	18°C	28°C	0.75	0.390244	FvH4_5g17750	-0.359756	CGN
Fvb5	13900921	13900921	1	18°C	28°C	0.816326	0.446429	FvH4_5g22560	-0.369898	CGN
Fvb5	13900921	13900921	1	18°C	28°C	0.816326	0.446429	FvH4_5g22570	-0.369898	CGN
Fvb5	16044718	16044718	1	28°C	18°C	0.353846	0.777778	FvH4_5g24681	0.423932	CGN
Fvb5	16546849	16546849	1	18°C	28°C	0.578947	0.298969	FvH4_5g25030	-0.279978	CGN
Fvb5	17907732	17907732	1	18°C	28°C	0.255814	0	FvH4_5g26401	-0.255814	CGN
Fvb5	18022396	18022396	1	28°C	18°C	0.34	0.813953	FvH4_5g26571	0.473954	CGN
Fvb5	18170372	18170372	1	28°C	18°C	0.107143	0.469697	FvH4_5g26770	0.362554	CGN
Fvb5	18170372	18170372	1	28°C	18°C	0.107143	0.469697	FvH4_5g26780	0.362554	CGN
Fvb5	18339926	18339926	1	28°C	18°C	0.625	0.96875	FvH4_5g27031	0.34375	CGN
Fvb5	19231007	19231007	1	28°C	18°C	0.740385	0.914286	FvH4_5g27993	0.173901	CGN
Fvb5	19231007	19231007	1	28°C	18°C	0.740385	0.914286	FvH4_5g27994	0.173901	CGN
Fvb5	19557042	19557042	1	28°C	18°C	0.627119	0.974359	FvH4_5g28402	0.34724	CGN
Fvb5	19863591	19863591	1	28°C	18°C	0.511628	0.77027	FvH4_5g28681	0.258642	CGN
Fvb5	19863591	19863591	1	28°C	18°C	0.511628	0.77027	FvH4_5g28690	0.258642	CGN
Fvb5	20026737	20026737	1	28°C	18°C	0.81	0.977273	FvH4_5g28911	0.167273	CGN
Fvb5	20390029	20390029	1	28°C	18°C	0.05	0.274193	FvH4_5g29402	0.224193	CGN
Fvb5	23641817	23641817	1	18°C	28°C	0.806452	0.354839	FvH4_5g32760	-0.451613	CGN
Fvb5	23938641	23938658	2	18°C	28°C	0.907143	0.567308	FvH4_5g33140	-0.339835	CGN
Fvb5	23938641	23938658	2	18°C	28°C	0.907143	0.567308	FvH4_5g33150	-0.339835	CGN
Fvb5	24141945	24141945	1	18°C	28°C	0.585366	0.131579	FvH4_5g33410	-0.453787	CGN
Fvb5	24576838	24576838	1	18°C	28°C	0.708333	0.341463	FvH4_5g33860	-0.36687	CGN
Fvb5	24639553	24639553	1	28°C	18°C	0.283019	0.641509	FvH4_5g33950	0.358491	CGN
Fvb5	24639553	24639553	1	28°C	18°C	0.283019	0.641509	FvH4_5g33970	0.358491	CGN
Fvb5	24864287	24864287	1	28°C	18°C	0.54054	0.925	FvH4_5g34193	0.38446	CGN
Fvb5	26194604	26194604	1	18°C	28°C	0.722222	0.31579	FvH4_5g35780	-0.406433	CGN
Fvb5	26417284	26417284	1	18°C	28°C	0.421053	0.114754	FvH4_5g36050	-0.306298	CGN
Fvb5	27684342	27684372	2	28°C	18°C	0.424242	0.792308	FvH4_5g37610	0.368065	CGN
Fvb5	28303950	28303950	1	28°C	18°C	0.48	0.857143	FvH4_5g38271	0.377143	CGN
Fvb5	28695017	28695017	1	28°C	18°C	0.416667	0.818182	FvH4_5g38820	0.401515	CGN
Fvb5	29010405	29010420	2	18°C	28°C	0.279141	0.0693431	FvH4_5g39270	-0.209798	CGN
Fvb6	645682	645683	2	18°C	28°C	0.578947	0.255814	FvH4_6g01190	-0.323133	CGN
Fvb6	706661	706661	1	18°C	28°C	0.818182	0.480769	FvH4_6g01284	-0.337413	CGN
Fvb6	1530183	1530183	1	18°C	28°C	0.196429	0.0120482	FvH4_6g02670	-0.18438	CGN
Fvb6	1601953	1601953	1	18°C	28°C	0.472222	0.0555556	FvH4_6g02830	-0.416667	CGN
Fvb6	1824431	1824431	1	18°C	28°C	0.714286	0.357143	FvH4_6g03290	-0.357143	CGN
Fvb6	2017964	2017964	1	28°C	18°C	0	0.142857	FvH4_6g03700	0.142857	CGN
Fvb6	2405760	2405760	1	18°C	28°C	0.80083	0.643836	FvH4_6g04401	-0.156994	CGN
Fvb6	3275103	3275103	1	28°C	18°C	0.680851	0.976744	FvH4_6g05750	0.295893	CGN
Fvb6	3450402	3450402	1	28°C	18°C	0.180328	0.574074	FvH4_6g06050	0.393746	CGN
Fvb6	4850642	4850823	2	18°C	28°C	0.365944	0.250435	FvH4_6g08190	-0.11551	CGN
Fvb6	5185645	5185671	2	18°C	28°C	0.739899	0.467049	FvH4_6g08720	-0.27285	CGN
Fvb6	5459890	5459890	1	18°C	28°C	0.833333	0.5	FvH4_6g09180	-0.333333	CGN
Fvb6	5951240	5951240	1	18°C	28°C	0.845815	0.618421	FvH4_6g10020	-0.227394	CGN
Fvb6	6542907	6542907	1	18°C	28°C	0.369048	0.0985915	FvH4_6g10920	-0.270456	CGN
Fvb6	8111092	8111092	1	28°C	18°C	0.264151	0.641026	FvH4_6g13323	0.376875	CGN
Fvb6	8122475	8122667	2	18°C	28°C	0.495128	0.353261	FvH4_6g13360	-0.141868	CGN
Fvb6	9217382	9217382	1	18°C	28°C	0.219512	0	FvH4_6g14860	-0.219512	CGN
Fvb6	9218355	9218355	1	28°C	18°C	0.703704	1	FvH4_6g14860	0.296296	CGN
Fvb6	11538726	11538726	1	28°C	18°C	0.242424	0.771429	FvH4_6g17640	0.529004	CGN
Fvb6	11868943	11868943	1	28°C	18°C	0.0909091	0.69697	FvH4_6g18062	0.606061	CGN
Fvb6	14963671	14963671	1	28°C	18°C	0.725807	0.966667	FvH4_6g21372	0.24086	CGN
Fvb6	15380742	15380742	1	18°C	28°C	0.891892	0.444444	FvH4_6g21790	-0.447447	CGN
Fvb6	15657798	15657895	13	28°C	18°C	0.481675	0.900888	FvH4_6g21970	0.419212	CGN
Fvb6	15657798	15657895	13	28°C	18°C	0.481675	0.900888	FvH4_6g21971	0.419212	CGN
Fvb6	16119893	16119893	1	28°C	18°C	0.724638	0.982143	FvH4_6g22430	0.257505	CGN
Fvb6	19920254	19920254	1	18°C	28°C	0.75	0.46	FvH4_6g26060	-0.29	CGN
Fvb6	19935084	19935084	1	28°C	18°C	0.305556	0.731707	FvH4_6g26070	0.426152	CGN
Fvb6	20493498	20493498	1	18°C	28°C	0.622222	0.170213	FvH4_6g26790	-0.45201	CGN
Fvb6	20854829	20854940	3	28°C	18°C	0.657201	0.883495	FvH4_6g27140	0.226294	CGN
Fvb6	21072639	21072639	1	28°C	18°C	0.706667	0.931507	FvH4_6g27413	0.22484	CGN
Fvb6	21072639	21072639	1	28°C	18°C	0.706667	0.931507	FvH4_6g27414	0.22484	CGN
Fvb6	22332203	22332203	1	18°C	28°C	0.980392	0.692308	FvH4_6g28900	-0.288085	CGN
Fvb6	23145392	23145392	1	28°C	18°C	0.419355	0.837209	FvH4_6g29930	0.417855	CGN
Fvb6	23438504	23438655	4	28°C	18°C	0.0570033	0.116944	FvH4_6g30360	0.0599407	CGN
Fvb6	24575819	24575819	1	28°C	18°C	0.673077	0.955556	FvH4_6g31460	0.282479	CGN
Fvb6	27049169	27049169	1	18°C	28°C	0.696296	0.443299	FvH4_6g34263	-0.252997	CGN
Fvb6	27203184	27203184	1	28°C	18°C	0.0666667	0.466667	FvH4_6g34462	0.4	CGN
Fvb6	27529225	27529225	1	18°C	28°C	0.545454	0.166667	FvH4_6g34870	-0.378788	CGN
Fvb6	29339797	29339797	1	28°C	18°C	0.106667	0.369863	FvH4_6g37210	0.263196	CGN
Fvb6	29339797	29339797	1	28°C	18°C	0.106667	0.369863	FvH4_6g37220	0.263196	CGN
Fvb6	30229485	30229485	1	18°C	28°C	0.145	0	FvH4_6g38210	-0.145	CGN
Fvb6	31116813	31116815	2	28°C	18°C	0.666667	0.923077	FvH4_6g39361	0.25641	CGN
Fvb6	31122582	31122582	1	18°C	28°C	0.853658	0.409091	FvH4_6g39370	-0.444568	CGN
Fvb6	31122582	31122582	1	18°C	28°C	0.853658	0.409091	FvH4_6g39371	-0.444568	CGN
Fvb6	31533525	31533525	1	18°C	28°C	0.387097	0	FvH4_6g39910	-0.387097	CGN
Fvb6	31777284	31777284	1	28°C	18°C	0.303571	0.642857	FvH4_6g40272	0.339286	CGN
Fvb6	32599727	32599727	1	18°C	28°C	0.731343	0.324324	FvH4_6g41500	-0.407019	CGN
Fvb6	33750350	33750350	1	18°C	28°C	0.594286	0.375	FvH4_6g43690	-0.219286	CGN
Fvb6	35321375	35321407	2	28°C	18°C	0.176	0.583333	FvH4_6g46280	0.407333	CGN
Fvb6	36303325	36303325	1	18°C	28°C	0.45946	0.0857143	FvH4_6g48120	-0.373745	CGN
Fvb6	38052250	38052251	2	28°C	18°C	0.435294	0.868132	FvH4_6g51320	0.432838	CGN
Fvb6	38226202	38226341	7	28°C	18°C	0.324841	0.796875	FvH4_6g51580	0.472034	CGN
Fvb6	38542953	38542953	1	18°C	28°C	0.823529	0.507692	FvH4_6g52240	-0.315837	CGN
Fvb6	38550567	38550567	1	18°C	28°C	0.464286	0.097561	FvH4_6g52270	-0.366725	CGN
Fvb6	38550567	38550567	1	18°C	28°C	0.464286	0.097561	FvH4_6g52280	-0.366725	CGN
Fvb6	38816364	38816364	1	18°C	28°C	0.546667	0.208955	FvH4_6g52820	-0.337711	CGN
Fvb6	38816364	38816364	1	18°C	28°C	0.546667	0.208955	FvH4_6g52830	-0.337711	CGN
Fvb6	38860551	38860551	1	28°C	18°C	0.291045	0.560606	FvH4_6g52930	0.269561	CGN
Fvb6	39035222	39035222	1	18°C	28°C	0.342105	0.0344828	FvH4_6g53170	-0.307623	CGN
Fvb6	39443669	39443669	1	18°C	28°C	0.56	0.159091	FvH4_6g53891	-0.400909	CGN
Fvb7	1319891	1319891	1	18°C	28°C	0.258064	0.03125	FvH4_7g00850	-0.226815	CGN
Fvb7	1393913	1393913	1	28°C	18°C	0.617647	0.875	FvH4_7g00970	0.257353	CGN
Fvb7	5326673	5326673	1	28°C	18°C	0.524193	0.78022	FvH4_7g04902	0.256026	CGN
Fvb7	5490287	5490371	2	18°C	28°C	0.280899	0.11579	FvH4_7g05120	-0.165109	CGN
Fvb7	8762739	8762739	1	18°C	28°C	0.854167	0.404762	FvH4_7g08960	-0.449405	CGN
Fvb7	8855422	8855422	1	18°C	28°C	0.41791	0.134328	FvH4_7g09120	-0.283582	CGN
Fvb7	9971577	9971711	3	28°C	18°C	0.181818	0.573171	FvH4_7g10631	0.391352	CGN
Fvb7	10576894	10576894	1	28°C	18°C	0.759259	0.966102	FvH4_7g11380	0.206842	CGN
Fvb7	10789899	10789899	1	28°C	18°C	0.701923	0.914286	FvH4_7g11750	0.212363	CGN
Fvb7	11077571	11077571	1	18°C	28°C	0.726027	0.370968	FvH4_7g12190	-0.35506	CGN
Fvb7	12439937	12439937	1	28°C	18°C	0.104167	0.682927	FvH4_7g13965	0.57876	CGN
Fvb7	12984601	12984601	1	28°C	18°C	0.027027	0.19697	FvH4_7g14770	0.169943	CGN
Fvb7	13712337	13712337	1	18°C	28°C	0.809816	0.536364	FvH4_7g15891	-0.273452	CGN
Fvb7	13712502	13712502	1	28°C	18°C	0	0.107143	FvH4_7g15891	0.107143	CGN
Fvb7	13848714	13848714	1	28°C	18°C	0.80303	0.985507	FvH4_7g16100	0.182477	CGN
Fvb7	14304605	14304605	1	28°C	18°C	0.483333	0.721925	FvH4_7g16732	0.238592	CGN
Fvb7	14328109	14328109	1	28°C	18°C	0.424242	0.84375	FvH4_7g16761	0.419508	CGN
Fvb7	14573329	14573329	1	28°C	18°C	0.568182	0.875	FvH4_7g17011	0.306818	CGN
Fvb7	16566749	16566749	1	28°C	18°C	0.386364	0.783784	FvH4_7g20360	0.39742	CGN
Fvb7	16733561	16733561	1	18°C	28°C	0.192771	0.0120482	FvH4_7g20650	-0.180723	CGN
Fvb7	17486509	17486509	1	28°C	18°C	0.25	0.521127	FvH4_7g22003	0.271127	CGN
Fvb7	17656726	17656726	1	18°C	28°C	0.529412	0.138889	FvH4_7g22371	-0.390523	CGN
Fvb7	17945120	17945120	1	18°C	28°C	0.536083	0.207317	FvH4_7g22830	-0.328765	CGN
Fvb7	18037020	18037020	1	28°C	18°C	0	0.153846	FvH4_7g22980	0.153846	CGN
Fvb7	18357487	18357487	1	28°C	18°C	0	0.211765	FvH4_7g23561	0.211765	CGN
Fvb7	19520553	19520553	1	28°C	18°C	0.302083	0.59375	FvH4_7g25601	0.291667	CGN
Fvb7	19603922	19603922	1	28°C	18°C	0.555556	0.911111	FvH4_7g25682	0.355556	CGN
Fvb7	20847740	20847740	1	18°C	28°C	0.645161	0.236842	FvH4_7g28050	-0.408319	CGN
Fvb7	20916964	20916982	2	28°C	18°C	0.640523	0.835616	FvH4_7g28150	0.195094	CGN
Fvb7	20916964	20916982	2	28°C	18°C	0.640523	0.835616	FvH4_7g28161	0.195094	CGN
Fvb7	21285213	21285213	1	18°C	28°C	0.664122	0.344444	FvH4_7g28780	-0.319678	CGN
Fvb7	22066660	22066660	1	18°C	28°C	0.730159	0.43617	FvH4_7g30190	-0.293988	CGN
Fvb7	22098754	22098754	1	18°C	28°C	0.702703	0.243243	FvH4_7g30272	-0.45946	CGN
Fvb7	22104526	22104526	1	18°C	28°C	0.632353	0.206349	FvH4_7g30290	-0.426004	CGN
Fvb7	22395152	22395152	1	18°C	28°C	0.666667	0.23913	FvH4_7g30890	-0.427536	CGN
Fvb7	22595700	22595752	2	18°C	28°C	0.530864	0.213904	FvH4_7g31212	-0.31696	CGN
Fvb7	23082635	23082635	1	28°C	18°C	0.0909091	0.479167	FvH4_7g32000	0.388258	CGN
Fvb7	23907018	23907018	1	28°C	18°C	0.0658683	0.235294	FvH4_7g33670	0.169426	CGN
Fvb7	23907018	23907018	1	28°C	18°C	0.0658683	0.235294	FvH4_7g33680	0.169426	CGN
Fvb7	24117752	24117752	1	28°C	18°C	0.322581	0.704918	FvH4_7g34141	0.382337	CGN
contig_2	22943	22943	1	28°C	18°C	0.65625	0.834319	FvH4_c2g00050	0.178069	CGN
contig_2	25861	25861	1	28°C	18°C	0.766272	0.895105	FvH4_c2g00051	0.128833	CGN
contig_4	21743	21763	2	28°C	18°C	0.584362	0.851282	FvH4_c4g00011	0.26692	CGN
Fvb1	57023	57023	1			0	0.309091	FvH4_1g00080	0.309091	CHG
Fvb1	269991	269991	1	28°C	18°C	0.326087	0.72	FvH4_1g00492	0.393913	CHG
Fvb1	817187	817187	1	28°C	18°C	0.381818	0.755556	FvH4_1g01512	0.373737	CHG
Fvb1	846539	846721	2	28°C	18°C	0.447894	0.677515	FvH4_1g01571	0.229621	CHG
Fvb1	1387725	1387725	1	28°C	18°C	0.263158	0.72093	FvH4_1g02481	0.457772	CHG
Fvb1	1392923	1392923	1	28°C	18°C	0	0.111111	FvH4_1g02490	0.111111	CHG
Fvb1	1692157	1692157	1	28°C	18°C	0.408163	0.716981	FvH4_1g02992	0.308818	CHG
Fvb1	2735074	2735074	1	28°C	18°C	0.0837209	0.24	FvH4_1g05150	0.156279	CHG
Fvb1	2776576	2776576	1	28°C	18°C	0.0757576	0.404255	FvH4_1g05210	0.328498	CHG
Fvb1	2854379	2854379	1	28°C	18°C	0.516129	0.839286	FvH4_1g05391	0.323157	CHG
Fvb1	3058316	3058316	1	28°C	18°C	0.657534	0.938775	FvH4_1g05791	0.281241	CHG
Fvb1	3261043	3261043	1	28°C	18°C	0.125	0.486486	FvH4_1g06150	0.361486	CHG
Fvb1	3593182	3593182	1	28°C	18°C	0.372549	0.741935	FvH4_1g06811	0.369387	CHG
Fvb1	3593493	3593493	1	28°C	18°C	0.313725	0.625	FvH4_1g06811	0.311275	CHG
Fvb1	3595192	3595192	1	28°C	18°C	0.693878	0.978261	FvH4_1g06811	0.284383	CHG
Fvb1	3704261	3704261	1	28°C	18°C	0.419118	0.671533	FvH4_1g07020	0.252415	CHG
Fvb1	3767985	3767985	1	28°C	18°C	0.0540541	0.466667	FvH4_1g07120	0.412613	CHG
Fvb1	4118472	4118472	1	28°C	18°C	0.686275	0.958333	FvH4_1g07760	0.272059	CHG
Fvb1	4970367	4970367	1	28°C	18°C	0.163793	0.367089	FvH4_1g09290	0.203295	CHG
Fvb1	5189488	5189488	1	28°C	18°C	0.0110497	0.129032	FvH4_1g09670	0.117983	CHG
Fvb1	5231091	5231091	1	28°C	18°C	0.666667	0.93617	FvH4_1g09707	0.269504	CHG
Fvb1	5233322	5233322	1	28°C	18°C	0.45	0.804348	FvH4_1g09707	0.354348	CHG
Fvb1	5272227	5272227	1	28°C	18°C	0.328358	0.695652	FvH4_1g09715	0.367294	CHG
Fvb1	5274573	5274573	1	28°C	18°C	0.423077	0.878049	FvH4_1g09715	0.454972	CHG
Fvb1	5275475	5275475	1	28°C	18°C	0.444444	0.914286	FvH4_1g09715	0.469841	CHG
Fvb1	5418463	5418463	1	28°C	18°C	0.452555	0.697248	FvH4_1g09981	0.244693	CHG
Fvb1	5591713	5591713	1	28°C	18°C	0	0.0909091	FvH4_1g10270	0.0909091	CHG
Fvb1	5746019	5746019	1	28°C	18°C	0.0097087	0.126316	FvH4_1g10501	0.116607	CHG
Fvb1	5789808	5789808	1	28°C	18°C	0.585366	0.948718	FvH4_1g10570	0.363352	CHG
Fvb1	6761340	6761340	1	28°C	18°C	0.0222222	0.179104	FvH4_1g12330	0.156882	CHG
Fvb1	7419692	7419692	1	28°C	18°C	0.580645	0.88	FvH4_1g13492	0.299355	CHG
Fvb1	7488470	7488470	1	28°C	18°C	0.671233	0.944444	FvH4_1g13600	0.273212	CHG
Fvb1	7934857	7934857	1	28°C	18°C	0.0689655	0.433962	FvH4_1g14282	0.364997	CHG
Fvb1	8128230	8128230	1	28°C	18°C	0.8	0.979167	FvH4_1g14570	0.179167	CHG
Fvb1	8130506	8130506	1	28°C	18°C	0.693878	0.964912	FvH4_1g14571	0.271035	CHG
Fvb1	9485517	9485517	1	28°C	18°C	0.54054	0.84375	FvH4_1g16450	0.30321	CHG
Fvb1	10362264	10362264	1	28°C	18°C	0.613636	0.921569	FvH4_1g17821	0.307932	CHG
Fvb1	10688385	10688385	1	28°C	18°C	0	0.241379	FvH4_1g18370	0.241379	CHG
Fvb1	11876037	11876104	2	28°C	18°C	0.725406	0.81982	FvH4_1g19650	0.0944135	CHG
Fvb1	11915276	11915276	1	28°C	18°C	0.348315	0.662338	FvH4_1g19700	0.314023	CHG
Fvb1	12384441	12384628	8	28°C	18°C	0.272727	0.599042	FvH4_1g20161	0.326314	CHG
Fvb1	12398787	12398787	1	28°C	18°C	0.326087	0.722222	FvH4_1g20162	0.396135	CHG
Fvb1	12596880	12596880	1	28°C	18°C	0.558442	0.849057	FvH4_1g20381	0.290615	CHG
Fvb1	15681702	15681702	1	28°C	18°C	0.779874	0.931973	FvH4_1g23802	0.152099	CHG
Fvb1	15949541	15949541	1	28°C	18°C	0.0454545	0.350877	FvH4_1g24100	0.305423	CHG
Fvb1	16302333	16302333	1	28°C	18°C	0.216667	0.652174	FvH4_1g24460	0.435507	CHG
Fvb1	17148890	17148890	1	28°C	18°C	0.084507	0.34375	FvH4_1g25390	0.259243	CHG
Fvb1	17467742	17467742	1	28°C	18°C	0.756757	1	FvH4_1g25620	0.243243	CHG
Fvb1	17920279	17920335	2	28°C	18°C	0.703404	0.863248	FvH4_1g26010	0.159844	CHG
Fvb1	18250860	18250860	1	28°C	18°C	0.612245	0.933333	FvH4_1g26381	0.321088	CHG
Fvb1	18505485	18505485	1	28°C	18°C	0	0.102804	FvH4_1g26660	0.102804	CHG
Fvb1	19091426	19091426	1	28°C	18°C	0.6	0.918919	FvH4_1g27361	0.318919	CHG
Fvb1	19376212	19376352	8	28°C	18°C	0.113158	0.618557	FvH4_1g27800	0.505399	CHG
Fvb1	19953084	19953084	1	28°C	18°C	0	0.3	FvH4_1g28100	0.3	CHG
Fvb1	20058283	20058283	1	28°C	18°C	0.522472	0.757812	FvH4_1g28220	0.235341	CHG
Fvb1	20090691	20090691	1	28°C	18°C	0.489796	0.886792	FvH4_1g28270	0.396996	CHG
Fvb1	20295785	20295876	2	28°C	18°C	0.875055	0.945786	FvH4_1g28411	0.070731	CHG
Fvb1	20397178	20397178	1	28°C	18°C	0.628272	0.812866	FvH4_1g28431	0.184593	CHG
Fvb1	20777579	20777579	1	28°C	18°C	0.212121	0.666667	FvH4_1g28542	0.454545	CHG
Fvb1	20780042	20780049	2	28°C	18°C	0.188462	0.458716	FvH4_1g28542	0.270254	CHG
Fvb1	21138062	21138062	1	28°C	18°C	0.454545	0.85	FvH4_1g28800	0.395454	CHG
Fvb1	21230613	21230613	1	28°C	18°C	0.375	0.783784	FvH4_1g28841	0.408784	CHG
Fvb1	21379179	21379179	1	28°C	18°C	0.641304	0.910714	FvH4_1g28920	0.26941	CHG
Fvb1	21785990	21785990	1	28°C	18°C	0.440678	0.805556	FvH4_1g29141	0.364878	CHG
Fvb1	22084776	22084776	1	28°C	18°C	0.732558	0.957746	FvH4_1g29251	0.225188	CHG
Fvb1	22119208	22119208	1	28°C	18°C	0.147059	0.636364	FvH4_1g29260	0.489305	CHG
Fvb1	22128708	22129008	8	28°C	18°C	0.170018	0.455471	FvH4_1g29270	0.285452	CHG
Fvb1	22187664	22187664	1	18°C	28°C	0.411765	0.0833333	FvH4_1g29283	-0.328431	CHG
Fvb1	22618056	22618056	1	28°C	18°C	0.180556	0.467742	FvH4_1g29481	0.287186	CHG
Fvb1	22658433	22658433	1	28°C	18°C	0.4	0.777778	FvH4_1g29490	0.377778	CHG
Fvb1	22687215	22687225	2	28°C	18°C	0.047619	0.319672	FvH4_1g29510	0.272053	CHG
Fvb1	22873519	22873519	1	18°C	28°C	0.327273	0	FvH4_1g29610	-0.327273	CHG
Fvb1	23051294	23051294	1	28°C	18°C	0.736842	0.968254	FvH4_1g29720	0.231412	CHG
Fvb1	23652675	23652675	1	28°C	18°C	0.135802	0.438597	FvH4_1g29920	0.302794	CHG
Fvb1	23844041	23844041	1	28°C	18°C	0.010989	0.19697	FvH4_1g30170	0.185981	CHG
Fvb1	23919794	23919824	2	28°C	18°C	0.509804	0.902985	FvH4_1g30202	0.393181	CHG
Fvb1	23929642	23929642	1	28°C	18°C	0.635037	0.848739	FvH4_1g30202	0.213703	CHG
Fvb1	23982238	23982238	1	28°C	18°C	0.578947	0.945946	FvH4_1g30271	0.366999	CHG
Fvb1	24240000	24240068	5	28°C	18°C	0.226804	0.559503	FvH4_1g30560	0.332699	CHG
Fvb2	16227	16266	2	28°C	18°C	0.448029	0.736842	FvH4_1g30562	0.288813	CHG
Fvb2	113760	113760	1	28°C	18°C	0.5	0.826923	FvH4_2g00031	0.326923	CHG
Fvb2	1905833	1905833	1	28°C	18°C	0.367347	0.769231	FvH4_2g02291	0.401884	CHG
Fvb2	2348516	2348516	1	28°C	18°C	0	0.12766	FvH4_2g03040	0.12766	CHG
Fvb2	2436933	2436933	1	28°C	18°C	0.3125	0.764706	FvH4_2g03170	0.452206	CHG
Fvb2	2569485	2569485	1	28°C	18°C	0.291139	0.666667	FvH4_2g03280	0.375527	CHG
Fvb2	2574895	2574895	1	28°C	18°C	0.566667	0.974359	FvH4_2g03281	0.407692	CHG
Fvb2	2807049	2807049	1	28°C	18°C	0.194444	0.585366	FvH4_2g03470	0.390921	CHG
Fvb2	3003321	3003355	3	28°C	18°C	0.231076	0.596226	FvH4_2g03781	0.365151	CHG
Fvb2	3070588	3070588	1	28°C	18°C	0.709091	1	FvH4_2g03860	0.290909	CHG
Fvb2	3164167	3164167	1	28°C	18°C	0.695473	0.850746	FvH4_2g04031	0.155273	CHG
Fvb2	3769932	3769932	1	28°C	18°C	0.321429	0.731707	FvH4_2g04842	0.410279	CHG
Fvb2	4973431	4973431	1	28°C	18°C	0.0869565	0.45	FvH4_2g05981	0.363044	CHG
Fvb2	5044176	5044176	1	28°C	18°C	0.55814	0.933333	FvH4_2g06040	0.375194	CHG
Fvb2	5322641	5322641	1	28°C	18°C	0.278351	0.573529	FvH4_2g06410	0.295179	CHG
Fvb2	5813948	5813948	1	28°C	18°C	0.117647	0.5	FvH4_2g07040	0.382353	CHG
Fvb2	6012573	6012580	2	28°C	18°C	0.0394737	0.38835	FvH4_2g07270	0.348876	CHG
Fvb2	7230252	7230252	1	28°C	18°C	0.493827	0.822222	FvH4_2g08330	0.328395	CHG
Fvb2	8307324	8307324	1	28°C	18°C	0.59375	0.953488	FvH4_2g09381	0.359738	CHG
Fvb2	8628178	8628178	1	28°C	18°C	0.642384	0.871287	FvH4_2g09751	0.228903	CHG
Fvb2	9437134	9437134	1	28°C	18°C	0.677966	0.962963	FvH4_2g10690	0.284997	CHG
Fvb2	9576712	9576712	1	28°C	18°C	0.619565	0.888889	FvH4_2g10930	0.269324	CHG
Fvb2	9736065	9736065	1	28°C	18°C	0	0.166667	FvH4_2g11160	0.166667	CHG
Fvb2	9756486	9756486	1	28°C	18°C	0.594828	0.835165	FvH4_2g11190	0.240337	CHG
Fvb2	10134933	10134933	1	28°C	18°C	0.387755	0.758065	FvH4_2g11610	0.370309	CHG
Fvb2	10190279	10190532	4	28°C	18°C	0.135593	0.333853	FvH4_2g11670	0.19826	CHG
Fvb2	10192502	10192522	2	28°C	18°C	0.118812	0.521277	FvH4_2g11670	0.402465	CHG
Fvb2	10194390	10194390	1	28°C	18°C	0.0266667	0.211268	FvH4_2g11670	0.184601	CHG
Fvb2	10212748	10212748	1	28°C	18°C	0.0172414	0.214286	FvH4_2g11670	0.197044	CHG
Fvb2	10213056	10213056	1	28°C	18°C	0.0208333	0.327273	FvH4_2g11670	0.306439	CHG
Fvb2	10219549	10219549	1	28°C	18°C	0	0.3125	FvH4_2g11670	0.3125	CHG
Fvb2	10222093	10222207	3	28°C	18°C	0.132159	0.425339	FvH4_2g11670	0.293181	CHG
Fvb2	10462772	10462772	1	28°C	18°C	0.686275	0.95	FvH4_2g11953	0.263726	CHG
Fvb2	10477346	10477346	1	28°C	18°C	0.283582	0.636364	FvH4_2g11956	0.352782	CHG
Fvb2	10517493	10517493	1	28°C	18°C	0	0.244898	FvH4_2g12040	0.244898	CHG
Fvb2	10520910	10521082	2	28°C	18°C	0.221374	0.332767	FvH4_2g12040	0.111393	CHG
Fvb2	10587816	10587816	1	28°C	18°C	0.0196078	0.342105	FvH4_2g12100	0.322497	CHG
Fvb2	10605067	10605433	5	28°C	18°C	0.27829	0.4982	FvH4_2g12101	0.219911	CHG
Fvb2	10606036	10606651	8	28°C	18°C	0.36865	0.59647	FvH4_2g12101	0.227819	CHG
Fvb2	10608123	10608360	2	28°C	18°C	0.389113	0.594987	FvH4_2g12101	0.205874	CHG
Fvb2	10617936	10617936	1	28°C	18°C	0.482353	0.780488	FvH4_2g12110	0.298135	CHG
Fvb2	10618290	10618607	10	28°C	18°C	0.499348	0.714636	FvH4_2g12110	0.215288	CHG
Fvb2	10619277	10619277	1	28°C	18°C	0.483871	0.721739	FvH4_2g12110	0.237868	CHG
Fvb2	10619650	10619861	15	28°C	18°C	0.160919	0.555238	FvH4_2g12110	0.394319	CHG
Fvb2	10620423	10620550	3	28°C	18°C	0.0330579	0.316993	FvH4_2g12110	0.283936	CHG
Fvb2	10621832	10621832	1	28°C	18°C	0.608696	0.9	FvH4_2g12110	0.291304	CHG
Fvb2	10622880	10623603	30	28°C	18°C	0.184557	0.53059	FvH4_2g12110	0.346033	CHG
Fvb2	10626166	10626166	1	28°C	18°C	0.333333	0.692308	FvH4_2g12110	0.358974	CHG
Fvb2	10725477	10725519	3	28°C	18°C	0.379085	0.808219	FvH4_2g12222	0.429134	CHG
Fvb2	10726954	10726995	4	28°C	18°C	0.104027	0.484127	FvH4_2g12223	0.3801	CHG
Fvb2	10728654	10728654	1	28°C	18°C	0.36	0.66129	FvH4_2g12230	0.30129	CHG
Fvb2	10732475	10732475	1	28°C	18°C	0.396694	0.632653	FvH4_2g12230	0.235959	CHG
Fvb2	10919465	10919465	1	28°C	18°C	0	0.179104	FvH4_2g12440	0.179104	CHG
Fvb2	11281829	11281848	2	28°C	18°C	0.609929	0.875	FvH4_2g12831	0.265071	CHG
Fvb2	11530954	11530954	1	28°C	18°C	0.514852	0.882353	FvH4_2g13180	0.367501	CHG
Fvb2	11701808	11701808	1	28°C	18°C	0.54	0.863636	FvH4_2g13381	0.323636	CHG
Fvb2	12305606	12305606	1	28°C	18°C	0.0542169	0.217391	FvH4_2g13990	0.163174	CHG
Fvb2	12462192	12462192	1	28°C	18°C	0.533333	0.971429	FvH4_2g14200	0.438095	CHG
Fvb2	13430545	13430545	1	28°C	18°C	0.118421	0.373134	FvH4_2g15280	0.254713	CHG
Fvb2	13494251	13494251	1	28°C	18°C	0.270492	0.504673	FvH4_2g15313	0.234181	CHG
Fvb2	14225984	14225984	1	28°C	18°C	0.702381	0.927711	FvH4_2g16312	0.22533	CHG
Fvb2	14368914	14368914	1	28°C	18°C	0.159091	0.666667	FvH4_2g16451	0.507576	CHG
Fvb2	14745910	14745910	1	28°C	18°C	0.136364	0.37931	FvH4_2g17010	0.242947	CHG
Fvb2	14876732	14876732	1	28°C	18°C	0.493827	0.8	FvH4_2g17150	0.306173	CHG
Fvb2	14986092	14986092	1	28°C	18°C	0.520408	0.810127	FvH4_2g17350	0.289718	CHG
Fvb2	15236936	15236936	1	28°C	18°C	0.478873	0.765625	FvH4_2g17721	0.286752	CHG
Fvb2	16308604	16308604	1	28°C	18°C	0.120879	0.357143	FvH4_2g19120	0.236264	CHG
Fvb2	16441045	16441045	1	28°C	18°C	0.333333	0.852941	FvH4_2g19310	0.519608	CHG
Fvb2	16583003	16583003	1	28°C	18°C	0.111111	0.45	FvH4_2g19540	0.338889	CHG
Fvb2	16606162	16606162	1	28°C	18°C	0.648649	0.974359	FvH4_2g19611	0.32571	CHG
Fvb2	16721363	16721363	1	28°C	18°C	0.6875	0.973684	FvH4_2g19771	0.286184	CHG
Fvb2	16738422	16738422	1	28°C	18°C	0.537037	0.864407	FvH4_2g19792	0.32737	CHG
Fvb2	18903716	18903716	1	28°C	18°C	0.527273	0.888889	FvH4_2g23030	0.361616	CHG
Fvb2	19614655	19614655	1	28°C	18°C	0.603175	0.853933	FvH4_2g23995	0.250758	CHG
Fvb2	20645989	20645989	1	28°C	18°C	0.0086957	0.146067	FvH4_2g25480	0.137372	CHG
Fvb2	20907035	20907035	1	28°C	18°C	0.0285714	0.367347	FvH4_2g25930	0.338776	CHG
Fvb2	21228973	21228973	1	28°C	18°C	0.53125	0.875	FvH4_2g26440	0.34375	CHG
Fvb2	21377770	21377770	1	28°C	18°C	0.466667	0.860465	FvH4_2g26662	0.393798	CHG
Fvb2	21863768	21863768	1	28°C	18°C	0.651515	0.921875	FvH4_2g27592	0.27036	CHG
Fvb2	22139710	22139710	1	28°C	18°C	0.41791	0.741935	FvH4_2g28060	0.324025	CHG
Fvb2	22233098	22233098	1	28°C	18°C	0.509091	0.861111	FvH4_2g28261	0.35202	CHG
Fvb2	22278240	22278240	1	28°C	18°C	0.350877	0.697674	FvH4_2g28330	0.346797	CHG
Fvb2	22834437	22834437	1	28°C	18°C	0.302326	0.710526	FvH4_2g29441	0.408201	CHG
Fvb2	22902615	22902623	2	28°C	18°C	0.0625	0.418033	FvH4_2g29560	0.355533	CHG
Fvb2	23112291	23112291	1	28°C	18°C	0.285714	0.596774	FvH4_2g29861	0.31106	CHG
Fvb2	23252934	23252934	1	28°C	18°C	0.594595	0.943396	FvH4_2g29990	0.348802	CHG
Fvb2	23278210	23278210	1	28°C	18°C	0.481482	0.826087	FvH4_2g30030	0.344606	CHG
Fvb2	23580852	23580852	1	28°C	18°C	0.163934	0.5	FvH4_2g30421	0.336066	CHG
Fvb2	23777360	23777360	1	28°C	18°C	0	0.157143	FvH4_2g30791	0.157143	CHG
Fvb2	23970465	23970488	3	28°C	18°C	0.442857	0.69509	FvH4_2g31160	0.252233	CHG
Fvb2	24035770	24035770	1	28°C	18°C	0.566667	0.813333	FvH4_2g31320	0.246667	CHG
Fvb2	24037976	24038271	4	28°C	18°C	0.568017	0.665657	FvH4_2g31320	0.0976403	CHG
Fvb2	24441912	24441912	1	28°C	18°C	0	0.171875	FvH4_2g32120	0.171875	CHG
Fvb2	24460324	24460326	2	28°C	18°C	0.39604	0.813333	FvH4_2g32181	0.417294	CHG
Fvb2	24463211	24463263	2	28°C	18°C	0.339682	0.45098	FvH4_2g32181	0.111298	CHG
Fvb2	24465296	24465296	1	28°C	18°C	0.128205	0.516129	FvH4_2g32181	0.387924	CHG
Fvb2	24465640	24465640	1	28°C	18°C	0.465517	0.805556	FvH4_2g32181	0.340038	CHG
Fvb2	24470411	24470411	1	28°C	18°C	0.547619	0.930233	FvH4_2g32182	0.382613	CHG
Fvb2	24471105	24471197	3	28°C	18°C	0.463768	0.682927	FvH4_2g32182	0.219159	CHG
Fvb2	24472238	24472399	2	28°C	18°C	0.371134	0.676191	FvH4_2g32182	0.305057	CHG
Fvb2	24475440	24475440	1	28°C	18°C	0.125	0.575758	FvH4_2g32182	0.450758	CHG
Fvb2	24479013	24479013	1	28°C	18°C	0.396825	0.828571	FvH4_2g32182	0.431746	CHG
Fvb2	24479661	24479661	1	28°C	18°C	0.64	0.897959	FvH4_2g32182	0.257959	CHG
Fvb2	24480737	24480737	1	28°C	18°C	0.333333	0.68	FvH4_2g32182	0.346667	CHG
Fvb2	24482740	24482740	1	28°C	18°C	0.621053	0.885246	FvH4_2g32182	0.264193	CHG
Fvb2	24791356	24791356	1	28°C	18°C	0.408163	0.888889	FvH4_2g32860	0.480726	CHG
Fvb2	25286119	25286119	1	28°C	18°C	0.571429	0.787037	FvH4_2g33851	0.215609	CHG
Fvb2	25383919	25383919	1	28°C	18°C	0.695652	0.931034	FvH4_2g34031	0.235382	CHG
Fvb2	25465152	25465152	1	28°C	18°C	0.135135	0.576923	FvH4_2g34210	0.441788	CHG
Fvb2	25545600	25545600	1	28°C	18°C	0.243902	0.612245	FvH4_2g34360	0.368343	CHG
Fvb2	26213539	26213539	1	28°C	18°C	0.429907	0.839286	FvH4_2g35570	0.409379	CHG
Fvb2	26215290	26215290	1	28°C	18°C	0.393939	0.744186	FvH4_2g35571	0.350247	CHG
Fvb2	26237459	26237459	1	28°C	18°C	0.5	0.790698	FvH4_2g35582	0.290698	CHG
Fvb2	26483408	26483424	2	28°C	18°C	0.610619	0.966667	FvH4_2g36080	0.356047	CHG
Fvb2	27035580	27035580	1	28°C	18°C	0	0.0678733	FvH4_2g37030	0.0678733	CHG
Fvb2	27320212	27320212	1	28°C	18°C	0.0059172	0.12	FvH4_2g37540	0.114083	CHG
Fvb2	27883180	27883211	2	28°C	18°C	0.538117	0.804762	FvH4_2g38600	0.266645	CHG
Fvb2	28541199	28541199	1	28°C	18°C	0.444444	0.866667	FvH4_2g39931	0.422222	CHG
Fvb2	28543377	28543377	1	28°C	18°C	0.444444	0.84375	FvH4_2g39931	0.399306	CHG
Fvb2	28748898	28748898	1	28°C	18°C	0.573529	0.877551	FvH4_2g40330	0.304022	CHG
Fvb2	28993085	28993085	1	28°C	18°C	0.156863	0.583333	FvH4_2g40780	0.426471	CHG
Fvb2	29000568	29000641	2	28°C	18°C	0.648772	0.754386	FvH4_2g40800	0.105614	CHG
Fvb2	29053182	29053182	1	28°C	18°C	0	0.323529	FvH4_2g40920	0.323529	CHG
Fvb3	40571	40583	2	28°C	18°C	0.321429	0.72973	FvH4_3g00030	0.408301	CHG
Fvb3	41292	41292	1	28°C	18°C	0.625	0.972973	FvH4_3g00030	0.347973	CHG
Fvb3	41698	41729	3	28°C	18°C	0.14881	0.536913	FvH4_3g00030	0.388103	CHG
Fvb3	461471	461471	1	28°C	18°C	0.54054	0.930233	FvH4_3g00900	0.389692	CHG
Fvb3	644963	645028	2	28°C	18°C	0.222222	0.678571	FvH4_3g01282	0.456349	CHG
Fvb3	651241	651241	1	28°C	18°C	0.465517	0.85	FvH4_3g01282	0.384483	CHG
Fvb3	659792	659792	1	28°C	18°C	0.520548	0.882353	FvH4_3g01287	0.361805	CHG
Fvb3	661154	661154	1	28°C	18°C	0.542857	0.966667	FvH4_3g01287	0.42381	CHG
Fvb3	772002	772002	1	28°C	18°C	0.186992	0.484536	FvH4_3g01510	0.297544	CHG
Fvb3	778643	778643	1	28°C	18°C	0.407407	0.712644	FvH4_3g01530	0.305236	CHG
Fvb3	851354	851354	1	28°C	18°C	0	0.375	FvH4_3g01620	0.375	CHG
Fvb3	1776438	1776438	1	28°C	18°C	0	0.342857	FvH4_3g03301	0.342857	CHG
Fvb3	2156108	2156108	1	28°C	18°C	0.228571	0.5375	FvH4_3g03870	0.308929	CHG
Fvb3	2193604	2193604	1	28°C	18°C	0.456522	0.866667	FvH4_3g03931	0.410145	CHG
Fvb3	2447285	2447285	1	28°C	18°C	0.222222	0.54	FvH4_3g04274	0.317778	CHG
Fvb3	2448162	2448162	1	28°C	18°C	0.536585	0.903226	FvH4_3g04275	0.36664	CHG
Fvb3	2452736	2452736	1	28°C	18°C	0.564103	0.869565	FvH4_3g04277	0.305463	CHG
Fvb3	2457082	2457082	1	28°C	18°C	0.384615	0.789474	FvH4_3g04280	0.404858	CHG
Fvb3	2645772	2645772	1	28°C	18°C	0.313725	0.682927	FvH4_3g04611	0.369201	CHG
Fvb3	2958232	2958232	1	28°C	18°C	0.3125	0.730769	FvH4_3g05110	0.418269	CHG
Fvb3	3052780	3052780	1	28°C	18°C	0.0166667	0.23913	FvH4_3g05280	0.222464	CHG
Fvb3	3081267	3081267	1	28°C	18°C	0.276596	0.709677	FvH4_3g05282	0.433082	CHG
Fvb3	3850477	3850477	1	28°C	18°C	0.0714286	0.413044	FvH4_3g06690	0.341615	CHG
Fvb3	3909638	3909638	1	28°C	18°C	0.686869	0.909091	FvH4_3g06753	0.222222	CHG
Fvb3	3932148	3932148	1	28°C	18°C	0	0.3	FvH4_3g06801	0.3	CHG
Fvb3	4022520	4022520	1	28°C	18°C	0.297297	0.757576	FvH4_3g06940	0.460278	CHG
Fvb3	4243351	4243351	1	28°C	18°C	0.0091743	0.157303	FvH4_3g07140	0.148129	CHG
Fvb3	4533350	4533350	1	28°C	18°C	0.166667	0.65	FvH4_3g07720	0.483333	CHG
Fvb3	4778020	4778020	1	28°C	18°C	0.5	0.803922	FvH4_3g08122	0.303922	CHG
Fvb3	4878957	4878987	2	28°C	18°C	0.412587	0.774193	FvH4_3g08350	0.361606	CHG
Fvb3	5482314	5482314	1	28°C	18°C	0	0.15126	FvH4_3g09390	0.15126	CHG
Fvb3	5592114	5592114	1	28°C	18°C	0.551724	0.893617	FvH4_3g09620	0.341893	CHG
Fvb3	6634647	6634647	1	28°C	18°C	0.203704	0.555556	FvH4_3g11260	0.351852	CHG
Fvb3	7223969	7223969	1	28°C	18°C	0.527273	0.892308	FvH4_3g12191	0.365035	CHG
Fvb3	7309972	7309972	1	28°C	18°C	0.751323	0.870036	FvH4_3g12332	0.118713	CHG
Fvb3	7310526	7310618	2	28°C	18°C	0.61413	0.749357	FvH4_3g12332	0.135227	CHG
Fvb3	7313231	7313231	1	28°C	18°C	0.867797	0.961207	FvH4_3g12332	0.0934103	CHG
Fvb3	7534423	7534423	1	28°C	18°C	0.438356	0.77551	FvH4_3g12633	0.337154	CHG
Fvb3	7535255	7535255	1	28°C	18°C	0.0677966	0.416667	FvH4_3g12633	0.34887	CHG
Fvb3	7623982	7623982	1	28°C	18°C	0.152174	0.575758	FvH4_3g12740	0.423584	CHG
Fvb3	7982027	7982027	1	28°C	18°C	0.132076	0.509804	FvH4_3g13351	0.377728	CHG
Fvb3	8147342	8147342	1	28°C	18°C	0.421875	0.86	FvH4_3g13562	0.438125	CHG
Fvb3	8159086	8159086	1	28°C	18°C	0.0333333	0.355556	FvH4_3g13600	0.322222	CHG
Fvb3	8485711	8485711	1	28°C	18°C	0.632653	0.910256	FvH4_3g14114	0.277603	CHG
Fvb3	8914015	8914015	1	28°C	18°C	0.288288	0.591549	FvH4_3g14440	0.303261	CHG
Fvb3	10343508	10343508	1	28°C	18°C	0.607143	0.894737	FvH4_3g16430	0.287594	CHG
Fvb3	10534426	10534426	1	28°C	18°C	0.282609	0.74359	FvH4_3g16711	0.460981	CHG
Fvb3	10612345	10612345	1	28°C	18°C	0.47561	0.78125	FvH4_3g16771	0.30564	CHG
Fvb3	10968254	10968254	1	28°C	18°C	0.302326	0.727273	FvH4_3g17260	0.424947	CHG
Fvb3	10982919	10982919	1	28°C	18°C	0.568807	0.816092	FvH4_3g17262	0.247285	CHG
Fvb3	11364231	11364231	1	28°C	18°C	0.23913	0.578947	FvH4_3g17850	0.339817	CHG
Fvb3	11423342	11423386	3	28°C	18°C	0.116402	0.457286	FvH4_3g17940	0.340884	CHG
Fvb3	11496495	11496495	1	28°C	18°C	0.6	0.951219	FvH4_3g18061	0.35122	CHG
Fvb3	11695170	11695246	6	28°C	18°C	0.146965	0.402381	FvH4_3g18300	0.255416	CHG
Fvb3	11810621	11810621	1	28°C	18°C	0.733333	0.943662	FvH4_3g18481	0.210329	CHG
Fvb3	11813857	11813857	1	28°C	18°C	0.156863	0.673077	FvH4_3g18490	0.516214	CHG
Fvb3	12488128	12488128	1	28°C	18°C	0.681319	0.897059	FvH4_3g19340	0.21574	CHG
Fvb3	13063822	13063860	2	28°C	18°C	0.310345	0.72	FvH4_3g19920	0.409655	CHG
Fvb3	13283059	13283059	1	28°C	18°C	0.0612245	0.481482	FvH4_3g20230	0.420257	CHG
Fvb3	13304546	13304546	1	28°C	18°C	0.0235294	0.269231	FvH4_3g20240	0.245701	CHG
Fvb3	14008583	14008583	1	28°C	18°C	0.621951	0.873418	FvH4_3g20980	0.251466	CHG
Fvb3	14009096	14009096	1	28°C	18°C	0.435484	0.738461	FvH4_3g20980	0.302978	CHG
Fvb3	14105314	14105344	2	28°C	18°C	0.216981	0.50365	FvH4_3g21080	0.286668	CHG
Fvb3	14112866	14112866	1	28°C	18°C	0.361111	0.730159	FvH4_3g21083	0.369048	CHG
Fvb3	14530187	14530187	1	28°C	18°C	0.0752688	0.306452	FvH4_3g21441	0.231183	CHG
Fvb3	14604613	14604613	1	28°C	18°C	0.71134	0.9375	FvH4_3g21492	0.22616	CHG
Fvb3	14984892	14984892	1	28°C	18°C	0.205607	0.431579	FvH4_3g21920	0.225971	CHG
Fvb3	15155343	15155343	1	28°C	18°C	0.0294118	0.403846	FvH4_3g22110	0.374434	CHG
Fvb3	16212599	16212599	1	28°C	18°C	0.519231	0.815385	FvH4_3g23141	0.296154	CHG
Fvb3	16838600	16838600	1	18°C	28°C	0.146154	0.0183486	FvH4_3g23760	-0.127805	CHG
Fvb3	16838600	16838600	1	18°C	28°C	0.146154	0.0183486	FvH4_3g23761	-0.127805	CHG
Fvb3	17073248	17073248	1	28°C	18°C	0.325581	0.666667	FvH4_3g24000	0.341085	CHG
Fvb3	17152797	17152797	1	28°C	18°C	0.722222	0.922222	FvH4_3g24140	0.2	CHG
Fvb3	17242066	17242066	1	28°C	18°C	0.3	0.655738	FvH4_3g24241	0.355738	CHG
Fvb3	18338039	18338039	1	28°C	18°C	0.425	0.894737	FvH4_3g25441	0.469737	CHG
Fvb3	18490531	18490531	1	28°C	18°C	0.0151515	0.318182	FvH4_3g25580	0.30303	CHG
Fvb3	19300377	19300377	1	28°C	18°C	0.405405	0.694915	FvH4_3g26313	0.28951	CHG
Fvb3	20130274	20130274	1	28°C	18°C	0.0540541	0.424242	FvH4_3g27030	0.370188	CHG
Fvb3	20370440	20370468	2	28°C	18°C	0.089172	0.445946	FvH4_3g27273	0.356774	CHG
Fvb3	20458866	20458866	1	28°C	18°C	0.4	0.795454	FvH4_3g27400	0.395454	CHG
Fvb3	20477201	20477201	1	28°C	18°C	0.859779	0.956731	FvH4_3g27411	0.0969522	CHG
Fvb3	20568001	20568001	1	28°C	18°C	0.822464	0.957198	FvH4_3g27500	0.134735	CHG
Fvb3	20568390	20568539	3	28°C	18°C	0.528455	0.707006	FvH4_3g27500	0.178551	CHG
Fvb3	20708172	20708172	1	28°C	18°C	0.0617284	0.347222	FvH4_3g27650	0.285494	CHG
Fvb3	20887050	20887050	1	28°C	18°C	0.414634	0.7	FvH4_3g27851	0.285366	CHG
Fvb3	21113734	21113734	1	28°C	18°C	0	0.148148	FvH4_3g28110	0.148148	CHG
Fvb3	21448819	21448819	1	28°C	18°C	0.271429	0.565217	FvH4_3g28461	0.293789	CHG
Fvb3	21534323	21534323	1	28°C	18°C	0.107143	0.394737	FvH4_3g28522	0.287594	CHG
Fvb3	21896213	21896213	1	28°C	18°C	0.0222222	0.323529	FvH4_3g28881	0.301307	CHG
Fvb3	22001714	22001896	3	28°C	18°C	0.313846	0.686833	FvH4_3g28920	0.372987	CHG
Fvb3	22101040	22101057	2	28°C	18°C	0.101266	0.44186	FvH4_3g28990	0.340595	CHG
Fvb3	22111745	22111745	1	28°C	18°C	0.0888889	0.469388	FvH4_3g29000	0.380499	CHG
Fvb3	22114375	22114375	1	28°C	18°C	0.0512821	0.297619	FvH4_3g29000	0.246337	CHG
Fvb3	22167868	22167868	1	28°C	18°C	0.183333	0.510638	FvH4_3g29040	0.327305	CHG
Fvb3	22447200	22447200	1	28°C	18°C	0.0925926	0.422222	FvH4_3g29341	0.32963	CHG
Fvb3	22487684	22487684	1	28°C	18°C	0.283333	0.608696	FvH4_3g29390	0.325362	CHG
Fvb3	22954482	22954482	1	28°C	18°C	0.444444	0.842105	FvH4_3g29861	0.397661	CHG
Fvb3	23347957	23347957	1	28°C	18°C	0.507042	0.797297	FvH4_3g30120	0.290255	CHG
Fvb3	23709875	23709875	1	28°C	18°C	0.363636	0.787879	FvH4_3g30441	0.424242	CHG
Fvb3	23712585	23712585	1	28°C	18°C	0.342857	0.780488	FvH4_3g30441	0.437631	CHG
Fvb3	23777363	23777363	1	28°C	18°C	0.382716	0.684932	FvH4_3g30491	0.302216	CHG
Fvb3	23971943	23971943	1	28°C	18°C	0.25	0.647059	FvH4_3g30620	0.397059	CHG
Fvb3	24941340	24941492	2	28°C	18°C	0.439213	0.525562	FvH4_3g31131	0.0863489	CHG
Fvb3	25425319	25425319	1	28°C	18°C	0.630435	0.87013	FvH4_3g31373	0.239695	CHG
Fvb3	25586416	25586416	1	28°C	18°C	0.507042	0.785714	FvH4_3g31400	0.278672	CHG
Fvb3	26586520	26586520	1	28°C	18°C	0.276119	0.551282	FvH4_3g31746	0.275163	CHG
Fvb3	27335867	27336202	4	28°C	18°C	0.120536	0.323029	FvH4_3g32082	0.202494	CHG
Fvb3	28026040	28026040	1	28°C	18°C	0.45	0.840909	FvH4_3g32706	0.390909	CHG
Fvb3	28124706	28124706	1	28°C	18°C	0.441558	0.851852	FvH4_3g32804	0.410293	CHG
Fvb3	28235531	28235531	1	28°C	18°C	0.392157	0.808511	FvH4_3g32841	0.416354	CHG
Fvb3	28357408	28357513	2	28°C	18°C	0.535088	0.867257	FvH4_3g32990	0.332169	CHG
Fvb3	28860700	28860700	1	28°C	18°C	0.166667	0.588235	FvH4_3g33460	0.421569	CHG
Fvb3	29220082	29220082	1	28°C	18°C	0.477612	0.853658	FvH4_3g33711	0.376047	CHG
Fvb3	29274488	29274488	1	28°C	18°C	0.38806	0.790698	FvH4_3g33810	0.402638	CHG
Fvb3	29394717	29394717	1	28°C	18°C	0.439024	0.776119	FvH4_3g33970	0.337095	CHG
Fvb3	29513169	29513169	1	28°C	18°C	0.511628	0.878049	FvH4_3g34101	0.366421	CHG
Fvb3	29617620	29617620	1	28°C	18°C	0.806818	1	FvH4_3g34182	0.193182	CHG
Fvb3	29618938	29619182	2	28°C	18°C	0.802765	0.853383	FvH4_3g34182	0.0506182	CHG
Fvb3	29913996	29913996	1	28°C	18°C	0.301724	0.580247	FvH4_3g34520	0.278523	CHG
Fvb3	30273558	30273558	1	28°C	18°C	0.722222	0.965517	FvH4_3g35060	0.243295	CHG
Fvb3	30590401	30590401	1	28°C	18°C	0.783439	0.921053	FvH4_3g35640	0.137613	CHG
Fvb3	30595125	30595125	1	28°C	18°C	0.261905	0.85	FvH4_3g35650	0.588095	CHG
Fvb3	30777291	30777291	1	28°C	18°C	0.671233	0.947368	FvH4_3g35861	0.276135	CHG
Fvb3	31241247	31241327	5	28°C	18°C	0.198925	0.475046	FvH4_3g36450	0.276122	CHG
Fvb3	31242464	31242464	1	28°C	18°C	0.227848	0.558442	FvH4_3g36450	0.330593	CHG
Fvb3	31297560	31297560	1	28°C	18°C	0.408163	0.875	FvH4_3g36540	0.466837	CHG
Fvb3	31322370	31322370	1	28°C	18°C	0.245283	0.581395	FvH4_3g36580	0.336112	CHG
Fvb3	31324327	31324327	1	28°C	18°C	0.66	1	FvH4_3g36580	0.34	CHG
Fvb3	31363534	31363534	1	28°C	18°C	0.543478	0.836735	FvH4_3g36620	0.293256	CHG
Fvb3	31793930	31793971	2	28°C	18°C	0.503333	0.784615	FvH4_3g37082	0.281282	CHG
Fvb3	32145112	32145112	1	28°C	18°C	0	0.235294	FvH4_3g37470	0.235294	CHG
Fvb3	32153312	32153312	1	28°C	18°C	0.828571	0.987179	FvH4_3g37471	0.158608	CHG
Fvb3	32197074	32197074	1	28°C	18°C	0.900621	0.96997	FvH4_3g37510	0.0693489	CHG
Fvb3	32197853	32197853	1	28°C	18°C	0.877384	0.959375	FvH4_3g37510	0.0819908	CHG
Fvb3	32856741	32856741	1	28°C	18°C	0.704918	0.964286	FvH4_3g38481	0.259368	CHG
Fvb3	33143615	33143615	1	28°C	18°C	0.6	0.892308	FvH4_3g38842	0.292308	CHG
Fvb3	33161748	33161748	1	28°C	18°C	0.754464	0.894118	FvH4_3g38851	0.139653	CHG
Fvb3	33640180	33640180	1	28°C	18°C	0.494737	0.779412	FvH4_3g39581	0.284675	CHG
Fvb3	34748034	34748034	1	28°C	18°C	0.08	0.333333	FvH4_3g41350	0.253333	CHG
Fvb3	35167684	35167684	1	18°C	28°C	0.425532	0.0697674	FvH4_3g42050	-0.355764	CHG
Fvb3	35558486	35558486	1	28°C	18°C	0.150943	0.5	FvH4_3g42560	0.349057	CHG
Fvb3	35809441	35809441	1	28°C	18°C	0.489362	0.790123	FvH4_3g42832	0.300762	CHG
Fvb3	35948983	35948996	2	28°C	18°C	0	0.0843882	FvH4_3g43030	0.0843882	CHG
Fvb3	36074133	36074133	1	28°C	18°C	0.154303	0.308157	FvH4_3g43192	0.153854	CHG
Fvb3	36521119	36521119	1	28°C	18°C	0.09375	0.436364	FvH4_3g43850	0.342614	CHG
Fvb3	37206129	37206129	1	28°C	18°C	0.0172414	0.224719	FvH4_3g44670	0.207478	CHG
Fvb3	37845772	37845772	1	28°C	18°C	0	0.114583	FvH4_3g45643	0.114583	CHG
Fvb3	38056445	38056445	1	28°C	18°C	0.363636	0.735849	FvH4_3g45881	0.372213	CHG
Fvb3	38203723	38203723	1	28°C	18°C	0.157895	0.5625	FvH4_3g46010	0.404605	CHG
Fvb4	253995	253995	1	28°C	18°C	0.630769	0.903846	FvH4_4g00221	0.273077	CHG
Fvb4	331746	331746	1	28°C	18°C	0.280702	0.704546	FvH4_4g00331	0.423844	CHG
Fvb4	476390	476390	1	28°C	18°C	0.0273973	0.264151	FvH4_4g00530	0.236754	CHG
Fvb4	954948	954948	1	28°C	18°C	0.380952	0.785714	FvH4_4g00985	0.404762	CHG
Fvb4	1422822	1422822	1	28°C	18°C	0.575342	0.870968	FvH4_4g01621	0.295625	CHG
Fvb4	1951282	1951282	1	28°C	18°C	0.806452	0.97619	FvH4_4g02102	0.169739	CHG
Fvb4	1974824	1974824	1	28°C	18°C	0.16	0.59375	FvH4_4g02131	0.43375	CHG
Fvb4	2047759	2047759	1	28°C	18°C	0.272727	0.75	FvH4_4g02220	0.477273	CHG
Fvb4	2152592	2152592	1	28°C	18°C	0.606383	0.864583	FvH4_4g02340	0.2582	CHG
Fvb4	2222817	2222817	1	28°C	18°C	0.425532	0.757576	FvH4_4g02410	0.332044	CHG
Fvb4	3129652	3129652	1	28°C	18°C	0.416667	0.866667	FvH4_4g03480	0.45	CHG
Fvb4	3497014	3497014	1	28°C	18°C	0.444444	0.836066	FvH4_4g04030	0.391621	CHG
Fvb4	3863506	3863506	1	28°C	18°C	0.5	0.707865	FvH4_4g04520	0.207865	CHG
Fvb4	4110422	4110422	1	28°C	18°C	0.586956	0.911111	FvH4_4g04720	0.324155	CHG
Fvb4	4167190	4167190	1	28°C	18°C	0.0408163	0.301887	FvH4_4g04780	0.26107	CHG
Fvb4	4268414	4268414	1	28°C	18°C	0.357143	0.735294	FvH4_4g04910	0.378151	CHG
Fvb4	4431458	4431458	1	28°C	18°C	0.527273	0.729167	FvH4_4g05150	0.201894	CHG
Fvb4	4652842	4653106	3	28°C	18°C	0.452172	0.533352	FvH4_4g05351	0.0811797	CHG
Fvb4	4653826	4653826	1	28°C	18°C	0.511587	0.629454	FvH4_4g05351	0.117867	CHG
Fvb4	5263133	5263133	1	28°C	18°C	0.813397	0.949367	FvH4_4g05873	0.13597	CHG
Fvb4	5601536	5601536	1	28°C	18°C	0.578947	0.885714	FvH4_4g06281	0.306767	CHG
Fvb4	5646146	5646191	3	28°C	18°C	0.306358	0.794643	FvH4_4g06340	0.488285	CHG
Fvb4	5655815	5655815	1	28°C	18°C	0.349398	0.694915	FvH4_4g06341	0.345518	CHG
Fvb4	6029878	6029878	1	28°C	18°C	0.757143	0.981818	FvH4_4g06721	0.224675	CHG
Fvb4	6207307	6207430	3	28°C	18°C	0.278571	0.626911	FvH4_4g06881	0.34834	CHG
Fvb4	6208571	6208660	6	28°C	18°C	0.192434	0.488223	FvH4_4g06881	0.295789	CHG
Fvb4	6302209	6302209	1	28°C	18°C	0.660377	0.951219	FvH4_4g06941	0.290842	CHG
Fvb4	6474631	6474639	2	28°C	18°C	0.229358	0.490683	FvH4_4g07070	0.261325	CHG
Fvb4	6924250	6924250	1	28°C	18°C	0.539474	0.836364	FvH4_4g07530	0.29689	CHG
Fvb4	7103426	7103426	1	28°C	18°C	0.507463	0.909091	FvH4_4g07672	0.401628	CHG
Fvb4	7181365	7181365	1	28°C	18°C	0.742424	0.982456	FvH4_4g07723	0.240032	CHG
Fvb4	7737572	7737572	1	28°C	18°C	0.66129	0.934426	FvH4_4g08081	0.273136	CHG
Fvb4	7757277	7757277	1	28°C	18°C	0.288889	0.702128	FvH4_4g08083	0.413239	CHG
Fvb4	8092799	8092799	1	28°C	18°C	0.492537	0.793103	FvH4_4g08230	0.300566	CHG
Fvb4	8133643	8133643	1	18°C	28°C	0.289855	0.0989011	FvH4_4g08250	-0.190954	CHG
Fvb4	8133643	8133643	1	18°C	28°C	0.289855	0.0989011	FvH4_4g08251	-0.190954	CHG
Fvb4	8915008	8915023	2	18°C	28°C	0.430279	0.164609	FvH4_4g08601	-0.26567	CHG
Fvb4	9279579	9279579	1	28°C	18°C	0.5	0.860465	FvH4_4g08721	0.360465	CHG
Fvb4	10557053	10557053	1	28°C	18°C	0.508772	0.837209	FvH4_4g09151	0.328437	CHG
Fvb4	10664276	10664276	1	28°C	18°C	0.210526	0.581818	FvH4_4g09202	0.371292	CHG
Fvb4	10897244	10897244	1	28°C	18°C	0.181818	0.625	FvH4_4g09321	0.443182	CHG
Fvb4	11347283	11347379	2	28°C	18°C	0.231317	0.509579	FvH4_4g09560	0.278262	CHG
Fvb4	13052035	13052035	1	28°C	18°C	0.588235	0.939394	FvH4_4g10132	0.351159	CHG
Fvb4	13384981	13385211	6	28°C	18°C	0.365918	0.683607	FvH4_4g10220	0.317688	CHG
Fvb4	13579043	13579043	1	28°C	18°C	0.318182	0.531915	FvH4_4g10253	0.213733	CHG
Fvb4	13782206	13782206	1	28°C	18°C	0.462185	0.73494	FvH4_4g10311	0.272755	CHG
Fvb4	14183228	14183228	1	28°C	18°C	0.08	0.347826	FvH4_4g10462	0.267826	CHG
Fvb4	14317799	14317799	1	28°C	18°C	0.581395	0.907407	FvH4_4g10570	0.326012	CHG
Fvb4	14366076	14366076	1	28°C	18°C	0.0727273	0.456522	FvH4_4g10640	0.383794	CHG
Fvb4	14366076	14366076	1	28°C	18°C	0.0727273	0.456522	FvH4_4g10641	0.383794	CHG
Fvb4	14640962	14640962	1	28°C	18°C	0.111111	0.488889	FvH4_4g10960	0.377778	CHG
Fvb4	14675693	14675693	1	28°C	18°C	0.554217	0.762963	FvH4_4g10962	0.208746	CHG
Fvb4	14795650	14795650	1	28°C	18°C	0.354167	0.74	FvH4_4g11060	0.385833	CHG
Fvb4	14890466	14890709	4	28°C	18°C	0.550325	0.687138	FvH4_4g11065	0.136813	CHG
Fvb4	14976775	14976775	1	28°C	18°C	0.490196	0.820225	FvH4_4g11180	0.330029	CHG
Fvb4	14977795	14977989	2	28°C	18°C	0.286573	0.484262	FvH4_4g11180	0.197688	CHG
Fvb4	14978305	14978525	5	28°C	18°C	0.288696	0.608018	FvH4_4g11180	0.319322	CHG
Fvb4	15137306	15137306	1	28°C	18°C	0.777778	0.987013	FvH4_4g11391	0.209235	CHG
Fvb4	15138810	15138810	1	28°C	18°C	0.5	0.886792	FvH4_4g11392	0.386792	CHG
Fvb4	15140422	15140422	1	28°C	18°C	0.533333	0.914894	FvH4_4g11392	0.38156	CHG
Fvb4	15151099	15151284	3	28°C	18°C	0.501511	0.710843	FvH4_4g11392	0.209333	CHG
Fvb4	15155735	15155745	2	28°C	18°C	0.520231	0.852113	FvH4_4g11392	0.331881	CHG
Fvb4	15158448	15158448	1	28°C	18°C	0.669903	0.904762	FvH4_4g11392	0.234859	CHG
Fvb4	15276453	15276453	1	28°C	18°C	0.163265	0.369127	FvH4_4g11540	0.205862	CHG
Fvb4	15434654	15434654	1	28°C	18°C	0.248804	0.521008	FvH4_4g11710	0.272205	CHG
Fvb4	16616831	16617039	2	28°C	18°C	0.729114	0.906593	FvH4_4g12942	0.17748	CHG
Fvb4	16617827	16617827	1	28°C	18°C	0.602564	0.909091	FvH4_4g12942	0.306527	CHG
Fvb4	17083393	17083393	1	28°C	18°C	0.0086957	0.140496	FvH4_4g13490	0.1318	CHG
Fvb4	17204810	17204810	1	28°C	18°C	0.339623	0.677419	FvH4_4g13651	0.337797	CHG
Fvb4	17211050	17211050	1	28°C	18°C	0.175	0.607843	FvH4_4g13660	0.432843	CHG
Fvb4	17291446	17291446	1	28°C	18°C	0.0645161	0.457143	FvH4_4g13770	0.392627	CHG
Fvb4	17385790	17385790	1	28°C	18°C	0.225	0.642857	FvH4_4g13870	0.417857	CHG
Fvb4	17385790	17385790	1	28°C	18°C	0.225	0.642857	FvH4_4g13871	0.417857	CHG
Fvb4	17777599	17777599	1	28°C	18°C	0.816326	0.976471	FvH4_4g14181	0.160144	CHG
Fvb4	17880041	17880041	1	28°C	18°C	0.491525	0.846154	FvH4_4g14287	0.354628	CHG
Fvb4	18144929	18145524	13	28°C	18°C	0.478136	0.605715	FvH4_4g14460	0.127579	CHG
Fvb4	18280156	18280159	2	28°C	18°C	0.339286	0.657407	FvH4_4g14569	0.318122	CHG
Fvb4	19209946	19209946	1	28°C	18°C	0.3625	0.75	FvH4_4g15488	0.3875	CHG
Fvb4	19828556	19828556	1	28°C	18°C	0.416667	0.8	FvH4_4g15891	0.383333	CHG
Fvb4	19892898	19892898	1	28°C	18°C	0.784483	0.964286	FvH4_4g15932	0.179803	CHG
Fvb4	20305956	20305956	1	28°C	18°C	0.473684	0.871795	FvH4_4g16310	0.398111	CHG
Fvb4	20913604	20913604	1	28°C	18°C	0.212121	0.514706	FvH4_4g17020	0.302585	CHG
Fvb4	21195030	21195030	1	28°C	18°C	0.193548	0.609756	FvH4_4g17211	0.416208	CHG
Fvb4	21541521	21541521	1	28°C	18°C	0.53271	0.80531	FvH4_4g17641	0.272599	CHG
Fvb4	21580181	21580181	1	28°C	18°C	0.454545	0.877551	FvH4_4g17671	0.423006	CHG
Fvb4	22074314	22074314	1	28°C	18°C	0.5	0.886364	FvH4_4g18133	0.386364	CHG
Fvb4	22241626	22241636	2	28°C	18°C	0.1	0.625	FvH4_4g18290	0.525	CHG
Fvb4	22459586	22459586	1	28°C	18°C	0.309091	0.75	FvH4_4g18591	0.440909	CHG
Fvb4	22474684	22474684	1	28°C	18°C	0.3125	0.735849	FvH4_4g18593	0.423349	CHG
Fvb4	22497690	22497690	1	28°C	18°C	0	0.172414	FvH4_4g18640	0.172414	CHG
Fvb4	23058072	23058072	1	28°C	18°C	0.0350877	0.266667	FvH4_4g19400	0.231579	CHG
Fvb4	23447940	23447940	1	28°C	18°C	0.660714	0.933333	FvH4_4g20003	0.272619	CHG
Fvb4	23494764	23494782	2	28°C	18°C	0.027027	0.585366	FvH4_4g20070	0.558339	CHG
Fvb4	23541021	23541021	1	28°C	18°C	0.487179	0.8	FvH4_4g20200	0.312821	CHG
Fvb4	23773346	23773346	1	28°C	18°C	0.0344828	0.333333	FvH4_4g20620	0.298851	CHG
Fvb4	24158694	24158694	1	28°C	18°C	0.761798	0.879085	FvH4_4g20982	0.117287	CHG
Fvb4	25129968	25129968	1	28°C	18°C	0.46875	0.73494	FvH4_4g22250	0.26619	CHG
Fvb4	25437799	25437799	1	28°C	18°C	0.0212766	0.3125	FvH4_4g22710	0.291223	CHG
Fvb4	26619794	26619794	1	28°C	18°C	0.533333	0.865672	FvH4_4g24450	0.332338	CHG
Fvb4	26706633	26706633	1	28°C	18°C	0.62	0.970588	FvH4_4g24604	0.350588	CHG
Fvb4	26936779	26936779	1	28°C	18°C	0.185185	0.541667	FvH4_4g25010	0.356482	CHG
Fvb4	27039768	27039768	1	28°C	18°C	0.411111	0.689655	FvH4_4g25190	0.278544	CHG
Fvb4	27069267	27069267	1	28°C	18°C	0.0327869	0.27027	FvH4_4g25230	0.237483	CHG
Fvb4	27585853	27585853	1	28°C	18°C	0.735632	0.941748	FvH4_4g25990	0.206115	CHG
Fvb4	28746695	28746695	1	28°C	18°C	0.2	0.596491	FvH4_4g27952	0.396491	CHG
Fvb4	28928083	28928083	1	28°C	18°C	0	0.1	FvH4_4g28241	0.1	CHG
Fvb4	29652151	29652151	1	28°C	18°C	0.0595238	0.24	FvH4_4g29570	0.180476	CHG
Fvb4	30107942	30107942	1	28°C	18°C	0.136364	0.694444	FvH4_4g30540	0.558081	CHG
Fvb4	30155202	30155202	1	28°C	18°C	0.238095	0.652174	FvH4_4g30622	0.414079	CHG
Fvb4	30156912	30156912	1	28°C	18°C	0.735632	0.955224	FvH4_4g30623	0.219592	CHG
Fvb4	30159275	30159275	1	28°C	18°C	0.476635	0.820513	FvH4_4g30623	0.343877	CHG
Fvb4	30161297	30161297	1	28°C	18°C	0.71028	0.908046	FvH4_4g30623	0.197766	CHG
Fvb4	31138303	31138312	2	28°C	18°C	0.205607	0.528736	FvH4_4g32497	0.323128	CHG
Fvb4	31149898	31149898	1	28°C	18°C	0.77686	0.946903	FvH4_4g32499	0.170043	CHG
Fvb4	31336381	31336381	1	28°C	18°C	0	0.267857	FvH4_4g32891	0.267857	CHG
Fvb4	31699206	31699206	1	18°C	28°C	0.150443	0.0098039	FvH4_4g33470	-0.140639	CHG
Fvb4	32098429	32098433	2	28°C	18°C	0	0.13089	FvH4_4g34150	0.13089	CHG
Fvb4	32304886	32304886	1	28°C	18°C	0.428571	0.897436	FvH4_4g34660	0.468865	CHG
Fvb4	33305935	33305935	1	28°C	18°C	0.015748	0.170732	FvH4_4g36312	0.154984	CHG
Fvb4	33350114	33350114	1	28°C	18°C	0.0238095	0.384615	FvH4_4g36390	0.360806	CHG
Fvb4	33452395	33452395	1	28°C	18°C	0	0.232143	FvH4_4g36560	0.232143	CHG
Fvb5	592083	592083	1	28°C	18°C	0.0789474	0.53125	FvH4_5g01010	0.452303	CHG
Fvb5	1047977	1047977	1	28°C	18°C	0.0434783	0.351852	FvH4_5g01630	0.308374	CHG
Fvb5	1219506	1219506	1	28°C	18°C	0.590909	0.935484	FvH4_5g01943	0.344575	CHG
Fvb5	1219923	1219923	1	28°C	18°C	0.18421	0.52	FvH4_5g01943	0.33579	CHG
Fvb5	1419403	1419403	1	28°C	18°C	0.150685	0.521127	FvH4_5g02310	0.370442	CHG
Fvb5	1494533	1494533	1	28°C	18°C	0.665179	0.855556	FvH4_5g02451	0.190377	CHG
Fvb5	2815186	2815186	1	28°C	18°C	0.779412	0.981132	FvH4_5g04764	0.20172	CHG
Fvb5	2824738	2824738	1	28°C	18°C	0.753846	0.969231	FvH4_5g04767	0.215385	CHG
Fvb5	3233646	3233646	1	28°C	18°C	0.0769231	0.454545	FvH4_5g05490	0.377622	CHG
Fvb5	4212768	4212768	1	28°C	18°C	0.0961538	0.387755	FvH4_5g07220	0.291601	CHG
Fvb5	4456090	4456110	2	28°C	18°C	0.641577	0.874251	FvH4_5g07651	0.232674	CHG
Fvb5	4462033	4462033	1	28°C	18°C	0.816326	0.984127	FvH4_5g07653	0.1678	CHG
Fvb5	4604100	4604254	3	28°C	18°C	0.683812	0.792208	FvH4_5g07921	0.108395	CHG
Fvb5	4618128	4618128	1	28°C	18°C	0.326531	0.677966	FvH4_5g07950	0.351436	CHG
Fvb5	4684259	4684291	2	28°C	18°C	0.621277	0.812866	FvH4_5g08024	0.191589	CHG
Fvb5	4733855	4733855	1	18°C	28°C	0.245614	0.045045	FvH4_5g08110	-0.200569	CHG
Fvb5	5952511	5952511	1	28°C	18°C	0.0697674	0.393443	FvH4_5g10450	0.323675	CHG
Fvb5	7411825	7411839	2	28°C	18°C	0.147059	0.505618	FvH4_5g13113	0.358559	CHG
Fvb5	7917941	7917941	1	28°C	18°C	0.0333333	0.291667	FvH4_5g13990	0.258333	CHG
Fvb5	8675272	8675272	1	28°C	18°C	0.537313	0.846154	FvH4_5g15310	0.30884	CHG
Fvb5	8679673	8679673	1	28°C	18°C	0.465116	0.833333	FvH4_5g15310	0.368217	CHG
Fvb5	9034258	9034258	1	28°C	18°C	0.771429	0.984127	FvH4_5g15942	0.212698	CHG
Fvb5	9275967	9276014	3	28°C	18°C	0.193878	0.663934	FvH4_5g16270	0.470057	CHG
Fvb5	10335985	10335985	1	28°C	18°C	0	0.307692	FvH4_5g17990	0.307692	CHG
Fvb5	10351145	10351145	1	28°C	18°C	0.487179	0.87234	FvH4_5g18011	0.385161	CHG
Fvb5	10638508	10638508	1	28°C	18°C	0.534884	0.872727	FvH4_5g18460	0.337844	CHG
Fvb5	10822536	10822536	1	28°C	18°C	0.791667	0.954546	FvH4_5g18832	0.162879	CHG
Fvb5	11259894	11259894	1	28°C	18°C	0.742857	0.984127	FvH4_5g19420	0.24127	CHG
Fvb5	11687429	11687429	1	28°C	18°C	0.355556	0.772727	FvH4_5g19861	0.417172	CHG
Fvb5	12104971	12104971	1	28°C	18°C	0.320988	0.637681	FvH4_5g20432	0.316694	CHG
Fvb5	12427613	12427613	1	28°C	18°C	0.149425	0.412698	FvH4_5g20841	0.263273	CHG
Fvb5	12555499	12555499	1	28°C	18°C	0.677778	0.862275	FvH4_5g20921	0.184498	CHG
Fvb5	12557067	12557067	1	28°C	18°C	0.475676	0.727273	FvH4_5g20921	0.251597	CHG
Fvb5	12755101	12755101	1	28°C	18°C	0.5	0.770833	FvH4_5g21222	0.270833	CHG
Fvb5	13526889	13526889	1	28°C	18°C	0.190476	0.7	FvH4_5g22181	0.509524	CHG
Fvb5	15355978	15355978	1	28°C	18°C	0.0769231	0.516129	FvH4_5g24055	0.439206	CHG
Fvb5	15360061	15360061	1	28°C	18°C	0.0517241	0.42	FvH4_5g24070	0.368276	CHG
Fvb5	15658173	15658173	1	28°C	18°C	0.497561	0.74359	FvH4_5g24301	0.246029	CHG
Fvb5	15659044	15659044	1	28°C	18°C	0.588235	0.866667	FvH4_5g24301	0.278431	CHG
Fvb5	16106199	16106218	2	28°C	18°C	0.0630915	0.168142	FvH4_5g24782	0.10505	CHG
Fvb5	16553218	16553218	1	28°C	18°C	0.414286	0.67033	FvH4_5g25031	0.256044	CHG
Fvb5	16629581	16629581	1	28°C	18°C	0.1875	0.725	FvH4_5g25161	0.5375	CHG
Fvb5	17276914	17276914	1	28°C	18°C	0.731544	0.90678	FvH4_5g25800	0.175236	CHG
Fvb5	17409163	17409163	1	28°C	18°C	0.612903	1	FvH4_5g25931	0.387097	CHG
Fvb5	17672808	17672808	1	28°C	18°C	0.6	0.953488	FvH4_5g26201	0.353488	CHG
Fvb5	17673992	17673992	1	28°C	18°C	0.544555	0.816901	FvH4_5g26201	0.272347	CHG
Fvb5	18083744	18083744	1	28°C	18°C	0.793103	1	FvH4_5g26610	0.206897	CHG
Fvb5	18200734	18200734	1	28°C	18°C	0.0350877	0.263158	FvH4_5g26810	0.22807	CHG
Fvb5	18318367	18318367	1	28°C	18°C	0.692308	0.978261	FvH4_5g27010	0.285953	CHG
Fvb5	18454533	18454533	1	28°C	18°C	0.142857	0.538462	FvH4_5g27182	0.395604	CHG
Fvb5	18698398	18698398	1	28°C	18°C	0.75	0.979592	FvH4_5g27440	0.229592	CHG
Fvb5	19130707	19130748	3	28°C	18°C	0.159021	0.454545	FvH4_5g27890	0.295524	CHG
Fvb5	19328849	19328849	1	28°C	18°C	0	0.22	FvH4_5g28120	0.22	CHG
Fvb5	19559429	19559622	14	28°C	18°C	0.346154	0.769318	FvH4_5g28402	0.423164	CHG
Fvb5	19596696	19596696	1	28°C	18°C	0.162162	0.6	FvH4_5g28440	0.437838	CHG
Fvb5	19608768	19608901	3	28°C	18°C	0.43578	0.745192	FvH4_5g28460	0.309412	CHG
Fvb5	19609312	19609332	2	28°C	18°C	0.418919	0.875	FvH4_5g28460	0.456081	CHG
Fvb5	19610438	19610438	1	28°C	18°C	0.465116	0.837209	FvH4_5g28460	0.372093	CHG
Fvb5	19759060	19759060	1	28°C	18°C	0.631579	0.918367	FvH4_5g28591	0.286788	CHG
Fvb5	20061725	20061725	1	28°C	18°C	0	0.223881	FvH4_5g28960	0.223881	CHG
Fvb5	20821864	20821864	1	28°C	18°C	0.263158	0.630952	FvH4_5g29941	0.367795	CHG
Fvb5	21031471	21031471	1	28°C	18°C	0.275862	0.634146	FvH4_5g30110	0.358284	CHG
Fvb5	21031471	21031471	1	28°C	18°C	0.275862	0.634146	FvH4_5g30120	0.358284	CHG
Fvb5	21079189	21079189	1	28°C	18°C	0.526786	0.797297	FvH4_5g30172	0.270512	CHG
Fvb5	21083292	21083365	2	28°C	18°C	0.782918	0.916	FvH4_5g30172	0.133082	CHG
Fvb5	21245932	21245932	1	28°C	18°C	0.533981	0.779221	FvH4_5g30343	0.24524	CHG
Fvb5	21754863	21754863	1	28°C	18°C	0.581081	0.871429	FvH4_5g30881	0.290347	CHG
Fvb5	23003545	23003545	1	28°C	18°C	0.0322581	0.5	FvH4_5g31900	0.467742	CHG
Fvb5	23055577	23055577	1	28°C	18°C	0.482353	0.776316	FvH4_5g31950	0.293963	CHG
Fvb5	24467261	24467261	1	28°C	18°C	0.733333	0.982759	FvH4_5g33781	0.249425	CHG
Fvb5	24872834	24872834	1	28°C	18°C	0.509434	0.830508	FvH4_5g34190	0.321074	CHG
Fvb5	24872834	24872834	1	28°C	18°C	0.509434	0.830508	FvH4_5g34193	0.321074	CHG
Fvb5	25306904	25306904	1	28°C	18°C	0.476923	0.79661	FvH4_5g34600	0.319687	CHG
Fvb5	25808038	25808038	1	28°C	18°C	0.377551	0.704918	FvH4_5g35251	0.327367	CHG
Fvb5	26009358	26009358	1	28°C	18°C	0	0.169231	FvH4_5g35500	0.169231	CHG
Fvb5	26460019	26460232	7	18°C	28°C	0.358079	0.124889	FvH4_5g36090	-0.233189	CHG
Fvb5	26536064	26536064	1	28°C	18°C	0.264706	0.738095	FvH4_5g36191	0.473389	CHG
Fvb5	26571529	26571529	1	28°C	18°C	0.532609	0.835821	FvH4_5g36241	0.303212	CHG
Fvb5	26752186	26752186	1	28°C	18°C	0.676471	0.975	FvH4_5g36480	0.298529	CHG
Fvb5	27427594	27427594	1	28°C	18°C	0.411765	0.875	FvH4_5g37291	0.463235	CHG
Fvb5	27924549	27924549	1	28°C	18°C	0.15873	0.511111	FvH4_5g37874	0.352381	CHG
Fvb5	28263738	28263738	1	28°C	18°C	0.166667	0.666667	FvH4_5g38211	0.5	CHG
Fvb5	28791995	28792078	2	28°C	18°C	0.75124	0.813812	FvH4_5g38971	0.0625725	CHG
Fvb6	47327	47327	1	28°C	18°C	0.189189	0.658537	FvH4_6g00041	0.469347	CHG
Fvb6	199823	199833	2	28°C	18°C	0.430894	0.857143	FvH4_6g00256	0.426248	CHG
Fvb6	255075	255075	1	28°C	18°C	0.0157068	0.205357	FvH4_6g00350	0.18965	CHG
Fvb6	440059	440059	1	28°C	18°C	0.149254	0.462963	FvH4_6g00742	0.313709	CHG
Fvb6	1171317	1171317	1	28°C	18°C	0.375	0.770833	FvH4_6g02023	0.395833	CHG
Fvb6	1171638	1171638	1	28°C	18°C	0.786164	0.94697	FvH4_6g02023	0.160806	CHG
Fvb6	1219495	1219495	1	28°C	18°C	0.628571	0.837209	FvH4_6g02080	0.208638	CHG
Fvb6	1253837	1253837	1	28°C	18°C	0.45946	0.728972	FvH4_6g02122	0.269512	CHG
Fvb6	1503121	1503121	1	28°C	18°C	0.0909091	0.425532	FvH4_6g02600	0.334623	CHG
Fvb6	2068738	2068879	2	28°C	18°C	0.152672	0.474138	FvH4_6g03830	0.321466	CHG
Fvb6	2107490	2107540	2	28°C	18°C	0.453333	0.802721	FvH4_6g03894	0.349388	CHG
Fvb6	2282069	2282069	1	28°C	18°C	0	0.185185	FvH4_6g04200	0.185185	CHG
Fvb6	2717461	2717461	1	18°C	28°C	0.432432	0.0714286	FvH4_6g04900	-0.361004	CHG
Fvb6	3124149	3124149	1	28°C	18°C	0.261539	0.56	FvH4_6g05490	0.298461	CHG
Fvb6	3156663	3156663	1	28°C	18°C	0.491228	0.837838	FvH4_6g05541	0.34661	CHG
Fvb6	3167705	3167705	1	28°C	18°C	0.310345	0.682927	FvH4_6g05543	0.372582	CHG
Fvb6	4028179	4028179	1	28°C	18°C	0.25641	0.77193	FvH4_6g06750	0.51552	CHG
Fvb6	4087237	4087237	1	28°C	18°C	0.192308	0.583333	FvH4_6g06801	0.391026	CHG
Fvb6	4184701	4184701	1	28°C	18°C	0.303571	0.657143	FvH4_6g06940	0.353571	CHG
Fvb6	4385868	4385868	1	28°C	18°C	0.418182	0.84375	FvH4_6g07321	0.425568	CHG
Fvb6	4387616	4387616	1	28°C	18°C	0.263889	0.619048	FvH4_6g07321	0.355159	CHG
Fvb6	4389188	4389188	1	28°C	18°C	0.632184	0.907692	FvH4_6g07321	0.275508	CHG
Fvb6	4394871	4395029	2	28°C	18°C	0.469231	0.741007	FvH4_6g07323	0.271776	CHG
Fvb6	4396451	4396451	1	28°C	18°C	0.666667	1	FvH4_6g07323	0.333333	CHG
Fvb6	4430744	4430744	1	28°C	18°C	0	0.0943396	FvH4_6g07380	0.0943396	CHG
Fvb6	5065669	5065669	1	28°C	18°C	0.65625	0.901961	FvH4_6g08532	0.245711	CHG
Fvb6	5137950	5137950	1	28°C	18°C	0.314286	0.78125	FvH4_6g08622	0.466964	CHG
Fvb6	5140678	5140678	1	28°C	18°C	0.346154	0.78125	FvH4_6g08622	0.435096	CHG
Fvb6	5484350	5484350	1	28°C	18°C	0.173077	0.545454	FvH4_6g09220	0.372378	CHG
Fvb6	6007380	6007449	2	28°C	18°C	0.356164	0.562802	FvH4_6g10131	0.206638	CHG
Fvb6	6046073	6046073	1	28°C	18°C	0.537037	0.903226	FvH4_6g10161	0.366189	CHG
Fvb6	6117421	6117421	1	28°C	18°C	0.3125	0.805556	FvH4_6g10272	0.493056	CHG
Fvb6	6226217	6226217	1	28°C	18°C	0.135593	0.712121	FvH4_6g10401	0.576528	CHG
Fvb6	6319804	6319804	1	28°C	18°C	0.0930233	0.5	FvH4_6g10521	0.406977	CHG
Fvb6	6412232	6412232	1	28°C	18°C	0.643836	0.912281	FvH4_6g10680	0.268445	CHG
Fvb6	6585901	6585901	1	28°C	18°C	0.322581	0.677419	FvH4_6g10990	0.354839	CHG
Fvb6	6826646	6826646	1	28°C	18°C	0.438597	0.837209	FvH4_6g11401	0.398613	CHG
Fvb6	7267768	7267768	1	28°C	18°C	0	0.45946	FvH4_6g12060	0.45946	CHG
Fvb6	7435950	7435950	1	28°C	18°C	0.669811	0.888889	FvH4_6g12311	0.219078	CHG
Fvb6	7466740	7466740	1	28°C	18°C	0.564516	0.86	FvH4_6g12333	0.295484	CHG
Fvb6	7470933	7470933	1	28°C	18°C	0.20548	0.523077	FvH4_6g12350	0.317597	CHG
Fvb6	7748583	7748583	1	28°C	18°C	0.391892	0.727273	FvH4_6g12781	0.335381	CHG
Fvb6	7902221	7902221	1	28°C	18°C	0.617647	0.879121	FvH4_6g13020	0.261474	CHG
Fvb6	7930755	7930755	1	28°C	18°C	0.678571	0.951613	FvH4_6g13040	0.273041	CHG
Fvb6	8621414	8621466	3	28°C	18°C	0.226027	0.662857	FvH4_6g14070	0.43683	CHG
Fvb6	8701320	8701320	1	28°C	18°C	0.244898	0.638298	FvH4_6g14170	0.3934	CHG
Fvb6	8735923	8735923	1	18°C	28°C	0.493671	0.152542	FvH4_6g14240	-0.341129	CHG
Fvb6	9824462	9824462	1	28°C	18°C	0.111111	0.428571	FvH4_6g15750	0.31746	CHG
Fvb6	10091773	10091773	1	28°C	18°C	0.255319	0.725	FvH4_6g16060	0.469681	CHG
Fvb6	10304578	10304578	1	28°C	18°C	0.376471	0.75	FvH4_6g16400	0.373529	CHG
Fvb6	11301086	11301086	1	18°C	28°C	0.144828	0	FvH4_6g17380	-0.144828	CHG
Fvb6	11831629	11831629	1	18°C	28°C	0.589041	0.209302	FvH4_6g18020	-0.379739	CHG
Fvb6	11977665	11977665	1	28°C	18°C	0.425287	0.719298	FvH4_6g18161	0.294011	CHG
Fvb6	12072998	12072998	1	28°C	18°C	0.574074	0.857143	FvH4_6g18281	0.283069	CHG
Fvb6	12187245	12187245	1	28°C	18°C	0.617647	0.914286	FvH4_6g18431	0.296639	CHG
Fvb6	12289649	12289649	1	18°C	28°C	0.186441	0	FvH4_6g18610	-0.186441	CHG
Fvb6	12563302	12563302	1	28°C	18°C	0.5	0.939394	FvH4_6g18961	0.439394	CHG
Fvb6	12572161	12572161	1	28°C	18°C	0.431818	0.8	FvH4_6g18961	0.368182	CHG
Fvb6	12608080	12608160	5	28°C	18°C	0.12336	0.55665	FvH4_6g19040	0.433291	CHG
Fvb6	12614835	12614855	3	28°C	18°C	0.465454	0.789091	FvH4_6g19041	0.323636	CHG
Fvb6	12656313	12656313	1	28°C	18°C	0.046875	0.21875	FvH4_6g19130	0.171875	CHG
Fvb6	12724135	12724135	1	28°C	18°C	0.144578	0.431818	FvH4_6g19270	0.28724	CHG
Fvb6	13015375	13015375	1	28°C	18°C	0.0381679	0.252632	FvH4_6g19470	0.214464	CHG
Fvb6	13124498	13124498	1	28°C	18°C	0.2	0.852941	FvH4_6g19602	0.652941	CHG
Fvb6	13164241	13164256	2	28°C	18°C	0.0983607	0.461539	FvH4_6g19680	0.363178	CHG
Fvb6	13277845	13277845	1	28°C	18°C	0.266667	0.666667	FvH4_6g19792	0.4	CHG
Fvb6	13495127	13495127	1	28°C	18°C	0.25	0.756757	FvH4_6g20050	0.506757	CHG
Fvb6	13660380	13660380	1	28°C	18°C	0.0793651	0.4	FvH4_6g20141	0.320635	CHG
Fvb6	13850581	13850581	1	28°C	18°C	0.290323	0.69697	FvH4_6g20241	0.406647	CHG
Fvb6	14201185	14201185	1	28°C	18°C	0.333333	0.702128	FvH4_6g20603	0.368794	CHG
Fvb6	14396327	14396327	1	28°C	18°C	0	0.3	FvH4_6g20910	0.3	CHG
Fvb6	14432015	14432042	3	28°C	18°C	0.0810811	0.446602	FvH4_6g20922	0.365521	CHG
Fvb6	14831784	14831936	2	28°C	18°C	0.578192	0.675251	FvH4_6g21292	0.097059	CHG
Fvb6	15109552	15109552	1	28°C	18°C	0.47541	0.804348	FvH4_6g21520	0.328938	CHG
Fvb6	15235202	15235202	1	28°C	18°C	0.672897	0.928571	FvH4_6g21672	0.255674	CHG
Fvb6	15756936	15756936	1	28°C	18°C	0.529412	0.923077	FvH4_6g22052	0.393665	CHG
Fvb6	15986795	15986795	1	28°C	18°C	0.747475	0.958333	FvH4_6g22332	0.210859	CHG
Fvb6	16243507	16243562	2	28°C	18°C	0.244681	0.566138	FvH4_6g22600	0.321457	CHG
Fvb6	16417327	16417327	1	28°C	18°C	0.538462	0.883721	FvH4_6g22781	0.345259	CHG
Fvb6	17010980	17010980	1	28°C	18°C	0.725	0.933962	FvH4_6g23161	0.208962	CHG
Fvb6	17338348	17338348	1	28°C	18°C	0.674419	0.974359	FvH4_6g23330	0.29994	CHG
Fvb6	17541454	17541454	1	28°C	18°C	0.0540541	0.241379	FvH4_6g23461	0.187325	CHG
Fvb6	18141334	18141334	1	28°C	18°C	0.037037	0.288461	FvH4_6g24100	0.251424	CHG
Fvb6	18210723	18210723	1	28°C	18°C	0.473684	0.761905	FvH4_6g24140	0.288221	CHG
Fvb6	18545523	18545613	10	28°C	18°C	0.03379	0.322286	FvH4_6g24450	0.288496	CHG
Fvb6	18587875	18587875	1	28°C	18°C	0.647799	0.869565	FvH4_6g24491	0.221767	CHG
Fvb6	18959357	18959357	1	28°C	18°C	0.0769231	0.333333	FvH4_6g25030	0.25641	CHG
Fvb6	19025622	19025622	1	28°C	18°C	0.313725	0.680851	FvH4_6g25082	0.367126	CHG
Fvb6	19512470	19512470	1	28°C	18°C	0.333333	0.590909	FvH4_6g25562	0.257576	CHG
Fvb6	19531661	19531809	4	28°C	18°C	0.418758	0.699262	FvH4_6g25590	0.280504	CHG
Fvb6	19532242	19532453	5	28°C	18°C	0.476744	0.724719	FvH4_6g25600	0.247975	CHG
Fvb6	19532819	19533094	6	28°C	18°C	0.344828	0.646475	FvH4_6g25600	0.301647	CHG
Fvb6	19533474	19533474	1	28°C	18°C	0.339286	0.710526	FvH4_6g25600	0.371241	CHG
Fvb6	19534652	19534903	4	28°C	18°C	0.664291	0.794297	FvH4_6g25600	0.130006	CHG
Fvb6	19535208	19536049	13	28°C	18°C	0.670925	0.831325	FvH4_6g25600	0.1604	CHG
Fvb6	19536318	19536412	2	28°C	18°C	0.599693	0.769457	FvH4_6g25600	0.169763	CHG
Fvb6	19537345	19537345	1	28°C	18°C	0.482143	0.846154	FvH4_6g25600	0.364011	CHG
Fvb6	19632073	19632073	1	28°C	18°C	0.288461	0.610526	FvH4_6g25650	0.322065	CHG
Fvb6	19632363	19633080	15	28°C	18°C	0.544327	0.717378	FvH4_6g25650	0.173051	CHG
Fvb6	19633809	19633809	1	28°C	18°C	0.583333	0.788136	FvH4_6g25650	0.204802	CHG
Fvb6	19634551	19634551	1	28°C	18°C	0.109375	0.40625	FvH4_6g25650	0.296875	CHG
Fvb6	19673361	19673470	2	28°C	18°C	0.274914	0.443431	FvH4_6g25690	0.168517	CHG
Fvb6	19693615	19693615	1	28°C	18°C	0.433962	0.753846	FvH4_6g25710	0.319884	CHG
Fvb6	19803642	19803642	1	28°C	18°C	0.30303	0.8	FvH4_6g25851	0.49697	CHG
Fvb6	19911602	19911602	1	28°C	18°C	0.754098	1	FvH4_6g26032	0.245902	CHG
Fvb6	20104132	20104132	1	28°C	18°C	0.79452	1	FvH4_6g26281	0.20548	CHG
Fvb6	20192255	20192255	1	28°C	18°C	0.230769	0.614286	FvH4_6g26400	0.383516	CHG
Fvb6	20192519	20192544	3	28°C	18°C	0.0353982	0.414414	FvH4_6g26400	0.379016	CHG
Fvb6	20197755	20197755	1	28°C	18°C	0.0273973	0.288136	FvH4_6g26400	0.260738	CHG
Fvb6	20201252	20201252	1	28°C	18°C	0.0357143	0.317073	FvH4_6g26410	0.281359	CHG
Fvb6	20245071	20245071	1	28°C	18°C	0.0288462	0.242857	FvH4_6g26480	0.214011	CHG
Fvb6	20255980	20255980	1	28°C	18°C	0	0.227273	FvH4_6g26490	0.227273	CHG
Fvb6	20328826	20328826	1	28°C	18°C	0.225352	0.694915	FvH4_6g26640	0.469563	CHG
Fvb6	20360237	20360237	1	28°C	18°C	0.739255	0.902439	FvH4_6g26671	0.163184	CHG
Fvb6	20360903	20360903	1	28°C	18°C	0.632653	0.765217	FvH4_6g26671	0.132564	CHG
Fvb6	20361476	20361476	1	28°C	18°C	0.794239	0.915254	FvH4_6g26671	0.121016	CHG
Fvb6	20550236	20550236	1	28°C	18°C	0.2	0.546875	FvH4_6g26861	0.346875	CHG
Fvb6	21247155	21247192	2	28°C	18°C	0.177778	0.517544	FvH4_6g27600	0.339766	CHG
Fvb6	21657522	21657522	1	28°C	18°C	0.343284	0.701492	FvH4_6g28113	0.358209	CHG
Fvb6	22875097	22875097	1	28°C	18°C	0.396226	0.863636	FvH4_6g29620	0.46741	CHG
Fvb6	22962008	22962008	1	28°C	18°C	0.371429	0.923077	FvH4_6g29731	0.551648	CHG
Fvb6	23458059	23458059	1	28°C	18°C	0.384615	0.88	FvH4_6g30381	0.495385	CHG
Fvb6	23828040	23828040	1	28°C	18°C	0.556818	0.84127	FvH4_6g30731	0.284452	CHG
Fvb6	23828818	23828818	1	28°C	18°C	0.375	0.740741	FvH4_6g30731	0.365741	CHG
Fvb6	23829144	23829144	1	18°C	28°C	0.782609	0.333333	FvH4_6g30731	-0.449275	CHG
Fvb6	23926133	23926133	1	28°C	18°C	0.431372	0.794872	FvH4_6g30800	0.363499	CHG
Fvb6	24656841	24656841	1	28°C	18°C	0.571429	0.923077	FvH4_6g31530	0.351648	CHG
Fvb6	24674061	24674061	1	28°C	18°C	0.5	0.842105	FvH4_6g31532	0.342105	CHG
Fvb6	25680657	25680657	1	28°C	18°C	0.695652	0.877359	FvH4_6g32641	0.181706	CHG
Fvb6	25696982	25696982	1	28°C	18°C	0.411765	0.753846	FvH4_6g32660	0.342081	CHG
Fvb6	25864488	25864488	1	28°C	18°C	0.223404	0.652778	FvH4_6g32752	0.429374	CHG
Fvb6	26288426	26288426	1	28°C	18°C	0.0333333	0.403846	FvH4_6g33201	0.370513	CHG
Fvb6	26508836	26508836	1	28°C	18°C	0.282828	0.630769	FvH4_6g33461	0.347941	CHG
Fvb6	26638492	26639361	10	28°C	18°C	0.281315	0.394228	FvH4_6g33604	0.112913	CHG
Fvb6	27391470	27391470	1	18°C	28°C	0.988636	0.836364	FvH4_6g34713	-0.152273	CHG
Fvb6	27475174	27475174	1	28°C	18°C	0.481482	0.888889	FvH4_6g34820	0.407407	CHG
Fvb6	27952346	27952346	1	28°C	18°C	0.660377	0.881188	FvH4_6g35430	0.220811	CHG
Fvb6	28187310	28187310	1	28°C	18°C	0.608696	0.977778	FvH4_6g35711	0.369082	CHG
Fvb6	28673984	28673984	1	28°C	18°C	0.0540541	0.633333	FvH4_6g36440	0.579279	CHG
Fvb6	28816293	28816315	2	28°C	18°C	0.0851064	0.373737	FvH4_6g36610	0.288631	CHG
Fvb6	29291991	29291991	1	28°C	18°C	0.369565	0.606742	FvH4_6g37191	0.237176	CHG
Fvb6	29743287	29743287	1	18°C	28°C	0.166667	0	FvH4_6g37780	-0.166667	CHG
Fvb6	29750455	29750455	1	28°C	18°C	0.545454	0.925	FvH4_6g37790	0.379545	CHG
Fvb6	30704652	30704652	1	28°C	18°C	0.0294118	0.329268	FvH4_6g38810	0.299857	CHG
Fvb6	31273241	31273375	2	28°C	18°C	0.728244	0.883886	FvH4_6g39590	0.155642	CHG
Fvb6	31413532	31413532	1	28°C	18°C	0.58	0.914286	FvH4_6g39800	0.334286	CHG
Fvb6	31468640	31468640	1	28°C	18°C	0.0217391	0.34	FvH4_6g39843	0.318261	CHG
Fvb6	31888089	31888089	1	28°C	18°C	0.584795	0.78	FvH4_6g40340	0.195205	CHG
Fvb6	32575160	32575160	1	28°C	18°C	0.0888889	0.545454	FvH4_6g41430	0.456566	CHG
Fvb6	33397850	33397850	1	28°C	18°C	0.129032	0.621622	FvH4_6g43110	0.492589	CHG
Fvb6	33443714	33443714	1	28°C	18°C	0.5671	0.809859	FvH4_6g43142	0.24276	CHG
Fvb6	33446717	33446717	1	28°C	18°C	0.708108	0.911765	FvH4_6g43142	0.203657	CHG
Fvb6	33612238	33612238	1	28°C	18°C	0.127273	0.537037	FvH4_6g43421	0.409764	CHG
Fvb6	33776329	33776329	1	28°C	18°C	0.768025	0.874172	FvH4_6g43711	0.106147	CHG
Fvb6	34222508	34222508	1	28°C	18°C	0.0851064	0.248485	FvH4_6g44440	0.163379	CHG
Fvb6	34434280	34434280	1	28°C	18°C	0.651515	0.94	FvH4_6g44720	0.288485	CHG
Fvb6	35152480	35152480	1	28°C	18°C	0.0131579	0.341463	FvH4_6g45942	0.328305	CHG
Fvb6	36041091	36041201	2	28°C	18°C	0.802548	0.904703	FvH4_6g47641	0.102155	CHG
Fvb6	37902519	37902519	1	28°C	18°C	0	0.125	FvH4_6g51050	0.125	CHG
Fvb6	38138186	38138186	1	28°C	18°C	0	0.103448	FvH4_6g51431	0.103448	CHG
Fvb6	38424100	38424100	1	28°C	18°C	0	0.236364	FvH4_6g51970	0.236364	CHG
Fvb6	38925137	38925137	1	28°C	18°C	0.494118	0.75641	FvH4_6g53021	0.262293	CHG
Fvb6	39132449	39132449	1	28°C	18°C	0.0338983	0.311475	FvH4_6g53350	0.277577	CHG
Fvb6	39155237	39155263	2	28°C	18°C	0.182609	0.517588	FvH4_6g53390	0.334979	CHG
Fvb6	39174538	39174564	2	28°C	18°C	0.10219	0.508333	FvH4_6g53420	0.406144	CHG
Fvb7	933086	933123	2	28°C	18°C	0.610487	0.858621	FvH4_7g00320	0.248134	CHG
Fvb7	1077758	1077758	1	28°C	18°C	0.451613	0.786667	FvH4_7g00450	0.335054	CHG
Fvb7	1358683	1358683	1	28°C	18°C	0.0091743	0.197802	FvH4_7g00890	0.188628	CHG
Fvb7	1608758	1608758	1	28°C	18°C	0.125	0.444444	FvH4_7g01200	0.319444	CHG
Fvb7	1634176	1634176	1	28°C	18°C	0.0571429	0.5	FvH4_7g01220	0.442857	CHG
Fvb7	3395651	3395651	1	28°C	18°C	0.162162	0.612903	FvH4_7g03030	0.450741	CHG
Fvb7	4154671	4154671	1	28°C	18°C	0.41206	0.6	FvH4_7g03670	0.18794	CHG
Fvb7	4155109	4155109	1	28°C	18°C	0.810811	0.974576	FvH4_7g03670	0.163766	CHG
Fvb7	5244132	5244132	1	18°C	28°C	0.538462	0.205128	FvH4_7g04810	-0.333333	CHG
Fvb7	5267635	5267635	1	28°C	18°C	0.409091	0.769231	FvH4_7g04840	0.36014	CHG
Fvb7	5615241	5615241	1	28°C	18°C	0.0151515	0.282051	FvH4_7g05300	0.2669	CHG
Fvb7	5820861	5820861	1	18°C	28°C	0.88172	0.636364	FvH4_7g05540	-0.245357	CHG
Fvb7	6015968	6015968	1	28°C	18°C	0.0172414	0.291667	FvH4_7g05780	0.274425	CHG
Fvb7	6154375	6154375	1	28°C	18°C	0.278351	0.62963	FvH4_7g05951	0.351279	CHG
Fvb7	6465586	6466035	17	28°C	18°C	0.258475	0.626879	FvH4_7g06403	0.368404	CHG
Fvb7	6467660	6467660	1	28°C	18°C	0.359375	0.694915	FvH4_7g06403	0.33554	CHG
Fvb7	6468017	6468017	1	28°C	18°C	0.324324	0.75	FvH4_7g06403	0.425676	CHG
Fvb7	6473139	6473139	1	28°C	18°C	0.75	0.982143	FvH4_7g06404	0.232143	CHG
Fvb7	7109094	7109094	1	28°C	18°C	0.232558	0.6	FvH4_7g07140	0.367442	CHG
Fvb7	7196341	7196341	1	28°C	18°C	0.375	0.714286	FvH4_7g07223	0.339286	CHG
Fvb7	7197784	7197784	1	28°C	18°C	0.242424	0.580645	FvH4_7g07223	0.338221	CHG
Fvb7	8603486	8603486	1	28°C	18°C	0.479452	0.808511	FvH4_7g08771	0.329059	CHG
Fvb7	9041612	9041612	1	28°C	18°C	0.413044	0.770492	FvH4_7g09410	0.357448	CHG
Fvb7	9229268	9229268	1	28°C	18°C	0.0697674	0.38	FvH4_7g09610	0.310233	CHG
Fvb7	9556559	9556559	1	18°C	28°C	0.549296	0.289157	FvH4_7g10114	-0.260139	CHG
Fvb7	9890140	9890172	2	28°C	18°C	0.261682	0.554878	FvH4_7g10471	0.293196	CHG
Fvb7	10194341	10194341	1	28°C	18°C	0.485294	0.787234	FvH4_7g10870	0.30194	CHG
Fvb7	11592209	11592209	1	28°C	18°C	0.130435	0.411765	FvH4_7g12800	0.28133	CHG
Fvb7	12870180	12870180	1	28°C	18°C	0.21875	0.707317	FvH4_7g14580	0.488567	CHG
Fvb7	13275273	13275273	1	28°C	18°C	0.5	0.852459	FvH4_7g15260	0.352459	CHG
Fvb7	14273181	14273189	2	28°C	18°C	0.425414	0.744525	FvH4_7g16710	0.319111	CHG
Fvb7	14649547	14649547	1	28°C	18°C	0.677966	0.943396	FvH4_7g17141	0.26543	CHG
Fvb7	15348366	15348408	2	28°C	18°C	0.662021	0.88	FvH4_7g18351	0.217979	CHG
Fvb7	16469733	16469733	1	28°C	18°C	0.414634	0.864865	FvH4_7g20190	0.450231	CHG
Fvb7	16487695	16487695	1	28°C	18°C	0.282609	0.763158	FvH4_7g20240	0.480549	CHG
Fvb7	16805572	16805572	1	28°C	18°C	0.435897	0.857143	FvH4_7g20750	0.421245	CHG
Fvb7	17779073	17779073	1	28°C	18°C	0.447368	0.804878	FvH4_7g22581	0.35751	CHG
Fvb7	17779073	17779073	1	28°C	18°C	0.447368	0.804878	FvH4_7g22582	0.35751	CHG
Fvb7	18525992	18525992	1	28°C	18°C	0.168421	0.46988	FvH4_7g23871	0.301459	CHG
Fvb7	18852766	18852766	1	28°C	18°C	0	0.3125	FvH4_7g24410	0.3125	CHG
Fvb7	19236695	19236695	1	28°C	18°C	0.0526316	0.4375	FvH4_7g25130	0.384868	CHG
Fvb7	19337827	19337827	1	28°C	18°C	0.310811	0.634921	FvH4_7g25281	0.32411	CHG
Fvb7	19350512	19350512	1	28°C	18°C	0.345238	0.630769	FvH4_7g25282	0.285531	CHG
Fvb7	19536714	19536714	1	28°C	18°C	0.653846	0.96	FvH4_7g25612	0.306154	CHG
Fvb7	19538546	19538546	1	28°C	18°C	0.272727	0.65	FvH4_7g25613	0.377273	CHG
Fvb7	19571817	19571817	1	18°C	28°C	0.803571	0.431372	FvH4_7g25623	-0.372199	CHG
Fvb7	19926756	19926819	3	28°C	18°C	0.0246305	0.310811	FvH4_7g26340	0.28618	CHG
Fvb7	20016824	20016876	2	28°C	18°C	0.104839	0.471698	FvH4_7g26530	0.366859	CHG
Fvb7	20254440	20254440	1	28°C	18°C	0.666667	0.97619	FvH4_7g26980	0.309524	CHG
Fvb7	20523533	20523533	1	28°C	18°C	0.3	0.717391	FvH4_7g27481	0.417391	CHG
Fvb7	20737025	20737025	1	28°C	18°C	0.0153846	0.207547	FvH4_7g27860	0.192163	CHG
Fvb7	21814605	21814605	1	28°C	18°C	0.615385	1	FvH4_7g29722	0.384615	CHG
Fvb7	22203067	22203067	1	28°C	18°C	0.181818	0.595238	FvH4_7g30502	0.41342	CHG
Fvb7	22203577	22203817	2	28°C	18°C	0.547386	0.68615	FvH4_7g30502	0.138764	CHG
Fvb7	22206112	22206112	1	28°C	18°C	0.526316	0.904762	FvH4_7g30502	0.378446	CHG
Fvb7	22216425	22216425	1	28°C	18°C	0.351351	0.774193	FvH4_7g30530	0.422842	CHG
Fvb7	22219623	22219623	1	28°C	18°C	0.176471	0.533333	FvH4_7g30530	0.356863	CHG
Fvb7	22310066	22310066	1	28°C	18°C	0.012987	0.181818	FvH4_7g30730	0.168831	CHG
Fvb7	22748862	22748862	1	28°C	18°C	0.568966	0.890411	FvH4_7g31500	0.321445	CHG
Fvb7	23592490	23592490	1	28°C	18°C	0.0333333	0.567568	FvH4_7g32980	0.534234	CHG
Fvb7	24103798	24103798	1	28°C	18°C	0.490566	0.911765	FvH4_7g34133	0.421199	CHG
contig_17	43673	43673	1	28°C	18°C	0.479167	0.822222	FvH4_c17g00080	0.343056	CHG
contig_2	20277	20362	2	28°C	18°C	0.803226	0.916558	FvH4_c2g00050	0.113332	CHG
contig_2	21181	21220	2	28°C	18°C	0.593137	0.911458	FvH4_c2g00050	0.318321	CHG
contig_2	48704	48704	1	28°C	18°C	0.116279	0.370968	FvH4_c2g00053	0.254689	CHG
contig_5	5807	5807	1	18°C	28°C	0.645833	0.255319	FvH4_c5g00010	-0.390514	CHG
contig_5	7619	7628	2	28°C	18°C	0.232143	0.625	FvH4_c5g00010	0.392857	CHG
contig_6	88636	88636	1	28°C	18°C	0.813793	0.977273	FvH4_c6g00110	0.16348	CHG
Fvb1	269991	269991	1	28°C	18°C	0.326087	0.72	FvH4_1g00493	0.393913	CHG
Fvb1	369953	369953	1	28°C	18°C	0	0.34375	FvH4_1g00710	0.34375	CHG
Fvb1	369953	369953	1	28°C	18°C	0	0.34375	FvH4_1g00720	0.34375	CHG
Fvb1	846539	846721	2	28°C	18°C	0.447894	0.677515	FvH4_1g01570	0.229621	CHG
Fvb1	866855	866855	1	28°C	18°C	0.0294118	0.297872	FvH4_1g01620	0.268461	CHG
Fvb1	1140890	1140890	1	28°C	18°C	0.54717	0.875	FvH4_1g02121	0.32783	CHG
Fvb1	1302808	1302808	1	28°C	18°C	0.451613	0.882353	FvH4_1g02380	0.43074	CHG
Fvb1	1457298	1457370	2	28°C	18°C	0.517341	0.777448	FvH4_1g02590	0.260107	CHG
Fvb1	1542975	1542975	1	28°C	18°C	0.176471	0.8125	FvH4_1g02700	0.636029	CHG
Fvb1	2315393	2315393	1	28°C	18°C	0.305556	0.794872	FvH4_1g04330	0.489316	CHG
Fvb1	2776576	2776576	1	28°C	18°C	0.0757576	0.404255	FvH4_1g05182	0.328498	CHG
Fvb1	3537109	3537109	1	28°C	18°C	0.294118	0.866667	FvH4_1g06700	0.572549	CHG
Fvb1	3630407	3630407	1	28°C	18°C	0.015873	0.216667	FvH4_1g06860	0.200794	CHG
Fvb1	3719932	3719932	1	28°C	18°C	0.564103	1	FvH4_1g07041	0.435897	CHG
Fvb1	3775652	3775652	1	18°C	28°C	0.690476	0.25	FvH4_1g07140	-0.440476	CHG
Fvb1	4076358	4076358	1	28°C	18°C	0.0275229	0.184783	FvH4_1g07670	0.15726	CHG
Fvb1	4347075	4347075	1	28°C	18°C	0.111111	0.360656	FvH4_1g08220	0.249545	CHG
Fvb1	4347075	4347075	1	28°C	18°C	0.111111	0.360656	FvH4_1g08221	0.249545	CHG
Fvb1	4347075	4347075	1	28°C	18°C	0.111111	0.360656	FvH4_1g08222	0.249545	CHG
Fvb1	4726925	4726925	1	28°C	18°C	0.369565	0.73913	FvH4_1g08900	0.369565	CHG
Fvb1	4726925	4726925	1	28°C	18°C	0.369565	0.73913	FvH4_1g08910	0.369565	CHG
Fvb1	5401969	5401969	1	28°C	18°C	0.325	0.75	FvH4_1g09940	0.425	CHG
Fvb1	5401969	5401969	1	28°C	18°C	0.325	0.75	FvH4_1g09950	0.425	CHG
Fvb1	5591713	5591713	1	28°C	18°C	0	0.0909091	FvH4_1g10260	0.0909091	CHG
Fvb1	5914072	5914072	1	28°C	18°C	0.425532	0.777778	FvH4_1g10840	0.352246	CHG
Fvb1	6050944	6050944	1	28°C	18°C	0.56701	0.858696	FvH4_1g11081	0.291685	CHG
Fvb1	6050944	6050944	1	28°C	18°C	0.56701	0.858696	FvH4_1g11100	0.291685	CHG
Fvb1	6185985	6185985	1	28°C	18°C	0.508475	0.890909	FvH4_1g11341	0.382435	CHG
Fvb1	6500799	6500799	1	28°C	18°C	0.2	0.6	FvH4_1g11880	0.4	CHG
Fvb1	6990919	6990919	1	28°C	18°C	0.7	0.895349	FvH4_1g12715	0.195349	CHG
Fvb1	7096918	7096918	1	28°C	18°C	0.413044	0.846154	FvH4_1g12840	0.43311	CHG
Fvb1	7273428	7273428	1	28°C	18°C	0.424242	0.837838	FvH4_1g13250	0.413595	CHG
Fvb1	7488470	7488470	1	28°C	18°C	0.671233	0.944444	FvH4_1g13590	0.273212	CHG
Fvb1	7488470	7488470	1	28°C	18°C	0.671233	0.944444	FvH4_1g13601	0.273212	CHG
Fvb1	7534427	7534427	1	28°C	18°C	0.466667	0.846154	FvH4_1g13660	0.379487	CHG
Fvb1	7534427	7534427	1	28°C	18°C	0.466667	0.846154	FvH4_1g13670	0.379487	CHG
Fvb1	7596178	7596178	1	28°C	18°C	0.697917	0.902778	FvH4_1g13770	0.204861	CHG
Fvb1	7596178	7596178	1	28°C	18°C	0.697917	0.902778	FvH4_1g13790	0.204861	CHG
Fvb1	7596178	7596178	1	28°C	18°C	0.697917	0.902778	FvH4_1g13800	0.204861	CHG
Fvb1	7789049	7789094	4	28°C	18°C	0.204846	0.490141	FvH4_1g14090	0.285295	CHG
Fvb1	7848346	7848346	1	28°C	18°C	0.135135	0.527273	FvH4_1g14181	0.392138	CHG
Fvb1	8007533	8007538	2	28°C	18°C	0.0666667	0.425743	FvH4_1g14350	0.359076	CHG
Fvb1	8130506	8130506	1	28°C	18°C	0.693878	0.964912	FvH4_1g14570	0.271035	CHG
Fvb1	8637514	8637514	1	28°C	18°C	0.518987	0.88	FvH4_1g15220	0.361013	CHG
Fvb1	9401830	9401830	1	28°C	18°C	0.34375	0.806452	FvH4_1g16330	0.462702	CHG
Fvb1	9615683	9615765	4	28°C	18°C	0.166667	0.553846	FvH4_1g16630	0.38718	CHG
Fvb1	10940914	10940921	2	28°C	18°C	0.171206	0.425676	FvH4_1g18631	0.254469	CHG
Fvb1	11506459	11506459	1	28°C	18°C	0.157895	0.615385	FvH4_1g19280	0.45749	CHG
Fvb1	11622290	11622290	1	28°C	18°C	0.169811	0.5	FvH4_1g19382	0.330189	CHG
Fvb1	11622290	11622290	1	28°C	18°C	0.169811	0.5	FvH4_1g19390	0.330189	CHG
Fvb1	11876037	11876104	2	28°C	18°C	0.725406	0.81982	FvH4_1g19640	0.0944135	CHG
Fvb1	12384441	12384628	8	28°C	18°C	0.272727	0.599042	FvH4_1g20162	0.326314	CHG
Fvb1	12803513	12803513	1	28°C	18°C	0.344828	0.707317	FvH4_1g20630	0.36249	CHG
Fvb1	12865855	12865855	1	28°C	18°C	0.419753	0.755102	FvH4_1g20720	0.335349	CHG
Fvb1	13818481	13818481	1	28°C	18°C	0.636364	0.964912	FvH4_1g21870	0.328549	CHG
Fvb1	14560513	14560513	1	28°C	18°C	0	0.276596	FvH4_1g22630	0.276596	CHG
Fvb1	14891711	14891711	1	28°C	18°C	0.566667	0.925	FvH4_1g23020	0.358333	CHG
Fvb1	15475476	15475476	1	28°C	18°C	0.35	0.741935	FvH4_1g23641	0.391935	CHG
Fvb1	15670438	15670438	1	28°C	18°C	0.31746	0.647887	FvH4_1g23800	0.330427	CHG
Fvb1	15704342	15704342	1	28°C	18°C	0.43	0.754717	FvH4_1g23830	0.324717	CHG
Fvb1	15704342	15704342	1	28°C	18°C	0.43	0.754717	FvH4_1g23831	0.324717	CHG
Fvb1	15771306	15771306	1	28°C	18°C	0.543478	1	FvH4_1g23921	0.456522	CHG
Fvb1	16182182	16182182	1	28°C	18°C	0.515151	0.869565	FvH4_1g24310	0.354414	CHG
Fvb1	16828671	16828671	1	28°C	18°C	0.403509	0.763158	FvH4_1g25031	0.359649	CHG
Fvb1	17172805	17172805	1	28°C	18°C	0.640777	0.893333	FvH4_1g25401	0.252557	CHG
Fvb1	17172805	17172805	1	28°C	18°C	0.640777	0.893333	FvH4_1g25402	0.252557	CHG
Fvb1	18863582	18863631	2	28°C	18°C	0.328947	0.62069	FvH4_1g27100	0.291742	CHG
Fvb1	18875815	18875815	1	28°C	18°C	0.433735	0.742424	FvH4_1g27120	0.308689	CHG
Fvb1	18876434	18876434	1	28°C	18°C	0.403509	0.818182	FvH4_1g27120	0.414673	CHG
Fvb1	19507453	19507453	1	28°C	18°C	0.615385	0.928571	FvH4_1g27871	0.313187	CHG
Fvb1	19666369	19666369	1	28°C	18°C	0.410714	0.696629	FvH4_1g27953	0.285915	CHG
Fvb1	20057160	20057160	1	28°C	18°C	0.244898	0.627907	FvH4_1g28210	0.383009	CHG
Fvb1	20057160	20057160	1	28°C	18°C	0.244898	0.627907	FvH4_1g28220	0.383009	CHG
Fvb1	20058283	20058283	1	28°C	18°C	0.522472	0.757812	FvH4_1g28210	0.235341	CHG
Fvb1	20443240	20443240	1	28°C	18°C	0.152174	0.392857	FvH4_1g28434	0.240683	CHG
Fvb1	20705221	20705221	1	28°C	18°C	0.0185185	0.323529	FvH4_1g28522	0.305011	CHG
Fvb1	21643943	21643943	1	28°C	18°C	0.602273	0.843373	FvH4_1g29101	0.241101	CHG
Fvb1	21928249	21928249	1	28°C	18°C	0.655556	0.977778	FvH4_1g29201	0.322222	CHG
Fvb1	22049921	22049921	1	28°C	18°C	0.575758	0.948718	FvH4_1g29240	0.37296	CHG
Fvb1	22187664	22187664	1	18°C	28°C	0.411765	0.0833333	FvH4_1g29282	-0.328431	CHG
Fvb1	22187915	22187931	2	18°C	28°C	0.447368	0.0754717	FvH4_1g29282	-0.371897	CHG
Fvb1	22332015	22332015	1	28°C	18°C	0.136364	0.6	FvH4_1g29330	0.463636	CHG
Fvb1	22969404	22969761	3	28°C	18°C	0.16307	0.32684	FvH4_1g29680	0.16377	CHG
Fvb1	23007905	23007905	1	28°C	18°C	0.672414	0.959184	FvH4_1g29701	0.28677	CHG
Fvb1	23248298	23248298	1	28°C	18°C	0.22807	0.641026	FvH4_1g29770	0.412955	CHG
Fvb1	23342009	23342009	1	28°C	18°C	0.509804	0.839286	FvH4_1g29802	0.329482	CHG
Fvb1	23634034	23634034	1	28°C	18°C	0.514563	0.762376	FvH4_1g29900	0.247813	CHG
Fvb1	23929642	23929642	1	28°C	18°C	0.635037	0.848739	FvH4_1g30203	0.213703	CHG
Fvb2	166249	166360	3	28°C	18°C	0.308017	0.671875	FvH4_2g00050	0.363858	CHG
Fvb2	321436	321436	1	28°C	18°C	0.52809	0.850746	FvH4_2g00230	0.322656	CHG
Fvb2	1385914	1385914	1	28°C	18°C	0.217822	0.464789	FvH4_2g01510	0.246967	CHG
Fvb2	2061554	2061554	1	28°C	18°C	0.588235	0.78	FvH4_2g02561	0.191765	CHG
Fvb2	2807049	2807049	1	28°C	18°C	0.194444	0.585366	FvH4_2g03461	0.390921	CHG
Fvb2	3003321	3003355	3	28°C	18°C	0.231076	0.596226	FvH4_2g03780	0.365151	CHG
Fvb2	3114815	3114815	1	28°C	18°C	0.45946	0.829268	FvH4_2g03940	0.369809	CHG
Fvb2	3650195	3650195	1	28°C	18°C	0.307692	0.727273	FvH4_2g04710	0.41958	CHG
Fvb2	3917576	3917576	1	28°C	18°C	0.151515	0.444444	FvH4_2g04942	0.292929	CHG
Fvb2	4282080	4282080	1	28°C	18°C	0.8	0.964706	FvH4_2g05192	0.164706	CHG
Fvb2	4419326	4419539	12	28°C	18°C	0.225946	0.621502	FvH4_2g05360	0.395556	CHG
Fvb2	5047294	5047294	1	28°C	18°C	0.380952	0.805556	FvH4_2g06040	0.424603	CHG
Fvb2	5232501	5232501	1	28°C	18°C	0.39726	0.795918	FvH4_2g06290	0.398658	CHG
Fvb2	5271266	5271266	1	28°C	18°C	0.206349	0.551724	FvH4_2g06350	0.345375	CHG
Fvb2	5322641	5322641	1	28°C	18°C	0.278351	0.573529	FvH4_2g06411	0.295179	CHG
Fvb2	5346296	5346296	1	28°C	18°C	0.876289	1	FvH4_2g06413	0.123711	CHG
Fvb2	5347592	5347592	1	28°C	18°C	0.704546	0.910112	FvH4_2g06413	0.205567	CHG
Fvb2	5347592	5347592	1	28°C	18°C	0.704546	0.910112	FvH4_2g06430	0.205567	CHG
Fvb2	5348817	5348817	1	28°C	18°C	0.764706	0.984849	FvH4_2g06430	0.220143	CHG
Fvb2	5905592	5905592	1	28°C	18°C	0.0142857	0.322581	FvH4_2g07141	0.308295	CHG
Fvb2	5973688	5973688	1	28°C	18°C	0.229167	0.492754	FvH4_2g07200	0.263587	CHG
Fvb2	6148378	6148436	2	28°C	18°C	0.412844	0.849557	FvH4_2g07440	0.436713	CHG
Fvb2	6332035	6332035	1	28°C	18°C	0.195122	0.645161	FvH4_2g07531	0.450039	CHG
Fvb2	6505434	6505434	1	28°C	18°C	0.305556	0.866667	FvH4_2g07611	0.561111	CHG
Fvb2	6930138	6930138	1	28°C	18°C	0.848485	0.988764	FvH4_2g08030	0.140279	CHG
Fvb2	6952601	6952692	3	28°C	18°C	0.157258	0.413461	FvH4_2g08040	0.256203	CHG
Fvb2	6952991	6952991	1	28°C	18°C	0.269231	0.619718	FvH4_2g08040	0.350488	CHG
Fvb2	7005919	7005919	1	28°C	18°C	0.266667	0.680556	FvH4_2g08100	0.413889	CHG
Fvb2	7712205	7712229	2	28°C	18°C	0.728419	0.84	FvH4_2g08821	0.111581	CHG
Fvb2	7795989	7795989	1	28°C	18°C	0.474359	0.82	FvH4_2g08920	0.345641	CHG
Fvb2	8020392	8020392	1	28°C	18°C	0.18	0.657143	FvH4_2g09111	0.477143	CHG
Fvb2	8709505	8709511	2	28°C	18°C	0.31746	0.728261	FvH4_2g09852	0.410801	CHG
Fvb2	8864865	8864865	1	28°C	18°C	0.377358	0.767442	FvH4_2g10010	0.390083	CHG
Fvb2	8936862	8936862	1	28°C	18°C	0.666667	1	FvH4_2g10101	0.333333	CHG
Fvb2	9088313	9088313	1	28°C	18°C	0.543478	0.853658	FvH4_2g10241	0.31018	CHG
Fvb2	9088313	9088313	1	28°C	18°C	0.543478	0.853658	FvH4_2g10242	0.31018	CHG
Fvb2	10075806	10075806	1	28°C	18°C	0.254237	0.61017	FvH4_2g11510	0.355932	CHG
Fvb2	10229866	10229866	1	28°C	18°C	0.636364	0.956522	FvH4_2g11680	0.320158	CHG
Fvb2	10281129	10281164	2	28°C	18°C	0.395833	0.761905	FvH4_2g11751	0.366071	CHG
Fvb2	10545680	10545706	2	28°C	18°C	0.428571	0.76	FvH4_2g12061	0.331429	CHG
Fvb2	10547496	10547496	1	28°C	18°C	0.2	0.658537	FvH4_2g12061	0.458537	CHG
Fvb2	10548859	10548875	2	28°C	18°C	0.121622	0.716667	FvH4_2g12080	0.595045	CHG
Fvb2	10610273	10610273	1	28°C	18°C	0.640316	0.883562	FvH4_2g12101	0.243245	CHG
Fvb2	10631730	10631730	1	28°C	18°C	0.347826	0.78125	FvH4_2g12110	0.433424	CHG
Fvb2	10695546	10695546	1	28°C	18°C	0.38	0.90625	FvH4_2g12200	0.52625	CHG
Fvb2	10726954	10726995	4	28°C	18°C	0.104027	0.484127	FvH4_2g12222	0.3801	CHG
Fvb2	10728654	10728654	1	28°C	18°C	0.36	0.66129	FvH4_2g12223	0.30129	CHG
Fvb2	10796415	10796415	1	28°C	18°C	0.216667	0.622222	FvH4_2g12290	0.405556	CHG
Fvb2	10880537	10880537	1	28°C	18°C	0.0229008	0.183486	FvH4_2g12381	0.160585	CHG
Fvb2	11205229	11205229	1	28°C	18°C	0.59322	0.910448	FvH4_2g12750	0.317227	CHG
Fvb2	11337225	11337225	1	28°C	18°C	0.817073	1	FvH4_2g12910	0.182927	CHG
Fvb2	11424842	11424866	3	28°C	18°C	0.125461	0.633663	FvH4_2g13030	0.508202	CHG
Fvb2	11738338	11738338	1	28°C	18°C	0.119403	0.392157	FvH4_2g13430	0.272754	CHG
Fvb2	11764907	11764907	1	28°C	18°C	0.802632	1	FvH4_2g13460	0.197368	CHG
Fvb2	11884957	11884957	1	28°C	18°C	0.469697	0.769231	FvH4_2g13611	0.299534	CHG
Fvb2	12008827	12008827	1	28°C	18°C	0.08	0.404255	FvH4_2g13780	0.324255	CHG
Fvb2	12305606	12305606	1	28°C	18°C	0.0542169	0.217391	FvH4_2g14000	0.163174	CHG
Fvb2	12437255	12437277	2	28°C	18°C	0.223881	0.653333	FvH4_2g14160	0.429453	CHG
Fvb2	12456631	12456631	1	28°C	18°C	0.544444	0.824324	FvH4_2g14200	0.27988	CHG
Fvb2	12558903	12558903	1	28°C	18°C	0.419355	0.764706	FvH4_2g14290	0.345351	CHG
Fvb2	13276837	13276837	1	28°C	18°C	0.348837	0.6875	FvH4_2g15140	0.338663	CHG
Fvb2	13430545	13430545	1	28°C	18°C	0.118421	0.373134	FvH4_2g15270	0.254713	CHG
Fvb2	13584390	13584390	1	28°C	18°C	0.597222	0.875	FvH4_2g15430	0.277778	CHG
Fvb2	14012428	14012428	1	18°C	28°C	0.857143	0.454545	FvH4_2g16052	-0.402597	CHG
Fvb2	14223964	14223964	1	28°C	18°C	0.4	0.804878	FvH4_2g16312	0.404878	CHG
Fvb2	14298964	14299357	10	28°C	18°C	0.372343	0.564492	FvH4_2g16371	0.192149	CHG
Fvb2	14678062	14678109	2	28°C	18°C	0.321101	0.597156	FvH4_2g16890	0.276056	CHG
Fvb2	14854274	14854353	4	28°C	18°C	0.137195	0.452229	FvH4_2g17130	0.315034	CHG
Fvb2	15202338	15202338	1	28°C	18°C	0.311111	0.762712	FvH4_2g17690	0.451601	CHG
Fvb2	15236936	15236936	1	28°C	18°C	0.478873	0.765625	FvH4_2g17720	0.286752	CHG
Fvb2	15236936	15236936	1	28°C	18°C	0.478873	0.765625	FvH4_2g17730	0.286752	CHG
Fvb2	15351378	15351378	1	28°C	18°C	0.630435	0.959184	FvH4_2g17920	0.328749	CHG
Fvb2	15597928	15597928	1	28°C	18°C	0.595238	0.882353	FvH4_2g18201	0.287115	CHG
Fvb2	15784386	15784386	1	28°C	18°C	0.475	0.903226	FvH4_2g18410	0.428226	CHG
Fvb2	16073894	16073894	1	28°C	18°C	0.237288	0.583333	FvH4_2g18850	0.346045	CHG
Fvb2	16144604	16144604	1	28°C	18°C	0.36	0.826923	FvH4_2g18971	0.466923	CHG
Fvb2	16164051	16164051	1	18°C	28°C	0.796296	0.428571	FvH4_2g19000	-0.367725	CHG
Fvb2	16297353	16297377	2	28°C	18°C	0.311377	0.680328	FvH4_2g19100	0.368951	CHG
Fvb2	16698073	16698073	1	28°C	18°C	0.607595	0.846154	FvH4_2g19761	0.238559	CHG
Fvb2	16721363	16721363	1	28°C	18°C	0.6875	0.973684	FvH4_2g19780	0.286184	CHG
Fvb2	16738422	16738422	1	28°C	18°C	0.537037	0.864407	FvH4_2g19791	0.32737	CHG
Fvb2	16990880	16990880	1	28°C	18°C	0.5625	0.842857	FvH4_2g20200	0.280357	CHG
Fvb2	17612479	17612479	1	28°C	18°C	0.193548	0.532258	FvH4_2g21141	0.33871	CHG
Fvb2	17612479	17612479	1	28°C	18°C	0.193548	0.532258	FvH4_2g21150	0.33871	CHG
Fvb2	17716554	17716554	1	28°C	18°C	0.714286	0.963636	FvH4_2g21281	0.249351	CHG
Fvb2	19041704	19041704	1	28°C	18°C	0.326923	0.777778	FvH4_2g23222	0.450855	CHG
Fvb2	19041704	19041704	1	28°C	18°C	0.326923	0.777778	FvH4_2g23260	0.450855	CHG
Fvb2	19087658	19087658	1	28°C	18°C	0.660377	0.943396	FvH4_2g23320	0.283019	CHG
Fvb2	19098491	19098491	1	28°C	18°C	0.275	0.8	FvH4_2g23330	0.525	CHG
Fvb2	19614655	19614655	1	28°C	18°C	0.603175	0.853933	FvH4_2g24010	0.250758	CHG
Fvb2	19709665	19709665	1	28°C	18°C	0.372549	0.733333	FvH4_2g24111	0.360784	CHG
Fvb2	19709665	19709665	1	28°C	18°C	0.372549	0.733333	FvH4_2g24120	0.360784	CHG
Fvb2	19910924	19910933	2	28°C	18°C	0.398809	0.751773	FvH4_2g24370	0.352963	CHG
Fvb2	20583408	20583431	2	28°C	18°C	0.306306	0.711111	FvH4_2g25302	0.404805	CHG
Fvb2	21377770	21377770	1	28°C	18°C	0.466667	0.860465	FvH4_2g26680	0.393798	CHG
Fvb2	21461148	21461148	1	28°C	18°C	0.108696	0.428571	FvH4_2g26810	0.319876	CHG
Fvb2	21461148	21461148	1	28°C	18°C	0.108696	0.428571	FvH4_2g26820	0.319876	CHG
Fvb2	21763103	21763103	1	28°C	18°C	0.243243	0.698113	FvH4_2g27380	0.45487	CHG
Fvb2	21763405	21763405	1	28°C	18°C	0.333333	0.694915	FvH4_2g27380	0.361582	CHG
Fvb2	22040654	22040654	1	28°C	18°C	0.574074	0.939394	FvH4_2g27910	0.36532	CHG
Fvb2	22278240	22278240	1	28°C	18°C	0.350877	0.697674	FvH4_2g28340	0.346797	CHG
Fvb2	22521625	22521625	1	28°C	18°C	0.314815	0.774193	FvH4_2g28860	0.459379	CHG
Fvb2	22521625	22521625	1	28°C	18°C	0.314815	0.774193	FvH4_2g28861	0.459379	CHG
Fvb2	22787999	22788002	2	28°C	18°C	0.186813	0.627451	FvH4_2g29352	0.440638	CHG
Fvb2	22787999	22788002	2	28°C	18°C	0.186813	0.627451	FvH4_2g29360	0.440638	CHG
Fvb2	22834437	22834437	1	28°C	18°C	0.302326	0.710526	FvH4_2g29440	0.408201	CHG
Fvb2	22892342	22892342	1	28°C	18°C	0.196721	0.56	FvH4_2g29544	0.363279	CHG
Fvb2	23213676	23213676	1	28°C	18°C	0.454545	0.820513	FvH4_2g29960	0.365967	CHG
Fvb2	23436050	23436105	2	28°C	18°C	0.190955	0.540373	FvH4_2g30310	0.349418	CHG
Fvb2	24041573	24041573	1	28°C	18°C	0.230769	0.733333	FvH4_2g31320	0.502564	CHG
Fvb2	24076371	24076371	1	28°C	18°C	0.382353	0.753846	FvH4_2g31410	0.371493	CHG
Fvb2	24076371	24076371	1	28°C	18°C	0.382353	0.753846	FvH4_2g31420	0.371493	CHG
Fvb2	24106935	24106935	1	28°C	18°C	0.8	1	FvH4_2g31460	0.2	CHG
Fvb2	24106935	24106935	1	28°C	18°C	0.8	1	FvH4_2g31470	0.2	CHG
Fvb2	24114180	24114180	1	28°C	18°C	0.0925926	0.452381	FvH4_2g31471	0.359788	CHG
Fvb2	24119042	24119049	2	28°C	18°C	0.452261	0.789855	FvH4_2g31480	0.337594	CHG
Fvb2	24119042	24119049	2	28°C	18°C	0.452261	0.789855	FvH4_2g31490	0.337594	CHG
Fvb2	24218580	24218583	2	28°C	18°C	0.243698	0.579832	FvH4_2g31650	0.336135	CHG
Fvb2	24459251	24459251	1	28°C	18°C	0.354839	0.813953	FvH4_2g32180	0.459115	CHG
Fvb2	24459251	24459251	1	28°C	18°C	0.354839	0.813953	FvH4_2g32181	0.459115	CHG
Fvb2	24459940	24459940	1	28°C	18°C	0.701299	0.958333	FvH4_2g32180	0.257035	CHG
Fvb2	24459940	24459940	1	28°C	18°C	0.701299	0.958333	FvH4_2g32181	0.257035	CHG
Fvb2	24460324	24460326	2	28°C	18°C	0.39604	0.813333	FvH4_2g32180	0.417294	CHG
Fvb2	24703705	24703705	1	28°C	18°C	0.676471	1	FvH4_2g32670	0.323529	CHG
Fvb2	24909830	24909830	1	28°C	18°C	0.216667	0.615385	FvH4_2g33101	0.398718	CHG
Fvb2	25307882	25307882	1	28°C	18°C	0.612903	0.928571	FvH4_2g33910	0.315668	CHG
Fvb2	25307882	25307882	1	28°C	18°C	0.612903	0.928571	FvH4_2g33920	0.315668	CHG
Fvb2	25471432	25471432	1	28°C	18°C	0.231884	0.672727	FvH4_2g34212	0.440843	CHG
Fvb2	25471432	25471432	1	28°C	18°C	0.231884	0.672727	FvH4_2g34230	0.440843	CHG
Fvb2	25659896	25659953	3	28°C	18°C	0.131313	0.753165	FvH4_2g34590	0.621851	CHG
Fvb2	25659896	25659953	3	28°C	18°C	0.131313	0.753165	FvH4_2g34591	0.621851	CHG
Fvb2	26058113	26058113	1	28°C	18°C	0.348837	0.769231	FvH4_2g35300	0.420394	CHG
Fvb2	26146203	26146354	2	28°C	18°C	0.551387	0.701095	FvH4_2g35470	0.149709	CHG
Fvb2	26146203	26146354	2	28°C	18°C	0.551387	0.701095	FvH4_2g35480	0.149709	CHG
Fvb2	26213539	26213539	1	28°C	18°C	0.429907	0.839286	FvH4_2g35560	0.409379	CHG
Fvb2	26213539	26213539	1	28°C	18°C	0.429907	0.839286	FvH4_2g35571	0.409379	CHG
Fvb2	26215290	26215290	1	28°C	18°C	0.393939	0.744186	FvH4_2g35572	0.350247	CHG
Fvb2	26365650	26365650	1	28°C	18°C	0.613636	0.953488	FvH4_2g35800	0.339852	CHG
Fvb2	26483408	26483424	2	28°C	18°C	0.610619	0.966667	FvH4_2g36070	0.356047	CHG
Fvb2	27099110	27099118	2	28°C	18°C	0.307692	0.766355	FvH4_2g37141	0.458663	CHG
Fvb2	27204785	27204785	1	28°C	18°C	0.67	0.885058	FvH4_2g37320	0.215058	CHG
Fvb2	27614271	27614271	1	28°C	18°C	0.134328	0.542373	FvH4_2g38112	0.408044	CHG
Fvb2	27642370	27642380	2	28°C	18°C	0.0625	0.5	FvH4_2g38170	0.4375	CHG
Fvb2	27642370	27642380	2	28°C	18°C	0.0625	0.5	FvH4_2g38180	0.4375	CHG
Fvb2	27683222	27683222	1	28°C	18°C	0.25	0.639535	FvH4_2g38230	0.389535	CHG
Fvb2	27856492	27856492	1	28°C	18°C	0.27551	0.641509	FvH4_2g38530	0.365999	CHG
Fvb2	27856492	27856492	1	28°C	18°C	0.27551	0.641509	FvH4_2g38540	0.365999	CHG
Fvb2	28541199	28541199	1	28°C	18°C	0.444444	0.866667	FvH4_2g39930	0.422222	CHG
Fvb2	28748898	28748898	1	28°C	18°C	0.573529	0.877551	FvH4_2g40320	0.304022	CHG
Fvb2	28993397	28993397	1	28°C	18°C	0.15	0.536585	FvH4_2g40780	0.386585	CHG
Fvb2	29000568	29000641	2	28°C	18°C	0.648772	0.754386	FvH4_2g40801	0.105614	CHG
Fvb2	29165576	29165576	1	28°C	18°C	0.45614	0.807018	FvH4_2g41130	0.350877	CHG
Fvb3	461471	461471	1	28°C	18°C	0.54054	0.930233	FvH4_3g00910	0.389692	CHG
Fvb3	651241	651241	1	28°C	18°C	0.465517	0.85	FvH4_3g01283	0.384483	CHG
Fvb3	757351	757351	1	28°C	18°C	0.375	0.76	FvH4_3g01470	0.385	CHG
Fvb3	772002	772002	1	28°C	18°C	0.186992	0.484536	FvH4_3g01530	0.297544	CHG
Fvb3	851354	851354	1	28°C	18°C	0	0.375	FvH4_3g01611	0.375	CHG
Fvb3	1091315	1091315	1	28°C	18°C	0.147059	0.512821	FvH4_3g02160	0.365762	CHG
Fvb3	1469645	1469645	1	28°C	18°C	0.19697	0.5	FvH4_3g02800	0.30303	CHG
Fvb3	2051664	2051664	1	28°C	18°C	0.483333	0.959184	FvH4_3g03650	0.47585	CHG
Fvb3	2051664	2051664	1	28°C	18°C	0.483333	0.959184	FvH4_3g03660	0.47585	CHG
Fvb3	2156108	2156108	1	28°C	18°C	0.228571	0.5375	FvH4_3g03880	0.308929	CHG
Fvb3	2157145	2157145	1	28°C	18°C	0.27907	0.741935	FvH4_3g03880	0.462866	CHG
Fvb3	2252296	2252296	1	28°C	18°C	0.688525	0.939024	FvH4_3g04030	0.2505	CHG
Fvb3	2351763	2351763	1	28°C	18°C	0.226415	0.731707	FvH4_3g04200	0.505292	CHG
Fvb3	2448162	2448162	1	28°C	18°C	0.536585	0.903226	FvH4_3g04274	0.36664	CHG
Fvb3	2452736	2452736	1	28°C	18°C	0.564103	0.869565	FvH4_3g04276	0.305463	CHG
Fvb3	2454015	2454015	1	28°C	18°C	0.421053	0.823529	FvH4_3g04277	0.402477	CHG
Fvb3	2457082	2457082	1	28°C	18°C	0.384615	0.789474	FvH4_3g04279	0.404858	CHG
Fvb3	2958232	2958232	1	28°C	18°C	0.3125	0.730769	FvH4_3g05100	0.418269	CHG
Fvb3	3239982	3239982	1	28°C	18°C	0.305085	0.653846	FvH4_3g05530	0.348761	CHG
Fvb3	3459784	3459784	1	28°C	18°C	0.616279	0.862069	FvH4_3g05951	0.24579	CHG
Fvb3	3786076	3786076	1	28°C	18°C	0.175	0.526316	FvH4_3g06570	0.351316	CHG
Fvb3	3815879	3816019	5	28°C	18°C	0.197605	0.535354	FvH4_3g06640	0.337749	CHG
Fvb3	3895795	3895795	1	28°C	18°C	0.355932	0.777778	FvH4_3g06752	0.421846	CHG
Fvb3	4318974	4318974	1	28°C	18°C	0.695238	0.944444	FvH4_3g07261	0.249206	CHG
Fvb3	4339365	4339365	1	28°C	18°C	0.684932	1	FvH4_3g07300	0.315068	CHG
Fvb3	4350532	4350532	1	28°C	18°C	0.371429	0.813953	FvH4_3g07320	0.442525	CHG
Fvb3	4558791	4558791	1	28°C	18°C	0.136691	0.376238	FvH4_3g07751	0.239547	CHG
Fvb3	4558791	4558791	1	28°C	18°C	0.136691	0.376238	FvH4_3g07760	0.239547	CHG
Fvb3	4778020	4778020	1	28°C	18°C	0.5	0.803922	FvH4_3g08121	0.303922	CHG
Fvb3	4788402	4788402	1	28°C	18°C	0.325	0.727273	FvH4_3g08130	0.402273	CHG
[truncated: 1,522 more rows]

## Sheet: IT4 DMGs
Sheet name	IT4 DMGs
Description	DMGs in IT4
Table showing the location, numbers, hyper- and hypo-methyalted samples, methylation level of samples of DMRs, gene IDs, methylation difference, methylation context between generations in different methylation context and ecotypes in IT4
Chromosome	start	end	number_of_dms	hypermethylated_samples	hypomethylated_samples	methylation_level_18°C	methylation_level_28°C	ID	difference	context
Fvb1	115734	115734	1			0.833333	0.433333	FvH4_1g00210	-0.4	CGN
Fvb1	361719	361731	3	18°C	28°C	0.570946	0.275317	FvH4_1g00690	-0.295629	CGN
Fvb1	436644	436644	1	18°C	28°C	1	0.685714	FvH4_1g00880	-0.314286	CGN
Fvb1	456751	456751	1	18°C	28°C	0.722222	0.376623	FvH4_1g00930	-0.345599	CGN
Fvb1	483071	483071	1	18°C	28°C	0.589286	0.214286	FvH4_1g00970	-0.375	CGN
Fvb1	730594	730594	1	18°C	28°C	0.590476	0.284404	FvH4_1g01440	-0.306073	CGN
Fvb1	1072675	1072675	1	18°C	28°C	0.27957	0.0795455	FvH4_1g02030	-0.200024	CGN
Fvb1	1173227	1173227	1	28°C	18°C	0.488372	0.902439	FvH4_1g02190	0.414067	CGN
Fvb1	1939732	1939732	1	18°C	28°C	0.395833	0.163265	FvH4_1g03550	-0.232568	CGN
Fvb1	2141696	2141696	1	18°C	28°C	0.3375	0.108108	FvH4_1g04040	-0.229392	CGN
Fvb1	2193166	2193166	1	18°C	28°C	0.380952	0.025	FvH4_1g04150	-0.355952	CGN
Fvb1	2317034	2317034	1	18°C	28°C	0.888889	0.61194	FvH4_1g04330	-0.276949	CGN
Fvb1	2636982	2636987	2	18°C	28°C	0.532467	0.15625	FvH4_1g04940	-0.376217	CGN
Fvb1	2722158	2722158	1	18°C	28°C	0.875	0.6	FvH4_1g05130	-0.275	CGN
Fvb1	2886098	2886098	1	18°C	28°C	0.547368	0.246753	FvH4_1g05460	-0.300615	CGN
Fvb1	3381842	3381842	1	18°C	28°C	0.653061	0.175	FvH4_1g06390	-0.478061	CGN
Fvb1	3430136	3430136	1	18°C	28°C	0.271186	0.0344828	FvH4_1g06500	-0.236704	CGN
Fvb1	3488080	3488080	1	18°C	28°C	0.179487	0	FvH4_1g06620	-0.179487	CGN
Fvb1	3772105	3772156	2	18°C	28°C	0.650406	0.447738	FvH4_1g07130	-0.202669	CGN
Fvb1	3901281	3901281	1	28°C	18°C	0.0232558	0.354839	FvH4_1g07351	0.331583	CGN
Fvb1	4290283	4290283	1	18°C	28°C	0.893939	0.578947	FvH4_1g08110	-0.314992	CGN
Fvb1	4716167	4716263	2	18°C	28°C	0.716353	0.571429	FvH4_1g08880	-0.144925	CGN
Fvb1	4970336	4970336	1	18°C	28°C	0.775281	0.453333	FvH4_1g09290	-0.321948	CGN
Fvb1	6504983	6504983	1	28°C	18°C	0.537037	0.842857	FvH4_1g11900	0.30582	CGN
Fvb1	6561518	6561518	1	18°C	28°C	0.222222	0.0114943	FvH4_1g12010	-0.210728	CGN
Fvb1	6940074	6940074	1	18°C	28°C	0.521739	0.169811	FvH4_1g12630	-0.351928	CGN
Fvb1	8601739	8601739	1	18°C	28°C	0.645161	0.2	FvH4_1g15170	-0.445161	CGN
Fvb1	8835514	8835514	1	18°C	28°C	0.705882	0.321101	FvH4_1g15560	-0.384781	CGN
Fvb1	9138194	9138194	1	18°C	28°C	0.898876	0.670732	FvH4_1g16060	-0.228145	CGN
Fvb1	9560378	9560378	1	18°C	28°C	0.644737	0.349206	FvH4_1g16590	-0.29553	CGN
Fvb1	9562004	9562072	2	18°C	28°C	0.489297	0.23	FvH4_1g16600	-0.259297	CGN
Fvb1	10153174	10153174	1	18°C	28°C	0.636364	0.255814	FvH4_1g17500	-0.38055	CGN
Fvb1	10974477	10974477	1	18°C	28°C	0.346457	0.134021	FvH4_1g18660	-0.212436	CGN
Fvb1	11189990	11190209	3	18°C	28°C	0.829103	0.555556	FvH4_1g18900	-0.273548	CGN
Fvb1	11853359	11853359	1	28°C	18°C	0	0.157895	FvH4_1g19622	0.157895	CGN
Fvb1	12405082	12405082	1	18°C	28°C	0.30303	0	FvH4_1g20164	-0.30303	CGN
Fvb1	13013625	13013625	1	18°C	28°C	0.698113	0.330709	FvH4_1g20890	-0.367405	CGN
Fvb1	13013681	13013681	1	28°C	18°C	0.49	0.785124	FvH4_1g20890	0.295124	CGN
Fvb1	13762821	13762821	1	18°C	28°C	0.82716	0.591398	FvH4_1g21840	-0.235763	CGN
Fvb1	14110692	14110692	1	28°C	18°C	0.5	0.90625	FvH4_1g22161	0.40625	CGN
Fvb1	14548479	14548479	1	18°C	28°C	0.291667	0.0344828	FvH4_1g22591	-0.257184	CGN
Fvb1	16140233	16140233	1	18°C	28°C	0.847458	0.466667	FvH4_1g24270	-0.380791	CGN
Fvb1	16282540	16282540	1	28°C	18°C	0.60241	0.884615	FvH4_1g24430	0.282206	CGN
Fvb1	17336930	17336930	1	18°C	28°C	0.268293	0	FvH4_1g25551	-0.268293	CGN
Fvb1	17824153	17824153	1	18°C	28°C	0.9	0.596774	FvH4_1g25930	-0.303226	CGN
Fvb1	18102406	18102406	1	18°C	28°C	0.560976	0.210526	FvH4_1g26280	-0.350449	CGN
Fvb1	18619340	18619340	1	18°C	28°C	0.506849	0.178571	FvH4_1g26761	-0.328278	CGN
Fvb1	18638340	18638340	1	28°C	18°C	0.594595	0.947368	FvH4_1g26770	0.352774	CGN
Fvb1	18792701	18792809	2	18°C	28°C	0.585938	0.253968	FvH4_1g27010	-0.331969	CGN
Fvb1	22677724	22677724	1	28°C	18°C	0.666667	1	FvH4_1g29494	0.333333	CGN
Fvb1	22887480	22887480	1	28°C	18°C	0.602941	0.872727	FvH4_1g29620	0.269786	CGN
Fvb1	23179671	23179671	1	28°C	18°C	0.488889	0.85	FvH4_1g29751	0.361111	CGN
Fvb1	23261044	23261044	1	28°C	18°C	0.210526	0.54386	FvH4_1g29780	0.333333	CGN
Fvb1	23817922	23817922	1	18°C	28°C	0.928571	0.584906	FvH4_1g30070	-0.343666	CGN
Fvb1	24154135	24154135	1	28°C	18°C	0.484849	0.883721	FvH4_1g30480	0.398872	CGN
Fvb2	226884	226884	1	18°C	28°C	0.466667	0.206897	FvH4_2g00120	-0.25977	CGN
Fvb2	1344049	1344049	1	28°C	18°C	0.78125	1	FvH4_2g01462	0.21875	CGN
Fvb2	1414104	1414104	1	18°C	28°C	0.658537	0.327273	FvH4_2g01560	-0.331264	CGN
Fvb2	1532242	1532242	1	18°C	28°C	0.285714	0	FvH4_2g01750	-0.285714	CGN
Fvb2	2876084	2876084	1	18°C	28°C	0.574713	0.253333	FvH4_2g03560	-0.321379	CGN
Fvb2	2896527	2896527	1	18°C	28°C	0.666667	0.333333	FvH4_2g03581	-0.333333	CGN
Fvb2	3161432	3161432	1	18°C	28°C	0.8	0.5	FvH4_2g04030	-0.3	CGN
Fvb2	3696637	3696637	1	28°C	18°C	0.727273	1	FvH4_2g04760	0.272727	CGN
Fvb2	4676240	4676240	1	18°C	28°C	0.133333	0	FvH4_2g05720	-0.133333	CGN
Fvb2	5346114	5346114	1	18°C	28°C	0.509804	0.138889	FvH4_2g06413	-0.370915	CGN
Fvb2	5346114	5346114	1	18°C	28°C	0.509804	0.138889	FvH4_2g06414	-0.370915	CGN
Fvb2	5803328	5803386	2	18°C	28°C	0.760234	0.458333	FvH4_2g07030	-0.301901	CGN
Fvb2	6356956	6356956	1	18°C	28°C	0.419355	0	FvH4_2g07542	-0.419355	CGN
Fvb2	7830565	7830565	1	18°C	28°C	0.91579	0.655172	FvH4_2g08940	-0.260617	CGN
Fvb2	8128589	8128589	1	28°C	18°C	0.785714	1	FvH4_2g09182	0.214286	CGN
Fvb2	8287665	8287665	1	28°C	18°C	0.0769231	0.366667	FvH4_2g09360	0.289744	CGN
Fvb2	9172041	9172041	1	18°C	28°C	0.883721	0.568966	FvH4_2g10320	-0.314755	CGN
Fvb2	9506916	9506916	1	18°C	28°C	0.672727	0.282609	FvH4_2g10790	-0.390119	CGN
Fvb2	9731211	9731211	1	18°C	28°C	0.408696	0.144144	FvH4_2g11150	-0.264551	CGN
Fvb2	10190591	10190591	1	28°C	18°C	0.0677966	0.387755	FvH4_2g11670	0.319958	CGN
Fvb2	10630095	10630095	1	28°C	18°C	0.0634921	0.396552	FvH4_2g12110	0.33306	CGN
Fvb2	10630095	10630095	1	28°C	18°C	0.0634921	0.396552	FvH4_2g12111	0.33306	CGN
Fvb2	11191094	11191094	1	18°C	28°C	0.230769	0	FvH4_2g12730	-0.230769	CGN
Fvb2	11466046	11466046	1	28°C	18°C	0.57971	0.854545	FvH4_2g13060	0.274835	CGN
Fvb2	13157608	13157608	1	28°C	18°C	0.52381	0.894737	FvH4_2g14980	0.370927	CGN
Fvb2	13962921	13962921	1	18°C	28°C	0.781818	0.461539	FvH4_2g15960	-0.32028	CGN
Fvb2	14765038	14765038	1	18°C	28°C	0.84375	0.478261	FvH4_2g17050	-0.365489	CGN
Fvb2	14772659	14772659	1	28°C	18°C	0	0.202532	FvH4_2g17050	0.202532	CGN
Fvb2	15036763	15036777	2	18°C	28°C	0.919192	0.653846	FvH4_2g17450	-0.265346	CGN
Fvb2	15929691	15929761	2	18°C	28°C	0.167183	0.0580524	FvH4_2g18590	-0.10913	CGN
Fvb2	15946043	15946043	1	18°C	28°C	0.779412	0.477612	FvH4_2g18620	-0.3018	CGN
Fvb2	16816607	16816607	1	18°C	28°C	0.679245	0.288889	FvH4_2g19940	-0.390356	CGN
Fvb2	17058174	17058174	1	18°C	28°C	0.86747	0.623762	FvH4_2g20290	-0.243707	CGN
Fvb2	17433464	17433464	1	18°C	28°C	0.592593	0.25	FvH4_2g20890	-0.342593	CGN
Fvb2	17660315	17660315	1	18°C	28°C	1	0.533333	FvH4_2g21250	-0.466667	CGN
Fvb2	18829821	18829845	2	18°C	28°C	0.933333	0.60177	FvH4_2g22940	-0.331563	CGN
Fvb2	18919422	18919422	1	18°C	28°C	0.581395	0.212121	FvH4_2g23070	-0.369274	CGN
Fvb2	18997168	18997456	3	18°C	28°C	0.692182	0.517018	FvH4_2g23170	-0.175165	CGN
Fvb2	19434525	19434525	1	28°C	18°C	0.772727	1	FvH4_2g23760	0.227273	CGN
Fvb2	19722353	19722353	1	28°C	18°C	0	0.138211	FvH4_2g24140	0.138211	CGN
Fvb2	20009168	20009168	1	18°C	28°C	0.893333	0.528846	FvH4_2g24540	-0.364487	CGN
Fvb2	20215197	20215197	1	18°C	28°C	0.588235	0.148936	FvH4_2g24840	-0.439299	CGN
Fvb2	20215873	20216241	6	18°C	28°C	0.767576	0.546233	FvH4_2g24840	-0.221344	CGN
Fvb2	20384473	20384473	1	18°C	28°C	0.87037	0.477612	FvH4_2g25100	-0.392758	CGN
Fvb2	20684509	20684509	1	18°C	28°C	0.945454	0.666667	FvH4_2g25540	-0.278788	CGN
Fvb2	20784228	20784228	1	18°C	28°C	0.583333	0.24	FvH4_2g25720	-0.343333	CGN
Fvb2	21109835	21109838	2	18°C	28°C	0.654412	0.228571	FvH4_2g26240	-0.42584	CGN
Fvb2	22114035	22114035	1	18°C	28°C	0.629213	0.295775	FvH4_2g28020	-0.333439	CGN
Fvb2	22886674	22886674	1	18°C	28°C	0.763889	0.444444	FvH4_2g29543	-0.319444	CGN
Fvb2	22959495	22959495	1	18°C	28°C	0.175824	0	FvH4_2g29660	-0.175824	CGN
Fvb2	23035284	23035284	1	28°C	18°C	0.494505	0.747748	FvH4_2g29800	0.253242	CGN
Fvb2	23330952	23330952	1	18°C	28°C	0.96875	0.568182	FvH4_2g30160	-0.400568	CGN
Fvb2	23700547	23700547	1	28°C	18°C	0.707317	0.977273	FvH4_2g30650	0.269956	CGN
Fvb2	23799983	23799983	1	18°C	28°C	0.518518	0.169811	FvH4_2g30860	-0.348707	CGN
Fvb2	24073855	24073915	3	18°C	28°C	0.429395	0.206522	FvH4_2g31410	-0.222873	CGN
Fvb2	24104858	24104858	1	18°C	28°C	0.529412	0.163934	FvH4_2g31460	-0.365477	CGN
Fvb2	24228270	24228270	1	18°C	28°C	0.885714	0.508475	FvH4_2g31661	-0.37724	CGN
Fvb2	24298876	24298876	1	18°C	28°C	0.5	0.188679	FvH4_2g31810	-0.311321	CGN
Fvb2	24346462	24346462	1	28°C	18°C	0	0.222222	FvH4_2g31950	0.222222	CGN
Fvb2	24791393	24791393	1	18°C	28°C	0.534884	0.136364	FvH4_2g32860	-0.39852	CGN
Fvb2	24898171	24898171	1	18°C	28°C	0.62069	0.224138	FvH4_2g33080	-0.396552	CGN
Fvb2	25503503	25503503	1	28°C	18°C	0	0.157143	FvH4_2g34270	0.157143	CGN
Fvb2	25939761	25939761	1	18°C	28°C	0.73913	0.261905	FvH4_2g35080	-0.477226	CGN
Fvb2	26012694	26012694	1	28°C	18°C	0.121212	0.53125	FvH4_2g35240	0.410038	CGN
Fvb2	26068086	26068086	1	18°C	28°C	1	0.72973	FvH4_2g35320	-0.27027	CGN
Fvb2	26113427	26113427	1	18°C	28°C	0.836364	0.532258	FvH4_2g35400	-0.304106	CGN
Fvb2	26260936	26260936	1	28°C	18°C	0.0175439	0.294118	FvH4_2g35610	0.276574	CGN
Fvb2	26629611	26629611	1	28°C	18°C	0.24	0.62069	FvH4_2g36370	0.38069	CGN
Fvb2	27356954	27356954	1	18°C	28°C	0.69697	0.392405	FvH4_2g37610	-0.304565	CGN
Fvb2	27416838	27416838	1	28°C	18°C	0.558824	0.942857	FvH4_2g37770	0.384034	CGN
Fvb2	27437455	27437455	1	18°C	28°C	0.817073	0.509434	FvH4_2g37790	-0.307639	CGN
Fvb2	27505819	27505819	1	18°C	28°C	0.568966	0.245283	FvH4_2g37900	-0.323682	CGN
Fvb2	27635748	27635756	2	18°C	28°C	0.428571	0.10687	FvH4_2g38150	-0.321701	CGN
Fvb2	27693271	27693271	1	18°C	28°C	0.686275	0.194444	FvH4_2g38240	-0.49183	CGN
Fvb2	27752701	27752701	1	18°C	28°C	0.83871	0.606383	FvH4_2g38330	-0.232327	CGN
Fvb2	27912307	27912307	1	18°C	28°C	0.428571	0.0322581	FvH4_2g38670	-0.396313	CGN
Fvb2	27994974	27994974	1	18°C	28°C	0.625	0.28421	FvH4_2g38780	-0.34079	CGN
Fvb2	28025210	28025210	1	28°C	18°C	0.0104167	0.193878	FvH4_2g38830	0.183461	CGN
Fvb2	28043949	28043949	1	18°C	28°C	0.559524	0.285714	FvH4_2g38870	-0.273809	CGN
Fvb2	28125000	28125000	1	18°C	28°C	0.29661	0.0531915	FvH4_2g39030	-0.243419	CGN
Fvb2	28129789	28129789	1	18°C	28°C	0.765306	0.48913	FvH4_2g39050	-0.276176	CGN
Fvb2	28238906	28238906	1	18°C	28°C	0.795454	0.401961	FvH4_2g39240	-0.393494	CGN
Fvb2	28289234	28289276	3	18°C	28°C	0.367412	0.0853333	FvH4_2g39370	-0.282079	CGN
Fvb2	28466505	28466505	1	28°C	18°C	0.6	0.893617	FvH4_2g39760	0.293617	CGN
Fvb2	28580620	28580620	1	18°C	28°C	0.75	0.353846	FvH4_2g39941	-0.396154	CGN
Fvb2	28993098	28993107	2	28°C	18°C	0.0782609	0.488372	FvH4_2g40780	0.410111	CGN
Fvb2	29069604	29069604	1	18°C	28°C	0.805556	0.425	FvH4_2g40940	-0.380556	CGN
Fvb2	29243551	29243551	1	18°C	28°C	0.916667	0.596154	FvH4_2g41300	-0.320513	CGN
Fvb3	63143	63143	1	18°C	28°C	0.754386	0.435484	FvH4_3g00070	-0.318902	CGN
Fvb3	211883	211883	1	18°C	28°C	0.767442	0.442623	FvH4_3g00390	-0.324819	CGN
Fvb3	276843	276843	1	18°C	28°C	0.960784	0.545454	FvH4_3g00540	-0.41533	CGN
Fvb3	509769	509769	1	18°C	28°C	0.327103	0.103448	FvH4_3g01030	-0.223655	CGN
Fvb3	1042533	1042533	1	18°C	28°C	0.822034	0.519685	FvH4_3g02070	-0.302349	CGN
Fvb3	1160066	1160066	1	18°C	28°C	0.722689	0.486239	FvH4_3g02280	-0.236451	CGN
Fvb3	1325304	1325304	1	18°C	28°C	0.466667	0.188406	FvH4_3g02600	-0.278261	CGN
Fvb3	1763129	1763196	2	18°C	28°C	0.414392	0.17551	FvH4_3g03251	-0.238882	CGN
Fvb3	3520111	3520111	1	18°C	28°C	0.564103	0.121212	FvH4_3g06110	-0.44289	CGN
Fvb3	3522303	3522303	1	18°C	28°C	0.46875	0.0930233	FvH4_3g06120	-0.375727	CGN
Fvb3	3821113	3821113	1	28°C	18°C	0.193548	0.741935	FvH4_3g06650	0.548387	CGN
Fvb3	4347440	4347440	1	28°C	18°C	0.440678	0.823529	FvH4_3g07310	0.382851	CGN
Fvb3	5548170	5548170	1	18°C	28°C	0.892857	0.649351	FvH4_3g09530	-0.243506	CGN
Fvb3	5798701	5798701	1	18°C	28°C	0.901639	0.5	FvH4_3g09950	-0.401639	CGN
Fvb3	7310233	7310233	1	28°C	18°C	0.779006	0.914573	FvH4_3g12332	0.135567	CGN
Fvb3	7404534	7404534	1	18°C	28°C	0.688889	0.39759	FvH4_3g12450	-0.291299	CGN
Fvb3	7480519	7480519	1	28°C	18°C	0.181818	0.625	FvH4_3g12581	0.443182	CGN
Fvb3	7729963	7729963	1	18°C	28°C	0.802817	0.409091	FvH4_3g12940	-0.393726	CGN
Fvb3	8003078	8003078	1	18°C	28°C	0.730769	0.363636	FvH4_3g13390	-0.367133	CGN
Fvb3	8004461	8004461	1	18°C	28°C	0.882353	0.630137	FvH4_3g13400	-0.252216	CGN
Fvb3	8365245	8365245	1	18°C	28°C	0.59322	0.24	FvH4_3g13930	-0.35322	CGN
Fvb3	8952000	8952000	1	18°C	28°C	0.80303	0.479452	FvH4_3g14510	-0.323578	CGN
Fvb3	8983640	8983640	1	18°C	28°C	1	0.796296	FvH4_3g14560	-0.203704	CGN
Fvb3	9710849	9710849	1	28°C	18°C	0	0.3125	FvH4_3g15521	0.3125	CGN
Fvb3	9834303	9834303	1	28°C	18°C	0.0740741	0.5	FvH4_3g15640	0.425926	CGN
Fvb3	10150553	10150553	1	18°C	28°C	0.508197	0.204819	FvH4_3g16110	-0.303377	CGN
Fvb3	10605057	10605057	1	18°C	28°C	0.824324	0.525641	FvH4_3g16770	-0.298683	CGN
Fvb3	10789319	10789319	1	18°C	28°C	0.446429	0.0980392	FvH4_3g17061	-0.348389	CGN
Fvb3	11430813	11430813	1	18°C	28°C	0.78125	0.371429	FvH4_3g17970	-0.409821	CGN
Fvb3	12989523	12989523	1	18°C	28°C	1	0.727273	FvH4_3g19810	-0.272727	CGN
Fvb3	13661120	13661120	1	18°C	28°C	0.97561	0.65625	FvH4_3g20620	-0.31936	CGN
Fvb3	14274858	14274858	1	18°C	28°C	0.818182	0.365854	FvH4_3g21300	-0.452328	CGN
Fvb3	16167424	16167424	1	18°C	28°C	0.531646	0.217391	FvH4_3g23070	-0.314254	CGN
Fvb3	17014068	17014068	1	18°C	28°C	0.913044	0.476191	FvH4_3g23930	-0.436853	CGN
Fvb3	17036787	17036814	2	18°C	28°C	0.743363	0.407407	FvH4_3g23940	-0.335955	CGN
Fvb3	17037303	17037347	3	18°C	28°C	0.906542	0.721429	FvH4_3g23940	-0.185113	CGN
Fvb3	17037827	17037827	1	18°C	28°C	0.575342	0.207547	FvH4_3g23940	-0.367795	CGN
Fvb3	17101525	17101525	1	18°C	28°C	0.882353	0.545454	FvH4_3g24070	-0.336898	CGN
Fvb3	17224486	17224501	2	18°C	28°C	0.616279	0.351351	FvH4_3g24230	-0.264928	CGN
Fvb3	17677335	17677335	1	18°C	28°C	0.483871	0.0555556	FvH4_3g24600	-0.428315	CGN
Fvb3	18000478	18000478	1	18°C	28°C	0.546875	0.216867	FvH4_3g24960	-0.330008	CGN
Fvb3	18917998	18918003	2	28°C	18°C	0.507042	0.904762	FvH4_3g26080	0.39772	CGN
Fvb3	19716253	19716253	1	18°C	28°C	0.692308	0.275	FvH4_3g26610	-0.417308	CGN
Fvb3	19898303	19898303	1	18°C	28°C	0.618182	0.266667	FvH4_3g26742	-0.351515	CGN
Fvb3	20093618	20093806	2	18°C	28°C	0.481328	0.248731	FvH4_3g26980	-0.232597	CGN
Fvb3	20169348	20169348	1	18°C	28°C	0.22807	0	FvH4_3g27060	-0.22807	CGN
Fvb3	20751418	20751418	1	18°C	28°C	0.393443	0.0634921	FvH4_3g27700	-0.329951	CGN
Fvb3	20883483	20883492	3	18°C	28°C	0.770642	0.336364	FvH4_3g27851	-0.434279	CGN
Fvb3	25605296	25605296	1	18°C	28°C	0.836364	0.263158	FvH4_3g31410	-0.573206	CGN
Fvb3	27055873	27055873	1	18°C	28°C	0.9	0.515151	FvH4_3g31950	-0.384848	CGN
Fvb3	27755162	27755162	1	18°C	28°C	0.794118	0.530864	FvH4_3g32470	-0.263253	CGN
Fvb3	29442716	29442716	1	18°C	28°C	0.655556	0.362319	FvH4_3g34030	-0.293237	CGN
Fvb3	29810282	29810282	1	18°C	28°C	0.690141	0.309524	FvH4_3g34300	-0.380617	CGN
Fvb3	30117791	30117791	1	18°C	28°C	0.516129	0.0810811	FvH4_3g34831	-0.435048	CGN
Fvb3	30594767	30594767	1	28°C	18°C	0.794872	1	FvH4_3g35650	0.205128	CGN
Fvb3	32082824	32082824	1	18°C	28°C	0.97561	0.642857	FvH4_3g37380	-0.332753	CGN
Fvb3	32083113	32083113	1	18°C	28°C	0.836735	0.451613	FvH4_3g37380	-0.385122	CGN
Fvb3	32138569	32138697	2	18°C	28°C	0.439462	0.208738	FvH4_3g37460	-0.230724	CGN
Fvb3	32504451	32504451	1	18°C	28°C	0.367647	0.103448	FvH4_3g37950	-0.264199	CGN
Fvb3	32557310	32557310	1	18°C	28°C	0.869565	0.513513	FvH4_3g38100	-0.356052	CGN
Fvb3	32950023	32950023	1	18°C	28°C	0.702703	0.266667	FvH4_3g38660	-0.436036	CGN
Fvb3	33294749	33294761	2	18°C	28°C	0.44	0.168919	FvH4_3g39060	-0.271081	CGN
Fvb3	33521398	33521398	1	18°C	28°C	0.68932	0.420455	FvH4_3g39400	-0.268866	CGN
Fvb3	33728061	33728109	2	18°C	28°C	0.251497	0.0911681	FvH4_3g39790	-0.160329	CGN
Fvb3	33728380	33728380	1	18°C	28°C	0.527027	0.235294	FvH4_3g39790	-0.291733	CGN
Fvb3	33923614	33923614	1	28°C	18°C	0.125	0.486486	FvH4_3g40120	0.361486	CGN
Fvb3	34404079	34404079	1	18°C	28°C	0.919192	0.707547	FvH4_3g40850	-0.211645	CGN
Fvb3	34534464	34534672	2	18°C	28°C	0.347368	0.138973	FvH4_3g41030	-0.208396	CGN
Fvb3	35012870	35012870	1	18°C	28°C	0.409639	0.114286	FvH4_3g41770	-0.295353	CGN
Fvb3	35026149	35026149	1	18°C	28°C	0.792453	0.470588	FvH4_3g41780	-0.321865	CGN
Fvb3	35266350	35266350	1	18°C	28°C	0.53125	0.223684	FvH4_3g42250	-0.307566	CGN
Fvb3	35266350	35266350	1	18°C	28°C	0.53125	0.223684	FvH4_3g42240	-0.307566	CGN
Fvb3	35852908	35852908	1	18°C	28°C	0.8	0.545454	FvH4_3g42920	-0.254545	CGN
Fvb3	35884884	35884884	1	18°C	28°C	0.928571	0.547619	FvH4_3g42950	-0.380952	CGN
Fvb3	36110202	36110202	1	18°C	28°C	0.518518	0.178571	FvH4_3g43250	-0.339947	CGN
Fvb3	37564660	37564660	1	18°C	28°C	0.674699	0.344262	FvH4_3g45200	-0.330437	CGN
Fvb3	37714147	37714377	4	18°C	28°C	0.773279	0.342541	FvH4_3g45490	-0.430738	CGN
Fvb3	37715032	37715032	1	18°C	28°C	0.821429	0.365854	FvH4_3g45490	-0.455575	CGN
Fvb3	37715306	37715465	5	18°C	28°C	0.67147	0.21875	FvH4_3g45490	-0.45272	CGN
Fvb3	37752267	37752267	1	18°C	28°C	0.276923	0.0172414	FvH4_3g45540	-0.259682	CGN
Fvb3	37962058	37962092	2	18°C	28°C	0.722892	0.386905	FvH4_3g45750	-0.335987	CGN
Fvb3	38170292	38170292	1	18°C	28°C	0.938461	0.672414	FvH4_3g45960	-0.266048	CGN
Fvb4	287510	287510	1	18°C	28°C	0.698113	0.210526	FvH4_4g00280	-0.487587	CGN
Fvb4	386223	386223	1	28°C	18°C	0.74359	0.935897	FvH4_4g00400	0.192308	CGN
Fvb4	996882	996882	1	18°C	28°C	0.698113	0.305085	FvH4_4g01030	-0.393029	CGN
Fvb4	1057782	1057782	1	18°C	28°C	0.367647	0.136364	FvH4_4g01120	-0.231283	CGN
Fvb4	2683237	2683237	1	18°C	28°C	0.606061	0.283784	FvH4_4g03030	-0.322277	CGN
Fvb4	3080146	3080146	1	18°C	28°C	0.892157	0.682353	FvH4_4g03430	-0.209804	CGN
Fvb4	3247995	3247995	1	28°C	18°C	0.272727	0.746032	FvH4_4g03640	0.473305	CGN
Fvb4	3436544	3436544	1	18°C	28°C	0.80597	0.519231	FvH4_4g03980	-0.286739	CGN
Fvb4	3484173	3484173	1	18°C	28°C	0.863636	0.52439	FvH4_4g04020	-0.339246	CGN
Fvb4	3631236	3631236	1	18°C	28°C	0.568966	0.163934	FvH4_4g04200	-0.405031	CGN
Fvb4	4923064	4923064	1	18°C	28°C	0.9375	0.451613	FvH4_4g05642	-0.485887	CGN
Fvb4	5422889	5422889	1	18°C	28°C	0.978261	0.736842	FvH4_4g06010	-0.241419	CGN
Fvb4	6100485	6100485	1	18°C	28°C	0.214286	0.03125	FvH4_4g06790	-0.183036	CGN
Fvb4	6807511	6807511	1	18°C	28°C	0.977273	0.666667	FvH4_4g07440	-0.310606	CGN
Fvb4	7191588	7191604	2	28°C	18°C	0.40399	0.619318	FvH4_4g07725	0.215328	CGN
Fvb4	7597022	7597022	1	18°C	28°C	0.791667	0.418605	FvH4_4g08020	-0.373062	CGN
Fvb4	7755246	7755246	1	28°C	18°C	0.830189	1	FvH4_4g08083	0.169811	CGN
Fvb4	8035503	8035541	2	18°C	28°C	0.845454	0.480769	FvH4_4g08194	-0.364685	CGN
Fvb4	9031797	9031797	1	28°C	18°C	0.460317	0.820513	FvH4_4g08630	0.360195	CGN
Fvb4	14436515	14436515	1	18°C	28°C	0.867924	0.482759	FvH4_4g10720	-0.385166	CGN
Fvb4	15135557	15135557	1	18°C	28°C	0.829787	0.477273	FvH4_4g11391	-0.352515	CGN
Fvb4	15254045	15254045	1	28°C	18°C	0.640625	0.912281	FvH4_4g11500	0.271656	CGN
Fvb4	15364661	15364904	5	18°C	28°C	0.689189	0.357143	FvH4_4g11660	-0.332046	CGN
Fvb4	15365736	15365772	3	18°C	28°C	0.773438	0.411347	FvH4_4g11660	-0.36209	CGN
Fvb4	15556862	15556862	1	18°C	28°C	0.471429	0.111111	FvH4_4g11811	-0.360318	CGN
Fvb4	15568506	15568506	1	18°C	28°C	0.934783	0.6	FvH4_4g11840	-0.334783	CGN
Fvb4	15713054	15713054	1	18°C	28°C	0.698113	0.363636	FvH4_4g12000	-0.334477	CGN
Fvb4	15804672	15804672	1	28°C	18°C	0	0.121212	FvH4_4g12110	0.121212	CGN
Fvb4	16019600	16019600	1	28°C	18°C	0.5	0.9	FvH4_4g12310	0.4	CGN
Fvb4	16431981	16431981	1	18°C	28°C	0.351351	0.0434783	FvH4_4g12770	-0.307873	CGN
Fvb4	16478555	16478555	1	18°C	28°C	0.882353	0.520833	FvH4_4g12810	-0.36152	CGN
Fvb4	16673537	16673537	1	18°C	28°C	0.893617	0.581395	FvH4_4g13040	-0.312222	CGN
Fvb4	16773483	16773483	1	18°C	28°C	0.138298	0.0089286	FvH4_4g13160	-0.129369	CGN
Fvb4	17098046	17098046	1	18°C	28°C	0.941176	0.512821	FvH4_4g13500	-0.428356	CGN
Fvb4	17807038	17807038	1	18°C	28°C	0.375	0.115942	FvH4_4g14220	-0.259058	CGN
Fvb4	18264822	18264822	1	28°C	18°C	0.793103	1	FvH4_4g14568	0.206897	CGN
Fvb4	18498315	18498315	1	18°C	28°C	0.256198	0.0708661	FvH4_4g14870	-0.185332	CGN
Fvb4	18671545	18671545	1	18°C	28°C	0.857143	0.428571	FvH4_4g15081	-0.428571	CGN
Fvb4	18889961	18889987	3	18°C	28°C	0.493056	0.152125	FvH4_4g15270	-0.34093	CGN
Fvb4	20588533	20588533	1	18°C	28°C	0.725807	0.405063	FvH4_4g16730	-0.320743	CGN
Fvb4	21753498	21753498	1	18°C	28°C	0.828571	0.419355	FvH4_4g17751	-0.409217	CGN
Fvb4	22188256	22188256	1	18°C	28°C	0.9375	0.661972	FvH4_4g18240	-0.275528	CGN
Fvb4	22563901	22563902	2	18°C	28°C	0.593023	0.151899	FvH4_4g18710	-0.441124	CGN
Fvb4	22689959	22689959	1	18°C	28°C	0.292929	0.0438596	FvH4_4g18910	-0.24907	CGN
Fvb4	23074539	23074539	1	18°C	28°C	0.377778	0.126984	FvH4_4g19421	-0.250794	CGN
Fvb4	23716821	23716830	2	18°C	28°C	0.517482	0.208861	FvH4_4g20460	-0.308622	CGN
Fvb4	24184177	24184177	1	18°C	28°C	0.928571	0.758929	FvH4_4g21030	-0.169643	CGN
Fvb4	24542318	24542318	1	28°C	18°C	0.729167	0.977273	FvH4_4g21480	0.248106	CGN
Fvb4	24600889	24600889	1	18°C	28°C	0.904762	0.684211	FvH4_4g21580	-0.220551	CGN
Fvb4	25275888	25275888	1	18°C	28°C	0.5	0.16	FvH4_4g22440	-0.34	CGN
Fvb4	25668486	25668486	1	18°C	28°C	0.574468	0.22807	FvH4_4g23090	-0.346398	CGN
Fvb4	26222778	26222778	1	18°C	28°C	0.898305	0.628571	FvH4_4g23900	-0.269734	CGN
Fvb4	26242520	26242520	1	18°C	28°C	0.40566	0.168224	FvH4_4g23920	-0.237436	CGN
Fvb4	26812613	26812613	1	18°C	28°C	0.5	0.175	FvH4_4g24800	-0.325	CGN
Fvb4	27231812	27231812	1	18°C	28°C	0.585714	0.246154	FvH4_4g25480	-0.33956	CGN
Fvb4	27277292	27277292	1	18°C	28°C	0.568182	0.128205	FvH4_4g25541	-0.439977	CGN
Fvb4	27371398	27371482	2	18°C	28°C	0.644927	0.460733	FvH4_4g25650	-0.184195	CGN
Fvb4	27517539	27517539	1	18°C	28°C	0.867257	0.62766	FvH4_4g25870	-0.239597	CGN
Fvb4	27598907	27598907	1	18°C	28°C	0.386364	0	FvH4_4g26020	-0.386364	CGN
Fvb4	27819389	27819389	1	18°C	28°C	0.830986	0.54902	FvH4_4g26440	-0.281966	CGN
Fvb4	28010318	28010331	3	18°C	28°C	0.361538	0.15051	FvH4_4g26720	-0.211028	CGN
Fvb4	28564802	28564802	1	18°C	28°C	0.623762	0.340909	FvH4_4g27690	-0.282853	CGN
Fvb4	29452473	29452473	1	28°C	18°C	0	0.25	FvH4_4g29240	0.25	CGN
Fvb4	29736492	29736498	2	18°C	28°C	0.608696	0.294931	FvH4_4g29700	-0.313765	CGN
Fvb4	29796482	29796482	1	18°C	28°C	0.644737	0.323529	FvH4_4g29860	-0.321207	CGN
Fvb4	29808588	29808600	2	18°C	28°C	0.668919	0.295775	FvH4_4g29890	-0.373144	CGN
Fvb4	29864622	29864622	1	18°C	28°C	0.967742	0.6	FvH4_4g30010	-0.367742	CGN
Fvb4	30019506	30019506	1	18°C	28°C	0.285714	0.0375	FvH4_4g30340	-0.248214	CGN
Fvb4	30051059	30051059	1	18°C	28°C	0.259259	0.0375	FvH4_4g30400	-0.221759	CGN
Fvb4	30237326	30237332	2	18°C	28°C	0.503068	0.240385	FvH4_4g30780	-0.262683	CGN
Fvb4	30575648	30575648	1	18°C	28°C	0.833333	0.483871	FvH4_4g31440	-0.349462	CGN
Fvb4	30625524	30625524	1	18°C	28°C	0.641975	0.388889	FvH4_4g31540	-0.253086	CGN
Fvb4	30799757	30799757	1	28°C	18°C	0.084507	0.444444	FvH4_4g31870	0.359937	CGN
Fvb4	30848190	30848190	1	28°C	18°C	0.377358	0.725	FvH4_4g31970	0.347641	CGN
Fvb4	30996495	30996495	1	18°C	28°C	0.773585	0.542373	FvH4_4g32280	-0.231212	CGN
Fvb4	31410097	31410097	1	18°C	28°C	0.432836	0.176471	FvH4_4g33050	-0.256365	CGN
Fvb4	31419536	31419539	2	18°C	28°C	0.5625	0.268817	FvH4_4g33070	-0.293683	CGN
Fvb4	32130180	32130180	1	28°C	18°C	0.0095238	0.185567	FvH4_4g34230	0.176043	CGN
Fvb4	32202973	32202973	1	18°C	28°C	0.686275	0.296296	FvH4_4g34380	-0.389978	CGN
Fvb4	32240887	32240887	1	18°C	28°C	0.891304	0.547619	FvH4_4g34480	-0.343685	CGN
Fvb4	32739404	32739404	1	18°C	28°C	0.33871	0.0140845	FvH4_4g35410	-0.324625	CGN
Fvb4	32739404	32739404	1	18°C	28°C	0.33871	0.0140845	FvH4_4g35411	-0.324625	CGN
Fvb4	33316722	33316722	1	18°C	28°C	0.846154	0.44186	FvH4_4g36350	-0.404293	CGN
Fvb4	33491979	33491979	1	18°C	28°C	0.769231	0.493333	FvH4_4g36670	-0.275897	CGN
Fvb4	33530201	33530201	1	18°C	28°C	0.8125	0.346154	FvH4_4g36731	-0.466346	CGN
Fvb4	33568136	33568136	1	18°C	28°C	0.771429	0.418182	FvH4_4g36800	-0.353247	CGN
Fvb4	33645569	33645569	1	18°C	28°C	0.107527	0	FvH4_4g36930	-0.107527	CGN
Fvb4	33788371	33788371	1	18°C	28°C	0.825	0.513158	FvH4_4g37220	-0.311842	CGN
Fvb5	277798	277798	1	18°C	28°C	0.566038	0.166667	FvH4_5g00390	-0.399371	CGN
Fvb5	280294	280294	1	18°C	28°C	0.625	0.341463	FvH4_5g00410	-0.283537	CGN
Fvb5	369789	369878	5	18°C	28°C	0.542735	0.213675	FvH4_5g00610	-0.32906	CGN
Fvb5	401685	401685	1	18°C	28°C	0.146342	0	FvH4_5g00680	-0.146342	CGN
Fvb5	1308973	1308973	1	18°C	28°C	0.5	0.152542	FvH4_5g02090	-0.347458	CGN
Fvb5	1470048	1470048	1	28°C	18°C	0.657658	0.867769	FvH4_5g02410	0.210111	CGN
Fvb5	1508040	1508040	1	28°C	18°C	0.672414	0.930233	FvH4_5g02480	0.257819	CGN
Fvb5	1517082	1517082	1	18°C	28°C	0.454545	0.2	FvH4_5g02510	-0.254545	CGN
Fvb5	1680577	1680583	2	18°C	28°C	0.88189	0.593496	FvH4_5g02790	-0.288394	CGN
Fvb5	1680577	1680583	2	18°C	28°C	0.88189	0.593496	FvH4_5g02791	-0.288394	CGN
Fvb5	3057593	3057593	1	18°C	28°C	0.484375	0.189655	FvH4_5g05240	-0.29472	CGN
Fvb5	3257354	3257354	1	18°C	28°C	0.466667	0.102041	FvH4_5g05540	-0.364626	CGN
Fvb5	3411999	3411999	1	28°C	18°C	0.622222	0.969697	FvH4_5g05750	0.347475	CGN
Fvb5	3473606	3473606	1	28°C	18°C	0	0.205882	FvH4_5g05900	0.205882	CGN
Fvb5	3764515	3764515	1	18°C	28°C	0.890909	0.590909	FvH4_5g06430	-0.3	CGN
Fvb5	3765452	3765452	1	18°C	28°C	0.754545	0.433628	FvH4_5g06430	-0.320917	CGN
Fvb5	4100132	4100132	1	18°C	28°C	0.305085	0.0222222	FvH4_5g06920	-0.282863	CGN
Fvb5	4141962	4141962	1	18°C	28°C	0.533333	0.211111	FvH4_5g06990	-0.322222	CGN
Fvb5	4141962	4141962	1	18°C	28°C	0.533333	0.211111	FvH4_5g07000	-0.322222	CGN
Fvb5	4582837	4582837	1	18°C	28°C	0.847458	0.580247	FvH4_5g07880	-0.267211	CGN
Fvb5	5815207	5815207	1	18°C	28°C	0.532258	0.186441	FvH4_5g10170	-0.345817	CGN
Fvb5	5828107	5828288	2	18°C	28°C	0.75	0.463054	FvH4_5g10190	-0.286946	CGN
Fvb5	5868525	5868556	3	18°C	28°C	0.424051	0.129252	FvH4_5g10260	-0.294799	CGN
Fvb5	5917174	5917174	1	28°C	18°C	0.714286	1	FvH4_5g10390	0.285714	CGN
Fvb5	5989364	5989364	1	18°C	28°C	0.397959	0.141026	FvH4_5g10520	-0.256933	CGN
Fvb5	6238414	6238414	1	18°C	28°C	0.77193	0.466667	FvH4_5g11050	-0.305263	CGN
Fvb5	6922158	6922300	2	18°C	28°C	0.678063	0.416431	FvH4_5g12330	-0.261632	CGN
Fvb5	7521481	7521481	1	18°C	28°C	0.74026	0.408451	FvH4_5g13340	-0.331809	CGN
Fvb5	7886675	7886675	1	18°C	28°C	0.690476	0.189189	FvH4_5g13941	-0.501287	CGN
Fvb5	7891310	7891310	1	18°C	28°C	0.591837	0.169811	FvH4_5g13960	-0.422025	CGN
Fvb5	8286131	8286131	1	18°C	28°C	0.735294	0.441177	FvH4_5g14610	-0.294118	CGN
Fvb5	8289506	8289506	1	18°C	28°C	0.689655	0.342857	FvH4_5g14620	-0.346798	CGN
Fvb5	9361984	9362010	4	18°C	28°C	0.37799	0.107884	FvH4_5g16450	-0.270107	CGN
Fvb5	9753072	9753072	1	18°C	28°C	0.738461	0.381818	FvH4_5g17100	-0.356643	CGN
Fvb5	10050392	10050392	1	28°C	18°C	0.304348	0.686275	FvH4_5g17570	0.381927	CGN
Fvb5	10089037	10089037	1	28°C	18°C	0.355932	0.679012	FvH4_5g17630	0.32308	CGN
Fvb5	10549652	10549652	1	28°C	18°C	0.327586	0.631579	FvH4_5g18350	0.303993	CGN
Fvb5	10653736	10653736	1	18°C	28°C	0.886364	0.633333	FvH4_5g18511	-0.25303	CGN
Fvb5	10741896	10741896	1	28°C	18°C	0.509434	0.895833	FvH4_5g18680	0.386399	CGN
Fvb5	11307586	11307586	1	28°C	18°C	0	0.135135	FvH4_5g19470	0.135135	CGN
Fvb5	11814619	11814661	2	18°C	28°C	0.641463	0.465168	FvH4_5g20020	-0.176295	CGN
Fvb5	12178088	12178088	1	18°C	28°C	0.65	0.243902	FvH4_5g20530	-0.406098	CGN
Fvb5	14028086	14028086	1	18°C	28°C	0.75	0.351351	FvH4_5g22660	-0.398649	CGN
Fvb5	15117522	15117522	1	18°C	28°C	0.955556	0.666667	FvH4_5g23830	-0.288889	CGN
Fvb5	15613464	15613464	1	18°C	28°C	0.851852	0.549296	FvH4_5g24280	-0.302556	CGN
Fvb5	17109586	17109586	1	18°C	28°C	0.734375	0.424658	FvH4_5g25580	-0.309717	CGN
Fvb5	17245129	17245129	1	18°C	28°C	0.386364	0.0989011	FvH4_5g25750	-0.287463	CGN
Fvb5	19618841	19618841	1	28°C	18°C	0	0.285714	FvH4_5g28461	0.285714	CGN
Fvb5	19849275	19849275	1	18°C	28°C	0.9	0.548387	FvH4_5g28670	-0.351613	CGN
Fvb5	20795946	20795946	1	18°C	28°C	0.45	0.121212	FvH4_5g29920	-0.328788	CGN
Fvb5	22173470	22173470	1	18°C	28°C	0.909091	0.466667	FvH4_5g31270	-0.442424	CGN
Fvb5	22886650	22886650	1	18°C	28°C	0.948276	0.688172	FvH4_5g31720	-0.260104	CGN
Fvb5	23459095	23459112	2	18°C	28°C	0.604167	0.347328	FvH4_5g32500	-0.256838	CGN
Fvb5	24208530	24208530	1	28°C	18°C	0.1	0.383562	FvH4_5g33480	0.283562	CGN
Fvb5	24400000	24400000	1	18°C	28°C	0.65625	0.306452	FvH4_5g33700	-0.349798	CGN
Fvb5	25958623	25958623	1	18°C	28°C	0.666667	0.338028	FvH4_5g35420	-0.328639	CGN
Fvb5	25983035	25983035	1	28°C	18°C	0.361111	0.644068	FvH4_5g35480	0.282957	CGN
Fvb5	26178283	26178283	1	28°C	18°C	0.0114943	0.194175	FvH4_5g35740	0.18268	CGN
Fvb5	26255225	26255225	1	18°C	28°C	0.733333	0.345454	FvH4_5g35831	-0.387879	CGN
Fvb5	26334484	26334557	2	18°C	28°C	0.531746	0.179688	FvH4_5g35920	-0.352058	CGN
Fvb5	26334925	26335075	2	18°C	28°C	0.69084	0.381481	FvH4_5g35920	-0.309358	CGN
Fvb5	27987138	27987138	1	18°C	28°C	0.754717	0.444444	FvH4_5g37940	-0.310273	CGN
Fvb5	28550567	28550567	1	28°C	18°C	0	0.319149	FvH4_5g38620	0.319149	CGN
Fvb5	28681301	28681301	1	18°C	28°C	0.985915	0.753425	FvH4_5g38780	-0.232491	CGN
Fvb5	29128296	29128296	1	28°C	18°C	0.0196078	0.341463	FvH4_5g39440	0.321856	CGN
Fvb6	951805	951805	1	28°C	18°C	0.0131579	0.21519	FvH4_6g01670	0.202032	CGN
Fvb6	1631321	1631321	1	18°C	28°C	0.988235	0.8125	FvH4_6g02880	-0.175735	CGN
Fvb6	2124695	2124695	1	18°C	28°C	0.883117	0.619048	FvH4_6g03940	-0.264069	CGN
Fvb6	2226658	2226658	1	18°C	28°C	0.467742	0.169231	FvH4_6g04100	-0.298511	CGN
Fvb6	2234838	2234838	1	18°C	28°C	0.910714	0.639344	FvH4_6g04110	-0.27137	CGN
Fvb6	2717479	2717479	1	18°C	28°C	0.617647	0.177778	FvH4_6g04900	-0.439869	CGN
Fvb6	2720354	2720494	3	18°C	28°C	0.488827	0.194508	FvH4_6g04920	-0.294319	CGN
Fvb6	2740454	2740454	1	18°C	28°C	0.485714	0.142857	FvH4_6g04960	-0.342857	CGN
Fvb6	2745399	2745410	2	18°C	28°C	0.797546	0.463277	FvH4_6g04961	-0.334269	CGN
Fvb6	3024152	3024152	1	18°C	28°C	0.949152	0.697674	FvH4_6g05370	-0.251478	CGN
Fvb6	3167357	3167357	1	18°C	28°C	0.870968	0.368421	FvH4_6g05542	-0.502547	CGN
Fvb6	3358360	3358363	2	18°C	28°C	0.59322	0.285068	FvH4_6g05890	-0.308152	CGN
Fvb6	3829555	3829555	1	18°C	28°C	0.930233	0.628571	FvH4_6g06530	-0.301661	CGN
Fvb6	3843744	3843744	1	18°C	28°C	0.777778	0.342857	FvH4_6g06550	-0.434921	CGN
Fvb6	4203686	4203686	1	18°C	28°C	0.821429	0.454545	FvH4_6g06970	-0.366883	CGN
Fvb6	4506178	4506178	1	18°C	28°C	0.507937	0.225352	FvH4_6g07501	-0.282584	CGN
Fvb6	4835444	4835444	1	18°C	28°C	0.436364	0.132076	FvH4_6g08140	-0.304288	CGN
Fvb6	4988462	4988521	2	18°C	28°C	0.678414	0.427778	FvH4_6g08410	-0.250636	CGN
Fvb6	5388793	5388793	1	18°C	28°C	0.833333	0.522388	FvH4_6g09090	-0.310945	CGN
Fvb6	5735518	5735518	1	28°C	18°C	0.2	0.636364	FvH4_6g09590	0.436364	CGN
Fvb6	5775353	5775544	2	18°C	28°C	0.682759	0.356322	FvH4_6g09700	-0.326437	CGN
Fvb6	5777053	5777053	1	18°C	28°C	0.64	0.272727	FvH4_6g09700	-0.367273	CGN
Fvb6	5868228	5868228	1	18°C	28°C	0.541667	0.142857	FvH4_6g09850	-0.398809	CGN
Fvb6	7197523	7197523	1	18°C	28°C	0.344262	0.0666667	FvH4_6g11980	-0.277596	CGN
Fvb6	7416365	7416365	1	28°C	18°C	0.107843	0.43956	FvH4_6g12290	0.331717	CGN
Fvb6	7897747	7897747	1	18°C	28°C	0.84058	0.545454	FvH4_6g13020	-0.295125	CGN
Fvb6	8044165	8044165	1	28°C	18°C	0.09375	0.741935	FvH4_6g13191	0.648185	CGN
Fvb6	8623635	8623760	3	18°C	28°C	0.5953	0.414692	FvH4_6g14090	-0.180608	CGN
Fvb6	8638993	8638993	1	18°C	28°C	0.531646	0.234375	FvH4_6g14110	-0.297271	CGN
Fvb6	9115686	9115734	2	18°C	28°C	0.643068	0.464789	FvH4_6g14760	-0.178279	CGN
Fvb6	9332015	9332015	1	18°C	28°C	0.553846	0.235294	FvH4_6g15040	-0.318552	CGN
Fvb6	9822365	9822365	1	18°C	28°C	0.459016	0.131148	FvH4_6g15740	-0.327869	CGN
Fvb6	10784870	10784870	1	18°C	28°C	0.651515	0.363636	FvH4_6g16900	-0.287879	CGN
Fvb6	10785759	10785759	1	18°C	28°C	0.813953	0.357143	FvH4_6g16900	-0.456811	CGN
Fvb6	10804405	10804405	1	18°C	28°C	0.648148	0.388889	FvH4_6g16930	-0.259259	CGN
Fvb6	12992003	12992048	3	28°C	18°C	0.387978	0.753846	FvH4_6g19461	0.365868	CGN
Fvb6	14639313	14639325	2	18°C	28°C	0.750988	0.492754	FvH4_6g21080	-0.258234	CGN
Fvb6	15065492	15065492	1	18°C	28°C	0.935484	0.727273	FvH4_6g21490	-0.208211	CGN
Fvb6	15123659	15123659	1	18°C	28°C	0.4	0.108108	FvH4_6g21541	-0.291892	CGN
Fvb6	15173578	15173578	1	28°C	18°C	0.645161	0.974359	FvH4_6g21630	0.329198	CGN
Fvb6	17076015	17076015	1	18°C	28°C	1	0.705882	FvH4_6g23200	-0.294118	CGN
Fvb6	17671277	17671277	1	18°C	28°C	0.918033	0.642857	FvH4_6g23591	-0.275176	CGN
Fvb6	18545563	18545563	1	28°C	18°C	0.170213	0.6	FvH4_6g24450	0.429787	CGN
Fvb6	18679457	18679457	1	18°C	28°C	0.567568	0.133333	FvH4_6g24610	-0.434234	CGN
Fvb6	18959084	18959084	1	18°C	28°C	1	0.714286	FvH4_6g25030	-0.285714	CGN
Fvb6	18962284	18962284	1	18°C	28°C	0.807692	0.414286	FvH4_6g25040	-0.393407	CGN
Fvb6	19409305	19409305	1	18°C	28°C	0.340425	0.0441176	FvH4_6g25490	-0.296308	CGN
Fvb6	20070622	20070622	1	18°C	28°C	0.553191	0.275	FvH4_6g26210	-0.278191	CGN
Fvb6	21734196	21734196	1	18°C	28°C	0.926829	0.618182	FvH4_6g28230	-0.308648	CGN
Fvb6	23631942	23631942	1	18°C	28°C	0.818182	0.541667	FvH4_6g30510	-0.276515	CGN
Fvb6	23657286	23657286	1	18°C	28°C	0.595238	0.244898	FvH4_6g30540	-0.35034	CGN
Fvb6	24810132	24810132	1	18°C	28°C	0.907692	0.525424	FvH4_6g31710	-0.382269	CGN
Fvb6	25288092	25288092	1	18°C	28°C	0.818182	0.366667	FvH4_6g32240	-0.451515	CGN
Fvb6	26637820	26637820	1	28°C	18°C	0.508929	0.74	FvH4_6g33604	0.231071	CGN
Fvb6	27591237	27591237	1	18°C	28°C	0.418605	0.12	FvH4_6g34910	-0.298605	CGN
Fvb6	28125834	28125834	1	28°C	18°C	0.325	0.83871	FvH4_6g35640	0.51371	CGN
Fvb6	29194125	29194125	1	28°C	18°C	0.103448	0.367347	FvH4_6g37130	0.263899	CGN
Fvb6	30304626	30304626	1	18°C	28°C	0.561225	0.235294	FvH4_6g38330	-0.32593	CGN
Fvb6	30981028	30981028	1	18°C	28°C	0.796296	0.535354	FvH4_6g39150	-0.260943	CGN
Fvb6	31205467	31205467	1	18°C	28°C	0.765957	0.431372	FvH4_6g39512	-0.334585	CGN
Fvb6	31984474	31984474	1	18°C	28°C	0.343137	0.102273	FvH4_6g40460	-0.240865	CGN
Fvb6	32187822	32187822	1	18°C	28°C	0.781818	0.3	FvH4_6g40750	-0.481818	CGN
Fvb6	32891737	32891737	1	18°C	28°C	0.76087	0.319149	FvH4_6g42040	-0.441721	CGN
Fvb6	33072090	33072090	1	18°C	28°C	0.957447	0.619048	FvH4_6g42410	-0.338399	CGN
Fvb6	33106749	33106749	1	18°C	28°C	0.5	0.136364	FvH4_6g42490	-0.363636	CGN
Fvb6	33230100	33230100	1	18°C	28°C	0.72093	0.282051	FvH4_6g42730	-0.438879	CGN
Fvb6	33360795	33360795	1	28°C	18°C	0.031746	0.292683	FvH4_6g43040	0.260937	CGN
Fvb6	33453839	33453839	1	18°C	28°C	0.53271	0.282828	FvH4_6g43150	-0.249882	CGN
Fvb6	33656611	33656611	1	18°C	28°C	0.933333	0.676191	FvH4_6g43520	-0.257143	CGN
Fvb6	33957001	33957001	1	18°C	28°C	0.269231	0.0659341	FvH4_6g44000	-0.203297	CGN
Fvb6	34136757	34136757	1	18°C	28°C	1	0.728814	FvH4_6g44290	-0.271186	CGN
Fvb6	34146660	34146660	1	18°C	28°C	0.327869	0.05	FvH4_6g44320	-0.277869	CGN
Fvb6	34511333	34511333	1	18°C	28°C	0.74359	0.43662	FvH4_6g44860	-0.30697	CGN
Fvb6	34540406	34540406	1	18°C	28°C	0.621951	0.345679	FvH4_6g44930	-0.276272	CGN
Fvb6	34556134	34556134	1	18°C	28°C	0.349398	0.103448	FvH4_6g44960	-0.245949	CGN
Fvb6	34769386	34769386	1	18°C	28°C	0.157895	0.019802	FvH4_6g45230	-0.138093	CGN
Fvb6	35792839	35792839	1	18°C	28°C	0.802083	0.43617	FvH4_6g47100	-0.365913	CGN
Fvb6	35818259	35818259	1	18°C	28°C	0.376471	0.133333	FvH4_6g47160	-0.243137	CGN
Fvb6	36125442	36125442	1	18°C	28°C	0.734375	0.411765	FvH4_6g47740	-0.32261	CGN
Fvb6	36131012	36131012	1	18°C	28°C	0.775	0.403846	FvH4_6g47750	-0.371154	CGN
Fvb6	37235013	37235013	1	28°C	18°C	0.738461	0.961538	FvH4_6g49790	0.223077	CGN
Fvb6	37659227	37659227	1	18°C	28°C	0.74359	0.351351	FvH4_6g50640	-0.392238	CGN
Fvb6	38074610	38074610	1	28°C	18°C	0.394231	0.625	FvH4_6g51332	0.230769	CGN
Fvb6	38074610	38074610	1	28°C	18°C	0.394231	0.625	FvH4_6g51350	0.230769	CGN
Fvb6	38542953	38542953	1	18°C	28°C	0.896552	0.303571	FvH4_6g52230	-0.59298	CGN
Fvb6	38925081	38925081	1	18°C	28°C	0.965517	0.684211	FvH4_6g53021	-0.281307	CGN
Fvb6	39732538	39732538	1	18°C	28°C	0.586207	0.241935	FvH4_6g54410	-0.344271	CGN
Fvb7	1179456	1179456	1	18°C	28°C	0.965517	0.7	FvH4_7g00650	-0.265517	CGN
Fvb7	1428269	1428329	2	18°C	28°C	0.450479	0.232558	FvH4_7g01010	-0.217921	CGN
Fvb7	1583545	1583545	1	28°C	18°C	0.738095	1	FvH4_7g01171	0.261905	CGN
Fvb7	2407308	2407308	1	18°C	28°C	0.794118	0.387755	FvH4_7g02050	-0.406363	CGN
Fvb7	2921587	2921587	1	28°C	18°C	0.695652	0.962264	FvH4_7g02610	0.266612	CGN
Fvb7	3390316	3390316	1	28°C	18°C	0.153846	0.538462	FvH4_7g03030	0.384615	CGN
Fvb7	3506601	3506601	1	18°C	28°C	0.967742	0.74359	FvH4_7g03130	-0.224152	CGN
Fvb7	3679649	3679730	3	18°C	28°C	0.539863	0.348805	FvH4_7g03340	-0.191059	CGN
Fvb7	6064625	6064625	1	18°C	28°C	0.833333	0.507463	FvH4_7g05830	-0.325871	CGN
Fvb7	6281074	6281074	1	28°C	18°C	0.590909	0.916667	FvH4_7g06121	0.325758	CGN
Fvb7	6457967	6457967	1	28°C	18°C	0.396552	0.785714	FvH4_7g06401	0.389163	CGN
Fvb7	7165513	7165513	1	28°C	18°C	0.54	0.877193	FvH4_7g07210	0.337193	CGN
Fvb7	7863778	7863778	1	28°C	18°C	0	0.26087	FvH4_7g07921	0.26087	CGN
Fvb7	8181005	8181005	1	18°C	28°C	0.871795	0.476191	FvH4_7g08221	-0.395604	CGN
Fvb7	8762663	8762663	1	18°C	28°C	0.637931	0.209677	FvH4_7g08950	-0.428254	CGN
Fvb7	9119343	9119343	1	18°C	28°C	0.24	0.0175439	FvH4_7g09500	-0.222456	CGN
Fvb7	9440429	9440429	1	18°C	28°C	0.941176	0.688525	FvH4_7g09930	-0.252652	CGN
Fvb7	10395258	10395258	1	18°C	28°C	0.688889	0.26	FvH4_7g11120	-0.428889	CGN
Fvb7	11861324	11861324	1	18°C	28°C	0.666667	0.289855	FvH4_7g13170	-0.376812	CGN
Fvb7	11988922	11988922	1	18°C	28°C	0.390805	0.151515	FvH4_7g13340	-0.239289	CGN
Fvb7	12646394	12646394	1	18°C	28°C	0.2375	0.0361446	FvH4_7g14290	-0.201355	CGN
Fvb7	12870057	12870057	1	18°C	28°C	0.645161	0.216216	FvH4_7g14580	-0.428945	CGN
Fvb7	13435476	13435476	1	18°C	28°C	0.732759	0.521739	FvH4_7g15532	-0.211019	CGN
Fvb7	13989075	13989075	1	18°C	28°C	0.85	0.511111	FvH4_7g16290	-0.338889	CGN
Fvb7	14423666	14423666	1	28°C	18°C	0.463415	0.852941	FvH4_7g16870	0.389526	CGN
Fvb7	15028728	15028728	1	18°C	28°C	0.345454	0.0612245	FvH4_7g17820	-0.28423	CGN
Fvb7	15226206	15226206	1	18°C	28°C	0.818182	0.413044	FvH4_7g18130	-0.405138	CGN
Fvb7	15353876	15353876	1	18°C	28°C	0.402985	0.0892857	FvH4_7g18360	-0.313699	CGN
Fvb7	15405384	15405384	1	18°C	28°C	0.9	0.530612	FvH4_7g18411	-0.369388	CGN
Fvb7	15607580	15607580	1	18°C	28°C	0.793478	0.513513	FvH4_7g18790	-0.279965	CGN
Fvb7	15965676	15965676	1	18°C	28°C	0.815789	0.461539	FvH4_7g19340	-0.354251	CGN
Fvb7	16678525	16678525	1	18°C	28°C	0.766234	0.463768	FvH4_7g20520	-0.302466	CGN
Fvb7	16812277	16812277	1	18°C	28°C	0.355932	0.0384615	FvH4_7g20760	-0.317471	CGN
Fvb7	17067412	17067412	1	18°C	28°C	0.941176	0.731707	FvH4_7g21210	-0.209469	CGN
Fvb7	17069583	17069583	1	18°C	28°C	0.606061	0.15625	FvH4_7g21220	-0.449811	CGN
Fvb7	17597435	17597435	1	18°C	28°C	0.9375	0.447368	FvH4_7g22285	-0.490132	CGN
Fvb7	17599429	17599429	1	28°C	18°C	0.475	0.840909	FvH4_7g22285	0.365909	CGN
Fvb7	18088670	18088670	1	18°C	28°C	0.478261	0.101695	FvH4_7g23070	-0.376566	CGN
Fvb7	18088670	18088670	1	18°C	28°C	0.478261	0.101695	FvH4_7g23080	-0.376566	CGN
Fvb7	18522198	18522198	1	18°C	28°C	0.8375	0.517647	FvH4_7g23870	-0.319853	CGN
Fvb7	18606181	18606181	1	18°C	28°C	0.896552	0.439024	FvH4_7g24020	-0.457527	CGN
Fvb7	18610224	18610224	1	18°C	28°C	0.819672	0.460526	FvH4_7g24030	-0.359146	CGN
Fvb7	19027248	19027248	1	18°C	28°C	0.72973	0.27451	FvH4_7g24660	-0.45522	CGN
Fvb7	19286534	19286534	1	18°C	28°C	0.475	0.0952381	FvH4_7g25240	-0.379762	CGN
Fvb7	19393836	19393836	1	18°C	28°C	0.847826	0.488372	FvH4_7g25371	-0.359454	CGN
Fvb7	19735329	19735329	1	18°C	28°C	0.824561	0.536585	FvH4_7g25940	-0.287976	CGN
Fvb7	20891574	20891574	1	18°C	28°C	0.7	0.257143	FvH4_7g28130	-0.442857	CGN
Fvb7	20972725	20972725	1	18°C	28°C	0.715517	0.469565	FvH4_7g28260	-0.245952	CGN
Fvb7	21365440	21365440	1	18°C	28°C	0.645161	0.304348	FvH4_7g28940	-0.340813	CGN
Fvb7	21529467	21529467	1	18°C	28°C	0.671233	0.363636	FvH4_7g29130	-0.307596	CGN
Fvb7	21570385	21570385	1	28°C	18°C	0	0.112149	FvH4_7g29210	0.112149	CGN
Fvb7	21780196	21780196	1	18°C	28°C	0.519481	0.207792	FvH4_7g29660	-0.311688	CGN
Fvb7	21972033	21972033	1	18°C	28°C	0.397059	0.117647	FvH4_7g30070	-0.279412	CGN
Fvb7	22194937	22194937	1	18°C	28°C	0.614035	0.292308	FvH4_7g30501	-0.321727	CGN
Fvb7	22756476	22756476	1	18°C	28°C	0.78125	0.485294	FvH4_7g31510	-0.295956	CGN
Fvb7	22834232	22834232	1	18°C	28°C	0.947368	0.617021	FvH4_7g31650	-0.330347	CGN
Fvb7	22894617	22894617	1	18°C	28°C	0.765306	0.45946	FvH4_7g31710	-0.305847	CGN
Fvb7	23130647	23130647	1	18°C	28°C	0.78481	0.484849	FvH4_7g32140	-0.299962	CGN
Fvb7	23142236	23142236	1	18°C	28°C	0.393443	0.0377358	FvH4_7g32150	-0.355707	CGN
contig_5	7970	7970	1	18°C	28°C	0.942308	0.657895	FvH4_c5g00010	-0.284413	CGN
Fvb1	115734	115734	1			0.833333	0.433333	FvH4_1g00220	-0.4	CGN
Fvb1	361719	361731	3	18°C	28°C	0.570946	0.275317	FvH4_1g00691	-0.295629	CGN
Fvb1	436644	436644	1	18°C	28°C	1	0.685714	FvH4_1g00870	-0.314286	CGN
Fvb1	449605	449605	1	18°C	28°C	0.976744	0.625	FvH4_1g00910	-0.351744	CGN
Fvb1	483071	483071	1	18°C	28°C	0.589286	0.214286	FvH4_1g00971	-0.375	CGN
Fvb1	730594	730594	1	18°C	28°C	0.590476	0.284404	FvH4_1g01430	-0.306073	CGN
Fvb1	1939732	1939732	1	18°C	28°C	0.395833	0.163265	FvH4_1g03542	-0.232568	CGN
Fvb1	2141696	2141696	1	18°C	28°C	0.3375	0.108108	FvH4_1g04030	-0.229392	CGN
Fvb1	2722158	2722158	1	18°C	28°C	0.875	0.6	FvH4_1g05120	-0.275	CGN
Fvb1	3696236	3696236	1	28°C	18°C	0.544444	0.797468	FvH4_1g07000	0.253024	CGN
Fvb1	4660847	4660847	1	18°C	28°C	0.920454	0.662162	FvH4_1g08760	-0.258292	CGN
Fvb1	4716167	4716263	2	18°C	28°C	0.716353	0.571429	FvH4_1g08890	-0.144925	CGN
Fvb1	4941631	4941631	1	28°C	18°C	0.619048	0.956522	FvH4_1g09250	0.337474	CGN
Fvb1	4941631	4941631	1	28°C	18°C	0.619048	0.956522	FvH4_1g09251	0.337474	CGN
Fvb1	7552622	7552622	1	18°C	28°C	0.339286	0.0232558	FvH4_1g13710	-0.31603	CGN
Fvb1	8102224	8102224	1	18°C	28°C	0.906977	0.483333	FvH4_1g14530	-0.423643	CGN
Fvb1	8349304	8349304	1	28°C	18°C	0	0.264706	FvH4_1g14901	0.264706	CGN
Fvb1	9562004	9562072	2	18°C	28°C	0.489297	0.23	FvH4_1g16590	-0.259297	CGN
Fvb1	10168268	10168268	1	18°C	28°C	0.61039	0.214953	FvH4_1g17520	-0.395436	CGN
Fvb1	11644422	11644422	1	18°C	28°C	0.405405	0.030303	FvH4_1g19404	-0.375102	CGN
Fvb1	12108935	12108935	1	28°C	18°C	0.361446	0.670886	FvH4_1g19980	0.30944	CGN
Fvb1	12108935	12108935	1	28°C	18°C	0.361446	0.670886	FvH4_1g19990	0.30944	CGN
Fvb1	13084065	13084065	1	18°C	28°C	0.803571	0.45	FvH4_1g21002	-0.353571	CGN
Fvb1	14435118	14435118	1	18°C	28°C	0.654546	0.275	FvH4_1g22511	-0.379545	CGN
Fvb1	15614668	15614668	1	28°C	18°C	0.0377358	0.304348	FvH4_1g23750	0.266612	CGN
Fvb1	15669759	15669759	1	28°C	18°C	0.210526	0.710526	FvH4_1g23800	0.5	CGN
Fvb1	16140233	16140233	1	18°C	28°C	0.847458	0.466667	FvH4_1g24280	-0.380791	CGN
Fvb1	19931252	19931252	1	18°C	28°C	0.966667	0.606061	FvH4_1g28082	-0.360606	CGN
Fvb1	22187947	22187947	1	18°C	28°C	0.529412	0.0810811	FvH4_1g29282	-0.448331	CGN
Fvb1	23261044	23261044	1	28°C	18°C	0.210526	0.54386	FvH4_1g29781	0.333333	CGN
Fvb1	23845735	23845735	1	18°C	28°C	0.6	0.125	FvH4_1g30170	-0.475	CGN
Fvb1	23845735	23845735	1	18°C	28°C	0.6	0.125	FvH4_1g30171	-0.475	CGN
Fvb2	226884	226884	1	18°C	28°C	0.466667	0.206897	FvH4_2g00130	-0.25977	CGN
Fvb2	1829845	1829845	1	28°C	18°C	0.515151	0.916667	FvH4_2g02220	0.401515	CGN
Fvb2	4676240	4676240	1	18°C	28°C	0.133333	0	FvH4_2g05711	-0.133333	CGN
Fvb2	6344499	6344499	1	18°C	28°C	0.45098	0.115385	FvH4_2g07540	-0.335596	CGN
Fvb2	6356956	6356956	1	18°C	28°C	0.419355	0	FvH4_2g07541	-0.419355	CGN
Fvb2	7438626	7438626	1	28°C	18°C	0.447368	0.848485	FvH4_2g08491	0.401116	CGN
Fvb2	8128589	8128589	1	28°C	18°C	0.785714	1	FvH4_2g09190	0.214286	CGN
Fvb2	8287665	8287665	1	28°C	18°C	0.0769231	0.366667	FvH4_2g09350	0.289744	CGN
Fvb2	13432283	13432283	1	18°C	28°C	0.685714	0.285714	FvH4_2g15280	-0.4	CGN
Fvb2	15115393	15115393	1	18°C	28°C	0.466667	0.0952381	FvH4_2g17560	-0.371429	CGN
Fvb2	15115393	15115393	1	18°C	28°C	0.466667	0.0952381	FvH4_2g17570	-0.371429	CGN
Fvb2	15165456	15165456	1	28°C	18°C	0.185185	0.647059	FvH4_2g17640	0.461874	CGN
Fvb2	15929691	15929761	2	18°C	28°C	0.167183	0.0580524	FvH4_2g18600	-0.10913	CGN
Fvb2	15946043	15946043	1	18°C	28°C	0.779412	0.477612	FvH4_2g18630	-0.3018	CGN
Fvb2	16014866	16014893	2	18°C	28°C	0.837438	0.575	FvH4_2g18770	-0.262438	CGN
Fvb2	19434525	19434525	1	28°C	18°C	0.772727	1	FvH4_2g23750	0.227273	CGN
Fvb2	23035284	23035284	1	28°C	18°C	0.494505	0.747748	FvH4_2g29810	0.253242	CGN
Fvb2	23330952	23330952	1	18°C	28°C	0.96875	0.568182	FvH4_2g30170	-0.400568	CGN
Fvb2	24281784	24281784	1	18°C	28°C	0.708333	0.270833	FvH4_2g31750	-0.4375	CGN
Fvb2	24281784	24281784	1	18°C	28°C	0.708333	0.270833	FvH4_2g31760	-0.4375	CGN
Fvb2	24346462	24346462	1	28°C	18°C	0	0.222222	FvH4_2g31951	0.222222	CGN
Fvb2	25659707	25659793	3	28°C	18°C	0.24812	0.798077	FvH4_2g34590	0.549957	CGN
Fvb2	25659707	25659793	3	28°C	18°C	0.24812	0.798077	FvH4_2g34591	0.549957	CGN
Fvb2	26113427	26113427	1	18°C	28°C	0.836364	0.532258	FvH4_2g35401	-0.304106	CGN
Fvb2	27437455	27437455	1	18°C	28°C	0.817073	0.509434	FvH4_2g37800	-0.307639	CGN
Fvb2	27635748	27635756	2	18°C	28°C	0.428571	0.10687	FvH4_2g38160	-0.321701	CGN
Fvb2	28125000	28125000	1	18°C	28°C	0.29661	0.0531915	FvH4_2g39020	-0.243419	CGN
Fvb2	28129789	28129789	1	18°C	28°C	0.765306	0.48913	FvH4_2g39051	-0.276176	CGN
Fvb2	28289234	28289276	3	18°C	28°C	0.367412	0.0853333	FvH4_2g39360	-0.282079	CGN
Fvb2	28774634	28774670	3	28°C	18°C	0.29249	0.581081	FvH4_2g40380	0.288591	CGN
Fvb2	28774634	28774670	3	28°C	18°C	0.29249	0.581081	FvH4_2g40400	0.288591	CGN
Fvb3	1159111	1159111	1	18°C	28°C	0.52459	0.192983	FvH4_3g02280	-0.331608	CGN
Fvb3	1325304	1325304	1	18°C	28°C	0.466667	0.188406	FvH4_3g02594	-0.278261	CGN
Fvb3	1762495	1762495	1	18°C	28°C	0.866667	0.466667	FvH4_3g03251	-0.4	CGN
Fvb3	2602506	2602506	1	18°C	28°C	0.657895	0.225806	FvH4_3g04541	-0.432088	CGN
Fvb3	3520111	3520111	1	18°C	28°C	0.564103	0.121212	FvH4_3g06120	-0.44289	CGN
Fvb3	3522303	3522303	1	18°C	28°C	0.46875	0.0930233	FvH4_3g06110	-0.375727	CGN
Fvb3	5530796	5530796	1	18°C	28°C	0.465116	0.0333333	FvH4_3g09500	-0.431783	CGN
Fvb3	5548170	5548170	1	18°C	28°C	0.892857	0.649351	FvH4_3g09520	-0.243506	CGN
Fvb3	5798701	5798701	1	18°C	28°C	0.901639	0.5	FvH4_3g09960	-0.401639	CGN
Fvb3	6970355	6970355	1	18°C	28°C	0.947368	0.679245	FvH4_3g11800	-0.268123	CGN
Fvb3	7064417	7064500	4	18°C	28°C	0.709302	0.319149	FvH4_3g11950	-0.390153	CGN
Fvb3	7064417	7064500	4	18°C	28°C	0.709302	0.319149	FvH4_3g11960	-0.390153	CGN
Fvb3	7310233	7310233	1	28°C	18°C	0.779006	0.914573	FvH4_3g12330	0.135567	CGN
Fvb3	8003078	8003078	1	18°C	28°C	0.730769	0.363636	FvH4_3g13400	-0.367133	CGN
Fvb3	8004461	8004461	1	18°C	28°C	0.882353	0.630137	FvH4_3g13390	-0.252216	CGN
Fvb3	8519948	8519948	1	18°C	28°C	0.697917	0.388889	FvH4_3g14160	-0.309028	CGN
Fvb3	8519948	8519948	1	18°C	28°C	0.697917	0.388889	FvH4_3g14161	-0.309028	CGN
Fvb3	8983640	8983640	1	18°C	28°C	1	0.796296	FvH4_3g14570	-0.203704	CGN
Fvb3	9475905	9475905	1	28°C	18°C	0.666667	0.971429	FvH4_3g15232	0.304762	CGN
Fvb3	9475905	9475905	1	28°C	18°C	0.666667	0.971429	FvH4_3g15240	0.304762	CGN
Fvb3	10068275	10068275	1	18°C	28°C	0.636364	0.166667	FvH4_3g16000	-0.469697	CGN
Fvb3	10606445	10606445	1	18°C	28°C	0.733333	0.285714	FvH4_3g16770	-0.447619	CGN
Fvb3	11932571	11932571	1	18°C	28°C	0.923077	0.53125	FvH4_3g18630	-0.391827	CGN
Fvb3	12992922	12992922	1	28°C	18°C	0.164179	0.464789	FvH4_3g19810	0.30061	CGN
Fvb3	13459000	13459000	1	28°C	18°C	0.292208	0.567742	FvH4_3g20431	0.275534	CGN
Fvb3	13472383	13472383	1	28°C	18°C	0.529412	0.916667	FvH4_3g20440	0.387255	CGN
Fvb3	13661120	13661120	1	18°C	28°C	0.97561	0.65625	FvH4_3g20611	-0.31936	CGN
Fvb3	14147480	14147480	1	28°C	18°C	0.533333	0.9	FvH4_3g21120	0.366667	CGN
Fvb3	14274858	14274858	1	18°C	28°C	0.818182	0.365854	FvH4_3g21301	-0.452328	CGN
Fvb3	16045737	16045738	2	18°C	28°C	0.703704	0.294118	FvH4_3g22920	-0.409586	CGN
Fvb3	16167424	16167424	1	18°C	28°C	0.531646	0.217391	FvH4_3g23061	-0.314254	CGN
Fvb3	18373838	18373838	1	18°C	28°C	1	0.685714	FvH4_3g25470	-0.314286	CGN
Fvb3	20140168	20140168	1	28°C	18°C	0.0392157	0.326087	FvH4_3g27031	0.286871	CGN
Fvb3	20140168	20140168	1	28°C	18°C	0.0392157	0.326087	FvH4_3g27040	0.286871	CGN
Fvb3	20169348	20169348	1	18°C	28°C	0.22807	0	FvH4_3g27052	-0.22807	CGN
Fvb3	20753460	20753561	3	28°C	18°C	0.39823	0.827068	FvH4_3g27700	0.428838	CGN
Fvb3	20838304	20838304	1	18°C	28°C	0.611111	0.240741	FvH4_3g27811	-0.37037	CGN
Fvb3	20975287	20975287	1	18°C	28°C	0.675	0.16129	FvH4_3g27950	-0.51371	CGN
Fvb3	21001452	21001459	2	18°C	28°C	0.684564	0.334862	FvH4_3g27973	-0.349701	CGN
Fvb3	21001452	21001459	2	18°C	28°C	0.684564	0.334862	FvH4_3g27990	-0.349701	CGN
Fvb3	21127807	21127807	1	28°C	18°C	0.677966	0.923077	FvH4_3g28130	0.245111	CGN
Fvb3	21615261	21615261	1	18°C	28°C	0.714286	0.295455	FvH4_3g28611	-0.418831	CGN
Fvb3	28740042	28740042	1	18°C	28°C	0.575	0.203704	FvH4_3g33350	-0.371296	CGN
Fvb3	29047650	29047650	1	18°C	28°C	0.777778	0.319149	FvH4_3g33552	-0.458629	CGN
Fvb3	29473194	29473194	1	18°C	28°C	0.685714	0.295455	FvH4_3g34070	-0.39026	CGN
Fvb3	29810282	29810282	1	18°C	28°C	0.690141	0.309524	FvH4_3g34290	-0.380617	CGN
Fvb3	29952452	29952564	4	18°C	28°C	0.528736	0.0620155	FvH4_3g34570	-0.46672	CGN
Fvb3	30117791	30117791	1	18°C	28°C	0.516129	0.0810811	FvH4_3g34840	-0.435048	CGN
Fvb3	32626816	32626816	1	18°C	28°C	0.220339	0.0149254	FvH4_3g38220	-0.205414	CGN
Fvb3	32645265	32645265	1	28°C	18°C	0	0.375	FvH4_3g38250	0.375	CGN
Fvb3	33521398	33521398	1	18°C	28°C	0.68932	0.420455	FvH4_3g39390	-0.268866	CGN
Fvb3	33653206	33653206	1	18°C	28°C	0.206349	0.0144928	FvH4_3g39620	-0.191857	CGN
Fvb3	34977825	34977825	1	18°C	28°C	0.696429	0.243243	FvH4_3g41700	-0.453185	CGN
Fvb3	35398319	35398319	1	28°C	18°C	0.121951	0.536585	FvH4_3g42410	0.414634	CGN
Fvb3	36389737	36389737	1	28°C	18°C	0.411765	0.83871	FvH4_3g43680	0.426945	CGN
Fvb3	37262465	37262565	4	18°C	28°C	0.826211	0.522491	FvH4_3g44751	-0.303719	CGN
Fvb3	37752267	37752267	1	18°C	28°C	0.276923	0.0172414	FvH4_3g45550	-0.259682	CGN
Fvb4	378011	378048	3	28°C	18°C	0.136364	0.62406	FvH4_4g00380	0.487696	CGN
Fvb4	521473	521473	1	18°C	28°C	0.771084	0.494382	FvH4_4g00591	-0.276702	CGN
Fvb4	1057782	1057782	1	18°C	28°C	0.367647	0.136364	FvH4_4g01130	-0.231283	CGN
Fvb4	1520417	1520417	1	28°C	18°C	0.131148	0.741935	FvH4_4g01690	0.610788	CGN
Fvb4	2972585	2972585	1	28°C	18°C	0.0714286	0.424242	FvH4_4g03323	0.352814	CGN
Fvb4	3601165	3601165	1	28°C	18°C	0.217391	0.595238	FvH4_4g04170	0.377847	CGN
Fvb4	5749652	5749652	1	18°C	28°C	0.408163	0.027027	FvH4_4g06450	-0.381136	CGN
Fvb4	7028778	7028835	3	28°C	18°C	0.243902	0.745283	FvH4_4g07620	0.501381	CGN
Fvb4	7191588	7191604	2	28°C	18°C	0.40399	0.619318	FvH4_4g07724	0.215328	CGN
Fvb4	7191588	7191604	2	28°C	18°C	0.40399	0.619318	FvH4_4g07730	0.215328	CGN
Fvb4	9168655	9168655	1	28°C	18°C	0.0652174	0.468085	FvH4_4g08649	0.402868	CGN
Fvb4	13234735	13234735	1	28°C	18°C	0.469388	0.880952	FvH4_4g10182	0.411565	CGN
Fvb4	13990139	13990139	1	28°C	18°C	0.814815	0.986487	FvH4_4g10371	0.171672	CGN
Fvb4	13990139	13990139	1	28°C	18°C	0.814815	0.986487	FvH4_4g10390	0.171672	CGN
Fvb4	13990139	13990139	1	28°C	18°C	0.814815	0.986487	FvH4_4g10391	0.171672	CGN
Fvb4	14674948	14674948	1	28°C	18°C	0.1875	0.638889	FvH4_4g10962	0.451389	CGN
Fvb4	15713054	15713054	1	18°C	28°C	0.698113	0.363636	FvH4_4g11993	-0.334477	CGN
Fvb4	16019600	16019600	1	28°C	18°C	0.5	0.9	FvH4_4g12320	0.4	CGN
Fvb4	16120198	16120198	1	18°C	28°C	0.833333	0.4	FvH4_4g12430	-0.433333	CGN
Fvb4	17807038	17807038	1	18°C	28°C	0.375	0.115942	FvH4_4g14240	-0.259058	CGN
Fvb4	18067527	18067561	2	18°C	28°C	0.414141	0.0431034	FvH4_4g14430	-0.371038	CGN
Fvb4	18498315	18498315	1	18°C	28°C	0.256198	0.0708661	FvH4_4g14860	-0.185332	CGN
Fvb4	18671545	18671545	1	18°C	28°C	0.857143	0.428571	FvH4_4g15100	-0.428571	CGN
Fvb4	18818490	18818490	1	18°C	28°C	0.393939	0.0277778	FvH4_4g15230	-0.366162	CGN
Fvb4	19272288	19272288	1	18°C	28°C	0.604167	0.223881	FvH4_4g15550	-0.380286	CGN
Fvb4	21753498	21753498	1	18°C	28°C	0.828571	0.419355	FvH4_4g17770	-0.409217	CGN
Fvb4	22188256	22188256	1	18°C	28°C	0.9375	0.661972	FvH4_4g18230	-0.275528	CGN
Fvb4	23056162	23056162	1	18°C	28°C	0.472222	0.0833333	FvH4_4g19391	-0.388889	CGN
Fvb4	23056162	23056162	1	18°C	28°C	0.472222	0.0833333	FvH4_4g19400	-0.388889	CGN
Fvb4	23074539	23074539	1	18°C	28°C	0.377778	0.126984	FvH4_4g19430	-0.250794	CGN
Fvb4	23638818	23638818	1	18°C	28°C	0.542857	0.15	FvH4_4g20340	-0.392857	CGN
Fvb4	23638818	23638818	1	18°C	28°C	0.542857	0.15	FvH4_4g20341	-0.392857	CGN
Fvb4	23638818	23638818	1	18°C	28°C	0.542857	0.15	FvH4_4g20342	-0.392857	CGN
Fvb4	23716821	23716830	2	18°C	28°C	0.517482	0.208861	FvH4_4g20470	-0.308622	CGN
Fvb4	23778933	23779011	3	28°C	18°C	0.529412	0.771015	FvH4_4g20640	0.241603	CGN
Fvb4	23822221	23822221	1	18°C	28°C	0.666667	0.233333	FvH4_4g20690	-0.433333	CGN
Fvb4	23915614	23915614	1	18°C	28°C	0.771429	0.323529	FvH4_4g20780	-0.447899	CGN
Fvb4	26191897	26191897	1	28°C	18°C	0.527778	0.935484	FvH4_4g23821	0.407706	CGN
Fvb4	26396347	26396347	1	18°C	28°C	0.75	0.35	FvH4_4g24110	-0.4	CGN
Fvb4	27202333	27202333	1	28°C	18°C	0	0.227273	FvH4_4g25430	0.227273	CGN
Fvb4	27277292	27277292	1	18°C	28°C	0.568182	0.128205	FvH4_4g25550	-0.439977	CGN
Fvb4	28564802	28564802	1	18°C	28°C	0.623762	0.340909	FvH4_4g27691	-0.282853	CGN
Fvb4	29736492	29736498	2	18°C	28°C	0.608696	0.294931	FvH4_4g29701	-0.313765	CGN
Fvb4	30051059	30051059	1	18°C	28°C	0.259259	0.0375	FvH4_4g30410	-0.221759	CGN
Fvb4	30371638	30371638	1	18°C	28°C	0.419355	0	FvH4_4g31050	-0.419355	CGN
Fvb4	30426577	30426577	1	18°C	28°C	0.661539	0.264706	FvH4_4g31170	-0.396833	CGN
Fvb4	30996495	30996495	1	18°C	28°C	0.773585	0.542373	FvH4_4g32271	-0.231212	CGN
Fvb4	31063530	31063530	1	18°C	28°C	0.591549	0.230769	FvH4_4g32400	-0.36078	CGN
Fvb4	32240887	32240887	1	18°C	28°C	0.891304	0.547619	FvH4_4g34490	-0.343685	CGN
Fvb4	32986435	32986435	1	28°C	18°C	0	0.181818	FvH4_4g35800	0.181818	CGN
Fvb5	47859	47859	1	18°C	28°C	0.794872	0.394737	FvH4_5g00070	-0.400135	CGN
Fvb5	277798	277798	1	18°C	28°C	0.566038	0.166667	FvH4_5g00410	-0.399371	CGN
Fvb5	280294	280294	1	18°C	28°C	0.625	0.341463	FvH4_5g00390	-0.283537	CGN
Fvb5	896770	896801	2	28°C	18°C	0.112245	0.472527	FvH4_5g01430	0.360283	CGN
Fvb5	930336	930336	1	28°C	18°C	0.428571	0.878049	FvH4_5g01510	0.449477	CGN
Fvb5	930336	930336	1	28°C	18°C	0.428571	0.878049	FvH4_5g01520	0.449477	CGN
Fvb5	3411999	3411999	1	28°C	18°C	0.622222	0.969697	FvH4_5g05770	0.347475	CGN
Fvb5	4141962	4141962	1	18°C	28°C	0.533333	0.211111	FvH4_5g07010	-0.322222	CGN
Fvb5	4582837	4582837	1	18°C	28°C	0.847458	0.580247	FvH4_5g07871	-0.267211	CGN
Fvb5	4582837	4582837	1	18°C	28°C	0.847458	0.580247	FvH4_5g07890	-0.267211	CGN
Fvb5	5333771	5333771	1	18°C	28°C	0.924528	0.646154	FvH4_5g09250	-0.278375	CGN
Fvb5	6617961	6617961	1	28°C	18°C	0.488372	0.825	FvH4_5g11680	0.336628	CGN
Fvb5	7428263	7428263	1	18°C	28°C	0.553571	0.204082	FvH4_5g13141	-0.34949	CGN
Fvb5	8286131	8286131	1	18°C	28°C	0.735294	0.441177	FvH4_5g14600	-0.294118	CGN
Fvb5	8289506	8289506	1	18°C	28°C	0.689655	0.342857	FvH4_5g14611	-0.346798	CGN
Fvb5	9570685	9570685	1	18°C	28°C	0.548387	0.151515	FvH4_5g16770	-0.396872	CGN
Fvb5	11228116	11228116	1	28°C	18°C	0.181818	0.482353	FvH4_5g19390	0.300535	CGN
Fvb5	11814619	11814661	2	18°C	28°C	0.641463	0.465168	FvH4_5g20011	-0.176295	CGN
Fvb5	12178088	12178088	1	18°C	28°C	0.65	0.243902	FvH4_5g20520	-0.406098	CGN
Fvb5	14563729	14563729	1	28°C	18°C	0.630435	0.947368	FvH4_5g23190	0.316934	CGN
Fvb5	14675098	14675098	1	18°C	28°C	0.904255	0.566667	FvH4_5g23310	-0.337589	CGN
Fvb5	17124695	17124695	1	28°C	18°C	0.25	0.727273	FvH4_5g25620	0.477273	CGN
Fvb5	18387640	18387640	1	18°C	28°C	0.815385	0.472727	FvH4_5g27090	-0.342657	CGN
Fvb5	18387640	18387640	1	18°C	28°C	0.815385	0.472727	FvH4_5g27100	-0.342657	CGN
Fvb5	19349335	19349335	1	28°C	18°C	0.730159	0.954546	FvH4_5g28160	0.224387	CGN
Fvb5	19618841	19618841	1	28°C	18°C	0	0.285714	FvH4_5g28460	0.285714	CGN
Fvb5	21765574	21765574	1	18°C	28°C	0.27907	0	FvH4_5g30890	-0.27907	CGN
Fvb5	23197120	23197120	1	28°C	18°C	0.384615	0.820513	FvH4_5g32110	0.435897	CGN
Fvb5	24013429	24013429	1	18°C	28°C	0.633333	0.240741	FvH4_5g33211	-0.392593	CGN
Fvb5	26634686	26634686	1	28°C	18°C	0.27027	0.78125	FvH4_5g36311	0.51098	CGN
Fvb5	26927366	26927366	1	18°C	28°C	0.3	0	FvH4_5g36710	-0.3	CGN
Fvb5	26927366	26927366	1	18°C	28°C	0.3	0	FvH4_5g36720	-0.3	CGN
Fvb5	27971043	27971043	1	18°C	28°C	0.848485	0.428571	FvH4_5g37900	-0.419913	CGN
Fvb5	27987138	27987138	1	18°C	28°C	0.754717	0.444444	FvH4_5g37931	-0.310273	CGN
Fvb5	29275753	29275753	1	18°C	28°C	0.288889	0.02	FvH4_5g39700	-0.268889	CGN
Fvb6	262680	262680	1	18°C	28°C	0.5	0.121212	FvH4_6g00360	-0.378788	CGN
Fvb6	1092337	1092363	3	18°C	28°C	0.601399	0.212121	FvH4_6g01921	-0.389277	CGN
Fvb6	1092337	1092363	3	18°C	28°C	0.601399	0.212121	FvH4_6g01930	-0.389277	CGN
Fvb6	2124695	2124695	1	18°C	28°C	0.883117	0.619048	FvH4_6g03930	-0.264069	CGN
Fvb6	2272469	2272469	1	28°C	18°C	0.0227273	0.352941	FvH4_6g04180	0.330214	CGN
Fvb6	3167357	3167357	1	18°C	28°C	0.870968	0.368421	FvH4_6g05543	-0.502547	CGN
Fvb6	3829555	3829555	1	18°C	28°C	0.930233	0.628571	FvH4_6g06531	-0.301661	CGN
Fvb6	3843744	3843744	1	18°C	28°C	0.777778	0.342857	FvH4_6g06560	-0.434921	CGN
Fvb6	4060037	4060037	1	18°C	28°C	0.423077	0.0655738	FvH4_6g06790	-0.357503	CGN
Fvb6	4988462	4988521	2	18°C	28°C	0.678414	0.427778	FvH4_6g08411	-0.250636	CGN
Fvb6	5185658	5185671	2	18°C	28°C	0.704	0.236264	FvH4_6g08720	-0.467736	CGN
Fvb6	5207977	5207977	1	28°C	18°C	0.528302	0.843137	FvH4_6g08750	0.314835	CGN
Fvb6	5761972	5761972	1	28°C	18°C	0.030303	0.40625	FvH4_6g09680	0.375947	CGN
Fvb6	5780419	5780419	1	18°C	28°C	0.9	0.543478	FvH4_6g09710	-0.356522	CGN
Fvb6	6131111	6131111	1	28°C	18°C	0.265306	0.644444	FvH4_6g10280	0.379138	CGN
Fvb6	6317106	6317106	1	18°C	28°C	0.75	0.354839	FvH4_6g10520	-0.395161	CGN
Fvb6	8623635	8623760	3	18°C	28°C	0.5953	0.414692	FvH4_6g14070	-0.180608	CGN
Fvb6	8623635	8623760	3	18°C	28°C	0.5953	0.414692	FvH4_6g14080	-0.180608	CGN
Fvb6	9321912	9321912	1	18°C	28°C	0.66129	0.254237	FvH4_6g15020	-0.407053	CGN
Fvb6	9332015	9332015	1	18°C	28°C	0.553846	0.235294	FvH4_6g15030	-0.318552	CGN
Fvb6	9354150	9354150	1	28°C	18°C	0.151163	0.441558	FvH4_6g15060	0.290396	CGN
Fvb6	10285854	10285854	1	18°C	28°C	0.638298	0.142857	FvH4_6g16343	-0.495441	CGN
Fvb6	11538660	11538660	1	28°C	18°C	0.25	0.75	FvH4_6g17640	0.5	CGN
Fvb6	11711835	11711835	1	18°C	28°C	0.878788	0.277778	FvH4_6g17860	-0.60101	CGN
Fvb6	11831526	11831526	1	18°C	28°C	0.611111	0.229167	FvH4_6g18020	-0.381944	CGN
Fvb6	14829684	14829684	1	18°C	28°C	0.464286	0.0465116	FvH4_6g21291	-0.417774	CGN
Fvb6	15657753	15657895	6	28°C	18°C	0.23345	0.657754	FvH4_6g21970	0.424304	CGN
Fvb6	15657753	15657895	6	28°C	18°C	0.23345	0.657754	FvH4_6g21971	0.424304	CGN
Fvb6	16350595	16350595	1	18°C	28°C	0.73913	0.318182	FvH4_6g22730	-0.420949	CGN
Fvb6	18771720	18771727	2	18°C	28°C	0.666667	0.297872	FvH4_6g24780	-0.368794	CGN
Fvb6	18959084	18959084	1	18°C	28°C	1	0.714286	FvH4_6g25040	-0.285714	CGN
Fvb6	19144298	19144298	1	18°C	28°C	0.307692	0.031746	FvH4_6g25280	-0.275946	CGN
Fvb6	19207461	19207506	3	18°C	28°C	0.63	0.20979	FvH4_6g25360	-0.42021	CGN
Fvb6	19906541	19906541	1	28°C	18°C	0.5625	0.969697	FvH4_6g26030	0.407197	CGN
Fvb6	19906541	19906541	1	28°C	18°C	0.5625	0.969697	FvH4_6g26031	0.407197	CGN
Fvb6	20748517	20748517	1	18°C	28°C	0.862745	0.485714	FvH4_6g27060	-0.377031	CGN
Fvb6	22254197	22254197	1	18°C	28°C	0.462963	0.131579	FvH4_6g28830	-0.331384	CGN
Fvb6	22552202	22552212	2	18°C	28°C	0.608696	0.171429	FvH4_6g29230	-0.437267	CGN
Fvb6	23308681	23308681	1	18°C	28°C	0.857143	0.387097	FvH4_6g30151	-0.470046	CGN
Fvb6	23308681	23308681	1	18°C	28°C	0.857143	0.387097	FvH4_6g30152	-0.470046	CGN
Fvb6	23993062	23993062	1	18°C	28°C	0.396226	0.0727273	FvH4_6g30840	-0.323499	CGN
Fvb6	24577444	24577444	1	18°C	28°C	0.515151	0.0909091	FvH4_6g31460	-0.424242	CGN
Fvb6	25000520	25000520	1	18°C	28°C	0.925	0.555556	FvH4_6g31900	-0.369444	CGN
Fvb6	27699755	27699755	1	18°C	28°C	0.775862	0.444444	FvH4_6g35040	-0.331418	CGN
Fvb6	28877731	28877731	1	18°C	28°C	0.78125	0.294118	FvH4_6g36682	-0.487132	CGN
Fvb6	29481328	29481328	1	18°C	28°C	0.547619	0.142857	FvH4_6g37450	-0.404762	CGN
Fvb6	32799372	32799372	1	28°C	18°C	0.745455	0.964286	FvH4_6g41873	0.218831	CGN
Fvb6	33360795	33360795	1	28°C	18°C	0.031746	0.292683	FvH4_6g43060	0.260937	CGN
Fvb6	33453839	33453839	1	18°C	28°C	0.53271	0.282828	FvH4_6g43143	-0.249882	CGN
Fvb6	33656611	33656611	1	18°C	28°C	0.933333	0.676191	FvH4_6g43530	-0.257143	CGN
Fvb6	34340068	34340068	1	28°C	18°C	0	0.183333	FvH4_6g44572	0.183333	CGN
Fvb6	34511333	34511333	1	18°C	28°C	0.74359	0.43662	FvH4_6g44870	-0.30697	CGN
Fvb6	35403728	35403728	1	18°C	28°C	0.234043	0.0169492	FvH4_6g46390	-0.217093	CGN
Fvb6	35403728	35403728	1	18°C	28°C	0.234043	0.0169492	FvH4_6g46400	-0.217093	CGN
Fvb6	35792839	35792839	1	18°C	28°C	0.802083	0.43617	FvH4_6g47110	-0.365913	CGN
Fvb6	36807394	36807394	1	18°C	28°C	0.262295	0	FvH4_6g49020	-0.262295	CGN
Fvb6	37103170	37103170	1	18°C	28°C	0.686275	0.333333	FvH4_6g49541	-0.352941	CGN
Fvb6	37192664	37192724	2	18°C	28°C	0.844156	0.532051	FvH4_6g49740	-0.312105	CGN
Fvb6	37192664	37192724	2	18°C	28°C	0.844156	0.532051	FvH4_6g49750	-0.312105	CGN
Fvb6	37659227	37659227	1	18°C	28°C	0.74359	0.351351	FvH4_6g50641	-0.392238	CGN
Fvb6	38542953	38542953	1	18°C	28°C	0.896552	0.303571	FvH4_6g52240	-0.59298	CGN
Fvb6	38925081	38925081	1	18°C	28°C	0.965517	0.684211	FvH4_6g53020	-0.281307	CGN
Fvb6	39732538	39732538	1	18°C	28°C	0.586207	0.241935	FvH4_6g54420	-0.344271	CGN
Fvb7	1179456	1179456	1	18°C	28°C	0.965517	0.7	FvH4_7g00630	-0.265517	CGN
Fvb7	1286400	1286400	1	18°C	28°C	0.897436	0.62766	FvH4_7g00770	-0.269776	CGN
Fvb7	2407308	2407308	1	18°C	28°C	0.794118	0.387755	FvH4_7g02040	-0.406363	CGN
Fvb7	2921587	2921587	1	28°C	18°C	0.695652	0.962264	FvH4_7g02620	0.266612	CGN
Fvb7	5753281	5753281	1	18°C	28°C	0.560976	0.0294118	FvH4_7g05460	-0.531564	CGN
Fvb7	6360656	6360656	1	18°C	28°C	0.771429	0.3	FvH4_7g06250	-0.471429	CGN
Fvb7	8762663	8762663	1	18°C	28°C	0.637931	0.209677	FvH4_7g08960	-0.428254	CGN
Fvb7	14304605	14304605	1	28°C	18°C	0.509174	0.703704	FvH4_7g16732	0.194529	CGN
Fvb7	14774694	14774694	1	18°C	28°C	0.681818	0.27907	FvH4_7g17360	-0.402748	CGN
Fvb7	15789903	15789903	1	28°C	18°C	0.0517241	0.313725	FvH4_7g19000	0.262001	CGN
Fvb7	16678525	16678525	1	18°C	28°C	0.766234	0.463768	FvH4_7g20530	-0.302466	CGN
Fvb7	17069583	17069583	1	18°C	28°C	0.606061	0.15625	FvH4_7g21210	-0.449811	CGN
Fvb7	17599429	17599429	1	28°C	18°C	0.475	0.840909	FvH4_7g22310	0.365909	CGN
Fvb7	18354391	18354391	1	18°C	28°C	0.466667	0.0540541	FvH4_7g23560	-0.412613	CGN
Fvb7	18763725	18763725	1	28°C	18°C	0.487179	0.923077	FvH4_7g24271	0.435897	CGN
Fvb7	20001381	20001381	1	18°C	28°C	0.4	0.0294118	FvH4_7g26510	-0.370588	CGN
Fvb7	20001381	20001381	1	18°C	28°C	0.4	0.0294118	FvH4_7g26511	-0.370588	CGN
Fvb7	20750986	20750986	1	18°C	28°C	0.840909	0.425	FvH4_7g27891	-0.415909	CGN
Fvb7	20787393	20787423	2	28°C	18°C	0.407895	0.77907	FvH4_7g27950	0.371175	CGN
Fvb7	20787393	20787423	2	28°C	18°C	0.407895	0.77907	FvH4_7g27960	0.371175	CGN
Fvb7	20987335	20987335	1	18°C	28°C	0.575	0.0882353	FvH4_7g28290	-0.486765	CGN
Fvb7	21298234	21298234	1	28°C	18°C	0.661972	0.902439	FvH4_7g28801	0.240467	CGN
Fvb7	21298234	21298234	1	28°C	18°C	0.661972	0.902439	FvH4_7g28810	0.240467	CGN
Fvb7	21570385	21570385	1	28°C	18°C	0	0.112149	FvH4_7g29190	0.112149	CGN
Fvb7	21570385	21570385	1	28°C	18°C	0	0.112149	FvH4_7g29220	0.112149	CGN
Fvb7	21972033	21972033	1	18°C	28°C	0.397059	0.117647	FvH4_7g30025	-0.279412	CGN
Fvb7	22104514	22104526	2	18°C	28°C	0.657658	0.297619	FvH4_7g30290	-0.360039	CGN
Fvb7	22651276	22651276	1	28°C	18°C	0.0126582	0.216667	FvH4_7g31300	0.204008	CGN
Fvb7	23599577	23599577	1	18°C	28°C	0.62963	0.296296	FvH4_7g32990	-0.333333	CGN
Fvb7	23599577	23599577	1	18°C	28°C	0.62963	0.296296	FvH4_7g33000	-0.333333	CGN
Fvb7	23600437	23600437	1	18°C	28°C	0.788462	0.416667	FvH4_7g33000	-0.371795	CGN
Fvb1	755363	755363	1	28°C	18°C	0.0555556	0.458333	FvH4_1g01451	0.402778	CHG
Fvb1	846539	846539	1	28°C	18°C	0.392857	0.781818	FvH4_1g01571	0.388961	CHG
Fvb1	875992	875992	1	28°C	18°C	0.0232558	0.333333	FvH4_1g01641	0.310078	CHG
Fvb1	1688597	1688597	1	28°C	18°C	0.31579	0.643836	FvH4_1g02992	0.328046	CHG
Fvb1	2220783	2220783	1	28°C	18°C	0.272727	0.697674	FvH4_1g04200	0.424947	CHG
Fvb1	2447107	2447107	1	28°C	18°C	0.204545	0.615385	FvH4_1g04610	0.410839	CHG
Fvb1	2854379	2854379	1	28°C	18°C	0.339286	0.711111	FvH4_1g05391	0.371825	CHG
Fvb1	3008272	3008272	1	28°C	18°C	0.6	0.944444	FvH4_1g05690	0.344444	CHG
Fvb1	3291451	3291453	2	28°C	18°C	0.416667	0.828947	FvH4_1g06230	0.412281	CHG
Fvb1	3977715	3977715	1	28°C	18°C	0.679612	0.894737	FvH4_1g07460	0.215125	CHG
Fvb1	4024105	4024105	1	28°C	18°C	0.233333	0.631579	FvH4_1g07560	0.398246	CHG
Fvb1	4942042	4942042	1	28°C	18°C	0.131148	0.431372	FvH4_1g09251	0.300225	CHG
Fvb1	5258676	5258676	1	28°C	18°C	0.421053	0.837838	FvH4_1g09713	0.416785	CHG
Fvb1	5466141	5466141	1	28°C	18°C	0.173913	0.536585	FvH4_1g10044	0.362672	CHG
Fvb1	5664221	5664221	1	28°C	18°C	0.0731707	0.385965	FvH4_1g10380	0.312794	CHG
Fvb1	6991031	6991031	1	28°C	18°C	0.486842	0.83871	FvH4_1g12714	0.351868	CHG
Fvb1	8135007	8135007	1	28°C	18°C	0.0232558	0.405405	FvH4_1g14572	0.38215	CHG
Fvb1	8293475	8293475	1	28°C	18°C	0.0212766	0.31579	FvH4_1g14860	0.294513	CHG
Fvb1	8709478	8709478	1	28°C	18°C	0.104167	0.576923	FvH4_1g15360	0.472756	CHG
Fvb1	8869776	8869776	1	28°C	18°C	0.522727	0.913044	FvH4_1g15630	0.390316	CHG
Fvb1	9449168	9449168	1	28°C	18°C	0.0434783	0.357143	FvH4_1g16371	0.313665	CHG
Fvb1	10181796	10181796	1	28°C	18°C	0.365854	0.72973	FvH4_1g17521	0.363876	CHG
Fvb1	11669718	11669718	1	28°C	18°C	0.418605	0.894737	FvH4_1g19421	0.476132	CHG
Fvb1	11979331	11979331	1	28°C	18°C	0.1875	0.677419	FvH4_1g19760	0.489919	CHG
Fvb1	12147815	12147815	1	28°C	18°C	0.333333	0.680851	FvH4_1g20032	0.347518	CHG
Fvb1	12384441	12384818	14	28°C	18°C	0.0886427	0.362165	FvH4_1g20161	0.273523	CHG
Fvb1	13060871	13060871	1	28°C	18°C	0.639344	0.942029	FvH4_1g20960	0.302685	CHG
Fvb1	14409925	14409925	1	28°C	18°C	0.394737	0.783784	FvH4_1g22490	0.389047	CHG
Fvb1	14839076	14839088	2	28°C	18°C	0.0559441	0.351852	FvH4_1g22910	0.295908	CHG
Fvb1	15367326	15367326	1	28°C	18°C	0.55	0.935484	FvH4_1g23530	0.385484	CHG
Fvb1	15437805	15437805	1	28°C	18°C	0.266667	0.702128	FvH4_1g23620	0.435461	CHG
Fvb1	15537253	15537253	1	28°C	18°C	0.208955	0.590909	FvH4_1g23671	0.381954	CHG
Fvb1	15681866	15681866	1	28°C	18°C	0.364286	0.608696	FvH4_1g23802	0.24441	CHG
Fvb1	15977221	15977221	1	28°C	18°C	0.4375	0.878788	FvH4_1g24111	0.441288	CHG
Fvb1	17196079	17196079	1	28°C	18°C	0	0.25	FvH4_1g25440	0.25	CHG
Fvb1	17232239	17232239	1	28°C	18°C	0.625	0.866142	FvH4_1g25481	0.241142	CHG
Fvb1	17654749	17654749	1	28°C	18°C	0.614286	0.911765	FvH4_1g25741	0.297479	CHG
Fvb1	17657092	17657092	1	28°C	18°C	0.690476	0.964286	FvH4_1g25742	0.273809	CHG
Fvb1	17834146	17834146	1	28°C	18°C	0.21875	0.472727	FvH4_1g25951	0.253977	CHG
Fvb1	17834491	17834491	1	28°C	18°C	0.738916	0.901554	FvH4_1g25951	0.162638	CHG
Fvb1	17838191	17838191	1	28°C	18°C	0.170068	0.372093	FvH4_1g25960	0.202025	CHG
Fvb1	17838782	17838782	1	28°C	18°C	0.487395	0.740741	FvH4_1g25960	0.253346	CHG
Fvb1	17842218	17842218	1	28°C	18°C	0.678363	0.864734	FvH4_1g25960	0.186372	CHG
Fvb1	17842509	17842509	1	28°C	18°C	0.617886	0.825758	FvH4_1g25960	0.207871	CHG
Fvb1	17844233	17844233	1	28°C	18°C	0.6	0.840909	FvH4_1g25960	0.240909	CHG
Fvb1	17909575	17909575	1	28°C	18°C	0.407407	0.759259	FvH4_1g25983	0.351852	CHG
Fvb1	18185394	18185394	1	28°C	18°C	0.592105	0.848101	FvH4_1g26331	0.255996	CHG
Fvb1	19825242	19825406	3	28°C	18°C	0.385675	0.682065	FvH4_1g28010	0.29639	CHG
Fvb1	19933460	19933460	1	28°C	18°C	0.220339	0.558824	FvH4_1g28082	0.338485	CHG
Fvb1	20091157	20091157	1	28°C	18°C	0.367347	0.73913	FvH4_1g28270	0.371783	CHG
Fvb1	20414263	20414263	1	28°C	18°C	0.5	0.911765	FvH4_1g28432	0.411765	CHG
Fvb1	20446533	20446533	1	28°C	18°C	0.521739	0.895833	FvH4_1g28434	0.374094	CHG
Fvb1	20455852	20455852	1	28°C	18°C	0.0888889	0.4	FvH4_1g28440	0.311111	CHG
Fvb1	20550665	20550665	1	18°C	28°C	0.953488	0.628571	FvH4_1g28481	-0.324917	CHG
Fvb1	21651006	21651006	1	28°C	18°C	0.152174	0.647059	FvH4_1g29102	0.494885	CHG
Fvb1	22119211	22119211	1	28°C	18°C	0.121212	0.612903	FvH4_1g29260	0.491691	CHG
Fvb1	22129210	22129210	1	28°C	18°C	0.46	0.808511	FvH4_1g29270	0.348511	CHG
Fvb1	22613495	22613495	1	28°C	18°C	0.333333	0.8	FvH4_1g29481	0.466667	CHG
Fvb1	22677728	22677728	1	28°C	18°C	0.611111	0.957447	FvH4_1g29494	0.346336	CHG
Fvb1	22898248	22898248	1	28°C	18°C	0.0483871	0.363636	FvH4_1g29630	0.315249	CHG
Fvb1	22990248	22990248	1	28°C	18°C	0.727273	1	FvH4_1g29685	0.272727	CHG
Fvb1	23834809	23834809	1	28°C	18°C	0.458333	0.842105	FvH4_1g30140	0.383772	CHG
Fvb1	23921209	23921209	1	28°C	18°C	0.419355	0.870968	FvH4_1g30202	0.451613	CHG
Fvb1	24154828	24154828	1	28°C	18°C	0.4	0.825	FvH4_1g30480	0.425	CHG
Fvb1	24157301	24157305	2	28°C	18°C	0.0895522	0.580645	FvH4_1g30480	0.491093	CHG
Fvb1	24240035	24240035	1	28°C	18°C	0.266667	0.794118	FvH4_1g30560	0.527451	CHG
Fvb2	709091	709091	1	28°C	18°C	0.704546	1	FvH4_2g00671	0.295455	CHG
Fvb2	736307	736472	3	28°C	18°C	0.253264	0.4975	FvH4_2g00672	0.244236	CHG
Fvb2	789730	789730	1	28°C	18°C	0.46875	0.863636	FvH4_2g00771	0.394886	CHG
Fvb2	867080	867080	1	28°C	18°C	0.333333	0.727273	FvH4_2g00812	0.393939	CHG
Fvb2	883477	883477	1	28°C	18°C	0.382353	0.885714	FvH4_2g00814	0.503361	CHG
Fvb2	925473	925473	1	28°C	18°C	0.333333	0.85	FvH4_2g00861	0.516667	CHG
Fvb2	938432	938432	1	28°C	18°C	0.44	0.809524	FvH4_2g00861	0.369524	CHG
Fvb2	1638367	1638367	1	28°C	18°C	0.44	0.85	FvH4_2g01902	0.41	CHG
Fvb2	1906240	1906240	1	28°C	18°C	0.0714286	0.416667	FvH4_2g02291	0.345238	CHG
Fvb2	2436927	2436949	2	28°C	18°C	0.41129	0.809524	FvH4_2g03170	0.398234	CHG
Fvb2	3003287	3003355	3	28°C	18°C	0.160494	0.514563	FvH4_2g03781	0.354069	CHG
Fvb2	3413930	3413930	1	28°C	18°C	0.479167	0.824561	FvH4_2g04440	0.345395	CHG
Fvb2	3518404	3518404	1	28°C	18°C	0.355556	0.736842	FvH4_2g04580	0.381286	CHG
Fvb2	5269504	5269504	1	28°C	18°C	0.2	0.631579	FvH4_2g06350	0.431579	CHG
Fvb2	5297841	5297841	1	28°C	18°C	0.0597015	0.319444	FvH4_2g06380	0.259743	CHG
Fvb2	6018175	6018175	1	28°C	18°C	0.84058	0.964286	FvH4_2g07271	0.123706	CHG
Fvb2	6360041	6360041	1	28°C	18°C	0.1	0.457143	FvH4_2g07542	0.357143	CHG
Fvb2	8226505	8226505	1	28°C	18°C	0.4	0.837838	FvH4_2g09291	0.437838	CHG
Fvb2	8287692	8287692	1	28°C	18°C	0.188679	0.545454	FvH4_2g09360	0.356775	CHG
Fvb2	8406692	8406692	1	28°C	18°C	0.484849	0.885714	FvH4_2g09480	0.400866	CHG
Fvb2	8416546	8416546	1	28°C	18°C	0.152174	0.527778	FvH4_2g09490	0.375604	CHG
Fvb2	9260385	9260385	1	28°C	18°C	0.0263158	0.363636	FvH4_2g10410	0.337321	CHG
Fvb2	9374938	9374938	1	28°C	18°C	0.324324	0.774193	FvH4_2g10590	0.449869	CHG
Fvb2	9872469	9872469	1	28°C	18°C	0.55	0.948718	FvH4_2g11351	0.398718	CHG
Fvb2	10104439	10104439	1	28°C	18°C	0.6875	0.963636	FvH4_2g11560	0.276136	CHG
Fvb2	10106043	10106111	2	28°C	18°C	0.310127	0.659459	FvH4_2g11560	0.349333	CHG
Fvb2	10192560	10192573	2	28°C	18°C	0.0660377	0.368	FvH4_2g11670	0.301962	CHG
Fvb2	10192869	10193231	7	28°C	18°C	0.0940171	0.415644	FvH4_2g11670	0.321627	CHG
Fvb2	10213002	10213002	1	28°C	18°C	0	0.277778	FvH4_2g11670	0.277778	CHG
Fvb2	10218072	10218078	2	28°C	18°C	0.0185185	0.356322	FvH4_2g11670	0.337803	CHG
Fvb2	10219585	10219605	2	28°C	18°C	0.0294118	0.506329	FvH4_2g11670	0.476917	CHG
Fvb2	10222207	10222207	1	28°C	18°C	0.352941	0.771429	FvH4_2g11670	0.418487	CHG
Fvb2	10222484	10222627	2	28°C	18°C	0.048951	0.239437	FvH4_2g11670	0.190486	CHG
Fvb2	10278714	10278714	1	28°C	18°C	0.318182	0.796296	FvH4_2g11751	0.478114	CHG
Fvb2	10463658	10463658	1	28°C	18°C	0.466667	0.903226	FvH4_2g11953	0.436559	CHG
Fvb2	10464171	10464308	5	28°C	18°C	0.355311	0.765579	FvH4_2g11953	0.410267	CHG
Fvb2	10480566	10480566	1	28°C	18°C	0.114286	0.54054	FvH4_2g11956	0.426255	CHG
Fvb2	10517263	10517452	4	28°C	18°C	0.0839599	0.258209	FvH4_2g12040	0.174249	CHG
Fvb2	10547604	10547744	3	28°C	18°C	0.225806	0.585714	FvH4_2g12061	0.359908	CHG
Fvb2	10551416	10551424	2	28°C	18°C	0.130435	0.571429	FvH4_2g12080	0.440994	CHG
Fvb2	10589365	10589384	2	28°C	18°C	0.119403	0.546512	FvH4_2g12100	0.427109	CHG
Fvb2	10604593	10604593	1	28°C	18°C	0.0135135	0.256098	FvH4_2g12101	0.242584	CHG
Fvb2	10605065	10605431	5	28°C	18°C	0.407384	0.638169	FvH4_2g12101	0.230785	CHG
Fvb2	10605905	10606114	2	28°C	18°C	0.442149	0.710199	FvH4_2g12101	0.26805	CHG
Fvb2	10606371	10606371	1	28°C	18°C	0.415094	0.774193	FvH4_2g12101	0.359099	CHG
Fvb2	10606759	10606987	3	28°C	18°C	0.512723	0.648368	FvH4_2g12101	0.135645	CHG
Fvb2	10607539	10607614	2	28°C	18°C	0.610442	0.823529	FvH4_2g12101	0.213088	CHG
Fvb2	10618453	10618593	8	28°C	18°C	0.549215	0.78375	FvH4_2g12110	0.234535	CHG
Fvb2	10619174	10619174	1	28°C	18°C	0.395161	0.651163	FvH4_2g12110	0.256001	CHG
Fvb2	10619533	10619842	8	28°C	18°C	0.231913	0.510186	FvH4_2g12110	0.278273	CHG
Fvb2	10622929	10623023	11	28°C	18°C	0.27551	0.686407	FvH4_2g12110	0.410896	CHG
Fvb2	10623340	10623556	12	28°C	18°C	0.184076	0.483898	FvH4_2g12110	0.299822	CHG
Fvb2	10697924	10697924	1	28°C	18°C	0.387755	0.781818	FvH4_2g12201	0.394063	CHG
Fvb2	10699508	10699508	1	28°C	18°C	0.204082	0.685714	FvH4_2g12201	0.481633	CHG
Fvb2	10699921	10700156	8	28°C	18°C	0.368984	0.787798	FvH4_2g12201	0.418814	CHG
Fvb2	10732351	10732388	2	28°C	18°C	0.338028	0.599057	FvH4_2g12230	0.261028	CHG
Fvb2	10769356	10769356	1	28°C	18°C	0.589286	0.962264	FvH4_2g12270	0.372978	CHG
Fvb2	10876627	10876627	1	28°C	18°C	0.253521	0.556962	FvH4_2g12381	0.303441	CHG
Fvb2	11149576	11149576	1	28°C	18°C	0.428571	0.811321	FvH4_2g12671	0.382749	CHG
Fvb2	11210623	11210623	1	28°C	18°C	0.571429	0.941176	FvH4_2g12760	0.369748	CHG
Fvb2	11281593	11281593	1	28°C	18°C	0.526316	0.833333	FvH4_2g12831	0.307017	CHG
Fvb2	11930216	11930216	1	28°C	18°C	0	0.2	FvH4_2g13640	0.2	CHG
Fvb2	12009140	12009140	1	28°C	18°C	0.271605	0.602941	FvH4_2g13780	0.331336	CHG
Fvb2	12146619	12146619	1	28°C	18°C	0.147059	0.625	FvH4_2g13861	0.477941	CHG
Fvb2	13127145	13127145	1	28°C	18°C	0.232877	0.526316	FvH4_2g14950	0.293439	CHG
Fvb2	13547415	13547415	1	28°C	18°C	0.354167	0.757576	FvH4_2g15380	0.403409	CHG
Fvb2	14397209	14397209	1	28°C	18°C	0.424242	0.848485	FvH4_2g16471	0.424242	CHG
Fvb2	14432772	14432772	1	28°C	18°C	0.586207	0.901961	FvH4_2g16551	0.315754	CHG
Fvb2	14549657	14549657	1	28°C	18°C	0.466667	0.861111	FvH4_2g16661	0.394444	CHG
Fvb2	14656178	14656178	1	18°C	28°C	0.605263	0.186047	FvH4_2g16860	-0.419217	CHG
Fvb2	15079956	15079956	1	28°C	18°C	0.513513	0.884615	FvH4_2g17540	0.371102	CHG
Fvb2	15214226	15214226	1	28°C	18°C	0.25	0.631579	FvH4_2g17701	0.381579	CHG
Fvb2	16266140	16266140	1	28°C	18°C	0.027027	0.411765	FvH4_2g19070	0.384738	CHG
Fvb2	16442233	16442233	1	28°C	18°C	0.647059	0.909091	FvH4_2g19310	0.262032	CHG
Fvb2	16884140	16884140	1	28°C	18°C	0.5	0.755556	FvH4_2g20090	0.255556	CHG
Fvb2	17505903	17505903	1	28°C	18°C	0.318182	0.652174	FvH4_2g21000	0.333992	CHG
Fvb2	17532603	17532663	4	28°C	18°C	0.350394	0.813044	FvH4_2g21030	0.46265	CHG
Fvb2	17654810	17654810	1	28°C	18°C	0	0.268293	FvH4_2g21250	0.268293	CHG
Fvb2	17911271	17911271	1	28°C	18°C	0.396552	0.784615	FvH4_2g21543	0.388064	CHG
Fvb2	18355811	18355811	1	28°C	18°C	0.37037	0.818182	FvH4_2g22390	0.447811	CHG
Fvb2	18365454	18365454	1	28°C	18°C	0.441177	0.852941	FvH4_2g22400	0.411765	CHG
Fvb2	18903586	18903586	1	28°C	18°C	0.150538	0.445783	FvH4_2g23030	0.295245	CHG
Fvb2	19585205	19585205	1	28°C	18°C	0.0172414	0.232143	FvH4_2g23960	0.214901	CHG
Fvb2	19894815	19894815	1	28°C	18°C	0.421053	0.722892	FvH4_2g24334	0.301839	CHG
Fvb2	20661648	20661648	1	28°C	18°C	0.0923077	0.376344	FvH4_2g25490	0.284036	CHG
Fvb2	21377770	21377770	1	28°C	18°C	0.340909	0.828571	FvH4_2g26662	0.487662	CHG
Fvb2	21653663	21653663	1	28°C	18°C	0.0425532	0.48	FvH4_2g27210	0.437447	CHG
Fvb2	21864750	21864750	1	28°C	18°C	0.432432	0.833333	FvH4_2g27592	0.400901	CHG
Fvb2	24038964	24038964	1	28°C	18°C	0.626437	0.804878	FvH4_2g31320	0.178441	CHG
Fvb2	25026247	25026247	1	28°C	18°C	0.712766	0.923913	FvH4_2g33311	0.211147	CHG
Fvb2	25139972	25139972	1	28°C	18°C	0.102564	0.488372	FvH4_2g33570	0.385808	CHG
Fvb2	26506160	26506160	1	28°C	18°C	0.483871	0.857143	FvH4_2g36120	0.373272	CHG
Fvb2	26531292	26531292	1	28°C	18°C	0.219512	0.611111	FvH4_2g36190	0.391599	CHG
Fvb2	26994507	26994507	1	28°C	18°C	0.0454545	0.419355	FvH4_2g36980	0.3739	CHG
Fvb2	27033863	27033863	1	28°C	18°C	0.427185	0.741177	FvH4_2g37030	0.313992	CHG
Fvb2	27599351	27599351	1	28°C	18°C	0.372093	0.733333	FvH4_2g38081	0.36124	CHG
Fvb2	28127832	28127832	1	28°C	18°C	0.394737	0.810811	FvH4_2g39030	0.416074	CHG
Fvb2	28748934	28749009	2	28°C	18°C	0.33913	0.731707	FvH4_2g40330	0.392577	CHG
Fvb2	28750286	28750286	1	28°C	18°C	0.258064	0.72093	FvH4_2g40330	0.462866	CHG
Fvb2	28993073	28993085	2	28°C	18°C	0.092437	0.468354	FvH4_2g40780	0.375918	CHG
Fvb2	29292738	29292738	1	28°C	18°C	0.0638298	0.479167	FvH4_2g41400	0.415337	CHG
Fvb3	847995	847995	1	28°C	18°C	0.130435	0.519231	FvH4_3g01611	0.388796	CHG
Fvb3	1820831	1820840	2	28°C	18°C	0.264151	0.743243	FvH4_3g03350	0.479092	CHG
Fvb3	2140889	2140889	1	28°C	18°C	0.531915	0.842105	FvH4_3g03821	0.31019	CHG
Fvb3	2193239	2193239	1	28°C	18°C	0.6	0.909091	FvH4_3g03931	0.309091	CHG
Fvb3	2393160	2393160	1	28°C	18°C	0.495575	0.729412	FvH4_3g04242	0.233837	CHG
Fvb3	2435649	2435649	1	28°C	18°C	0.0655738	0.328358	FvH4_3g04271	0.262784	CHG
Fvb3	2958261	2958261	1	28°C	18°C	0.208333	0.583333	FvH4_3g05110	0.375	CHG
Fvb3	3081289	3081289	1	28°C	18°C	0.2	0.652174	FvH4_3g05282	0.452174	CHG
Fvb3	3137606	3137606	1	28°C	18°C	0.307692	0.75	FvH4_3g05410	0.442308	CHG
Fvb3	3138309	3138309	1	28°C	18°C	0.0843373	0.366337	FvH4_3g05410	0.281999	CHG
Fvb3	3509068	3509068	1	28°C	18°C	0.0681818	0.410256	FvH4_3g06070	0.342075	CHG
Fvb3	3703483	3703483	1	28°C	18°C	0.22807	0.644068	FvH4_3g06450	0.415998	CHG
Fvb3	3850526	3850566	2	28°C	18°C	0.106952	0.343373	FvH4_3g06690	0.236422	CHG
Fvb3	3956691	3956691	1	28°C	18°C	0.203704	0.553191	FvH4_3g06840	0.349488	CHG
Fvb3	3972725	3972725	1	28°C	18°C	0	0.419355	FvH4_3g06860	0.419355	CHG
Fvb3	4130881	4130881	1	28°C	18°C	0.0512821	0.5	FvH4_3g07010	0.448718	CHG
Fvb3	5668240	5668240	1	28°C	18°C	0.0980392	0.418605	FvH4_3g09720	0.320565	CHG
Fvb3	7223969	7223969	1	28°C	18°C	0.2	0.577778	FvH4_3g12191	0.377778	CHG
Fvb3	7420901	7420901	1	28°C	18°C	0.307692	0.653061	FvH4_3g12461	0.345369	CHG
Fvb3	7624017	7624017	1	28°C	18°C	0.133333	0.583333	FvH4_3g12740	0.45	CHG
Fvb3	9815962	9815980	3	28°C	18°C	0.12782	0.517241	FvH4_3g15631	0.389422	CHG
Fvb3	9820997	9820997	1	28°C	18°C	0.5	0.909091	FvH4_3g15632	0.409091	CHG
Fvb3	10151759	10151759	1	28°C	18°C	0.0181818	0.26	FvH4_3g16110	0.241818	CHG
Fvb3	10968254	10968254	1	28°C	18°C	0.195122	0.638889	FvH4_3g17260	0.443767	CHG
Fvb3	10980801	10980801	1	28°C	18°C	0.678571	0.910256	FvH4_3g17262	0.231685	CHG
Fvb3	11491109	11491109	1	28°C	18°C	0.235294	0.694444	FvH4_3g18060	0.45915	CHG
Fvb3	11979546	11979546	1	28°C	18°C	0.347826	0.714286	FvH4_3g18711	0.36646	CHG
Fvb3	12500112	12500133	2	28°C	18°C	0.0373832	0.302817	FvH4_3g19350	0.265434	CHG
Fvb3	13070821	13070821	1	28°C	18°C	0.185185	0.478873	FvH4_3g19921	0.293688	CHG
Fvb3	13659041	13659041	1	28°C	18°C	0.575	0.942857	FvH4_3g20611	0.367857	CHG
Fvb3	13925627	13925627	1	28°C	18°C	0.5	0.807018	FvH4_3g20861	0.307017	CHG
Fvb3	14193549	14193549	1	28°C	18°C	0.146342	0.625	FvH4_3g21162	0.478658	CHG
Fvb3	14272549	14272608	3	28°C	18°C	0.180982	0.465	FvH4_3g21300	0.284018	CHG
Fvb3	14588813	14588813	1	28°C	18°C	0.62069	0.941176	FvH4_3g21471	0.320487	CHG
Fvb3	14631929	14632136	3	28°C	18°C	0.784107	0.844508	FvH4_3g21512	0.0604013	CHG
Fvb3	14632547	14632547	1	28°C	18°C	0.53886	0.70852	FvH4_3g21512	0.16966	CHG
Fvb3	15155343	15155347	2	28°C	18°C	0.0843373	0.590361	FvH4_3g22110	0.506024	CHG
Fvb3	15477869	15477869	1	28°C	18°C	0.657534	0.935484	FvH4_3g22420	0.27795	CHG
Fvb3	17024828	17024828	1	28°C	18°C	0.2	0.733333	FvH4_3g23931	0.533333	CHG
Fvb3	17256902	17256902	1	28°C	18°C	0	0.432432	FvH4_3g24270	0.432432	CHG
Fvb3	17330794	17330794	1	28°C	18°C	0.482759	0.826087	FvH4_3g24300	0.343328	CHG
Fvb3	19826215	19826215	1	28°C	18°C	0.423611	0.655629	FvH4_3g26701	0.232018	CHG
Fvb3	19861473	19861473	1	28°C	18°C	0.625	1	FvH4_3g26704	0.375	CHG
Fvb3	20130396	20130455	2	28°C	18°C	0.0638298	0.361446	FvH4_3g27030	0.297616	CHG
Fvb3	20131443	20131452	2	28°C	18°C	0.0425532	0.274336	FvH4_3g27030	0.231783	CHG
Fvb3	20229871	20229871	1	28°C	18°C	0.651163	0.957447	FvH4_3g27140	0.306284	CHG
Fvb3	20670219	20670219	1	28°C	18°C	0	0.196078	FvH4_3g27591	0.196078	CHG
Fvb3	20732084	20732084	1	28°C	18°C	0.225806	0.7	FvH4_3g27670	0.474193	CHG
Fvb3	20883436	20883436	1	18°C	28°C	0.806452	0.30303	FvH4_3g27851	-0.503421	CHG
Fvb3	20921820	20921820	1	28°C	18°C	0.333333	0.878788	FvH4_3g27870	0.545454	CHG
Fvb3	21013948	21013948	1	28°C	18°C	0.0021201	0.0216418	FvH4_3g27991	0.0195216	CHG
Fvb3	21589155	21589155	1	28°C	18°C	0.342105	0.769231	FvH4_3g28570	0.427125	CHG
Fvb3	21818278	21818278	1	28°C	18°C	0.652174	0.974359	FvH4_3g28841	0.322185	CHG
Fvb3	22001539	22001539	1	28°C	18°C	0.0652174	0.53125	FvH4_3g28920	0.466033	CHG
Fvb3	22001893	22002033	6	28°C	18°C	0.275463	0.645161	FvH4_3g28920	0.369698	CHG
Fvb3	22011201	22011201	1	28°C	18°C	0.242424	0.685714	FvH4_3g28920	0.44329	CHG
Fvb3	22100581	22100738	2	28°C	18°C	0.320896	0.596721	FvH4_3g28990	0.275826	CHG
Fvb3	22167707	22167727	2	28°C	18°C	0.147826	0.547009	FvH4_3g29040	0.399182	CHG
Fvb3	23676946	23676946	1	28°C	18°C	0.0363636	0.283333	FvH4_3g30420	0.24697	CHG
Fvb3	24108141	24108141	1	28°C	18°C	0.0666667	0.4	FvH4_3g30710	0.333333	CHG
Fvb3	24401667	24401667	1	28°C	18°C	0.506667	0.792683	FvH4_3g30871	0.286016	CHG
Fvb3	24556760	24556760	1	28°C	18°C	0.617021	0.927273	FvH4_3g30933	0.310252	CHG
Fvb3	24941301	24941648	8	28°C	18°C	0.432251	0.570879	FvH4_3g31131	0.138628	CHG
Fvb3	25006650	25006650	1	28°C	18°C	0.470588	0.911765	FvH4_3g31200	0.441177	CHG
Fvb3	25759376	25759388	2	28°C	18°C	0.175532	0.432692	FvH4_3g31502	0.25716	CHG
Fvb3	25762451	25762451	1	28°C	18°C	0.53125	0.970588	FvH4_3g31502	0.439338	CHG
Fvb3	26198631	26198631	1	28°C	18°C	0.138461	0.432836	FvH4_3g31691	0.294374	CHG
Fvb3	27157314	27157323	2	18°C	28°C	0.669903	0.226277	FvH4_3g32000	-0.443626	CHG
Fvb3	28052799	28052799	1	28°C	18°C	0.592357	0.803279	FvH4_3g32731	0.210922	CHG
Fvb3	28505582	28505582	1	28°C	18°C	0.347826	0.780488	FvH4_3g33091	0.432662	CHG
Fvb3	28710804	28710819	2	28°C	18°C	0.398305	0.782609	FvH4_3g33302	0.384304	CHG
Fvb3	28964849	28964849	1	28°C	18°C	0	0.386364	FvH4_3g33532	0.386364	CHG
Fvb3	29389213	29389213	1	28°C	18°C	0.572816	0.875969	FvH4_3g33970	0.303154	CHG
Fvb3	29561922	29561922	1	28°C	18°C	0.114286	0.627451	FvH4_3g34152	0.513165	CHG
Fvb3	30590091	30590091	1	28°C	18°C	0.747619	0.893401	FvH4_3g35640	0.145782	CHG
Fvb3	30848405	30848405	1	28°C	18°C	0.2	0.568627	FvH4_3g35962	0.368627	CHG
Fvb3	33087733	33087763	3	28°C	18°C	0.156757	0.562914	FvH4_3g38790	0.406157	CHG
Fvb3	33160308	33160308	1	28°C	18°C	0.539474	0.805556	FvH4_3g38851	0.266082	CHG
Fvb3	33892106	33892106	1	28°C	18°C	0.166667	0.567568	FvH4_3g40070	0.400901	CHG
Fvb3	34087599	34087599	1	28°C	18°C	0.581818	0.916667	FvH4_3g40361	0.334848	CHG
Fvb3	34658618	34658618	1	28°C	18°C	0.414634	0.925	FvH4_3g41190	0.510366	CHG
Fvb3	35618586	35618586	1	28°C	18°C	0.354839	0.8125	FvH4_3g42601	0.457661	CHG
Fvb3	35809421	35809553	2	28°C	18°C	0.280534	0.407867	FvH4_3g42832	0.127333	CHG
Fvb3	36074133	36074133	1	28°C	18°C	0.134731	0.306859	FvH4_3g43192	0.172129	CHG
Fvb3	36521035	36521035	1	28°C	18°C	0.0384615	0.275	FvH4_3g43850	0.236539	CHG
Fvb3	37391614	37391614	1	28°C	18°C	0.361111	0.818182	FvH4_3g44920	0.457071	CHG
Fvb3	37526502	37526502	1	28°C	18°C	0.716418	0.965116	FvH4_3g45131	0.248698	CHG
Fvb4	553282	553338	3	28°C	18°C	0.463601	0.780591	FvH4_4g00640	0.316989	CHG
Fvb4	2153049	2153049	1	28°C	18°C	0.567568	0.9375	FvH4_4g02340	0.369932	CHG
Fvb4	2304255	2304255	1	28°C	18°C	0.150685	0.46	FvH4_4g02540	0.309315	CHG
Fvb4	3416164	3416164	1	28°C	18°C	0.186047	0.578947	FvH4_4g03901	0.392901	CHG
Fvb4	3862869	3862869	1	28°C	18°C	0.25641	0.677419	FvH4_4g04520	0.421009	CHG
Fvb4	4653735	4653735	1	28°C	18°C	0.701195	0.849594	FvH4_4g05351	0.148398	CHG
Fvb4	4654299	4654299	1	28°C	18°C	0.173228	0.37594	FvH4_4g05351	0.202711	CHG
Fvb4	5433509	5433509	1	28°C	18°C	0.142857	0.595745	FvH4_4g06020	0.452887	CHG
Fvb4	5816873	5816873	1	28°C	18°C	0.0625	0.363636	FvH4_4g06551	0.301136	CHG
Fvb4	6207307	6207422	2	28°C	18°C	0.154762	0.472637	FvH4_4g06881	0.317875	CHG
Fvb4	6208563	6208634	3	28°C	18°C	0.0841751	0.353448	FvH4_4g06881	0.269273	CHG
Fvb4	6365002	6365002	1	28°C	18°C	0.0576923	0.403846	FvH4_4g07011	0.346154	CHG
Fvb4	6474654	6474654	1	28°C	18°C	0.204545	0.604167	FvH4_4g07070	0.399621	CHG
[truncated: 1,824 more rows]

## Sheet: NOR2 DMGs
Sheet name	NOR2 DMGs
[truncated: 4,931 more rows]

## Sheet: CGN
Sheet name	CGN
[truncated: 3,166 more rows]

## Sheet: CHG
Sheet name	CHG
[truncated: 5,267 more rows]

[truncated: 2 more sheets: CHH, All_C]
