# Supplementary material for: Warmer temperature during asexual reproduction induce methylome, transcriptomic, and lasting phenotypic changes in Fragaria vesca ecotypes
Source: Hortic Res. 2023 Jul 31;10(9):uhad156. doi: 10.1093/hr/uhad156 (PMC10500154; doi:10.1093/hr/uhad156)
Supplement: Web_Material_uhad156 [file web_material_uhad156.zip › Supplementary datasheet 14_v1R.xlsx]

## Sheet: README
Supplementary datasheet 14: Comparision and functional analysis of differentially methylated and differentially expressed genes
Table showing stastisical analysis of differentially methylated and differentially expressed genes in ecotypes (DMGs vs DEGs, ES12, ICE2, IT4, NOR2) and differentially methylated differentially expressed genes shared between ecotypes (commonDEDMGs). Different functional categories that these genes are predicted to fall into are shown (Hormone, Flowering, Heat, Epigenetics). See below for overview…
Sheet name	Transcriptome summary
Description	Summary of Tanscriptome data
Colume A	Sample
Colume B	Total paired reads number
Colume C	Mapping rate (%)
Sheet name	DMGs vs DEGs
Description	Summary of differentially expressed and differentially methylated genes
Colume A	Ecotype
Colume B	Number of DMRs
Colume C	Number of DEGs
Colume D	Representation factor
Colume E	p value of fishier exact test
Sheet name	ES12
Description	Differentially expressed DMGs
Colume A	Category
Colume B	Number of Gene
Colume C	Gene ID
Sheet name	ICE2
Description	Differentially expressed DMGs
Colume A	Category
Colume B	Number of Gene
Colume C	Gene ID
Sheet name	IT4
Description	Differentially expressed DMGs
Colume A	Category
Colume B	Number of Gene
Colume C	Gene ID
Sheet name	NOR2
Description	Differentially expressed DMGs
Colume A	Category
Colume B	Number of Gene
Colume C	Gene ID
Sheet name	common DEDMGs
Description	Differentially expressed DMGs (absolute Fold change >= 1.5)
Colume A	ES12
Colume B	ICE2
Colume C	IT4
Colume D	NOR2
Colume E	Ecotypes combination
Colume F	Number of Gene
Colume G	Gene ID
Colume H	Function
Sheet name	common DEDMGs2
Description	Differentially expressed DMGs (absolute Fold change >= 2)
Colume A	ES12
Colume B	ICE2
Colume C	IT4
Colume D	NOR2
Colume E	Gene ID
Colume F	Fold change ES12
Colume G	max expression level ES12
Colume H	Fold change ICE2
Colume I	max expression level ICE2
Colume J	Fold change IT4
Colume K	max expression level IT4
Colume L	Fold change NOR2
Colume M	max expression level NOR2
Colume N	Full description
Sheet name	common DEDMGs3
Description	Differentially expressed DMGs (absolute Fold change >= 2)
Colume A	ES12
Colume B	ICE2
Colume C	IT4
Colume D	NOR2
Colume E	Gene ID
Colume F	Fold change ES12
Colume G	max expression level ES12
Colume H	Fold change ICE2
Colume I	max expression level ICE2
Colume J	Fold change IT4
Colume K	max expression level IT4
Colume L	Fold change NOR2
Colume M	max expression level NOR2
Colume N	Full description
Sheet name	Epigenetics
Description	Differentially expressed DMGs
Colume A	ES12
Colume B	ICE2
Colume C	IT4
Colume D	NOR2
Colume E	Ecotypes combination
Colume F	F. vesca Gene ID
Colume G	Closest A. thaliana similarity (other similarity if A. thaliana not present)
Colume H	Fold change ES12
Colume I	max expression level ES12
Colume J	Fold change ICE2
Colume K	max expression level ICE2
Colume L	Fold change IT4
Colume M	max expression level IT4
Colume N	Fold change NOR2
Colume O	max expression level NOR2
Colume P	Full description
Sheet name	Flowering
Description	Differentially expressed DMGs
Colume A	ES12
Colume B	ICE2
Colume C	IT4
Colume D	NOR2
Colume E	Ecotypes combination
Colume F	F. vesca Gene ID
Colume G	Closest A. thaliana similarity (other similarity if A. thaliana not present)
Colume H	Fold change ES12
Colume I	max expression level ES12
Colume J	Fold change ICE2
Colume K	max expression level ICE2
Colume L	Fold change IT4
Colume M	max expression level IT4
Colume N	Fold change NOR2
Colume O	max expression level NOR2
Colume P	Full description
Sheet name	Heat
Description	Differentially expressed DMGs
Colume A	ES12
Colume B	ICE2
Colume C	IT4
Colume D	NOR2
Colume E	Ecotypes combination
Colume F	F. vesca Gene ID
Colume G	Closest A. thaliana similarity (other similarity if A. thaliana not present)
Colume H	Fold change ES12
Colume I	max expression level ES12
Colume J	Fold change ICE2
Colume K	max expression level ICE2
Colume L	Fold change IT4
Colume M	max expression level IT4
Colume N	Fold change NOR2
Colume O	max expression level NOR2
Colume P	Full description
Sheet name	Hormone
Description	Differentially expressed DMGs
Colume A	ES12
Colume B	ICE2
Colume C	IT4
Colume D	NOR2
Colume E	Ecotypes combination
Colume F	F. vesca Gene ID
Colume G	Closest A. thaliana similarity (other similarity if A. thaliana not present)
Colume H	Fold change ES12
Colume I	max expression level ES12
Colume J	Fold change ICE2
Colume K	max expression level ICE2
Colume L	Fold change IT4
Colume M	max expression level IT4
Colume N	Fold change NOR2
Colume O	max expression level NOR2
Colume P	Full description

## Sheet: Trancriptome summary
Sheet name	Transcriptome summary
Description	Summary of Tanscriptome data
Table showing total reads number and mapping rates
Sample	Total paired reads number	Mapping rate (%)
ES12-CR-3-1	24221607	96.4028
ES12-CR-3-8	24283016	96.6613
ES12-CR-3-9	18832525	96.5563
ES12-HR-3-10	24353846	96.4971
ES12-HR-3-6	15349395	95.9407
ES12-HR-3-8	24296348	96.5862
ICE2-CR-3-7	23824175	96.5325
ICE2-CR-3-8	25090354	96.6115
ICE2-HR-3-1	23227911	96.262
ICE2-HR-3-2	25031543	96.296
ICE2-HR-3-3	22864306	96.4944
IT4-CR-3-4	21081358	96.2472
IT4-CR-3-5	16576655	96.4117
IT4-HR-3-4	23668747	96.4135
IT4-HR-3-6	24012391	96.5128
IT4-HR-3-9	25123024	96.5378
NOR2-CR-3-1	24106044	96.3616
NOR2-CR-3-2	24225820	96.0716
NOR2-CR-3-8	24161241	96.4492
NOR2-HR-3-1	24449363	96.4023
NOR2-HR-3-2	21180281	96.177
NOR2-HR-3-8	24130790	95.6126

## Sheet: DMGs vs DEGs
Sheet name	DMGs vs DEGs
Description	Summary and overlap between differentially expressed (DEG´s) and differentially methylated genes (DEG´s)
Table showing total numbers and overlapping DEG´s and DMG´s in ecotypes. The representation factor of the overlap is calculated by fisher exact test (http://nemates.org/MA/progs/overlap_stats.html). Statistical significance of the overlap is indicated by p-values.
Ecotype	Number of DMGs	Number of DEGs	Number of overlapped DEGs and DMGs	Percentage of DMGs with expression change (DEDMGs)	Representation factor (DEDMGs)	p value (DEDMGs) (Fisher´s exact test)	Percentage of all non-DMGs with expression change (of all genes without methylation change). (n(DEG)-n(DEDMG))/(n(All_Genes)-n(DMG))	Percentage of DEGs without methylation change (of all DEGs)
ES12	2540	5195	463	0.182283	1.6	4.007e-27	0.15038	0.910876
ICE2	2935	4971	418	0.142419	1.2	9.354e-07	0.146531	0.915912
IT4	2468	3577	218	0.0883306	1	0.395	0.106503	0.939055
NOR2	4024	3773	444	0.110338	1.3	4.014e-08	0.11103	0.882322

## Sheet: ES12
Sheet name	ES12
Description	Summary and overlap between differentially expressed (DEG´s) and differentially methylated genes (DEG´s) in ES12
Table showing total numbers and overlapping DEG´s and DMG´s in ES12.
Category	Number of Gene	Gene ID
DEGs DMGs	463	FvH4_4g19480
		FvH4_c2g00051
		FvH4_1g17970
		FvH4_3g37450
		FvH4_2g35510
		FvH4_4g06270
		FvH4_5g12670
		FvH4_2g40900
		FvH4_3g06840
		FvH4_7g33010
		FvH4_4g15100
		FvH4_6g33370
		FvH4_5g18480
		FvH4_4g08450
		FvH4_4g09010
		FvH4_1g20430
		FvH4_1g23910
		FvH4_5g20460
		FvH4_5g29020
		FvH4_1g09890
		FvH4_6g47191
		FvH4_2g27940
		FvH4_6g50950
		FvH4_6g48410
		FvH4_7g12800
		FvH4_2g26680
		FvH4_2g06400
		FvH4_5g13720
		FvH4_1g23890
		FvH4_7g25682
		FvH4_4g10367
		FvH4_4g26440
		FvH4_1g06700
		FvH4_1g07401
		FvH4_2g23260
		FvH4_6g39860
		FvH4_4g21530
		FvH4_5g35401
		FvH4_3g43790
		FvH4_2g33910
		FvH4_1g01440
		FvH4_3g20440
		FvH4_2g12820
		FvH4_2g36480
		FvH4_2g28940
		FvH4_7g06380
		FvH4_5g38090
		FvH4_1g17910
		FvH4_4g01660
		FvH4_3g43850
		FvH4_3g27870
		FvH4_5g13341
		FvH4_1g29350
		FvH4_3g00670
		FvH4_2g30500
		FvH4_6g41874
		FvH4_5g06841
		FvH4_4g25230
		FvH4_5g10280
		FvH4_7g14700
		FvH4_3g02640
		FvH4_3g09310
		FvH4_6g49940
		FvH4_5g32100
		FvH4_4g03280
		FvH4_6g04451
		FvH4_3g09960
		FvH4_6g17652
		FvH4_2g11090
		FvH4_2g36671
		FvH4_2g11670
		FvH4_7g05640
		FvH4_2g37250
		FvH4_3g44390
		FvH4_5g35940
		FvH4_5g34390
		FvH4_4g21420
		FvH4_2g00050
		FvH4_5g01270
		FvH4_6g39370
		FvH4_3g02290
		FvH4_6g53520
		FvH4_2g21310
		FvH4_7g03460
		FvH4_5g14631
		FvH4_2g40780
		FvH4_1g30480
		FvH4_7g04900
		FvH4_5g00371
		FvH4_2g39151
		FvH4_1g16640
		FvH4_3g45750
		FvH4_7g20080
		FvH4_4g35970
		FvH4_2g31960
		FvH4_6g28520
		FvH4_2g06100
		FvH4_6g41873
		FvH4_6g48870
		FvH4_6g52780
		FvH4_2g10110
		FvH4_1g06920
		FvH4_7g10340
		FvH4_1g00345
		FvH4_1g09160
		FvH4_6g39371
		FvH4_1g09500
		FvH4_4g31911
		FvH4_1g00201
		FvH4_2g26110
		FvH4_7g22581
		FvH4_5g02310
		FvH4_6g10520
		FvH4_6g12220
		FvH4_5g16260
		FvH4_3g39400
		FvH4_5g35400
		FvH4_5g34781
		FvH4_5g09460
		FvH4_3g16240
		FvH4_1g05690
		FvH4_2g02550
		FvH4_6g46830
		FvH4_1g03580
		FvH4_2g35110
		FvH4_2g36470
		FvH4_2g23130
		FvH4_3g44391
		FvH4_5g10730
		FvH4_1g22620
		FvH4_5g23941
		FvH4_7g05430
		FvH4_7g09000
		FvH4_1g15230
		FvH4_3g00380
		FvH4_4g07890
		FvH4_4g29890
		FvH4_6g25541
		FvH4_7g07430
		FvH4_7g26290
		FvH4_6g32190
		FvH4_2g15260
		FvH4_2g39210
		FvH4_4g34140
		FvH4_3g41030
		FvH4_5g09180
		FvH4_3g12500
		FvH4_3g20820
		FvH4_7g07940
		FvH4_6g13360
		FvH4_2g18800
		FvH4_3g01411
		FvH4_5g05360
		FvH4_4g01230
		FvH4_2g04710
		FvH4_7g29720
		FvH4_2g27380
		FvH4_3g31490
		FvH4_1g03930
		FvH4_1g21070
		FvH4_3g30540
		FvH4_6g23770
		FvH4_4g19121
		FvH4_2g17330
		FvH4_3g29200
		FvH4_4g03323
		FvH4_5g14040
		FvH4_3g39950
		FvH4_3g12860
		FvH4_7g23160
		FvH4_2g16740
		FvH4_6g40230
		FvH4_3g19950
		FvH4_6g37890
		FvH4_2g40820
		FvH4_7g31550
		FvH4_2g05161
		FvH4_6g02990
		FvH4_4g29190
		FvH4_4g07470
		FvH4_6g08790
		FvH4_1g26190
		FvH4_4g12570
		FvH4_2g31410
		FvH4_7g18760
		FvH4_2g39580
		FvH4_7g33120
		FvH4_3g40930
		FvH4_4g00611
		FvH4_6g49670
		FvH4_7g01010
		FvH4_3g11550
		FvH4_1g16590
		FvH4_6g22680
		FvH4_1g17190
		FvH4_4g08940
		FvH4_3g32790
		FvH4_6g02220
		FvH4_1g03470
		FvH4_2g36630
		FvH4_6g25360
		FvH4_7g23770
		FvH4_4g19150
		FvH4_5g10750
		FvH4_4g02260
		FvH4_6g15900
		FvH4_2g25710
		FvH4_2g40090
		FvH4_5g10810
		FvH4_4g12260
		FvH4_1g25500
		FvH4_6g20450
		FvH4_6g46450
		FvH4_6g17390
		FvH4_2g40380
		FvH4_6g47954
		FvH4_5g15171
		FvH4_3g06230
		FvH4_4g34480
		FvH4_1g29740
		FvH4_7g12980
		FvH4_1g00210
		FvH4_2g09110
		FvH4_5g26180
		FvH4_6g20690
		FvH4_6g40530
		FvH4_5g27650
		FvH4_2g11140
		FvH4_7g02901
		FvH4_3g16580
		FvH4_5g00280
		FvH4_3g40340
		FvH4_2g25700
		FvH4_3g23360
		FvH4_5g20900
		FvH4_7g10410
		FvH4_4g07330
		FvH4_4g27590
		FvH4_5g22170
		FvH4_2g27210
		FvH4_5g24240
		FvH4_5g31120
		FvH4_4g05930
		FvH4_6g46320
		FvH4_5g08020
		FvH4_4g14970
		FvH4_7g06401
		FvH4_7g16520
		FvH4_3g13400
		FvH4_1g08920
		FvH4_6g29610
		FvH4_6g44870
		FvH4_6g21270
		FvH4_6g53070
		FvH4_1g29390
		FvH4_4g02430
		FvH4_6g38810
		FvH4_6g48010
		FvH4_4g13570
		FvH4_7g18720
		FvH4_5g31110
		FvH4_7g25860
		FvH4_6g03110
		FvH4_7g12740
		FvH4_5g11270
		FvH4_1g21660
		FvH4_7g21380
		FvH4_5g23140
		FvH4_1g30202
		FvH4_2g19061
		FvH4_5g10640
		FvH4_6g09700
		FvH4_1g06910
		FvH4_6g26500
		FvH4_1g21640
		FvH4_2g20620
		FvH4_2g21640
		FvH4_3g16431
		FvH4_1g03970
		FvH4_6g25711
		FvH4_4g36631
		FvH4_6g27850
		FvH4_3g42660
		FvH4_2g32360
		FvH4_2g12540
		FvH4_6g43580
		FvH4_5g18550
		FvH4_2g26171
		FvH4_3g44140
		FvH4_6g20300
		FvH4_7g09880
		FvH4_5g20432
		FvH4_7g17290
		FvH4_3g32300
		FvH4_1g29500
		FvH4_5g35810
		FvH4_2g26770
		FvH4_2g31850
		FvH4_5g38130
		FvH4_5g00610
		FvH4_7g33981
		FvH4_6g40340
		FvH4_5g34300
		FvH4_1g00890
		FvH4_3g45490
		FvH4_1g09400
		FvH4_5g09190
		FvH4_6g50290
		FvH4_2g11520
		FvH4_2g29871
		FvH4_5g17030
		FvH4_2g16330
		FvH4_6g25350
		FvH4_6g48960
		FvH4_1g24520
		FvH4_6g38480
		FvH4_4g21490
		FvH4_1g28220
		FvH4_5g16640
		FvH4_4g02480
		FvH4_3g39810
		FvH4_2g25920
		FvH4_7g28200
		FvH4_3g20750
		FvH4_5g34770
		FvH4_3g43860
		FvH4_3g32290
		FvH4_2g39550
		FvH4_3g30620
		FvH4_7g31820
		FvH4_6g25220
		FvH4_3g12070
		FvH4_5g32110
		FvH4_6g18440
		FvH4_5g13930
		FvH4_7g28370
		FvH4_3g17570
		FvH4_2g04580
		FvH4_2g11611
		FvH4_3g18860
		FvH4_3g03230
		FvH4_5g13990
		FvH4_5g11470
		FvH4_3g33091
		FvH4_2g35260
		FvH4_3g18500
		FvH4_4g08631
		FvH4_6g06050
		FvH4_4g10630
		FvH4_2g06430
		FvH4_7g33390
		FvH4_2g36940
		FvH4_3g03561
		FvH4_7g27950
		FvH4_4g36930
		FvH4_6g07660
		FvH4_6g00020
		FvH4_1g21450
		FvH4_2g37780
		FvH4_6g16880
		FvH4_6g10160
		FvH4_6g44950
		FvH4_6g30570
		FvH4_7g03470
		FvH4_6g15372
		FvH4_6g13450
		FvH4_2g30780
		FvH4_5g14020
		FvH4_5g11460
		FvH4_2g31720
		FvH4_2g32430
		FvH4_5g13860
		FvH4_2g25231
		FvH4_4g07090
		FvH4_5g14990
		FvH4_4g07110
		FvH4_1g19194
		FvH4_3g23160
		FvH4_1g25480
		FvH4_1g01430
		FvH4_6g09970
		FvH4_1g08970
		FvH4_4g08191
		FvH4_1g12390
		FvH4_3g30840
		FvH4_7g28160
		FvH4_3g02800
		FvH4_4g30930
		FvH4_6g52280
		FvH4_3g18190
		FvH4_2g21240
		FvH4_6g13230
		FvH4_2g08560
		FvH4_4g14600
		FvH4_3g04980
		FvH4_6g48920
		FvH4_5g28690
		FvH4_7g06403
		FvH4_7g27644
		FvH4_1g17800
		FvH4_7g13280
		FvH4_7g16280
		FvH4_5g10140
		FvH4_6g01900
		FvH4_6g44830
		FvH4_5g05640
		FvH4_4g13660
		FvH4_1g07071
		FvH4_2g31990
		FvH4_6g15470
		FvH4_6g48150
		FvH4_2g30970
		FvH4_2g23871
		FvH4_6g50980
		FvH4_7g33970
		FvH4_7g29491
		FvH4_1g16630
		FvH4_6g11612
		FvH4_5g01300
		FvH4_3g02340
		FvH4_5g01600
		FvH4_1g28260
		FvH4_4g31730
		FvH4_4g14050
		FvH4_5g03060
		FvH4_1g03460
		FvH4_7g27920
		FvH4_7g25090
		FvH4_6g27770
		FvH4_3g43404
		FvH4_4g27740
		FvH4_6g27060
		FvH4_3g43191
		FvH4_6g32430
		FvH4_7g28210
		FvH4_5g34720
		FvH4_6g18170
		FvH4_2g19380
		FvH4_4g15860
		FvH4_4g33510
		FvH4_5g08740
		FvH4_1g24480
		FvH4_2g27560
		FvH4_3g09190
		FvH4_5g27150
		FvH4_1g16250
		FvH4_3g25260
		FvH4_7g06402
		FvH4_6g21790
		FvH4_7g22680
		FvH4_1g11230
		FvH4_4g17030
		FvH4_7g24170
		FvH4_2g26810
		FvH4_7g27730
		FvH4_2g03940
		FvH4_4g18951
		FvH4_3g09290
		FvH4_6g25412
		FvH4_5g03870
		FvH4_2g11540
		FvH4_5g13870
		FvH4_6g45760
DMGs	2077	FvH4_3g42200
		FvH4_6g39230
		FvH4_1g15020
		FvH4_2g09950
		FvH4_7g22651
		FvH4_2g12902
		FvH4_2g08280
		FvH4_2g01201
		FvH4_3g16430
		FvH4_3g09562
		FvH4_5g38160
		FvH4_3g03880
		FvH4_1g01500
		FvH4_4g33850
		FvH4_6g24530
		FvH4_4g04670
		FvH4_6g23300
		FvH4_7g09820
		FvH4_2g37090
		FvH4_6g10340
		FvH4_3g24240
		FvH4_5g02870
		FvH4_3g33583
		FvH4_6g26671
		FvH4_3g06190
		FvH4_3g04060
		FvH4_3g19801
		FvH4_3g07850
		FvH4_1g29861
		FvH4_7g21360
		FvH4_7g19420
		FvH4_3g43192
		FvH4_3g12180
		FvH4_4g04680
		FvH4_3g23140
		FvH4_2g37371
		FvH4_1g12210
		FvH4_1g05791
		FvH4_5g05200
		FvH4_6g29150
		FvH4_7g03350
		FvH4_3g41520
		FvH4_7g31940
		FvH4_2g35681
		FvH4_4g28240
		FvH4_2g29560
		FvH4_5g08822
		FvH4_3g09360
		FvH4_5g08811
		FvH4_1g11971
		FvH4_5g25480
		FvH4_3g37840
		FvH4_4g12203
		FvH4_1g30250
		FvH4_6g28530
		FvH4_1g25371
		FvH4_3g27050
		FvH4_2g25660
		FvH4_5g35680
		FvH4_5g06480
		FvH4_1g30000
		FvH4_4g03901
		FvH4_3g01611
		FvH4_6g39800
		FvH4_6g39610
		FvH4_5g20491
		FvH4_7g17430
		FvH4_2g27000
		FvH4_4g03902
		FvH4_3g18130
		FvH4_5g25660
		FvH4_6g50940
		FvH4_6g27662
		FvH4_6g19571
		FvH4_1g10250
		FvH4_2g31760
		FvH4_7g30501
		FvH4_1g11351
		FvH4_2g31950
		FvH4_4g34851
		FvH4_6g04512
		FvH4_5g34011
		FvH4_7g16360
		FvH4_2g35100
		FvH4_7g00970
		FvH4_3g34220
		FvH4_6g04710
		FvH4_3g34182
		FvH4_3g28920
		FvH4_7g02951
		FvH4_6g41430
		FvH4_3g34230
		FvH4_3g41280
		FvH4_5g23292
		FvH4_3g30710
		FvH4_1g08222
		FvH4_6g23370
		FvH4_4g35540
		FvH4_5g34901
		FvH4_2g22190
		FvH4_6g28470
		FvH4_6g06950
		FvH4_6g39600
		FvH4_5g27260
		FvH4_4g33700
		FvH4_7g15730
		FvH4_5g37171
		FvH4_3g24230
		FvH4_3g21220
		FvH4_6g02440
		FvH4_2g14300
		FvH4_2g09441
		FvH4_2g12290
		FvH4_6g27132
		FvH4_4g10052
		FvH4_5g37342
		FvH4_7g05290
		FvH4_1g30040
		FvH4_3g02450
		FvH4_5g00300
		FvH4_1g15010
		FvH4_6g00153
		FvH4_5g30200
		FvH4_2g09411
		FvH4_3g24292
		FvH4_4g11720
		FvH4_7g30190
		FvH4_4g10253
		FvH4_5g13360
		FvH4_3g06140
		FvH4_6g23001
		FvH4_2g39510
		FvH4_4g26300
		FvH4_1g14780
		FvH4_4g34960
		FvH4_4g17732
		FvH4_3g24641
		FvH4_c2g00052
		FvH4_6g05180
		FvH4_3g21160
		FvH4_4g36950
		FvH4_1g27040
		FvH4_2g22600
		FvH4_3g22500
		FvH4_1g07520
		FvH4_3g36955
		FvH4_6g51390
		FvH4_4g28750
		FvH4_3g23141
		FvH4_6g45801
		FvH4_3g30960
		FvH4_4g20844
		FvH4_2g38000
		FvH4_6g40250
		FvH4_5g24301
		FvH4_7g20540
		FvH4_2g07440
		FvH4_1g09660
		FvH4_6g13010
		FvH4_5g18560
		FvH4_4g05940
		FvH4_2g02691
		FvH4_1g16020
		FvH4_5g16720
		FvH4_5g01430
		FvH4_3g37600
		FvH4_2g16370
		FvH4_4g34240
		FvH4_5g07960
		FvH4_1g27870
		FvH4_6g15710
		FvH4_3g34570
		FvH4_1g21970
		FvH4_2g16661
		FvH4_6g17840
		FvH4_6g15290
		FvH4_2g14910
		FvH4_5g05490
		FvH4_5g05240
		FvH4_2g12170
		FvH4_2g26280
		FvH4_3g37460
		FvH4_3g40330
		FvH4_6g11950
		FvH4_4g02060
		FvH4_1g11240
		FvH4_5g28450
		FvH4_3g05080
		FvH4_2g22690
		FvH4_6g17950
		FvH4_5g12690
		FvH4_6g03182
		FvH4_1g30260
		FvH4_6g45200
		FvH4_3g43120
		FvH4_3g30872
		FvH4_5g16160
		FvH4_4g02220
		FvH4_5g35330
		FvH4_4g11010
		FvH4_1g15102
		FvH4_4g33530
		FvH4_6g38601
		FvH4_7g01230
		FvH4_6g18180
		FvH4_4g21830
		FvH4_3g31442
		FvH4_6g05760
		FvH4_1g10043
		FvH4_5g12131
		FvH4_5g01490
		FvH4_6g32281
		FvH4_2g24831
		FvH4_3g33401
		FvH4_7g18730
		FvH4_7g04610
		FvH4_6g30881
		FvH4_6g15320
		FvH4_6g40281
		FvH4_2g39160
		FvH4_2g01463
		FvH4_3g04610
		FvH4_6g11611
		FvH4_5g22230
		FvH4_5g08570
		FvH4_3g20240
		FvH4_3g00070
		FvH4_6g00040
		FvH4_2g18271
		FvH4_5g07652
		FvH4_2g12230
		FvH4_2g18250
		FvH4_1g10530
		FvH4_1g27780
		FvH4_5g17870
		FvH4_1g09650
		FvH4_1g21470
		FvH4_4g33671
		FvH4_5g29000
		FvH4_1g18562
		FvH4_3g31386
		FvH4_3g12820
		FvH4_7g12070
		FvH4_4g15580
		FvH4_4g18290
		FvH4_7g06620
		FvH4_4g26500
		FvH4_6g31360
		FvH4_2g15950
		FvH4_7g18840
		FvH4_1g16600
		FvH4_4g03480
		FvH4_6g09240
		FvH4_5g34780
		FvH4_3g09370
		FvH4_3g42250
		FvH4_2g12870
		FvH4_4g08440
		FvH4_3g05200
		FvH4_5g26571
		FvH4_1g28522
		FvH4_5g31510
		FvH4_7g15320
		FvH4_6g11230
		FvH4_3g22590
		FvH4_5g38970
		FvH4_4g06192
		FvH4_5g30991
		FvH4_3g24850
		FvH4_2g35931
		FvH4_6g47970
		FvH4_6g22670
		FvH4_5g17871
		FvH4_1g27361
		FvH4_2g19064
		FvH4_5g00400
		FvH4_5g29781
		FvH4_6g40672
		FvH4_2g34690
		FvH4_6g24810
		FvH4_4g11540
		FvH4_7g04800
		FvH4_6g01520
		FvH4_5g24611
		FvH4_4g19140
		FvH4_6g21932
		FvH4_4g02160
		FvH4_1g19401
		FvH4_4g31440
		FvH4_7g04470
		FvH4_2g29960
		FvH4_4g34490
		FvH4_1g27100
		FvH4_3g07270
		FvH4_6g43940
		FvH4_1g17920
		FvH4_2g02280
		FvH4_5g19540
		FvH4_2g16011
		FvH4_6g04374
		FvH4_6g22120
		FvH4_1g15120
		FvH4_5g18151
		FvH4_3g20250
		FvH4_6g04270
		FvH4_4g09800
		FvH4_2g17431
		FvH4_6g45620
		FvH4_3g02590
		FvH4_7g14010
		FvH4_4g09290
		FvH4_1g27220
		FvH4_2g33851
		FvH4_1g13530
		FvH4_3g02350
		FvH4_3g36710
		FvH4_3g42390
		FvH4_2g06760
		FvH4_4g11063
		FvH4_7g01470
		FvH4_4g25021
		FvH4_4g24381
		FvH4_6g48020
		FvH4_2g13650
		FvH4_1g28413
		FvH4_5g01860
		FvH4_4g06070
		FvH4_4g14430
		FvH4_2g34811
		FvH4_2g00140
		FvH4_4g26430
		FvH4_3g38790
		FvH4_6g25320
		FvH4_4g08451
		FvH4_3g37280
		FvH4_1g25481
		FvH4_4g10870
		FvH4_6g00152
		FvH4_2g26980
		FvH4_3g07881
		FvH4_2g09960
		FvH4_3g31730
		FvH4_6g41602
		FvH4_3g00010
		FvH4_6g13191
		FvH4_7g05710
		FvH4_6g07000
		FvH4_5g14030
		FvH4_3g29013
		FvH4_6g34462
		FvH4_6g42810
		FvH4_5g02451
		FvH4_1g27751
		FvH4_1g05470
		FvH4_3g38080
		FvH4_6g03060
		FvH4_6g32621
		FvH4_3g06912
		FvH4_5g28990
		FvH4_5g08812
		FvH4_6g23520
		FvH4_6g49530
		FvH4_2g08582
		FvH4_2g38560
		FvH4_1g03540
		FvH4_5g28460
		FvH4_3g20010
		FvH4_7g15532
		FvH4_4g21230
		FvH4_5g02850
		FvH4_3g20671
		FvH4_4g00530
		FvH4_3g41190
		FvH4_5g33901
		FvH4_6g20710
		FvH4_3g17520
		FvH4_3g08280
		FvH4_7g04880
		FvH4_c17g00081
		FvH4_6g14700
		FvH4_2g40730
		FvH4_6g12110
		FvH4_6g02380
		FvH4_2g06410
		FvH4_1g12901
		FvH4_4g07723
		FvH4_5g06640
		FvH4_2g02690
		FvH4_4g35080
		FvH4_5g22953
		FvH4_7g23570
		FvH4_1g15160
		FvH4_2g05431
		FvH4_4g19462
		FvH4_1g13790
		FvH4_4g02740
		FvH4_2g05781
		FvH4_4g23200
		FvH4_4g34100
		FvH4_6g38590
		FvH4_4g15541
		FvH4_1g13800
		FvH4_4g35010
		FvH4_6g20360
		FvH4_7g15070
		FvH4_6g19900
		FvH4_2g35940
		FvH4_2g22590
		FvH4_6g29151
		FvH4_3g35370
		FvH4_3g19140
		FvH4_6g27771
		FvH4_3g08400
		FvH4_1g25390
		FvH4_4g09351
		FvH4_2g25230
		FvH4_6g25560
		FvH4_7g29490
		FvH4_1g03950
		FvH4_3g16770
		FvH4_1g09940
		FvH4_6g01810
		FvH4_1g19262
		FvH4_2g08147
		FvH4_5g14560
		FvH4_4g34020
		FvH4_2g12111
		FvH4_2g31480
		FvH4_1g04330
		FvH4_2g16371
		FvH4_3g03351
		FvH4_3g19131
		FvH4_7g08600
		FvH4_2g09770
		FvH4_3g37140
		FvH4_4g36380
		FvH4_6g49561
		FvH4_2g40400
		FvH4_1g10521
		FvH4_3g08450
		FvH4_4g33630
		FvH4_3g14161
		FvH4_1g06090
		FvH4_1g24690
		FvH4_5g11892
		FvH4_4g36640
		FvH4_3g34620
		FvH4_4g15380
		FvH4_1g05680
		FvH4_7g18160
		FvH4_5g38690
		FvH4_3g29362
		FvH4_7g19410
		FvH4_6g16010
		FvH4_7g18170
		FvH4_4g19230
		FvH4_4g35650
		FvH4_2g35520
		FvH4_4g25240
		FvH4_4g08031
		FvH4_7g01730
		FvH4_6g40843
		FvH4_6g09941
		FvH4_3g26980
		FvH4_2g36670
		FvH4_5g15590
		FvH4_6g43591
		FvH4_4g19730
		FvH4_7g16820
		FvH4_3g06801
		FvH4_5g17990
		FvH4_6g52160
		FvH4_3g27051
		FvH4_2g31430
		FvH4_5g11161
		FvH4_1g13770
		FvH4_2g14950
		FvH4_2g02770
		FvH4_6g41470
		FvH4_6g17420
		FvH4_1g02700
		FvH4_4g02420
		FvH4_2g37260
		FvH4_5g37270
		FvH4_3g15030
		FvH4_5g12130
		FvH4_7g02790
		FvH4_1g23340
		FvH4_2g02630
		FvH4_3g09010
		FvH4_7g07731
		FvH4_7g05560
		FvH4_7g00721
		FvH4_3g00671
		FvH4_2g36370
		FvH4_2g07611
		FvH4_6g40160
		FvH4_7g16830
		FvH4_6g48930
		FvH4_6g52510
		FvH4_6g03740
		FvH4_3g42703
		FvH4_2g33710
		FvH4_6g35670
		FvH4_7g20890
		FvH4_4g19400
		FvH4_3g33470
		FvH4_2g26170
		FvH4_6g03000
		FvH4_4g21470
		FvH4_6g41720
		FvH4_6g44960
		FvH4_5g28361
		FvH4_6g51500
		FvH4_2g28400
		FvH4_6g53460
		FvH4_4g11470
		FvH4_2g18650
		FvH4_2g38570
		FvH4_4g05400
		FvH4_3g27500
		FvH4_2g13180
		FvH4_2g11953
		FvH4_2g17580
		FvH4_2g16690
		FvH4_4g10640
		FvH4_6g52650
		FvH4_6g51700
		FvH4_7g03690
		FvH4_5g08752
		FvH4_2g00141
		FvH4_5g37241
		FvH4_3g11560
		FvH4_3g18300
		FvH4_7g12730
		FvH4_6g19390
		FvH4_4g24100
		FvH4_5g17180
		FvH4_1g27953
		FvH4_6g28670
		FvH4_2g12381
		FvH4_1g25810
		FvH4_6g14994
		FvH4_2g36360
		FvH4_2g27821
		FvH4_6g50311
		FvH4_3g17260
		FvH4_1g10570
		FvH4_2g02220
		FvH4_1g24830
		FvH4_7g28901
		FvH4_6g21911
		FvH4_3g06911
		FvH4_3g16201
		FvH4_6g44760
		FvH4_2g36190
		FvH4_5g24920
		FvH4_3g06200
		FvH4_4g16145
		FvH4_3g09400
		FvH4_3g29050
		FvH4_1g09450
		FvH4_1g27750
		FvH4_4g25650
		FvH4_6g39170
		FvH4_5g20830
		FvH4_2g12110
		FvH4_2g08750
		FvH4_6g30660
		FvH4_4g11541
		FvH4_1g15620
		FvH4_1g01450
		FvH4_4g11391
		FvH4_3g33330
		FvH4_7g31360
		FvH4_1g16371
		FvH4_3g43570
		FvH4_4g11062
		FvH4_5g15140
		FvH4_4g27580
		FvH4_7g30490
		FvH4_3g37480
		FvH4_2g06411
		FvH4_3g30090
		FvH4_2g06391
		FvH4_4g10191
		FvH4_6g39960
		FvH4_1g23510
		FvH4_4g08763
		FvH4_4g06071
		FvH4_3g12710
		FvH4_5g30090
		FvH4_6g43920
		FvH4_6g16400
		FvH4_1g28210
		FvH4_5g05430
		FvH4_2g03690
		FvH4_5g14541
		FvH4_4g02821
		FvH4_5g09670
		FvH4_3g21360
		FvH4_1g23330
		FvH4_1g11720
		FvH4_6g29940
		FvH4_5g08760
		FvH4_5g16610
		FvH4_1g29481
		FvH4_3g07751
		FvH4_6g25500
		FvH4_6g22334
		FvH4_6g12551
		FvH4_5g34080
		FvH4_5g29280
		FvH4_2g25110
		FvH4_4g17331
		FvH4_6g26870
		FvH4_7g02470
		FvH4_5g06810
		FvH4_6g02861
		FvH4_7g11760
		FvH4_5g09782
		FvH4_3g41200
		FvH4_6g26861
		FvH4_1g30560
		FvH4_5g14611
		FvH4_7g03900
		FvH4_1g15430
		FvH4_6g47953
		FvH4_3g21940
		FvH4_5g12330
		FvH4_4g08360
		FvH4_2g04440
		FvH4_6g40910
		FvH4_4g10570
		FvH4_4g21480
		FvH4_4g24560
		FvH4_2g39935
		FvH4_5g36241
		FvH4_3g17251
		FvH4_6g35430
		FvH4_2g40920
		FvH4_6g03520
		FvH4_1g16090
		FvH4_5g16150
		FvH4_1g00660
		FvH4_2g26570
		FvH4_2g02491
		FvH4_2g33300
		FvH4_4g10962
		FvH4_6g24140
		FvH4_7g14192
		FvH4_7g13340
		FvH4_6g47470
		FvH4_1g17821
		FvH4_5g19601
		FvH4_3g31131
		FvH4_7g28910
		FvH4_3g30141
		FvH4_6g31095
		FvH4_3g25320
		FvH4_3g39581
		FvH4_3g07890
		FvH4_3g14160
		FvH4_3g19520
		FvH4_2g30550
		FvH4_2g23872
		FvH4_3g34860
		FvH4_5g33140
		FvH4_6g27600
		FvH4_3g31210
		FvH4_4g08081
		FvH4_6g22040
		FvH4_3g12270
		FvH4_5g16270
		FvH4_5g28360
		FvH4_3g09530
		FvH4_5g30171
		FvH4_4g28544
		FvH4_1g13660
		FvH4_6g31750
		FvH4_6g40210
		FvH4_6g18902
		FvH4_5g14630
		FvH4_6g07321
		FvH4_5g28220
		FvH4_4g10220
		FvH4_4g06581
		FvH4_1g25402
		FvH4_6g28830
		FvH4_3g06921
		FvH4_5g16710
		FvH4_1g06764
		FvH4_2g32740
		FvH4_1g25741
		FvH4_1g13070
		FvH4_4g17010
		FvH4_5g21580
		FvH4_2g25910
		FvH4_7g03830
		FvH4_1g28752
		FvH4_1g06550
		FvH4_5g08070
		FvH4_4g26452
		FvH4_3g28221
		FvH4_3g36330
		FvH4_1g19263
		FvH4_6g10170
		FvH4_7g09301
		FvH4_7g04072
		FvH4_3g26750
		FvH4_1g11600
		FvH4_5g11891
		FvH4_5g04660
		FvH4_7g09120
		FvH4_4g07722
		FvH4_7g18850
		FvH4_4g25430
		FvH4_6g18880
		FvH4_4g15421
		FvH4_6g20172
		FvH4_5g10680
		FvH4_6g05560
		FvH4_4g01260
		FvH4_3g04276
		FvH4_4g34470
		FvH4_7g22004
		FvH4_3g46020
		FvH4_7g01741
		FvH4_5g25700
		FvH4_6g28871
		FvH4_1g27000
		FvH4_3g20761
		FvH4_1g23520
		FvH4_3g15320
		FvH4_4g12160
		FvH4_7g32990
		FvH4_3g27690
		FvH4_6g48230
		FvH4_3g01285
		FvH4_7g06950
		FvH4_1g21810
		FvH4_4g09550
		FvH4_2g30590
		FvH4_4g09350
		FvH4_3g13120
		FvH4_6g29230
		FvH4_3g00390
		FvH4_5g27160
		FvH4_5g38681
		FvH4_2g25770
		FvH4_3g04191
		FvH4_1g29791
		FvH4_7g23060
		FvH4_5g28970
		FvH4_6g04760
		FvH4_3g21040
		FvH4_4g25990
		FvH4_2g38010
		FvH4_5g09400
		FvH4_6g31460
		FvH4_5g37350
		FvH4_5g29240
		FvH4_2g26990
		FvH4_1g23560
		FvH4_2g31951
		FvH4_6g31092
		FvH4_7g27960
		FvH4_c17g00030
		FvH4_4g12550
		FvH4_2g03170
		FvH4_5g04330
		FvH4_4g09830
		FvH4_7g32140
		FvH4_5g00750
		FvH4_2g09910
		FvH4_1g25401
		FvH4_4g16144
		FvH4_2g31320
		FvH4_4g33640
		FvH4_5g10800
		FvH4_4g24940
		FvH4_4g10462
		FvH4_2g24840
		FvH4_4g14530
		FvH4_1g19404
		FvH4_6g33371
		FvH4_4g30623
		FvH4_3g36331
		FvH4_2g15510
		FvH4_2g36931
		FvH4_6g25710
		FvH4_6g51400
		FvH4_5g31270
		FvH4_5g20950
		FvH4_6g01740
		FvH4_5g24056
		FvH4_3g36711
		FvH4_4g02270
		FvH4_4g29860
		FvH4_3g13562
		FvH4_4g17460
		FvH4_1g18660
		FvH4_1g00900
		FvH4_5g14010
		FvH4_6g20200
		FvH4_3g34850
		FvH4_1g25891
		FvH4_7g05210
		FvH4_3g24960
		FvH4_1g21861
		FvH4_6g33440
		FvH4_6g39814
		FvH4_6g27070
		FvH4_6g18820
		FvH4_6g18310
		FvH4_2g16581
		FvH4_2g05360
		FvH4_7g02770
		FvH4_6g03480
		FvH4_4g26451
		FvH4_2g31431
		FvH4_6g19790
		FvH4_7g02990
		FvH4_5g11430
		FvH4_3g01950
		FvH4_6g00041
		FvH4_2g38810
		FvH4_1g29450
		FvH4_7g32340
		FvH4_1g02230
		FvH4_1g00346
		FvH4_2g16170
		FvH4_1g16270
		FvH4_2g39240
		FvH4_1g08221
		FvH4_2g02210
		FvH4_6g21511
		FvH4_6g48661
		FvH4_5g28440
		FvH4_6g31941
		FvH4_4g08371
		FvH4_7g27650
		FvH4_6g18400
		FvH4_7g02360
		FvH4_7g16050
		FvH4_7g09810
		FvH4_5g15170
		FvH4_2g07271
		FvH4_2g36040
		FvH4_2g22390
		FvH4_7g06671
		FvH4_6g19650
		FvH4_3g02160
		FvH4_4g31450
		FvH4_4g11430
		FvH4_5g04070
		FvH4_5g27942
		FvH4_4g18202
		FvH4_2g21543
		FvH4_3g08271
		FvH4_3g04277
		FvH4_2g22810
		FvH4_2g13020
		FvH4_5g04060
		FvH4_2g25302
		FvH4_6g48030
		FvH4_5g29850
		FvH4_6g25010
		FvH4_5g17981
		FvH4_3g33741
		FvH4_5g05900
		FvH4_4g08540
		FvH4_3g45320
		FvH4_2g31710
		FvH4_5g29941
		FvH4_6g35030
		FvH4_6g06970
		FvH4_3g06310
		FvH4_4g11392
		FvH4_2g31420
		FvH4_4g06000
		FvH4_7g22003
		FvH4_7g07650
		FvH4_6g52200
		FvH4_7g16732
		FvH4_2g32180
		FvH4_6g10650
		FvH4_2g40940
		FvH4_6g08622
		FvH4_4g13381
		FvH4_2g39520
		FvH4_3g17850
		FvH4_4g12010
		FvH4_6g04682
		FvH4_2g37470
		FvH4_3g13600
		FvH4_1g23802
		FvH4_6g37760
		FvH4_6g15740
		FvH4_1g10160
		FvH4_6g39810
		FvH4_6g13111
		FvH4_1g25510
		FvH4_5g22570
		FvH4_1g27360
		FvH4_4g30380
		FvH4_3g32731
		FvH4_2g37990
		FvH4_6g27140
		FvH4_6g21871
		FvH4_3g30690
		FvH4_1g12510
		FvH4_3g41970
		FvH4_6g18903
		FvH4_6g31660
		FvH4_2g26550
		FvH4_4g01691
		FvH4_4g03790
		FvH4_6g28061
		FvH4_4g35040
		FvH4_5g33150
		FvH4_4g19283
		FvH4_3g45780
		FvH4_7g07210
		FvH4_6g00860
		FvH4_5g17800
		FvH4_2g38540
		FvH4_3g23931
		FvH4_4g10031
		FvH4_6g09690
		FvH4_1g29081
		FvH4_6g39851
		FvH4_2g06412
		FvH4_5g09401
		FvH4_2g02560
		FvH4_7g02331
		FvH4_3g35360
		FvH4_3g43390
		FvH4_2g14160
		FvH4_5g00810
		FvH4_7g05600
		FvH4_4g32280
		FvH4_5g11890
		FvH4_6g24450
		FvH4_3g37570
		FvH4_3g13850
		FvH4_4g05550
		FvH4_5g35251
		FvH4_7g10420
		FvH4_4g29920
		FvH4_3g05100
		FvH4_6g44770
		FvH4_1g15420
		FvH4_3g43370
		FvH4_6g06310
		FvH4_2g31490
		FvH4_2g37760
		FvH4_4g14568
		FvH4_3g01286
		FvH4_7g29500
		FvH4_5g17931
		FvH4_5g06680
		FvH4_6g06480
		FvH4_4g05275
		FvH4_4g37381
		FvH4_3g18062
		FvH4_3g15632
		FvH4_4g08470
		FvH4_3g46080
		FvH4_6g26060
		FvH4_5g27994
		FvH4_1g16100
		FvH4_5g33581
		FvH4_7g01450
		FvH4_6g25562
		FvH4_6g46861
		FvH4_5g12410
		FvH4_5g06160
		FvH4_4g09551
		FvH4_4g01220
		FvH4_2g21500
		FvH4_6g44280
		FvH4_6g18140
		FvH4_4g10192
		FvH4_1g26180
		FvH4_1g22910
		FvH4_4g05351
		FvH4_5g09820
		FvH4_4g11711
		FvH4_4g20760
		FvH4_2g07531
		FvH4_5g28641
		FvH4_3g09890
		FvH4_4g10871
		FvH4_5g12140
		FvH4_5g28140
		FvH4_6g22261
		FvH4_4g30330
		FvH4_7g11061
		FvH4_2g19070
		FvH4_6g44104
		FvH4_3g03240
		FvH4_4g07820
		FvH4_4g31670
		FvH4_5g14570
		FvH4_2g18370
		FvH4_6g51410
		FvH4_3g33770
		FvH4_5g28371
		FvH4_5g06601
		FvH4_1g20960
		FvH4_3g14720
		FvH4_4g16910
		FvH4_5g17110
		FvH4_3g02430
		FvH4_4g03970
		FvH4_4g08351
		FvH4_7g09300
		FvH4_1g20730
		FvH4_5g08071
		FvH4_7g16731
		FvH4_2g12101
		FvH4_2g39250
		FvH4_5g30330
		FvH4_6g31880
		FvH4_5g01271
		FvH4_4g25830
		FvH4_4g36860
		FvH4_6g32750
		FvH4_3g35150
		FvH4_2g12223
		FvH4_4g09560
		FvH4_3g03243
		FvH4_3g41091
		FvH4_6g31010
		FvH4_1g04490
		FvH4_3g07760
		FvH4_3g35640
		FvH4_5g28372
		FvH4_3g42240
		FvH4_6g09370
		FvH4_4g09282
		FvH4_c5g00010
		FvH4_3g23572
		FvH4_4g17202
		FvH4_1g14090
		FvH4_6g47330
		FvH4_1g30390
		FvH4_4g31910
		FvH4_3g30200
		FvH4_6g13651
		FvH4_6g04240
		FvH4_6g10410
		FvH4_2g04240
		FvH4_1g21863
		FvH4_6g19780
		FvH4_6g19530
		FvH4_6g07220
		FvH4_1g01590
		FvH4_6g06830
		FvH4_4g26090
		FvH4_5g27996
		FvH4_3g23800
		FvH4_4g23220
		FvH4_6g13340
		FvH4_7g25913
		FvH4_2g32810
		FvH4_3g19020
		FvH4_6g18061
		FvH4_3g01287
		FvH4_1g12391
		FvH4_3g23940
		FvH4_6g09570
		FvH4_2g05581
		FvH4_6g21620
		FvH4_3g29610
		FvH4_3g07860
		FvH4_6g33340
		FvH4_7g06501
		FvH4_4g21070
		FvH4_3g27811
		FvH4_3g17550
		FvH4_4g06201
		FvH4_2g05983
		FvH4_1g12520
		FvH4_5g24070
		FvH4_2g02650
		FvH4_2g13451
		FvH4_6g13860
		FvH4_1g02490
		FvH4_4g28740
		FvH4_c17g00070
		FvH4_1g17750
		FvH4_5g06641
		FvH4_3g42990
		FvH4_7g14200
		FvH4_3g38750
		FvH4_3g23340
		FvH4_1g28560
		FvH4_3g29000
		FvH4_6g26191
		FvH4_5g23930
		FvH4_4g37370
		FvH4_3g37690
		FvH4_7g22690
		FvH4_4g21650
		FvH4_6g38551
		FvH4_6g40350
		FvH4_5g27050
		FvH4_5g06140
		FvH4_1g03520
		FvH4_1g14840
		FvH4_4g08641
		FvH4_6g07320
		FvH4_3g28220
		FvH4_7g06660
		FvH4_7g12280
		FvH4_6g03190
		FvH4_6g25351
		FvH4_1g01510
		FvH4_2g05790
		FvH4_2g31750
		FvH4_2g05061
		FvH4_5g36000
		FvH4_3g17061
		FvH4_4g10366
		FvH4_6g44480
		FvH4_5g08912
		FvH4_4g24131
		FvH4_5g18350
		FvH4_4g26892
		FvH4_1g08132
		FvH4_7g09082
		FvH4_7g04620
		FvH4_5g08845
		FvH4_3g09561
		FvH4_2g18850
		FvH4_6g52270
		FvH4_6g13733
		FvH4_5g23310
		FvH4_3g31374
		FvH4_6g06532
		FvH4_4g31720
		FvH4_3g33534
		FvH4_4g33446
		FvH4_7g26760
		FvH4_2g28550
		FvH4_2g21141
		FvH4_2g07180
		FvH4_6g14730
		FvH4_6g42120
		FvH4_1g26100
		FvH4_6g54250
		FvH4_7g02980
		FvH4_3g09480
		FvH4_2g25760
		FvH4_2g32880
		FvH4_7g21350
		FvH4_5g32040
		FvH4_1g30400
		FvH4_5g06320
		FvH4_4g05380
		FvH4_2g38261
		FvH4_6g14090
		FvH4_2g36730
		FvH4_5g26822
		FvH4_6g04350
		FvH4_2g26850
		FvH4_7g03340
		FvH4_2g24750
		FvH4_6g13000
		FvH4_4g08261
		FvH4_2g06413
		FvH4_6g14350
		FvH4_4g11060
		FvH4_5g14450
		FvH4_6g23091
		FvH4_7g28941
		FvH4_5g39650
		FvH4_3g05000
		FvH4_6g30420
		FvH4_7g19000
		FvH4_2g38530
		FvH4_7g10471
		FvH4_6g23301
		FvH4_1g16010
		FvH4_3g45310
		FvH4_6g50590
		FvH4_5g32090
		FvH4_2g11890
		FvH4_5g26800
		FvH4_4g14460
		FvH4_1g25970
		FvH4_2g39936
		FvH4_2g08680
		FvH4_7g25240
		FvH4_6g00780
		FvH4_3g03100
		FvH4_1g01620
		FvH4_2g11751
		FvH4_c10g00010
		FvH4_3g40120
		FvH4_5g13402
		FvH4_4g30540
		FvH4_6g22905
		FvH4_4g34980
		FvH4_1g29680
		FvH4_2g11560
		FvH4_1g12900
		FvH4_6g40200
		FvH4_1g01511
		FvH4_7g21280
		FvH4_5g06310
		FvH4_3g02510
		FvH4_5g35960
		FvH4_2g22830
		FvH4_6g45140
		FvH4_5g04764
		FvH4_3g21670
		FvH4_3g23880
		FvH4_6g20700
		FvH4_1g20800
		FvH4_4g08930
		FvH4_4g34530
		FvH4_5g28441
		FvH4_6g15310
		FvH4_2g04210
		FvH4_6g17200
		FvH4_1g29270
		FvH4_6g30900
		FvH4_2g40000
		FvH4_2g04811
		FvH4_6g21300
		FvH4_4g24110
		FvH4_1g29793
		FvH4_3g09540
		FvH4_1g28380
		FvH4_6g10131
		FvH4_4g13382
		FvH4_6g44930
		FvH4_3g28841
		FvH4_1g26330
		FvH4_5g08820
		FvH4_2g22240
		FvH4_4g07035
		FvH4_3g30550
		FvH4_4g09324
		FvH4_3g08900
		FvH4_2g34591
		FvH4_4g21151
		FvH4_6g08480
		FvH4_3g32140
		FvH4_3g01970
		FvH4_7g08771
		FvH4_1g29800
		FvH4_6g44240
		FvH4_5g35500
		FvH4_3g16231
		FvH4_5g36330
		FvH4_3g40361
		FvH4_5g22144
		FvH4_6g02840
		FvH4_3g31511
		FvH4_5g29821
		FvH4_1g28442
		FvH4_2g13611
		FvH4_2g32060
		FvH4_4g21350
		FvH4_1g06540
		FvH4_4g12170
		FvH4_4g09360
		FvH4_6g53470
		FvH4_6g41890
		FvH4_6g52230
		FvH4_6g33604
		FvH4_4g17410
		FvH4_2g03150
		FvH4_1g09990
		FvH4_6g53060
		FvH4_3g02910
		FvH4_2g21250
		FvH4_7g30980
		FvH4_5g31180
		FvH4_3g14950
		FvH4_4g25821
		FvH4_4g10641
		FvH4_1g06330
		FvH4_6g39220
		FvH4_6g48400
		FvH4_7g29990
		FvH4_3g07320
		FvH4_6g17490
		FvH4_3g43682
		FvH4_3g37243
		FvH4_4g33782
		FvH4_4g07740
		FvH4_6g14080
		FvH4_3g42241
		FvH4_5g28463
		FvH4_6g24211
		FvH4_5g16730
		FvH4_3g01620
		FvH4_4g10931
		FvH4_6g21520
		FvH4_2g23421
		FvH4_4g30390
		FvH4_6g04870
		FvH4_6g52240
		FvH4_7g15061
		FvH4_3g27400
		FvH4_4g01690
		FvH4_7g14000
		FvH4_1g11970
		FvH4_2g15140
		FvH4_6g00090
		FvH4_7g10270
		FvH4_5g28710
		FvH4_4g05260
		FvH4_7g30210
		FvH4_4g34150
		FvH4_3g23320
		FvH4_1g30550
		FvH4_2g13090
		FvH4_4g13650
		FvH4_3g14971
		FvH4_6g25650
		FvH4_2g34700
		FvH4_2g22702
		FvH4_5g11440
		FvH4_2g21920
		FvH4_3g25720
		FvH4_6g53620
		FvH4_2g03550
		FvH4_2g07310
		FvH4_4g35100
		FvH4_7g11830
		FvH4_6g05181
		FvH4_2g33410
		FvH4_3g06831
		FvH4_5g37090
		FvH4_1g03530
		FvH4_6g06801
		FvH4_6g42830
		FvH4_6g09440
		FvH4_7g05390
		FvH4_4g32271
		FvH4_1g02430
		FvH4_7g17360
		FvH4_3g37360
		FvH4_3g38180
		FvH4_4g27640
		FvH4_7g09010
		FvH4_4g02680
		FvH4_2g19950
		FvH4_6g05770
		FvH4_3g07280
		FvH4_3g32074
		FvH4_4g21320
		FvH4_2g25730
		FvH4_5g09783
		FvH4_4g35960
		FvH4_2g32070
		FvH4_7g17260
		FvH4_5g30420
		FvH4_6g23640
		FvH4_5g04650
		FvH4_7g28580
		FvH4_4g23020
		FvH4_6g53480
		FvH4_5g13960
		FvH4_4g09083
		FvH4_7g30481
		FvH4_2g26330
		FvH4_7g15570
		FvH4_2g37610
		FvH4_2g16332
		FvH4_6g42230
		FvH4_5g20921
		FvH4_6g13322
		FvH4_2g05580
		FvH4_5g36240
		FvH4_3g24990
		FvH4_4g09342
		FvH4_6g04900
		FvH4_6g23251
		FvH4_7g25613
		FvH4_3g13610
		FvH4_7g05630
		FvH4_1g03920
		FvH4_2g13561
		FvH4_5g20290
		FvH4_1g02621
		FvH4_1g22290
		FvH4_3g05750
		FvH4_6g33591
		FvH4_1g01270
		FvH4_1g05130
		FvH4_3g42210
		FvH4_2g25810
		FvH4_6g37191
		FvH4_6g51310
		FvH4_3g20431
		FvH4_3g24980
		FvH4_2g05982
		FvH4_7g22593
		FvH4_6g49660
		FvH4_1g29131
		FvH4_5g21880
		FvH4_7g06960
		FvH4_3g01730
		FvH4_6g11240
		FvH4_7g06930
		FvH4_2g38112
		FvH4_6g40150
		FvH4_2g38130
		FvH4_6g21470
		FvH4_3g31110
		FvH4_3g24000
		FvH4_5g19270
		FvH4_6g52850
		FvH4_6g01571
		FvH4_7g32330
		FvH4_6g47770
		FvH4_6g23900
		FvH4_6g19461
		FvH4_4g19281
		FvH4_5g13532
		FvH4_6g40822
		FvH4_4g12541
		FvH4_2g35800
		FvH4_2g05840
		FvH4_7g10860
		FvH4_3g04510
		FvH4_4g35550
		FvH4_7g25914
		FvH4_6g25382
		FvH4_2g25100
		FvH4_3g44150
		FvH4_6g30640
		FvH4_5g24700
		FvH4_3g31491
		FvH4_6g20250
		FvH4_2g06740
		FvH4_7g16160
		FvH4_3g02720
		FvH4_6g47760
		FvH4_1g25602
		FvH4_4g10210
		FvH4_4g19141
		FvH4_4g26453
		FvH4_1g25900
		FvH4_4g06200
		FvH4_6g14170
		FvH4_5g35840
		FvH4_3g03242
		FvH4_3g06240
		FvH4_2g34031
		FvH4_6g20141
		FvH4_6g19520
		FvH4_7g28810
		FvH4_6g50790
		FvH4_2g22840
		FvH4_4g28291
		FvH4_4g25610
		FvH4_2g30470
		FvH4_1g23900
		FvH4_6g31871
		FvH4_2g26970
		FvH4_2g13280
		FvH4_6g19240
		FvH4_1g13811
		FvH4_3g31211
		FvH4_6g19220
		FvH4_5g20590
		FvH4_1g09707
		FvH4_6g13323
		FvH4_1g30203
		FvH4_2g23420
		FvH4_6g48480
		FvH4_2g06414
		FvH4_5g00270
		FvH4_3g26410
		FvH4_5g06740
		FvH4_1g11900
		FvH4_2g20090
		FvH4_2g29241
		FvH4_5g35600
		FvH4_3g28242
		FvH4_4g01610
		FvH4_4g11950
		FvH4_2g08370
		FvH4_3g20000
		FvH4_2g10590
		FvH4_3g20910
		FvH4_5g25900
		FvH4_3g35650
		FvH4_2g16551
		FvH4_3g28401
		FvH4_3g09350
		FvH4_4g37360
		FvH4_1g23081
		FvH4_7g24180
		FvH4_5g06610
		FvH4_3g06300
		FvH4_5g32270
		FvH4_2g15320
		FvH4_4g10980
		FvH4_4g08313
		FvH4_7g06621
		FvH4_6g11890
		FvH4_6g13090
		FvH4_3g13190
		FvH4_3g01920
		FvH4_3g14951
		FvH4_4g13040
		FvH4_6g31094
		FvH4_6g23161
		FvH4_6g41603
		FvH4_2g02780
		FvH4_4g09441
		FvH4_1g20162
		FvH4_6g39160
		FvH4_6g20980
		FvH4_4g17731
		FvH4_4g31560
		FvH4_2g34590
		FvH4_3g18310
		FvH4_6g30750
		FvH4_3g37350
		FvH4_1g28774
		FvH4_4g33781
		FvH4_3g01430
		FvH4_4g06340
[truncated: 5,276 more rows]

## Sheet: ICE2
Sheet name	ICE2
Description	Summary and overlap between differentially expressed (DEG´s) and differentially methylated genes (DEG´s) in ICE2
Table showing total numbers and overlapping DEG´s and DMG´s in ICE2.
Category	Number of Gene	Gene ID
DEGs DMGs	418	FvH4_3g16430
		FvH4_3g39201
		FvH4_1g23170
		FvH4_6g44350
		FvH4_1g07700
		FvH4_4g10280
		FvH4_4g09010
		FvH4_6g19540
		FvH4_7g17430
		FvH4_4g21730
		FvH4_3g11260
		FvH4_6g45210
		FvH4_7g07960
		FvH4_3g37340
		FvH4_4g07610
		FvH4_2g26680
		FvH4_2g23320
		FvH4_4g01830
		FvH4_4g10367
		FvH4_2g39441
		FvH4_2g23260
		FvH4_3g06690
		FvH4_5g05270
		FvH4_6g39860
		FvH4_4g34960
		FvH4_7g01190
		FvH4_3g20440
		FvH4_2g15430
		FvH4_2g13460
		FvH4_2g07440
		FvH4_5g16020
		FvH4_1g13912
		FvH4_3g19240
		FvH4_3g39480
		FvH4_6g41500
		FvH4_5g37876
		FvH4_4g35050
		FvH4_4g02220
		FvH4_3g43850
		FvH4_3g18290
		FvH4_6g37630
		FvH4_6g05920
		FvH4_5g06841
		FvH4_5g10280
		FvH4_3g20240
		FvH4_3g33580
		FvH4_2g12440
		FvH4_7g30290
		FvH4_3g45643
		FvH4_6g31360
		FvH4_6g16560
		FvH4_5g14810
		FvH4_6g51980
		FvH4_6g46030
		FvH4_7g03030
		FvH4_2g00050
		FvH4_5g01270
		FvH4_1g29282
		FvH4_3g20030
		FvH4_2g40780
		FvH4_7g08890
		FvH4_7g04900
		FvH4_6g17440
		FvH4_5g13820
		FvH4_2g32670
		FvH4_7g28161
		FvH4_3g28910
		FvH4_2g22470
		FvH4_3g35200
		FvH4_7g22600
		FvH4_2g07040
		FvH4_6g52780
		FvH4_4g04170
		FvH4_3g36350
		FvH4_1g15220
		FvH4_7g28050
		FvH4_6g30650
		FvH4_1g13790
		FvH4_1g13800
		FvH4_4g22550
		FvH4_6g21680
		FvH4_4g35230
		FvH4_3g36500
		FvH4_4g06840
		FvH4_6g53420
		FvH4_3g28710
		FvH4_3g21352
		FvH4_7g28770
		FvH4_6g30720
		FvH4_4g20990
		FvH4_c6g00110
		FvH4_3g06801
		FvH4_6g10920
		FvH4_1g10120
		FvH4_6g30480
		FvH4_1g02700
		FvH4_3g14440
		FvH4_3g07720
		FvH4_5g05770
		FvH4_3g45030
		FvH4_6g44960
		FvH4_1g07190
		FvH4_3g37320
		FvH4_2g15280
		FvH4_7g30272
		FvH4_4g21800
		FvH4_1g02380
		FvH4_6g21980
		FvH4_3g17260
		FvH4_2g15760
		FvH4_4g09950
		FvH4_3g02190
		FvH4_4g14410
		FvH4_2g24370
		FvH4_6g08840
		FvH4_5g08480
		FvH4_6g29200
		FvH4_4g27580
		FvH4_6g25541
		FvH4_6g36440
		FvH4_4g34680
		FvH4_7g25601
		FvH4_5g09180
		FvH4_1g23532
		FvH4_6g13360
		FvH4_2g23330
		FvH4_4g24630
		FvH4_3g27031
		FvH4_5g24460
		FvH4_2g17730
		FvH4_6g50810
		FvH4_6g12000
		FvH4_4g04140
		FvH4_4g10790
		FvH4_1g23541
		FvH4_4g36350
		FvH4_2g17330
		FvH4_3g03630
		FvH4_4g17010
		FvH4_4g03940
		FvH4_3g39950
		FvH4_5g23940
		FvH4_3g13960
		FvH4_7g23160
		FvH4_5g33380
		FvH4_5g07670
		FvH4_7g09120
		FvH4_6g24100
		FvH4_6g18880
		FvH4_7g24110
		FvH4_5g23490
		FvH4_6g32440
		FvH4_2g23140
		FvH4_4g29190
		FvH4_1g00670
		FvH4_5g05750
		FvH4_2g08100
		FvH4_6g20020
		FvH4_3g33540
		FvH4_3g02560
		FvH4_2g22910
		FvH4_7g31300
		FvH4_3g39080
		FvH4_2g07010
		FvH4_7g33330
		FvH4_7g32340
		FvH4_3g45400
		FvH4_5g37060
		FvH4_4g36390
		FvH4_2g26500
		FvH4_7g07610
		FvH4_4g11392
		FvH4_5g20870
		FvH4_4g09940
		FvH4_6g29770
		FvH4_2g23340
		FvH4_3g44670
		FvH4_5g34190
		FvH4_3g17850
		FvH4_5g04640
		FvH4_3g13600
		FvH4_5g06790
		FvH4_6g20900
		FvH4_3g37890
		FvH4_6g41070
		FvH4_7g12980
		FvH4_6g16390
		FvH4_6g07340
		FvH4_1g27800
		FvH4_6g06940
		FvH4_3g07220
		FvH4_3g03870
		FvH4_6g45470
		FvH4_7g04741
		FvH4_3g13790
		FvH4_4g21510
		FvH4_4g09960
		FvH4_4g00230
		FvH4_7g13160
		FvH4_5g14840
		FvH4_4g17620
		FvH4_6g19050
		FvH4_3g10940
		FvH4_4g13330
		FvH4_1g14090
		FvH4_6g47330
		FvH4_6g10410
		FvH4_7g05781
		FvH4_4g23770
		FvH4_3g03620
		FvH4_2g38600
		FvH4_1g29283
		FvH4_3g20740
		FvH4_3g36253
		FvH4_5g08150
		FvH4_6g38810
		FvH4_7g26540
		FvH4_2g19310
		FvH4_7g07140
		FvH4_6g09311
		FvH4_3g01510
		FvH4_3g29100
		FvH4_7g03340
		FvH4_7g25860
		FvH4_3g34590
		FvH4_4g04650
		FvH4_4g26350
		FvH4_7g26030
		FvH4_1g30202
		FvH4_3g12210
		FvH4_4g34980
		FvH4_4g21880
		FvH4_6g39871
		FvH4_5g27991
		FvH4_6g25711
		FvH4_6g42920
		FvH4_3g08900
		FvH4_7g05750
		FvH4_5g36090
		FvH4_2g15722
		FvH4_4g33480
		FvH4_3g20600
		FvH4_2g00672
		FvH4_3g35183
		FvH4_3g37470
		FvH4_7g28060
		FvH4_7g02550
		FvH4_3g19780
		FvH4_6g00090
		FvH4_6g17750
		FvH4_3g01040
		FvH4_7g30210
		FvH4_1g11940
		FvH4_3g06570
		FvH4_1g02170
		FvH4_6g48120
		FvH4_6g02110
		FvH4_3g45490
		FvH4_5g39680
		FvH4_5g09190
		FvH4_3g37360
		FvH4_4g14181
		FvH4_4g34320
		FvH4_5g26680
		FvH4_5g05260
		FvH4_1g00710
		FvH4_5g14490
		FvH4_1g08910
		FvH4_2g37610
		FvH4_3g15440
		FvH4_2g35300
		FvH4_3g14430
		FvH4_2g38112
		FvH4_4g02480
		FvH4_3g38570
		FvH4_7g10860
		FvH4_7g05760
		FvH4_6g53020
		FvH4_7g08780
		FvH4_3g30620
		FvH4_4g28291
		FvH4_5g35770
		FvH4_3g33160
		FvH4_3g06590
		FvH4_4g09341
		FvH4_6g34263
		FvH4_2g18001
		FvH4_1g07140
		FvH4_3g42050
		FvH4_3g08130
		FvH4_3g44966
		FvH4_7g20190
		FvH4_6g06050
		FvH4_5g32690
		FvH4_7g21940
		FvH4_3g02820
		FvH4_3g34080
		FvH4_7g23561
		FvH4_3g05530
		FvH4_3g36460
		FvH4_3g11210
		FvH4_5g11690
		FvH4_1g11341
		FvH4_5g26401
		FvH4_7g25050
		FvH4_3g07044
		FvH4_5g34600
		FvH4_6g14300
		FvH4_1g06150
		FvH4_1g24420
		FvH4_7g11380
		FvH4_3g11950
		FvH4_5g39640
		FvH4_3g03650
		FvH4_7g32980
		FvH4_7g22001
		FvH4_5g13030
		FvH4_4g18731
		FvH4_4g25010
		FvH4_5g14990
		FvH4_2g04971
		FvH4_2g03040
		FvH4_5g14870
		FvH4_3g18910
		FvH4_3g04200
		FvH4_2g34230
		FvH4_3g45040
		FvH4_7g25180
		FvH4_5g33460
		FvH4_2g29544
		FvH4_4g29020
		FvH4_5g28681
		FvH4_4g00380
		FvH4_5g19230
		FvH4_7g28160
		FvH4_5g17790
		FvH4_3g10270
		FvH4_1g14000
		FvH4_3g02800
		FvH4_4g20620
		FvH4_2g21240
		FvH4_6g53350
		FvH4_5g03240
		FvH4_3g29710
		FvH4_6g11440
		FvH4_3g17940
		FvH4_2g35470
		FvH4_6g48920
		FvH4_2g38230
		FvH4_3g45840
		FvH4_6g49610
		FvH4_2g36490
		FvH4_2g19540
		FvH4_7g18581
		FvH4_7g32000
		FvH4_5g29410
		FvH4_7g03590
		FvH4_3g13280
		FvH4_2g16052
		FvH4_6g12350
		FvH4_3g02920
		FvH4_7g25624
		FvH4_5g00791
		FvH4_7g15900
		FvH4_6g15470
		FvH4_6g38200
		FvH4_3g15640
		FvH4_3g39900
		FvH4_4g23010
		FvH4_3g28440
		FvH4_1g16630
		FvH4_1g13670
		FvH4_4g11972
		FvH4_4g13710
		FvH4_7g30410
		FvH4_6g30850
		FvH4_2g03300
		FvH4_2g27701
		FvH4_4g19120
		FvH4_6g43690
		FvH4_2g34000
		FvH4_2g26440
		FvH4_6g04961
		FvH4_4g22500
		FvH4_1g16330
		FvH4_7g20100
		FvH4_3g23200
		FvH4_7g31510
		FvH4_7g00850
		FvH4_5g30360
		FvH4_5g03060
		FvH4_2g07370
		FvH4_6g47320
		FvH4_5g06710
		FvH4_6g46710
		FvH4_3g43191
		FvH4_3g05380
		FvH4_5g01190
		FvH4_2g16020
		FvH4_6g32910
		FvH4_3g24130
		FvH4_2g29750
		FvH4_4g33510
		FvH4_3g09190
		FvH4_5g28402
		FvH4_3g35700
		FvH4_5g14980
		FvH4_3g05180
		FvH4_6g21790
		FvH4_1g21340
		FvH4_3g06720
		FvH4_4g09300
		FvH4_6g42480
		FvH4_2g26810
		FvH4_3g23850
		FvH4_6g49490
		FvH4_6g31081
		FvH4_5g25770
DMGs	2517	FvH4_5g33471
		FvH4_5g11050
		FvH4_6g28910
		FvH4_3g26312
		FvH4_6g11401
		FvH4_6g28113
		FvH4_c2g00051
		FvH4_6g39230
		FvH4_3g29341
		FvH4_7g31740
		FvH4_1g26660
		FvH4_3g05282
		FvH4_4g34212
		FvH4_4g20200
		FvH4_3g04520
		FvH4_1g26770
		FvH4_3g03880
		FvH4_5g07651
		FvH4_5g02740
		FvH4_6g13020
		FvH4_3g40820
		FvH4_3g11043
		FvH4_4g34060
		FvH4_2g36790
		FvH4_3g19790
		FvH4_2g21491
		FvH4_5g06080
		FvH4_7g08891
		FvH4_3g36450
		FvH4_4g02980
		FvH4_4g36360
		FvH4_4g29350
		FvH4_2g00031
		FvH4_6g27490
		FvH4_2g17721
		FvH4_6g26671
		FvH4_3g12392
		FvH4_3g06190
		FvH4_6g28991
		FvH4_3g04060
		FvH4_6g30070
		FvH4_6g19602
		FvH4_5g31900
		FvH4_3g20980
		FvH4_4g22440
		FvH4_3g43192
		FvH4_6g41550
		FvH4_2g19120
		FvH4_7g13170
		FvH4_6g11981
		FvH4_1g29610
		FvH4_5g09250
		FvH4_6g51431
		FvH4_1g05791
		FvH4_6g53931
		FvH4_6g08190
		FvH4_4g10110
		FvH4_7g25282
		FvH4_2g21281
		FvH4_7g11750
		FvH4_2g02561
		FvH4_2g29560
		FvH4_5g08822
		FvH4_2g17150
		FvH4_3g33400
		FvH4_6g25851
		FvH4_3g29390
		FvH4_5g28610
		FvH4_6g19470
		FvH4_7g19980
		FvH4_1g09290
		FvH4_1g28300
		FvH4_4g08230
		FvH4_6g05541
		FvH4_3g27050
		FvH4_3g05190
		FvH4_6g12311
		FvH4_1g00860
		FvH4_5g35680
		FvH4_1g26571
		FvH4_5g06480
		FvH4_1g12990
		FvH4_3g01611
		FvH4_6g39800
		FvH4_5g20491
		FvH4_2g39930
		FvH4_6g08910
		FvH4_3g16771
		FvH4_2g03280
		FvH4_1g16650
		FvH4_5g04441
		FvH4_6g43110
		FvH4_3g42010
		FvH4_7g09410
		FvH4_5g18100
		FvH4_3g18130
		FvH4_3g42701
		FvH4_3g27273
		FvH4_1g18384
		FvH4_6g19130
		FvH4_2g27940
		FvH4_2g29360
		FvH4_3g12340
		FvH4_3g22610
		FvH4_7g14250
		FvH4_6g45450
		FvH4_3g04790
		FvH4_7g00970
		FvH4_5g17760
		FvH4_3g34220
		FvH4_1g28841
		FvH4_4g24450
		FvH4_7g12800
		FvH4_7g05850
		FvH4_3g34182
		FvH4_4g33190
		FvH4_3g28920
		FvH4_6g41430
		FvH4_3g34230
		FvH4_1g28920
		FvH4_7g04300
		FvH4_6g27022
		FvH4_6g19270
		FvH4_1g28800
		FvH4_2g18410
		FvH4_3g03325
		FvH4_c2g00053
		FvH4_6g37790
		FvH4_7g25682
		FvH4_1g08222
		FvH4_5g24141
		FvH4_6g40031
		FvH4_6g53071
		FvH4_3g08121
		FvH4_5g28830
		FvH4_4g11170
		FvH4_3g21791
		FvH4_6g18112
		FvH4_2g29990
		FvH4_7g17010
		FvH4_3g45860
		FvH4_4g26440
		FvH4_4g08721
		FvH4_5g27260
		FvH4_4g33700
		FvH4_5g13320
		FvH4_6g09220
		FvH4_3g03730
		FvH4_5g27661
		FvH4_6g02310
		FvH4_1g13911
		FvH4_2g06710
		FvH4_3g38480
		FvH4_4g05621
		FvH4_2g12290
		FvH4_6g27132
		FvH4_3g28120
		FvH4_3g23760
		FvH4_6g41230
		FvH4_5g24052
		FvH4_1g06700
		FvH4_7g12660
		FvH4_2g35560
		FvH4_3g34140
		FvH4_5g02452
		FvH4_2g01181
		FvH4_3g19451
		FvH4_2g37370
		FvH4_5g30200
		FvH4_2g23030
		FvH4_7g30190
		FvH4_4g10253
		FvH4_4g08680
		FvH4_4g11490
		FvH4_2g28861
		FvH4_1g08900
		FvH4_1g28100
		FvH4_6g23001
		FvH4_6g51990
		FvH4_2g16890
		FvH4_6g01190
		FvH4_5g05990
		FvH4_1g04120
		FvH4_1g09715
		FvH4_3g21160
		FvH4_2g33910
		FvH4_3g26820
		FvH4_1g13920
		FvH4_1g25620
		FvH4_2g08920
		FvH4_6g06750
		FvH4_3g23141
		FvH4_4g09410
		FvH4_1g27600
		FvH4_5g16130
		FvH4_4g11710
		FvH4_5g24301
		FvH4_1g09870
		FvH4_1g29920
		FvH4_3g27851
		FvH4_3g36620
		FvH4_1g16020
		FvH4_4g07724
		FvH4_5g13113
		FvH4_7g13601
		FvH4_2g20270
		FvH4_5g01430
		FvH4_1g23230
		FvH4_5g07960
		FvH4_4g17211
		FvH4_3g17970
		FvH4_7g17141
		FvH4_6g23210
		FvH4_6g32980
		FvH4_7g32160
		FvH4_6g02630
		FvH4_1g04930
		FvH4_5g33950
		FvH4_5g36050
		FvH4_3g09620
		FvH4_5g05490
		FvH4_3g04274
		FvH4_7g11370
		FvH4_1g02800
		FvH4_6g05550
		FvH4_5g07653
		FvH4_5g10850
		FvH4_2g34980
		FvH4_2g13760
		FvH4_2g15270
		FvH4_4g31210
		FvH4_5g32760
		FvH4_5g31770
		FvH4_4g16180
		FvH4_5g16160
		FvH4_3g30010
		FvH4_1g16660
		FvH4_5g19861
		FvH4_6g28080
		FvH4_1g15102
		FvH4_4g30622
		FvH4_5g10880
		FvH4_2g12421
		FvH4_6g23270
		FvH4_2g11190
		FvH4_5g02480
		FvH4_4g21830
		FvH4_2g19780
		FvH4_6g05760
		FvH4_5g21912
		FvH4_4g28241
		FvH4_4g02310
		FvH4_6g27480
		FvH4_2g31470
		FvH4_4g05410
		FvH4_2g34472
		FvH4_2g11351
		FvH4_1g13870
		FvH4_3g20620
		FvH4_7g04610
		FvH4_2g03470
		FvH4_5g15740
		FvH4_7g11210
		FvH4_7g12671
		FvH4_1g21870
		FvH4_4g25230
		FvH4_2g06350
		FvH4_2g20781
		FvH4_3g39370
		FvH4_6g00040
		FvH4_2g35080
		FvH4_1g05210
		FvH4_5g07652
		FvH4_2g12230
		FvH4_3g38842
		FvH4_3g33810
		FvH4_5g27182
		FvH4_6g11050
		FvH4_3g09310
		FvH4_6g49940
		FvH4_3g26313
		FvH4_1g30170
		FvH4_4g33671
		FvH4_2g19761
		FvH4_7g00420
		FvH4_7g14870
		FvH4_3g19972
		FvH4_3g42920
		FvH4_4g23930
		FvH4_7g12070
		FvH4_2g13430
		FvH4_5g33700
		FvH4_4g18290
		FvH4_7g30890
		FvH4_4g26500
		FvH4_5g35320
		FvH4_2g15950
		FvH4_5g06690
		FvH4_5g33781
		FvH4_7g18840
		FvH4_4g22250
		FvH4_4g03480
		FvH4_7g22580
		FvH4_3g19340
		FvH4_4g08083
		FvH4_1g04200
		FvH4_6g20922
		FvH4_1g20720
		FvH4_4g15321
		FvH4_3g09960
		FvH4_3g09370
		FvH4_6g51380
		FvH4_3g42250
		FvH4_6g16340
		FvH4_6g17640
		FvH4_6g45070
		FvH4_2g11670
		FvH4_6g32641
		FvH4_6g07323
		FvH4_5g26571
		FvH4_1g28522
		FvH4_7g13965
		FvH4_1g09706
		FvH4_4g34211
		FvH4_3g22590
		FvH4_5g01740
		FvH4_3g24850
		FvH4_3g38500
		FvH4_1g05792
		FvH4_6g47970
		FvH4_3g27650
		FvH4_6g43142
		FvH4_1g12715
		FvH4_7g00450
		FvH4_6g23591
		FvH4_6g09360
		FvH4_1g27361
		FvH4_2g39201
		FvH4_7g09800
		FvH4_1g18370
		FvH4_4g11540
		FvH4_1g02790
		FvH4_7g20221
		FvH4_6g53170
		FvH4_5g34114
		FvH4_3g28522
		FvH4_6g22332
		FvH4_3g34090
		FvH4_4g22690
		FvH4_4g13030
		FvH4_6g39370
		FvH4_2g16870
		FvH4_4g19140
		FvH4_5g10990
		FvH4_4g02160
		FvH4_6g02830
		FvH4_6g34630
		FvH4_4g08649
		FvH4_6g21672
		FvH4_5g35460
		FvH4_2g16451
		FvH4_3g25560
		FvH4_2g29960
		FvH4_3g21492
		FvH4_1g27100
		FvH4_2g02150
		FvH4_5g33370
		FvH4_2g16312
		FvH4_4g05492
		FvH4_1g01971
		FvH4_2g19791
		FvH4_2g34210
		FvH4_1g15250
		FvH4_3g03301
		FvH4_2g25930
		FvH4_4g21073
		FvH4_4g02690
		FvH4_3g42560
		FvH4_2g40801
		FvH4_3g37880
		FvH4_5g18151
		FvH4_3g04275
		FvH4_4g05601
		FvH4_3g38470
		FvH4_5g10620
		FvH4_6g39590
		FvH4_6g45620
		FvH4_4g20982
		FvH4_3g24241
		FvH4_1g12580
		FvH4_2g33851
		FvH4_2g10930
		FvH4_3g11270
		FvH4_3g02350
		FvH4_6g23050
		FvH4_2g39931
		FvH4_5g12120
		FvH4_4g07200
		FvH4_5g11311
		FvH4_3g08122
		FvH4_4g06070
		FvH4_5g02070
		FvH4_6g21971
		FvH4_4g14430
		FvH4_3g23761
		FvH4_3g06752
		FvH4_2g22850
		FvH4_3g04611
		FvH4_6g25320
		FvH4_2g21260
		FvH4_3g37150
		FvH4_2g01190
		FvH4_1g11540
		FvH4_4g09151
		FvH4_7g27490
		FvH4_3g42151
		FvH4_7g27481
		FvH4_6g31532
		FvH4_6g13191
		FvH4_5g14030
		FvH4_3g17262
		FvH4_6g34462
		FvH4_6g42810
		FvH4_5g02451
		FvH4_6g29930
		FvH4_3g32990
		FvH4_2g01510
		FvH4_3g46010
		FvH4_7g04941
		FvH4_6g34820
		FvH4_4g13350
		FvH4_2g05192
		FvH4_2g25480
		FvH4_5g20690
		FvH4_5g08812
		FvH4_6g03290
		FvH4_2g40081
		FvH4_3g38831
		FvH4_1g24100
		FvH4_6g51530
		FvH4_6g45942
		FvH4_5g28460
		FvH4_6g52920
		FvH4_6g33072
		FvH4_2g32181
		FvH4_5g35031
		FvH4_7g20360
		FvH4_4g01551
		FvH4_5g30110
		FvH4_1g00680
		FvH4_6g18550
		FvH4_1g29091
		FvH4_4g00530
		FvH4_3g34121
		FvH4_3g21080
		FvH4_6g12060
		FvH4_6g19792
		FvH4_2g07141
		FvH4_4g28910
		FvH4_c17g00081
		FvH4_6g39401
		FvH4_6g30731
		FvH4_3g20963
		FvH4_4g26570
		FvH4_1g11410
		FvH4_3g07070
		FvH4_2g06410
		FvH4_5g22720
		FvH4_4g07723
		FvH4_1g00590
		FvH4_6g15750
		FvH4_7g31120
		FvH4_7g23570
		FvH4_7g06300
		FvH4_4g18640
		FvH4_2g18470
		FvH4_6g31590
		FvH4_3g02280
		FvH4_7g20511
		FvH4_3g36580
		FvH4_2g20580
		FvH4_6g39371
		FvH4_4g22473
		FvH4_7g28501
		FvH4_4g02740
		FvH4_1g27871
		FvH4_1g03490
		FvH4_4g10960
		FvH4_7g26741
		FvH4_5g32770
		FvH4_1g17100
		FvH4_6g38590
		FvH4_3g32803
		FvH4_6g22830
		FvH4_3g35370
		FvH4_1g30271
		FvH4_5g28290
		FvH4_7g29350
		FvH4_3g32560
		FvH4_7g20760
		FvH4_6g30400
		FvH4_6g52540
		FvH4_1g25390
		FvH4_5g07654
		FvH4_3g21820
		FvH4_5g02400
		FvH4_6g26410
		FvH4_2g25230
		FvH4_7g06404
		FvH4_6g00255
		FvH4_6g30631
		FvH4_4g27952
		FvH4_2g22930
		FvH4_6g23002
		FvH4_6g34870
		FvH4_5g01941
		FvH4_3g16770
		FvH4_4g03350
		FvH4_7g22581
		FvH4_7g32010
		FvH4_6g17380
		FvH4_5g29402
		FvH4_3g41580
		FvH4_1g09940
		FvH4_2g40810
		FvH4_1g29701
		FvH4_6g05750
		FvH4_5g07850
		FvH4_3g39770
		FvH4_6g08860
		FvH4_6g10521
		FvH4_6g25000
		FvH4_5g13920
		FvH4_1g24240
		FvH4_7g17011
		FvH4_1g13250
		FvH4_7g23871
		FvH4_2g27710
		FvH4_2g31480
		FvH4_1g04330
		FvH4_3g21161
		FvH4_5g31200
		FvH4_2g06951
		FvH4_2g16371
		FvH4_7g08950
		FvH4_4g26361
		FvH4_3g07300
		FvH4_5g36130
		FvH4_4g02102
		FvH4_4g21850
		FvH4_2g15730
		FvH4_4g21074
		FvH4_1g14040
		FvH4_4g33630
		FvH4_5g02310
		FvH4_2g04842
		FvH4_7g14240
		FvH4_1g27120
		FvH4_1g11070
		FvH4_3g14711
		FvH4_6g40002
		FvH4_2g41370
		FvH4_4g14287
		FvH4_3g09270
		FvH4_7g18160
		FvH4_4g04340
		FvH4_2g40320
		FvH4_1g14571
		FvH4_5g16260
		FvH4_3g31400
		FvH4_7g18170
		FvH4_4g10800
		FvH4_5g35400
		FvH4_6g08720
		FvH4_6g18961
		FvH4_5g33410
		FvH4_4g25240
		FvH4_3g43600
		FvH4_2g24491
		FvH4_6g33461
		FvH4_3g33450
		FvH4_5g15590
		FvH4_1g14410
		FvH4_6g32520
		FvH4_5g01275
		FvH4_4g03540
		FvH4_2g02291
		FvH4_6g43362
		FvH4_4g09490
		FvH4_2g33960
		FvH4_5g15820
		FvH4_6g30800
		FvH4_4g17671
		FvH4_5g17990
		FvH4_2g01462
		FvH4_5g27890
		FvH4_6g16750
		FvH4_1g13770
		FvH4_6g34712
		FvH4_7g10870
		FvH4_7g03670
		FvH4_3g39170
		FvH4_2g31471
		FvH4_6g42800
		FvH4_4g02420
		FvH4_6g15020
		FvH4_5g11180
		FvH4_3g27030
		FvH4_5g08980
		FvH4_3g20720
		FvH4_5g02710
		FvH4_2g37260
		FvH4_4g06281
		FvH4_3g11960
		FvH4_5g26810
		FvH4_3g16240
		FvH4_4g11500
		FvH4_3g08720
		FvH4_5g19613
		FvH4_3g09010
		FvH4_7g05560
		FvH4_2g07611
		FvH4_4g05540
		FvH4_6g46830
		FvH4_6g49050
		FvH4_7g30530
		FvH4_6g35670
		FvH4_6g10930
		FvH4_7g20890
		FvH4_4g19400
		FvH4_4g05491
		FvH4_6g51500
		FvH4_2g23130
		FvH4_6g52830
		FvH4_2g28400
		FvH4_5g26820
		FvH4_4g24020
		FvH4_5g07090
		FvH4_5g28620
		FvH4_2g18650
		FvH4_3g27500
		FvH4_4g10860
		FvH4_2g13180
		FvH4_2g11953
		FvH4_2g40800
		FvH4_6g06330
		FvH4_6g01310
		FvH4_5g39270
		FvH4_2g09852
		FvH4_7g31960
		FvH4_5g04766
		FvH4_6g16751
		FvH4_7g02290
		FvH4_6g38180
		FvH4_6g30360
		FvH4_6g21830
		FvH4_2g12730
		FvH4_4g10640
		FvH4_6g51700
		FvH4_7g20750
		FvH4_5g25161
		FvH4_2g06040
		FvH4_5g11310
		FvH4_4g09321
		FvH4_6g43141
		FvH4_5g37020
		FvH4_7g25622
		FvH4_3g18300
		FvH4_6g12650
		FvH4_2g30421
		FvH4_6g19390
		FvH4_5g04041
		FvH4_5g17180
		FvH4_1g27953
		FvH4_2g17920
		FvH4_1g19421
		FvH4_3g13290
		FvH4_2g12381
		FvH4_6g14092
		FvH4_4g20343
		FvH4_4g15200
		FvH4_3g12634
		FvH4_2g35541
		FvH4_4g20641
		FvH4_1g10570
		FvH4_2g12040
		FvH4_5g16030
		FvH4_1g14010
		FvH4_4g25180
		FvH4_3g23620
		FvH4_5g01730
		FvH4_6g26281
		FvH4_7g10113
		FvH4_2g03860
		FvH4_4g36560
		FvH4_4g00331
		FvH4_4g17641
		FvH4_1g25031
		FvH4_2g36190
		FvH4_3g06200
		FvH4_3g10070
		FvH4_4g32930
		FvH4_4g10461
		FvH4_3g44242
		FvH4_6g04200
		FvH4_5g39200
		FvH4_2g19771
		FvH4_2g08030
		FvH4_6g07010
		FvH4_2g28021
		FvH4_5g27943
		FvH4_5g23050
		FvH4_4g13850
		FvH4_5g10450
		FvH4_5g18832
		FvH4_5g12620
		FvH4_4g29890
		FvH4_3g31746
		FvH4_1g23641
		FvH4_3g34440
		FvH4_2g12110
		FvH4_3g43540
		FvH4_6g30660
		FvH4_2g13990
		FvH4_7g07223
		FvH4_4g11541
		FvH4_6g50360
		FvH4_7g28561
		FvH4_4g11391
		FvH4_2g29760
		FvH4_7g31360
		FvH4_6g03940
		FvH4_6g26670
		FvH4_6g42020
		FvH4_3g25190
		FvH4_4g32200
		FvH4_3g24242
		FvH4_2g12200
		FvH4_3g20490
		FvH4_4g25700
		FvH4_2g18150
		FvH4_4g32210
		FvH4_4g03960
		FvH4_4g34660
		FvH4_6g02122
		FvH4_2g06411
		FvH4_3g37560
		FvH4_5g34551
		FvH4_2g13750
		FvH4_4g07390
		FvH4_6g13040
		FvH4_2g08630
		FvH4_3g37510
		FvH4_4g10191
		FvH4_6g54320
		FvH4_4g06071
		FvH4_1g29510
		FvH4_2g31460
		FvH4_5g30090
		FvH4_5g24681
		FvH4_7g25280
		FvH4_3g41930
		FvH4_1g17621
		FvH4_6g16400
		FvH4_1g28210
		FvH4_4g33470
		FvH4_4g30104
		FvH4_5g05430
		FvH4_4g06721
		FvH4_1g16860
		FvH4_2g31160
		FvH4_2g33920
		FvH4_2g04031
		FvH4_5g15310
		FvH4_2g39210
		FvH4_7g12020
		FvH4_3g12633
		FvH4_2g22460
		FvH4_2g10690
		FvH4_3g15943
		FvH4_3g18311
		FvH4_1g29481
		FvH4_3g07751
		FvH4_5g05520
		FvH4_6g13220
		FvH4_4g25190
		FvH4_5g33420
		FvH4_6g31451
		FvH4_1g24320
		FvH4_6g22334
		FvH4_4g17610
		FvH4_7g33530
		FvH4_4g20003
		FvH4_4g17922
		FvH4_3g31373
		FvH4_6g38800
		FvH4_5g26130
		FvH4_6g21100
		FvH4_6g26861
		FvH4_2g05860
		FvH4_1g22630
		FvH4_1g30560
		FvH4_1g14110
		FvH4_1g29802
		FvH4_6g47953
		FvH4_6g08170
		FvH4_3g01411
		FvH4_4g10570
		FvH4_5g20010
		FvH4_1g07041
		FvH4_1g29410
		FvH4_5g36241
		FvH4_6g18160
		FvH4_2g02000
		FvH4_2g04710
		FvH4_6g35430
		FvH4_2g40920
		FvH4_5g16150
		FvH4_2g27380
		FvH4_5g28160
		FvH4_2g20910
		FvH4_4g03111
		FvH4_1g28000
		FvH4_2g12420
		FvH4_4g10962
		FvH4_6g24140
		FvH4_1g03350
		FvH4_7g20410
		FvH4_6g39520
		FvH4_1g17821
		FvH4_6g11570
		FvH4_1g10270
		FvH4_5g19601
		FvH4_3g31131
		FvH4_3g30141
		FvH4_5g30073
		FvH4_7g00890
		FvH4_4g24610
		FvH4_1g13492
		FvH4_3g39581
		FvH4_3g13300
		FvH4_4g32940
		FvH4_5g35780
		FvH4_7g04902
		FvH4_6g24491
		FvH4_6g20480
		FvH4_4g13961
		FvH4_3g13771
		FvH4_5g33140
		FvH4_6g27600
		FvH4_4g08081
		FvH4_5g13630
		FvH4_5g06791
		FvH4_2g27592
		FvH4_5g16270
		FvH4_1g02481
		FvH4_1g13660
		FvH4_7g21402
		FvH4_5g10610
		FvH4_3g29190
		FvH4_7g16761
		FvH4_1g29201
		FvH4_3g39120
		FvH4_2g08821
		FvH4_3g32190
		FvH4_4g08723
		FvH4_2g11060
		FvH4_1g11100
		FvH4_4g23180
		FvH4_6g45151
		FvH4_4g01762
		FvH4_6g07321
		FvH4_1g00720
		FvH4_5g28220
		FvH4_4g10220
		FvH4_4g06581
		FvH4_5g14830
		FvH4_1g25402
		FvH4_6g20910
		FvH4_2g05910
		FvH4_6g34713
		FvH4_5g16710
		FvH4_6g10030
		FvH4_3g28940
		FvH4_5g07860
		FvH4_2g35570
		FvH4_6g14480
		FvH4_4g17550
		FvH4_3g05390
		FvH4_6g27810
		FvH4_7g11333
		FvH4_7g02830
		FvH4_6g09211
		FvH4_1g28752
		FvH4_1g29770
		FvH4_7g30100
		FvH4_2g34050
		FvH4_6g10170
		FvH4_3g42702
		FvH4_4g13771
		FvH4_7g09301
		FvH4_3g22620
		FvH4_1g23831
		FvH4_3g26750
		FvH4_4g02410
		FvH4_5g33451
		FvH4_5g30231
		FvH4_4g30890
		FvH4_2g32860
		FvH4_3g26230
		FvH4_5g10200
		FvH4_5g37874
		FvH4_1g28060
		FvH4_6g20241
		FvH4_3g11250
		FvH4_3g20080
		FvH4_7g25250
		FvH4_6g28650
		FvH4_7g18850
		FvH4_6g37890
		FvH4_6g30120
		FvH4_6g47641
		FvH4_4g28370
		FvH4_7g15510
		FvH4_3g03820
		FvH4_4g14569
		FvH4_3g33971
		FvH4_7g09610
		FvH4_3g04280
		FvH4_5g38211
		FvH4_3g04276
		FvH4_7g22004
		FvH4_1g19420
		FvH4_3g01360
		FvH4_3g17830
		FvH4_1g18631
		FvH4_1g14871
		FvH4_4g02152
		FvH4_2g30791
		FvH4_3g32706
		FvH4_4g14870
		FvH4_4g36311
		FvH4_6g48230
		FvH4_7g25940
		FvH4_5g24781
		FvH4_4g28180
		FvH4_1g19610
		FvH4_3g09950
		FvH4_4g31710
		FvH4_6g10540
		FvH4_7g25611
		FvH4_3g40950
		FvH4_5g38680
		FvH4_5g01000
		FvH4_1g19700
		FvH4_7g16710
		FvH4_1g14570
		FvH4_6g22440
		FvH4_6g22310
		FvH4_4g25990
		FvH4_4g04640
		FvH4_2g09111
		FvH4_4g27180
		FvH4_3g34020
		FvH4_5g04767
		FvH4_6g02671
		FvH4_2g41080
		FvH4_5g36950
		FvH4_6g31460
		FvH4_1g18901
		FvH4_3g16621
		FvH4_6g45040
		FvH4_2g26030
		FvH4_1g14181
		FvH4_2g03461
		FvH4_5g35800
		FvH4_4g34230
		FvH4_2g31410
		FvH4_3g00020
		FvH4_4g33580
		FvH4_4g13240
		FvH4_5g36191
		FvH4_4g27141
		FvH4_6g31530
		FvH4_2g03170
		FvH4_2g09910
		FvH4_3g24390
		FvH4_1g25401
		FvH4_6g27414
		FvH4_1g30562
		FvH4_2g31320
		FvH4_4g33640
		FvH4_2g03281
		FvH4_5g10800
		FvH4_4g24940
		FvH4_5g30430
		FvH4_4g10462
		FvH4_6g07520
		FvH4_2g24840
		FvH4_2g07500
		FvH4_2g11160
		FvH4_2g03781
		FvH4_3g19680
		FvH4_4g30623
		FvH4_6g25130
		FvH4_2g36931
		FvH4_6g08280
		FvH4_7g10760
		FvH4_6g25710
		FvH4_3g36870
		FvH4_2g18971
		FvH4_6g31600
		FvH4_5g24056
		FvH4_4g28450
		FvH4_3g13562
		FvH4_4g11360
		FvH4_5g39371
		FvH4_6g48910
		FvH4_3g24960
		FvH4_5g29760
		FvH4_4g14630
		FvH4_6g18162
		FvH4_5g04440
		FvH4_6g53891
		FvH4_2g05360
		FvH4_2g21070
		FvH4_7g02770
		FvH4_2g23995
		FvH4_2g27420
		FvH4_3g31540
		FvH4_1g11420
		FvH4_3g27410
		FvH4_6g20242
		FvH4_4g02103
		FvH4_1g05391
		FvH4_2g10101
		FvH4_5g05530
		FvH4_6g00041
		FvH4_3g23573
		FvH4_6g26490
		FvH4_5g09350
		FvH4_2g16170
		FvH4_3g14114
		FvH4_2g20990
		FvH4_3g41360
		FvH4_6g07360
		FvH4_6g01550
		FvH4_6g49920
		FvH4_3g05110
		FvH4_5g10160
		FvH4_4g36080
		FvH4_1g08221
		FvH4_2g14800
		FvH4_4g23430
		FvH4_6g19830
		FvH4_3g03340
		FvH4_7g30540
		FvH4_6g30110
		FvH4_6g44190
		FvH4_6g43680
		FvH4_5g28440
		FvH4_6g31941
		FvH4_7g26060
		FvH4_5g09920
		FvH4_6g21372
		FvH4_5g09280
		FvH4_2g07271
		FvH4_3g08710
		FvH4_6g39844
		FvH4_3g41702
		FvH4_7g04481
		FvH4_3g02160
		FvH4_4g11430
		FvH4_2g09630
		FvH4_5g04070
		FvH4_5g27942
		FvH4_5g08560
		FvH4_5g26201
		FvH4_3g04277
		FvH4_2g13020
		FvH4_5g25931
		FvH4_5g04060
		FvH4_4g07690
		FvH4_3g31750
		FvH4_2g25302
		FvH4_7g00320
		FvH4_2g11680
		FvH4_3g25580
		FvH4_4g21170
		FvH4_5g20841
		FvH4_2g17010
		FvH4_3g27700
		FvH4_5g18810
		FvH4_6g18610
		FvH4_5g17981
		FvH4_5g05900
		FvH4_6g52820
		FvH4_6g22501
		FvH4_2g06010
		FvH4_5g29941
		FvH4_6g35030
		FvH4_7g01060
		FvH4_1g00971
		FvH4_6g00256
		FvH4_2g31420
		FvH4_5g38760
		FvH4_2g33060
		FvH4_5g22181
		FvH4_3g33970
		FvH4_6g42910
		FvH4_4g04250
		FvH4_1g29330
		FvH4_7g22003
		FvH4_7g16732
		FvH4_5g34193
		FvH4_2g12270
		FvH4_2g32180
		FvH4_7g04352
		FvH4_6g25082
		FvH4_6g10161
		FvH4_6g08622
		FvH4_4g13381
		FvH4_6g07322
		FvH4_2g03560
		FvH4_3g32802
		FvH4_7g28560
		FvH4_3g38140
		FvH4_2g40090
		FvH4_6g43961
		FvH4_1g23802
		FvH4_4g07070
		FvH4_6g07380
		FvH4_1g03990
		FvH4_2g30310
		FvH4_5g22570
		FvH4_2g37810
		FvH4_7g11340
		FvH4_4g04780
		FvH4_1g14350
		FvH4_7g22980
		FvH4_6g30381
		FvH4_2g33070
		FvH4_6g27140
		FvH4_3g00900
		FvH4_5g16060
		FvH4_5g19010
		FvH4_1g12510
		FvH4_3g40550
		FvH4_2g12080
		FvH4_2g36080
		FvH4_4g03790
		FvH4_6g21850
		FvH4_6g28061
		FvH4_5g33150
		FvH4_4g33570
		FvH4_1g09860
		FvH4_3g16160
		FvH4_6g54340
		FvH4_5g27031
		FvH4_6g40280
		FvH4_6g47954
		FvH4_1g20280
		FvH4_7g24410
		FvH4_3g05951
		FvH4_5g25930
		FvH4_7g14970
		FvH4_3g18481
		FvH4_4g15173
		FvH4_5g17800
		FvH4_3g12191
		FvH4_7g18950
		FvH4_6g26640
		FvH4_5g15171
		FvH4_2g38540
		FvH4_4g31750
		FvH4_7g10114
		FvH4_6g27870
		FvH4_6g52930
		FvH4_6g37220
		FvH4_7g31410
		FvH4_2g37240
		FvH4_2g21270
		FvH4_6g39851
		FvH4_3g33170
		FvH4_3g35360
		FvH4_2g14160
		FvH4_5g00810
		FvH4_2g24332
		FvH4_3g35060
		FvH4_1g12713
		FvH4_6g46802
		FvH4_3g01530
		FvH4_4g03950
		FvH4_3g07140
		FvH4_6g24450
		FvH4_3g37570
		FvH4_3g38851
		FvH4_1g19650
		FvH4_6g09710
		FvH4_4g13960
		FvH4_5g35251
		FvH4_6g36610
		FvH4_3g05100
		FvH4_7g17320
		FvH4_2g09381
		FvH4_1g20630
		FvH4_6g06310
		FvH4_2g31490
		FvH4_2g21680
		FvH4_2g34212
		FvH4_5g05100
		FvH4_2g19792
		FvH4_2g28261
		FvH4_7g31500
		FvH4_3g45691
		FvH4_3g32705
		FvH4_4g05275
		FvH4_1g06860
		FvH4_7g31551
		FvH4_3g18062
		FvH4_6g26060
		FvH4_5g27994
		FvH4_4g23420
		FvH4_4g36312
		FvH4_6g25562
		FvH4_1g09670
		FvH4_7g05540
		FvH4_3g14860
		FvH4_5g17610
		FvH4_4g02320
		FvH4_4g05351
		FvH4_7g04071
		FvH4_1g09100
		FvH4_4g23093
		FvH4_3g21750
		FvH4_4g20760
		FvH4_2g07531
		FvH4_5g30343
		FvH4_2g37141
		FvH4_5g28641
		FvH4_7g12130
		FvH4_1g18900
		FvH4_5g08160
		FvH4_5g24055
		FvH4_4g07820
		FvH4_3g27271
		FvH4_1g27601
		FvH4_1g23830
		FvH4_7g17030
		FvH4_4g36570
		FvH4_4g16910
		FvH4_5g37610
		FvH4_1g03500
		FvH4_4g08571
		FvH4_5g09351
		FvH4_4g08351
		FvH4_5g25640
		FvH4_3g19920
		FvH4_2g28860
		FvH4_7g09300
		FvH4_4g01621
		FvH4_1g20730
		FvH4_2g28941
		FvH4_4g18591
		FvH4_6g00743
		FvH4_7g16731
		FvH4_1g08870
		FvH4_2g12101
		FvH4_6g30390
		FvH4_3g12740
		FvH4_3g35740
		FvH4_3g03000
		FvH4_2g00261
		FvH4_4g34330
		FvH4_2g27320
		FvH4_4g26200
		FvH4_2g12223
		FvH4_4g09560
		FvH4_3g41770
		FvH4_5g33970
		FvH4_2g10241
		FvH4_3g07760
		FvH4_3g35640
		FvH4_3g42240
		FvH4_7g23880
		FvH4_6g25460
		FvH4_7g33670
		FvH4_2g35571
		FvH4_7g08650
		FvH4_6g50140
		FvH4_3g22571
		FvH4_c5g00010
		FvH4_3g23572
		FvH4_6g02080
		FvH4_4g08730
		FvH4_5g36480
		FvH4_4g04520
		FvH4_4g01870
		FvH4_1g10450
		FvH4_1g19600
		FvH4_6g46720
		FvH4_2g29670
		FvH4_6g38890
		FvH4_2g13780
		FvH4_1g01590
		FvH4_4g24950
		FvH4_4g26090
		FvH4_3g23800
		FvH4_5g25800
		FvH4_6g13340
		FvH4_4g22710
		FvH4_2g17602
		FvH4_1g10840
		FvH4_3g13020
		FvH4_3g01287
		FvH4_4g32498
		FvH4_5g31120
		FvH4_1g12391
		FvH4_4g09202
		FvH4_4g07822
		FvH4_5g36800
		FvH4_3g38252
		FvH4_1g29863
		FvH4_3g27811
		FvH4_6g06660
		FvH4_6g04251
		FvH4_1g12520
		FvH4_5g24070
		FvH4_2g00230
		FvH4_4g16310
		FvH4_2g33101
		FvH4_3g44690
		FvH4_5g08024
		FvH4_1g02490
		FvH4_6g14060
		FvH4_6g41810
		FvH4_2g11510
		FvH4_1g26381
		FvH4_3g29000
		FvH4_6g26191
		FvH4_5g26770
		FvH4_3g23881
		FvH4_5g19420
		FvH4_3g35861
		FvH4_7g15891
		FvH4_3g04278
		FvH4_7g22690
		FvH4_6g10970
		FvH4_2g19100
		FvH4_5g39661
		FvH4_3g12332
		FvH4_6g44870
		FvH4_6g21270
		FvH4_3g03760
		FvH4_4g08590
		FvH4_4g00221
		FvH4_3g35690
		FvH4_2g07030
		FvH4_4g32630
		FvH4_1g29141
		FvH4_4g26870
		FvH4_4g07250
		FvH4_2g36900
		FvH4_6g14870
		FvH4_2g31750
		FvH4_4g02430
		FvH4_3g18870
		FvH4_2g01990
		FvH4_3g17061
		FvH4_6g27120
		FvH4_5g28591
		FvH4_1g05150
		FvH4_c4g00011
		FvH4_4g10366
		FvH4_2g06711
		FvH4_6g35150
		FvH4_4g28252
		FvH4_7g10620
		FvH4_6g39332
		FvH4_5g28071
		FvH4_5g18350
		FvH4_1g14560
		FvH4_5g05680
		FvH4_1g23241
		FvH4_2g27910
		FvH4_3g29740
		FvH4_7g04620
		FvH4_3g25730
		FvH4_7g28940
		FvH4_3g45820
		FvH4_2g38170
		FvH4_4g12942
		FvH4_2g18850
		FvH4_2g29440
		FvH4_6g52270
		FvH4_5g30650
		FvH4_3g31374
		FvH4_7g28780
		FvH4_6g29100
		FvH4_5g13131
		FvH4_7g26530
		FvH4_4g31270
		FvH4_1g26010
		FvH4_2g21141
		FvH4_3g34101
		FvH4_3g16712
		FvH4_6g42120
		FvH4_5g07950
		FvH4_3g09480
		FvH4_2g25760
		FvH4_3g19211
		FvH4_5g34192
		FvH4_3g38481
		FvH4_3g38890
		FvH4_2g28060
		FvH4_3g13010
		FvH4_2g13221
		FvH4_1g09704
		FvH4_7g20131
		FvH4_1g19382
		FvH4_2g15313
		FvH4_5g38670
		FvH4_4g17020
		FvH4_2g19000
		FvH4_2g06413
		FvH4_3g14112
		FvH4_4g11060
		FvH4_6g22600
		FvH4_7g28941
		FvH4_5g27860
		FvH4_2g38530
		FvH4_2g11610
		FvH4_7g10471
		FvH4_5g36481
		FvH4_6g24560
		FvH4_1g16010
		FvH4_5g24140
		FvH4_6g53120
		FvH4_4g14460
		FvH4_5g28911
		FvH4_3g32841
		FvH4_7g25240
		FvH4_3g03100
		FvH4_3g21162
		FvH4_1g01620
		FvH4_5g00090
		FvH4_3g06341
		FvH4_7g03790
		FvH4_7g34133
		FvH4_4g08251
		FvH4_6g39580
		FvH4_5g28120
		FvH4_7g02230
		FvH4_1g29400
		FvH4_2g11751
		FvH4_7g25600
		FvH4_6g14320
		FvH4_1g20381
		FvH4_5g04460
		FvH4_3g01380
		FvH4_3g23730
		FvH4_4g30540
		FvH4_6g39361
		FvH4_2g28330
		FvH4_1g29680
		FvH4_7g00340
		FvH4_4g13840
		FvH4_1g01511
		FvH4_6g31610
		FvH4_6g29731
		FvH4_1g19381
		FvH4_5g35960
		FvH4_6g26500
		FvH4_2g37030
		FvH4_5g30720
		FvH4_5g04764
		FvH4_2g07000
		FvH4_1g13590
		FvH4_3g16490
		FvH4_5g28960
		FvH4_1g20800
		FvH4_5g31910
		FvH4_2g13381
		FvH4_4g32890
		FvH4_7g05300
		FvH4_5g04770
		FvH4_1g29270
		FvH4_4g36910
		FvH4_1g14282
		FvH4_5g17980
		FvH4_2g17720
		FvH4_6g39843
		FvH4_5g20680
		FvH4_2g28020
		FvH4_6g10131
		FvH4_6g23653
		FvH4_5g19630
		FvH4_3g28841
		FvH4_6g33201
		FvH4_6g26480
		FvH4_5g01010
		FvH4_5g31720
		FvH4_6g20230
		FvH4_4g09324
		FvH4_2g34591
		FvH4_5g14275
		FvH4_3g41350
		FvH4_3g00281
		FvH4_1g05182
		FvH4_5g01280
		FvH4_6g08480
		FvH4_5g18011
		FvH4_6g00120
		FvH4_3g00910
		FvH4_3g27411
		FvH4_7g08771
		FvH4_2g03310
		FvH4_2g39202
		FvH4_5g35500
		FvH4_6g32510
		FvH4_1g00493
		FvH4_6g11430
		FvH4_5g38280
		FvH4_2g36000
		FvH4_6g38230
		FvH4_6g01284
		FvH4_2g27310
		FvH4_3g33711
		FvH4_2g13611
		FvH4_6g52230
		FvH4_6g33604
		FvH4_6g40893
		FvH4_3g10260
		FvH4_6g14240
		FvH4_3g12150
		FvH4_2g21250
		FvH4_3g07211
		FvH4_6g49491
		FvH4_7g31440
		FvH4_5g27010
		FvH4_3g14950
		FvH4_4g10641
		FvH4_2g12100
		FvH4_3g45881
		FvH4_6g02670
		FvH4_5g36810
		FvH4_6g20300
		FvH4_6g39220
		FvH4_6g49051
		FvH4_5g20432
		FvH4_7g29990
		FvH4_3g07320
		FvH4_6g32240
		FvH4_3g28110
		FvH4_3g34520
		FvH4_4g05920
		FvH4_7g17290
		FvH4_7g09620
		FvH4_3g07261
		FvH4_2g24331
		FvH4_1g01452
		FvH4_3g42241
		FvH4_6g00350
		FvH4_6g00742
		FvH4_3g01610
		FvH4_4g10132
		FvH4_3g01620
		FvH4_6g06672
		FvH4_1g11120
		FvH4_6g21520
		FvH4_6g51050
		FvH4_3g09490
		FvH4_5g08110
		FvH4_6g07540
		FvH4_3g35990
		FvH4_6g52240
		FvH4_5g38820
		FvH4_4g17190
[truncated: 5,492 more rows]

## Sheet: IT4
Sheet name	IT4
Description	Summary and overlap between differentially expressed (DEG´s) and differentially methylated genes (DEG´s) in IT4
Table showing total numbers and overlapping DEG´s and DMG´s in IT4.
Category	Number of Gene	Gene ID
DEGs DMGs	218	FvH4_5g26490
		FvH4_3g39201
		FvH4_5g18720
		FvH4_2g37131
		FvH4_3g26080
		FvH4_2g29030
		FvH4_6g50910
		FvH4_4g17640
		FvH4_5g37900
		FvH4_3g38660
		FvH4_2g23320
		FvH4_4g10367
		FvH4_5g18860
		FvH4_3g04250
		FvH4_1g17500
		FvH4_1g01440
		FvH4_3g20440
		FvH4_5g00070
		FvH4_3g43850
		FvH4_3g27870
		FvH4_5g13341
		FvH4_2g22400
		FvH4_5g10280
		FvH4_1g10380
		FvH4_4g04200
		FvH4_7g30290
		FvH4_7g13190
		FvH4_6g17652
		FvH4_7g03030
		FvH4_1g29282
		FvH4_2g10130
		FvH4_4g26690
		FvH4_6g47110
		FvH4_2g40780
		FvH4_7g08890
		FvH4_1g15560
		FvH4_1g30480
		FvH4_6g21490
		FvH4_2g39151
		FvH4_4g10870
		FvH4_6g04960
		FvH4_6g29930
		FvH4_1g05470
		FvH4_5g28290
		FvH4_3g36500
		FvH4_7g20760
		FvH4_3g06650
		FvH4_6g53420
		FvH4_2g40400
		FvH4_4g15270
		FvH4_6g08720
		FvH4_4g30601
		FvH4_3g11960
		FvH4_1g05690
		FvH4_4g19400
		FvH4_4g06180
		FvH4_7g31960
		FvH4_2g38830
		FvH4_5g01510
		FvH4_3g17260
		FvH4_4g20060
		FvH4_4g06440
		FvH4_5g08480
		FvH4_3g05370
		FvH4_7g30020
		FvH4_7g28130
		FvH4_4g34660
		FvH4_3g02900
		FvH4_7g07430
		FvH4_5g08760
		FvH4_7g14290
		FvH4_3g20820
		FvH4_7g03130
		FvH4_3g28290
		FvH4_2g39370
		FvH4_5g28360
		FvH4_1g26280
		FvH4_6g35720
		FvH4_4g36750
		FvH4_2g36803
		FvH4_5g23940
		FvH4_4g03640
		FvH4_4g24800
		FvH4_6g15840
		FvH4_4g25960
		FvH4_7g32990
		FvH4_6g10280
		FvH4_7g06121
		FvH4_4g20342
		FvH4_2g38010
		FvH4_4g34230
		FvH4_2g03170
		FvH4_3g40920
		FvH4_4g19430
		FvH4_5g20020
		FvH4_7g08790
		FvH4_5g20530
		FvH4_5g13771
		FvH4_3g05650
		FvH4_6g06970
		FvH4_7g29190
		FvH4_3g18360
		FvH4_5g34190
		FvH4_5g04430
		FvH4_5g12640
		FvH4_4g34480
		FvH4_7g27891
		FvH4_1g00210
		FvH4_4g32280
		FvH4_7g21220
		FvH4_6g34910
		FvH4_3g38851
		FvH4_1g19450
		FvH4_7g17320
		FvH4_6g37530
		FvH4_5g04910
		FvH4_3g09210
		FvH4_7g12130
		FvH4_6g03070
		FvH4_6g03400
		FvH4_7g17790
		FvH4_7g21181
		FvH4_6g44870
		FvH4_4g15230
		FvH4_1g14560
		FvH4_7g26540
		FvH4_5g19470
		FvH4_4g31270
		FvH4_6g02760
		FvH4_2g25540
		FvH4_4g12861
		FvH4_7g23710
		FvH4_5g23140
		FvH4_1g02160
		FvH4_3g12210
		FvH4_5g10640
		FvH4_2g21640
		FvH4_5g03731
		FvH4_2g28780
		FvH4_2g00672
		FvH4_2g04780
		FvH4_3g44140
		FvH4_4g10641
		FvH4_2g30170
		FvH4_5g00610
		FvH4_4g01690
		FvH4_2g23760
		FvH4_2g15610
		FvH4_3g45490
		FvH4_5g35831
		FvH4_3g27110
		FvH4_1g02121
		FvH4_6g26040
		FvH4_6g33590
		FvH4_1g05130
		FvH4_2g39360
		FvH4_2g38112
		FvH4_7g16730
		FvH4_1g15170
		FvH4_4g02480
		FvH4_2g12201
		FvH4_6g42410
		FvH4_6g30152
		FvH4_3g12070
		FvH4_5g32110
		FvH4_2g04580
		FvH4_6g06790
		FvH4_5g07871
		FvH4_3g33091
		FvH4_4g25550
		FvH4_7g27950
		FvH4_3g37040
		FvH4_1g11370
		FvH4_5g01680
		FvH4_4g17691
		FvH4_2g10410
		FvH4_5g02410
		FvH4_6g46390
		FvH4_3g20410
		FvH4_3g35180
		FvH4_3g11950
		FvH4_6g06540
		FvH4_7g05170
		FvH4_1g08300
		FvH4_3g19810
		FvH4_1g20300
		FvH4_5g18511
		FvH4_3g07010
		FvH4_7g25180
		FvH4_4g00380
		FvH4_6g10820
		FvH4_5g11680
		FvH4_1g29900
		FvH4_6g47750
		FvH4_4g12310
		FvH4_1g12180
		FvH4_7g27000
		FvH4_5g01630
		FvH4_2g37790
		FvH4_2g06880
		FvH4_4g03030
		FvH4_3g15640
		FvH4_7g30310
		FvH4_4g15010
		FvH4_5g28401
		FvH4_2g23960
		FvH4_6g02600
		FvH4_6g27060
		FvH4_2g38150
		FvH4_3g03350
		FvH4_6g27610
		FvH4_7g01540
		FvH4_3g09190
		FvH4_5g28402
		FvH4_3g35450
		FvH4_7g04490
		FvH4_5g06920
		FvH4_6g25030
DMGs	2250	FvH4_5g11050
		FvH4_2g04570
		FvH4_4g19480
		FvH4_7g30400
		FvH4_2g09190
		FvH4_c2g00051
		FvH4_3g05282
		FvH4_3g09562
		FvH4_1g26770
		FvH4_2g14320
		FvH4_6g46231
		FvH4_5g38210
		FvH4_2g35510
		FvH4_6g13020
		FvH4_6g43060
		FvH4_4g12912
		FvH4_4g17280
		FvH4_4g34060
		FvH4_2g12671
		FvH4_4g16730
		FvH4_5g27941
		FvH4_2g36790
		FvH4_7g13690
		FvH4_3g24240
		FvH4_5g07760
		FvH4_7g03532
		FvH4_7g08891
		FvH4_6g24291
		FvH4_4g18554
		FvH4_5g23370
		FvH4_4g04160
		FvH4_7g18130
		FvH4_6g26671
		FvH4_6g28991
		FvH4_3g06840
		FvH4_1g02030
		FvH4_6g19602
		FvH4_4g15100
		FvH4_5g31900
		FvH4_5g29681
		FvH4_5g12240
		FvH4_3g03251
		FvH4_4g22440
		FvH4_3g43192
		FvH4_6g45870
		FvH4_5g25620
		FvH4_7g13170
		FvH4_5g09250
		FvH4_7g08791
		FvH4_5g20871
		FvH4_3g40730
		FvH4_4g28240
		FvH4_6g43530
		FvH4_7g01171
		FvH4_4g20850
		FvH4_7g10691
		FvH4_1g25930
		FvH4_5g10520
		FvH4_1g09290
		FvH4_1g28300
		FvH4_4g07730
		FvH4_2g09490
		FvH4_3g27050
		FvH4_1g23910
		FvH4_2g25660
		FvH4_7g16290
		FvH4_6g12311
		FvH4_5g22951
		FvH4_1g28083
		FvH4_5g06480
		FvH4_7g03631
		FvH4_4g03901
		FvH4_1g21002
		FvH4_6g38841
		FvH4_4g15482
		FvH4_2g25490
		FvH4_6g09680
		FvH4_2g17540
		FvH4_6g15030
		FvH4_3g01611
		FvH4_6g44430
		FvH4_7g19340
		FvH4_4g24360
		FvH4_7g29921
		FvH4_6g40730
		FvH4_7g09410
		FvH4_4g03902
		FvH4_5g22910
		FvH4_3g18130
		FvH4_6g47191
		FvH4_2g08146
		FvH4_7g11350
		FvH4_3g22610
		FvH4_2g31760
		FvH4_6g52062
		FvH4_7g30501
		FvH4_1g04040
		FvH4_2g31950
		FvH4_3g04790
		FvH4_2g15701
		FvH4_7g20560
		FvH4_4g24450
		FvH4_5g34530
		FvH4_6g33790
		FvH4_2g26680
		FvH4_3g28920
		FvH4_1g29685
		FvH4_6g46400
		FvH4_1g21090
		FvH4_c2g00053
		FvH4_1g29803
		FvH4_3g27060
		FvH4_3g30710
		FvH4_5g16770
		FvH4_3g18060
		FvH4_4g01830
		FvH4_7g25682
		FvH4_7g14820
		FvH4_4g11370
		FvH4_6g23370
		FvH4_2g06380
		FvH4_4g13621
		FvH4_2g40490
		FvH4_1g30150
		FvH4_2g20890
		FvH4_4g11170
		FvH4_2g22190
		FvH4_7g23420
		FvH4_6g39600
		FvH4_4g26440
		FvH4_3g24230
		FvH4_6g47270
		FvH4_5g00410
		FvH4_4g05261
		FvH4_6g44572
		FvH4_2g14300
		FvH4_3g38480
		FvH4_2g12290
		FvH4_7g06140
		FvH4_5g37342
		FvH4_2g37280
		FvH4_6g49750
		FvH4_3g40070
		FvH4_5g02452
		FvH4_3g06690
		FvH4_1g00870
		FvH4_4g00690
		FvH4_5g30200
		FvH4_2g23030
		FvH4_3g24292
		FvH4_4g14890
		FvH4_6g04803
		FvH4_4g10033
		FvH4_6g34050
		FvH4_3g45301
		FvH4_1g28100
		FvH4_5g23295
		FvH4_4g26300
		FvH4_3g24641
		FvH4_6g16970
		FvH4_c2g00052
		FvH4_3g21160
		FvH4_3g21571
		FvH4_3g40181
		FvH4_4g28971
		FvH4_6g51240
		FvH4_4g24461
		FvH4_6g21541
		FvH4_2g27711
		FvH4_6g12290
		FvH4_5g13690
		FvH4_5g37062
		FvH4_6g11500
		FvH4_6g30510
		FvH4_6g22730
		FvH4_2g30630
		FvH4_6g18920
		FvH4_5g24301
		FvH4_1g09870
		FvH4_1g02991
		FvH4_3g27851
		FvH4_5g18560
		FvH4_2g29800
		FvH4_6g40740
		FvH4_1g06230
		FvH4_1g16020
		FvH4_4g07724
		FvH4_5g21650
		FvH4_2g06830
		FvH4_5g01430
		FvH4_6g31900
		FvH4_6g54420
		FvH4_5g01761
		FvH4_1g06390
		FvH4_3g03720
		FvH4_3g21471
		FvH4_3g17970
		FvH4_1g04930
		FvH4_3g34570
		FvH4_2g16661
		FvH4_6g17860
		FvH4_5g05240
		FvH4_4g05720
		FvH4_3g01030
		FvH4_3g37460
		FvH4_1g23150
		FvH4_5g07653
		FvH4_3g30101
		FvH4_5g28450
		FvH4_4g05440
		FvH4_4g09040
		FvH4_3g02890
		FvH4_1g27650
		FvH4_3g22420
		FvH4_5g15410
		FvH4_4g18240
		FvH4_7g04480
		FvH4_5g31770
		FvH4_4g16180
		FvH4_5g10170
		FvH4_1g20890
		FvH4_1g17840
		FvH4_4g11010
		FvH4_3g30370
		FvH4_4g11811
		FvH4_1g15102
		FvH4_4g01660
		FvH4_1g28330
		FvH4_1g06511
		FvH4_4g30460
		FvH4_6g50641
		FvH4_7g01230
		FvH4_5g02480
		FvH4_6g18180
		FvH4_2g33311
		FvH4_5g21912
		FvH4_7g02841
		FvH4_2g11351
		FvH4_2g31810
		FvH4_1g16260
		FvH4_2g33080
		FvH4_3g20620
		FvH4_3g06120
		FvH4_2g03470
		FvH4_6g30881
		FvH4_7g11210
		FvH4_6g15320
		FvH4_1g12630
		FvH4_3g42601
		FvH4_2g39160
		FvH4_5g33030
		FvH4_2g06350
		FvH4_4g03133
		FvH4_3g00070
		FvH4_3g38220
		FvH4_2g35080
		FvH4_2g12230
		FvH4_1g30170
		FvH4_5g32100
		FvH4_6g03390
		FvH4_5g29000
		FvH4_3g42920
		FvH4_6g11410
		FvH4_5g25750
		FvH4_7g26510
		FvH4_5g33700
		FvH4_2g18590
		FvH4_6g31360
		FvH4_2g17560
		FvH4_6g40750
		FvH4_1g16600
		FvH4_7g29922
		FvH4_4g14240
		FvH4_5g25922
		FvH4_1g04030
		FvH4_4g08083
		FvH4_1g04200
		FvH4_6g20922
		FvH4_1g27010
		FvH4_3g09960
		FvH4_2g01560
		FvH4_3g09370
		FvH4_3g42250
		FvH4_6g17640
		FvH4_2g11670
		FvH4_5g26571
		FvH4_6g26030
		FvH4_6g26890
		FvH4_7g00770
		FvH4_6g23772
		FvH4_3g22590
		FvH4_5g01740
		FvH4_6g37450
		FvH4_4g08020
		FvH4_6g54410
		FvH4_6g14110
		FvH4_6g27602
		FvH4_1g21840
		FvH4_6g43142
		FvH4_1g12715
		FvH4_6g23591
		FvH4_1g24270
		FvH4_1g20032
		FvH4_6g40672
		FvH4_4g30410
		FvH4_4g11540
		FvH4_6g00254
		FvH4_5g34390
		FvH4_1g04520
		FvH4_5g20330
		FvH4_7g01201
		FvH4_7g20221
		FvH4_6g09320
		FvH4_5g34114
		FvH4_2g00050
		FvH4_3g34090
		FvH4_4g20470
		FvH4_2g30290
		FvH4_6g41030
		FvH4_2g35401
		FvH4_2g12760
		FvH4_5g24611
		FvH4_4g07011
		FvH4_7g16451
		FvH4_4g29240
		FvH4_5g37931
		FvH4_4g02160
		FvH4_4g29700
		FvH4_4g08649
		FvH4_4g31440
		FvH4_4g34490
		FvH4_1g27100
		FvH4_4g03980
		FvH4_4g00940
		FvH4_5g12241
		FvH4_6g08140
		FvH4_4g15130
		FvH4_6g13870
		FvH4_4g11660
		FvH4_7g03460
		FvH4_7g30025
		FvH4_5g37770
		FvH4_c21g00010
		FvH4_6g04270
		FvH4_4g20780
		FvH4_6g45620
		FvH4_6g44320
		FvH4_6g27350
		FvH4_6g20176
		FvH4_7g17881
		FvH4_7g11120
		FvH4_5g13941
		FvH4_5g07900
		FvH4_6g37022
		FvH4_4g11063
		FvH4_7g03390
		FvH4_6g26672
		FvH4_1g28082
		FvH4_2g27720
		FvH4_5g13401
		FvH4_6g31710
		FvH4_2g38870
		FvH4_1g19990
		FvH4_3g14570
		FvH4_4g23410
		FvH4_6g21971
		FvH4_1g08760
		FvH4_4g14430
		FvH4_4g30602
		FvH4_2g00790
		FvH4_4g26430
		FvH4_7g28260
		FvH4_3g38790
		FvH4_6g25320
		FvH4_7g06230
		FvH4_1g25481
		FvH4_6g38330
		FvH4_2g32670
		FvH4_3g45750
		FvH4_5g27100
		FvH4_6g52063
		FvH4_7g17300
		FvH4_6g13191
		FvH4_7g05710
		FvH4_2g05180
		FvH4_6g34462
		FvH4_3g17262
		FvH4_5g02451
		FvH4_5g17630
		FvH4_6g26840
		FvH4_6g00570
		FvH4_7g18360
		FvH4_7g04941
		FvH4_5g20911
		FvH4_2g05192
		FvH4_3g28611
		FvH4_5g08812
		FvH4_6g41873
		FvH4_6g23520
		FvH4_3g41700
		FvH4_3g09020
		FvH4_6g49530
		FvH4_5g13250
		FvH4_6g04310
		FvH4_5g00390
		FvH4_2g09480
		FvH4_5g28460
		FvH4_2g09182
		FvH4_6g34890
		FvH4_7g15532
		FvH4_4g04860
		FvH4_4g12410
		FvH4_5g37580
		FvH4_4g21230
		FvH4_5g02850
		FvH4_4g00591
		FvH4_3g34121
		FvH4_2g17050
		FvH4_1g20260
		FvH4_6g12060
		FvH4_7g29130
		FvH4_6g10591
		FvH4_3g41190
		FvH4_6g24650
		FvH4_3g39870
		FvH4_c17g00081
		FvH4_1g08110
		FvH4_4g15483
		FvH4_7g24020
		FvH4_2g22370
		FvH4_4g08790
		FvH4_4g04170
		FvH4_1g09800
		FvH4_3g19350
		FvH4_6g31371
		FvH4_2g00380
		FvH4_4g20345
		FvH4_2g29543
		FvH4_7g27191
		FvH4_2g12220
		FvH4_6g32521
		FvH4_5g24280
		FvH4_6g47540
		FvH4_3g02070
		FvH4_5g08460
		FvH4_5g34111
		FvH4_4g34970
		FvH4_6g01670
		FvH4_5g17100
		FvH4_3g40970
		FvH4_3g02280
		FvH4_5g03092
		FvH4_6g21630
		FvH4_1g02211
		FvH4_1g14870
		FvH4_4g12770
		FvH4_2g35320
		FvH4_4g10890
		FvH4_4g19462
		FvH4_1g00880
		FvH4_1g00910
		FvH4_4g23200
		FvH4_4g17770
		FvH4_1g17100
		FvH4_1g29103
		FvH4_3g05410
		FvH4_4g08780
		FvH4_6g19900
		FvH4_4g22550
		FvH4_3g22421
		FvH4_6g38382
		FvH4_c6g00060
		FvH4_4g21260
		FvH4_6g00360
		FvH4_3g35370
		FvH4_5g34200
		FvH4_7g29350
		FvH4_5g07654
		FvH4_3g40900
		FvH4_6g26410
		FvH4_6g25560
		FvH4_3g19150
		FvH4_7g06310
		FvH4_4g07172
		FvH4_4g08645
		FvH4_6g11100
		FvH4_3g38250
		FvH4_1g12421
		FvH4_3g28710
		FvH4_3g24300
		FvH4_4g35410
		FvH4_3g16770
		FvH4_6g30872
		FvH4_3g06070
		FvH4_6g47100
		FvH4_2g41400
		FvH4_6g27481
		FvH4_6g10521
		FvH4_1g09790
		FvH4_6g02711
		FvH4_2g12111
		FvH4_2g07680
		FvH4_1g04330
		FvH4_2g07950
		FvH4_4g05270
		FvH4_3g21161
		FvH4_7g18411
		FvH4_3g29020
		FvH4_7g08950
		FvH4_3g03351
		FvH4_5g07010
		FvH4_7g26511
		FvH4_2g27470
		FvH4_4g36380
		FvH4_2g15730
		FvH4_4g33630
		FvH4_2g05720
		FvH4_6g10520
		FvH4_3g14161
		FvH4_2g34630
		FvH4_4g24132
		FvH4_3g33942
		FvH4_6g38850
		FvH4_5g11892
		FvH4_6g35870
		FvH4_4g15380
		FvH4_4g26660
		FvH4_1g05680
		FvH4_7g18160
		FvH4_2g40320
		FvH4_1g14571
		FvH4_7g12600
		FvH4_1g09310
		FvH4_1g08630
		FvH4_5g20520
		FvH4_7g18170
		FvH4_2g34990
		FvH4_4g19230
		FvH4_3g39400
		FvH4_2g35520
		FvH4_5g02560
		FvH4_6g09941
		FvH4_3g26980
		FvH4_5g15590
		FvH4_2g02291
		FvH4_6g26210
		FvH4_5g26570
		FvH4_4g26020
		FvH4_3g18630
		FvH4_3g04650
		FvH4_5g02510
		FvH4_1g21620
		FvH4_2g01462
		FvH4_5g25921
		FvH4_2g12512
		FvH4_3g34070
		FvH4_2g14950
		FvH4_6g41470
		FvH4_1g02700
		FvH4_3g39170
		FvH4_7g31650
		FvH4_6g15020
		FvH4_2g09291
		FvH4_3g27030
		FvH4_2g37260
		FvH4_5g37270
		FvH4_5g39730
		FvH4_5g05770
		FvH4_6g04390
		FvH4_3g09070
		FvH4_4g11500
		FvH4_2g00541
		FvH4_2g36370
		FvH4_7g26610
		FvH4_6g46830
		FvH4_7g01790
		FvH4_3g19760
		FvH4_7g20890
		FvH4_2g04720
		FvH4_6g44960
		FvH4_5g28361
		FvH4_7g20570
		FvH4_6g43040
		FvH4_6g30000
		FvH4_4g11470
		FvH4_3g27500
		FvH4_2g13180
		FvH4_2g30650
		FvH4_2g11953
		FvH4_7g20261
		FvH4_3g22390
		FvH4_4g06790
		FvH4_6g06010
		FvH4_7g04110
		FvH4_6g06000
		FvH4_2g12730
		FvH4_4g30780
		FvH4_6g21830
		FvH4_4g10640
		FvH4_4g10390
		FvH4_5g08752
		FvH4_2g15280
		FvH4_4g25541
		FvH4_1g19820
		FvH4_3g43680
		FvH4_3g26703
		FvH4_5g10730
		FvH4_2g29660
		FvH4_1g19421
		FvH4_6g15040
		FvH4_2g12381
		FvH4_1g25810
		FvH4_6g45750
		FvH4_6g03780
		FvH4_3g33532
		FvH4_7g02040
		FvH4_6g23170
		FvH4_2g02220
		FvH4_2g12040
		FvH4_3g42152
		FvH4_4g10050
		FvH4_5g01730
		FvH4_4g34061
		FvH4_3g15240
		FvH4_1g18251
		FvH4_6g26281
		FvH4_3g30720
		FvH4_6g52580
		FvH4_6g24970
		FvH4_6g21911
		FvH4_5g17570
		FvH4_3g16201
		FvH4_2g36190
		FvH4_4g15871
		FvH4_6g43520
		FvH4_3g31200
		FvH4_3g06200
		FvH4_4g15809
		FvH4_2g39560
		FvH4_3g06110
		FvH4_2g38240
		FvH4_3g02594
		FvH4_4g15741
		FvH4_3g02580
		FvH4_4g25650
		FvH4_4g35411
		FvH4_7g18790
		FvH4_5g28370
		FvH4_5g23050
		FvH4_3g26082
		FvH4_7g27001
		FvH4_6g47160
		FvH4_1g29080
		FvH4_3g19921
		FvH4_4g29890
		FvH4_2g12110
		FvH4_6g14760
		FvH4_4g05430
		FvH4_6g30660
		FvH4_4g11541
		FvH4_5g02791
		FvH4_6g19460
		FvH4_3g30934
		FvH4_3g36840
		FvH4_4g11391
		FvH4_7g31360
		FvH4_6g03940
		FvH4_6g26670
		FvH4_1g16371
		FvH4_3g35962
		FvH4_5g39263
		FvH4_7g09630
		FvH4_3g20490
		FvH4_4g27580
		FvH4_4g30290
		FvH4_2g26240
		FvH4_3g20861
		FvH4_3g37480
		FvH4_6g02122
		FvH4_3g30090
		FvH4_6g44460
		FvH4_5g14900
		FvH4_3g45200
		FvH4_4g10191
		FvH4_6g08410
		FvH4_3g03241
		FvH4_7g34040
		FvH4_2g09350
		FvH4_4g08763
		FvH4_2g19970
		FvH4_3g12710
		FvH4_2g31460
		FvH4_5g30090
		FvH4_3g41930
		FvH4_3g06450
		FvH4_4g33490
		FvH4_1g25983
		FvH4_2g33920
		FvH4_6g15700
		FvH4_5g15310
		FvH4_4g34140
		FvH4_2g10690
		FvH4_6g03893
		FvH4_5g16610
		FvH4_6g39512
		FvH4_1g29481
		FvH4_3g07751
		FvH4_6g26390
		FvH4_2g30021
		FvH4_5g33420
		FvH4_3g41030
		FvH4_2g17640
		FvH4_6g25500
		FvH4_4g17331
		FvH4_1g23532
		FvH4_7g11760
		FvH4_3g41200
		FvH4_1g30560
		FvH4_4g03430
		FvH4_1g29751
		FvH4_3g34831
		FvH4_6g13930
		FvH4_5g14611
		FvH4_6g23200
		FvH4_7g17820
		FvH4_5g12330
		FvH4_2g04440
		FvH4_4g21480
		FvH4_3g32000
		FvH4_4g12110
		FvH4_2g12921
		FvH4_7g23080
		FvH4_3g27031
		FvH4_5g36241
		FvH4_6g35430
		FvH4_5g00860
		FvH4_2g11150
		FvH4_3g32470
		FvH4_5g28160
		FvH4_7g23100
		FvH4_4g10962
		FvH4_6g42490
		FvH4_2g34270
		FvH4_6g24140
		FvH4_7g13340
		FvH4_3g38931
		FvH4_1g29630
		FvH4_2g24140
		FvH4_3g31131
		FvH4_5g27090
		FvH4_1g03930
		FvH4_3g34030
		FvH4_2g12740
		FvH4_6g42950
		FvH4_3g14160
		FvH4_5g30310
		FvH4_2g38111
		FvH4_2g07090
		FvH4_2g38670
		FvH4_2g00660
		FvH4_5g23830
		FvH4_5g21911
		FvH4_1g23541
		FvH4_4g03135
		FvH4_4g36350
		FvH4_4g08081
		FvH4_2g10330
		FvH4_2g04760
		FvH4_6g22040
		FvH4_2g27592
		FvH4_3g09530
		FvH4_1g22161
		FvH4_5g03061
		FvH4_1g24111
		FvH4_6g50920
		FvH4_4g05990
		FvH4_3g23930
		FvH4_2g00130
		FvH4_2g23750
		FvH4_3g09050
		FvH4_7g16370
		FvH4_5g28220
		FvH4_4g10220
		FvH4_2g31661
		FvH4_1g25402
		FvH4_6g28830
		FvH4_3g44751
		FvH4_4g03323
		FvH4_6g34713
		FvH4_4g21990
		FvH4_2g25680
		FvH4_1g25741
		FvH4_6g32160
		FvH4_4g02540
		FvH4_3g05411
		FvH4_7g03830
		FvH4_4g23400
		FvH4_5g03290
		FvH4_3g39950
		FvH4_4g20690
		FvH4_3g21301
		FvH4_6g10170
		FvH4_4g30010
		FvH4_7g04072
		FvH4_7g00650
		FvH4_1g01760
		FvH4_5g04240
		FvH4_6g05370
		FvH4_4g08644
		FvH4_2g32860
		FvH4_2g04300
		FvH4_3g11250
		FvH4_6g35640
		FvH4_6g08800
		FvH4_4g25430
		FvH4_5g04890
		FvH4_6g47641
		FvH4_4g10182
		FvH4_4g34380
		FvH4_3g33971
		FvH4_1g21180
		FvH4_4g07860
		FvH4_6g21570
		FvH4_6g40360
		FvH4_4g34470
		FvH4_1g27000
		FvH4_5g27995
		FvH4_4g02152
		FvH4_2g41440
		FvH4_4g14870
		FvH4_7g18240
		FvH4_6g48230
		FvH4_7g25940
		FvH4_1g04940
		FvH4_4g28180
		FvH4_4g13680
		FvH4_5g36720
		FvH4_3g28130
		FvH4_3g31480
		FvH4_5g02880
		FvH4_3g09950
		FvH4_4g09350
		FvH4_1g15630
		FvH4_1g25440
		FvH4_6g45872
		FvH4_1g09713
		FvH4_5g25870
		FvH4_6g10540
		FvH4_6g29230
		FvH4_3g00390
		FvH4_3g20680
		FvH4_1g29781
		FvH4_7g01970
		FvH4_7g16710
		FvH4_6g05710
		FvH4_3g37481
		FvH4_4g10371
		FvH4_6g47260
		FvH4_6g29480
		FvH4_5g37350
		FvH4_6g31460
		FvH4_5g05750
		FvH4_6g12670
		FvH4_1g11750
		FvH4_5g07750
		FvH4_2g31410
		FvH4_7g18760
		FvH4_2g31951
		FvH4_4g13240
		FvH4_7g27960
		FvH4_3g16200
		FvH4_c17g00030
		FvH4_1g19630
		FvH4_4g09830
		FvH4_7g32140
		FvH4_1g23780
		FvH4_1g25401
		FvH4_1g30562
		FvH4_2g31320
		FvH4_4g33640
		FvH4_6g05542
		FvH4_6g09090
		FvH4_3g04401
		FvH4_2g24840
		FvH4_2g20010
		FvH4_1g19404
		FvH4_7g03630
		FvH4_2g03781
		FvH4_2g15510
		FvH4_2g40491
		FvH4_7g33593
		FvH4_6g25710
		FvH4_5g31270
		FvH4_4g29860
		FvH4_1g18660
		FvH4_6g14161
		FvH4_2g00540
		FvH4_3g24960
		FvH4_4g07960
		FvH4_4g18553
		FvH4_7g31300
		FvH4_4g30433
		FvH4_2g21070
		FvH4_1g01010
		FvH4_7g02770
		FvH4_7g01010
		FvH4_2g10120
		FvH4_5g27997
		FvH4_4g08194
		FvH4_2g34370
		FvH4_2g39051
		FvH4_7g20400
		FvH4_6g19790
		FvH4_1g05391
		FvH4_5g29682
		FvH4_7g24660
		FvH4_6g50640
		FvH4_7g23560
		FvH4_3g45550
		FvH4_1g16590
		FvH4_6g26490
		FvH4_5g15490
		FvH4_2g00120
		FvH4_6g28331
		FvH4_1g16270
		FvH4_6g06560
		FvH4_1g20041
		FvH4_3g23061
		FvH4_3g05110
		FvH4_2g39240
		FvH4_2g14800
		FvH4_1g22591
		FvH4_5g28440
		FvH4_6g31941
		FvH4_2g33570
		FvH4_2g37900
		FvH4_4g31970
		FvH4_7g02360
		FvH4_3g16110
		FvH4_4g22950
		FvH4_2g07271
		FvH4_1g11870
		FvH4_2g22390
		FvH4_3g08710
		FvH4_7g04481
		FvH4_3g02160
		FvH4_6g08411
		FvH4_5g04070
		FvH4_6g25360
		FvH4_4g20040
		FvH4_5g27942
		FvH4_2g21543
		FvH4_6g52941
		FvH4_3g04277
		FvH4_5g04060
		FvH4_7g04231
		FvH4_6g21220
		FvH4_2g25302
		FvH4_7g00320
		FvH4_2g11680
		FvH4_1g15360
		FvH4_3g12940
		FvH4_3g27700
		FvH4_5g18810
		FvH4_6g26830
		FvH4_3g12000
		FvH4_3g33741
		FvH4_5g35480
		FvH4_5g05900
		FvH4_1g27340
		FvH4_4g08540
		FvH4_4g31170
		FvH4_5g23350
		FvH4_5g02790
		FvH4_6g35030
		FvH4_1g22170
		FvH4_1g00971
		FvH4_2g20290
		FvH4_6g19570
		FvH4_1g14860
		FvH4_2g00861
		FvH4_3g40880
		FvH4_4g11392
		FvH4_2g39880
		FvH4_2g33060
		FvH4_3g33970
		FvH4_6g42910
		FvH4_6g15981
		FvH4_5g23300
		FvH4_3g26704
		FvH4_6g08070
		FvH4_7g16732
		FvH4_6g37130
		FvH4_6g32930
		FvH4_2g12270
		FvH4_6g10650
		FvH4_2g40940
		FvH4_6g34790
		FvH4_1g30171
		FvH4_2g01320
		FvH4_6g10161
		FvH4_4g13381
		FvH4_6g15090
		FvH4_4g33070
		FvH4_2g03560
		FvH4_1g23802
		FvH4_6g34590
		FvH4_6g15740
		FvH4_4g27690
		FvH4_1g25951
		FvH4_4g07070
		FvH4_2g19980
		FvH4_3g40230
		FvH4_1g14350
		FvH4_3g32731
		FvH4_1g06620
		FvH4_1g02081
		FvH4_2g33070
		FvH4_2g07960
		FvH4_4g37270
		FvH4_5g19010
		FvH4_1g12510
		FvH4_2g12080
		FvH4_6g25491
		FvH4_5g30300
		FvH4_4g19391
		FvH4_1g09860
		FvH4_3g16160
		FvH4_2g40380
		FvH4_7g07210
		FvH4_3g31410
		FvH4_4g11280
		FvH4_5g22890
		FvH4_3g42410
		FvH4_5g17800
		FvH4_7g29950
		FvH4_3g12191
		FvH4_5g35740
		FvH4_2g38540
		FvH4_1g26860
		FvH4_3g23931
		FvH4_4g11840
		FvH4_6g09690
		FvH4_5g20011
		FvH4_6g23150
		FvH4_1g29081
		FvH4_4g10961
		FvH4_6g37220
		FvH4_7g31410
		FvH4_2g36780
		FvH4_5g14610
		FvH4_3g35360
		FvH4_6g49230
		FvH4_6g49790
		FvH4_6g16343
		FvH4_6g00560
		FvH4_1g18931
		FvH4_6g24450
		FvH4_1g19910
		FvH4_3g34152
		FvH4_6g09710
		FvH4_3g05100
		FvH4_3g41780
		FvH4_6g34040
		FvH4_6g18881
		FvH4_3g24440
		FvH4_4g20640
		FvH4_7g24030
		FvH4_4g07721
		FvH4_3g03821
		FvH4_5g28550
		FvH4_3g27591
		FvH4_4g14568
		FvH4_5g05100
		FvH4_4g37381
		FvH4_6g01921
		FvH4_3g15632
		FvH4_1g14530
		FvH4_7g23680
		FvH4_1g07460
		FvH4_5g27994
		FvH4_6g49020
		FvH4_5g33581
		FvH4_6g25562
		FvH4_7g05540
		FvH4_1g24182
		FvH4_7g12050
		FvH4_7g18400
		FvH4_1g30070
		FvH4_2g18630
		FvH4_4g23240
		FvH4_7g02901
		FvH4_5g30630
		FvH4_1g22910
		FvH4_4g05351
		FvH4_5g09820
		FvH4_6g20530
		FvH4_2g30280
		FvH4_5g38250
		FvH4_5g28641
		FvH4_6g32170
		FvH4_6g03380
		FvH4_4g10871
		FvH4_2g24800
		FvH4_5g38620
		FvH4_5g00280
		FvH4_7g11061
		FvH4_1g18900
		FvH4_2g19070
		FvH4_7g03940
		FvH4_4g18230
		FvH4_5g22143
		FvH4_3g12450
		FvH4_5g17221
		FvH4_3g33770
		FvH4_5g28371
		FvH4_7g16991
		FvH4_6g28180
		FvH4_1g20960
		FvH4_4g08571
		FvH4_4g08351
		FvH4_3g19920
		FvH4_3g13790
		FvH4_2g36980
		FvH4_2g27712
		FvH4_5g11251
		FvH4_7g16731
		FvH4_3g39390
		FvH4_6g37510
		FvH4_7g23640
		FvH4_2g12101
		FvH4_3g06030
		FvH4_3g24600
		FvH4_2g37620
		FvH4_4g17751
		FvH4_3g12740
		FvH4_7g05460
		FvH4_7g23660
		FvH4_4g36860
		FvH4_5g07000
		FvH4_5g02570
		FvH4_3g02582
		FvH4_3g41770
		FvH4_5g16043
		FvH4_6g19970
		FvH4_2g36802
		FvH4_4g35400
		FvH4_6g49541
		FvH4_5g23190
		FvH4_3g07760
		FvH4_3g35640
		FvH4_5g28372
		FvH4_3g42240
		FvH4_7g22285
		FvH4_4g08880
		FvH4_c5g00010
		FvH4_1g14090
		FvH4_6g02080
		FvH4_6g33082
		FvH4_4g21741
		FvH4_4g04520
		FvH4_6g27061
		FvH4_2g27210
		FvH4_3g02600
		FvH4_4g06690
		FvH4_6g07220
		FvH4_2g13780
		FvH4_7g05270
		FvH4_7g02131
		FvH4_2g24334
		FvH4_5g03650
		FvH4_1g02190
		FvH4_6g15060
		FvH4_1g06500
		FvH4_5g36311
		FvH4_5g07890
		FvH4_6g18061
		FvH4_6g41320
		FvH4_3g15941
		FvH4_3g23940
		FvH4_1g25831
		FvH4_7g22310
		FvH4_3g07860
		FvH4_2g33270
		FvH4_1g29863
		FvH4_7g06501
		FvH4_6g06860
		FvH4_3g27811
		FvH4_3g00790
		FvH4_6g04251
		FvH4_1g12520
		FvH4_5g24070
		FvH4_6g37042
		FvH4_5g37590
		FvH4_2g33101
		FvH4_1g16060
		FvH4_4g09200
		FvH4_5g08020
		FvH4_6g15751
		FvH4_1g29780
		FvH4_1g02490
		FvH4_4g34360
		FvH4_7g06401
		FvH4_c17g00070
		FvH4_1g06812
		FvH4_6g32860
		FvH4_1g28560
		FvH4_6g24380
		FvH4_6g49021
		FvH4_4g20460
		FvH4_3g13400
		FvH4_5g29920
		FvH4_6g07634
		FvH4_3g20740
		FvH4_2g19100
		FvH4_4g07983
		FvH4_3g12332
		FvH4_3g24731
		FvH4_4g08590
		FvH4_6g36400
		FvH4_6g01902
		FvH4_2g05351
		FvH4_3g35690
		FvH4_2g07030
		FvH4_1g29141
		FvH4_4g09690
		FvH4_3g22920
		FvH4_4g11993
		FvH4_2g31750
		FvH4_3g39060
		FvH4_6g49780
		FvH4_3g17061
		FvH4_5g25400
		FvH4_4g28252
		FvH4_5g08912
		FvH4_5g18350
		FvH4_3g15631
		FvH4_6g23691
		FvH4_2g10320
		FvH4_3g30420
		FvH4_7g28940
		FvH4_3g09561
		FvH4_2g18850
		FvH4_1g23671
		FvH4_6g13733
		FvH4_5g23310
		FvH4_6g32931
		FvH4_7g26760
		FvH4_7g26530
		FvH4_3g15521
		FvH4_2g19310
		FvH4_3g09520
		FvH4_6g42120
		FvH4_6g30151
		FvH4_6g54250
		FvH4_3g09480
		FvH4_6g43143
		FvH4_6g25490
		FvH4_2g32880
		FvH4_4g08101
		FvH4_1g20164
		FvH4_6g14090
		FvH4_7g31710
		FvH4_6g45230
		FvH4_7g03340
		FvH4_7g25860
		FvH4_6g18441
		FvH4_5g07880
		FvH4_4g14567
		FvH4_6g51180
		FvH4_2g06413
		FvH4_6g01240
		FvH4_4g11060
		FvH4_6g22600
		FvH4_7g28941
		FvH4_1g13710
		FvH4_7g19000
		FvH4_2g38530
		FvH4_7g10471
		FvH4_4g24551
		FvH4_1g16010
		FvH4_3g12581
		FvH4_6g50590
		FvH4_6g04431
		FvH4_5g36251
		FvH4_4g14460
		FvH4_5g39700
		FvH4_5g21640
		FvH4_7g25240
		FvH4_1g27950
		FvH4_3g21162
		FvH4_4g21580
		FvH4_2g11751
		FvH4_4g12501
		FvH4_c10g00010
		FvH4_3g40120
		FvH4_1g12714
		FvH4_1g30202
		FvH4_4g23821
		FvH4_4g09340
		FvH4_3g27973
		FvH4_4g30540
		FvH4_3g26701
		FvH4_4g34980
		FvH4_1g19311
		FvH4_1g22511
		FvH4_3g30110
		FvH4_6g39361
		FvH4_2g11560
		FvH4_3g32920
		FvH4_6g09700
		FvH4_7g09930
		FvH4_5g35960
		FvH4_2g41300
		FvH4_2g37030
		FvH4_2g22830
		FvH4_6g45140
		FvH4_6g30540
		FvH4_3g21670
		FvH4_5g28960
		FvH4_3g18711
		FvH4_5g31910
		FvH4_6g46660
		FvH4_7g20520
		FvH4_5g28441
		FvH4_7g28980
		FvH4_6g15310
		FvH4_3g38891
		FvH4_1g21640
		FvH4_6g25960
		FvH4_6g17200
		FvH4_1g29270
		FvH4_5g06961
		FvH4_7g04960
		FvH4_4g24110
		FvH4_4g11641
		FvH4_1g00930
		FvH4_2g23170
		FvH4_1g19622
		FvH4_1g01020
		FvH4_2g28020
		FvH4_4g01120
		FvH4_3g33302
		FvH4_6g44930
		FvH4_2g23070
		FvH4_3g28841
		FvH4_6g33201
		FvH4_6g26480
		FvH4_6g25711
		FvH4_4g10351
		FvH4_5g31720
		FvH4_4g08630
		FvH4_6g42920
		FvH4_2g27080
		FvH4_4g25611
		FvH4_4g09324
		FvH4_2g34591
		FvH4_1g01970
		FvH4_1g17521
		FvH4_4g21151
		FvH4_5g36090
		FvH4_6g25280
		FvH4_3g24880
		FvH4_2g03310
		FvH4_6g08810
		FvH4_2g39050
		FvH4_5g36710
		FvH4_4g20341
		FvH4_3g21120
		FvH4_4g36740
		FvH4_6g40313
		FvH4_3g40361
		FvH4_4g09440
		FvH4_6g26820
		FvH4_5g00680
		FvH4_2g11955
		FvH4_5g29821
		FvH4_1g28442
		FvH4_6g52230
		FvH4_6g33604
		FvH4_5g28490
		FvH4_2g07541
		FvH4_1g28432
		FvH4_2g19690
		FvH4_6g39920
		FvH4_2g21250
		FvH4_7g17310
		FvH4_5g18550
		FvH4_5g25580
		FvH4_5g27010
		FvH4_4g14220
		FvH4_4g10891
		FvH4_3g14950
		FvH4_2g12100
		FvH4_3g45881
		FvH4_5g00052
		FvH4_4g28030
		FvH4_3g14560
		FvH4_2g35240
		FvH4_6g19810
		FvH4_2g19510
		FvH4_1g07301
		FvH4_7g29990
		FvH4_3g26741
		FvH4_3g43682
		FvH4_2g00550
		FvH4_6g32240
		FvH4_3g38670
		FvH4_6g14080
		FvH4_6g27411
		FvH4_3g01610
		FvH4_6g06672
		FvH4_3g37380
		FvH4_5g18843
		FvH4_3g26411
		FvH4_3g09490
		FvH4_3g28570
		FvH4_6g07540
		FvH4_2g00671
		FvH4_7g09210
		FvH4_6g52240
		FvH4_4g13941
		FvH4_6g40340
		FvH4_5g33211
		FvH4_7g30070
		FvH4_5g28710
		FvH4_7g20530
		FvH4_3g23070
		FvH4_3g25831
		FvH4_5g32660
		FvH4_6g09590
		FvH4_4g34150
		FvH4_6g37210
		FvH4_5g16450
		FvH4_4g18710
		FvH4_6g04180
		FvH4_6g25650
		FvH4_4g25460
		FvH4_5g01272
		FvH4_2g18261
		FvH4_6g53620
		FvH4_2g14980
		FvH4_7g18180
		FvH4_6g16040
		FvH4_5g05460
		FvH4_6g37041
		FvH4_1g25960
		FvH4_3g06831
		FvH4_3g19900
		FvH4_6g06801
		FvH4_6g32861
		FvH4_1g28420
		FvH4_1g19760
		FvH4_2g31061
		FvH4_7g20860
		FvH4_6g42960
		FvH4_7g29210
		FvH4_4g32271
		FvH4_2g15790
		FvH4_6g06221
		FvH4_5g37940
		FvH4_3g27140
		FvH4_7g17360
		FvH4_5g01520
		FvH4_5g12381
		FvH4_6g27670
		FvH4_7g02731
		FvH4_3g23303
		FvH4_4g23900
		FvH4_4g05710
		FvH4_3g35961
		FvH4_1g09712
		FvH4_5g23001
		FvH4_2g16330
		FvH4_2g36110
		FvH4_6g16930
		FvH4_5g13960
		FvH4_7g31020
		FvH4_3g11800
		FvH4_1g12133
		FvH4_4g09083
		FvH4_6g06531
		FvH4_7g15570
		FvH4_2g37610
		FvH4_2g16332
		FvH4_5g23000
		FvH4_6g49740
		FvH4_5g20921
		FvH4_3g24990
		FvH4_6g04900
		FvH4_2g01902
		FvH4_2g10321
		FvH4_3g31691
		FvH4_7g28140
		FvH4_2g04030
		FvH4_6g43510
		FvH4_4g12430
		FvH4_1g03920
		FvH4_5g22880
		FvH4_3g05750
		FvH4_6g33591
		FvH4_7g29220
		FvH4_4g15488
		FvH4_4g27691
		FvH4_4g23620
		FvH4_6g24170
		FvH4_2g37270
		FvH4_3g13990
		FvH4_5g05090
		FvH4_7g17400
		FvH4_5g35950
		FvH4_1g23800
		FvH4_3g20431
		FvH4_2g05982
		FvH4_2g30860
		FvH4_3g22331
		FvH4_4g22780
		FvH4_7g02050
		FvH4_6g11961
		FvH4_4g06911
		FvH4_2g06340
		FvH4_6g04000
		FvH4_6g23352
		FvH4_6g28230
		FvH4_5g37180
		FvH4_6g12690
		FvH4_4g10720
		FvH4_7g13250
		FvH4_6g19461
		FvH4_3g38570
		FvH4_5g26311
		FvH4_4g15804
		FvH4_1g26761
		FvH4_1g10780
		FvH4_6g27830
		FvH4_6g07501
		FvH4_6g53021
		FvH4_4g31540
		FvH4_3g30933
		FvH4_5g18680
		FvH4_2g25100
		FvH4_6g53020
		FvH4_1g02992
		FvH4_7g13430
		FvH4_5g37600
		FvH4_7g28200
		FvH4_5g05540
		FvH4_3g20611
		FvH4_7g22283
		FvH4_7g18351
		FvH4_3g20750
		FvH4_4g00400
		FvH4_6g14170
		FvH4_4g07720
		FvH4_3g04271
		FvH4_1g19980
		FvH4_3g03242
		FvH4_7g00630
		FvH4_6g20141
		FvH4_7g28810
		FvH4_2g40330
		FvH4_6g21970
		FvH4_3g15910
		FvH4_2g38330
		FvH4_3g15942
		FvH4_3g12461
		FvH4_2g00812
		FvH4_7g11130
		FvH4_6g33100
		FvH4_5g02090
		FvH4_6g28030
		FvH4_1g27610
		FvH4_3g22301
		FvH4_5g05651
		FvH4_6g13920
		FvH4_6g25040
		FvH4_2g06414
		FvH4_3g26410
		FvH4_1g11900
		FvH4_5g35420
		FvH4_2g20090
		FvH4_3g34810
		FvH4_7g20260
		FvH4_5g35600
		FvH4_7g30300
		FvH4_4g18592
		FvH4_1g28542
		FvH4_6g43860
		FvH4_3g00540
		FvH4_6g30840
		FvH4_1g17650
		FvH4_4g11950
		FvH4_5g00051
		FvH4_1g01451
		FvH4_5g21510
		FvH4_6g03930
		FvH4_7g00732
		FvH4_3g20000
		FvH4_6g20571
		FvH4_2g10590
		FvH4_3g35650
		FvH4_2g16551
		FvH4_3g21300
		FvH4_5g19390
		FvH4_4g25480
		FvH4_4g12320
		FvH4_3g38471
		FvH4_4g11780
		FvH4_1g21240
		FvH4_5g13990
		FvH4_1g29494
		FvH4_2g08940
		FvH4_1g29260
		FvH4_4g10910
		FvH4_2g11356
		FvH4_6g18060
		FvH4_3g35121
		FvH4_3g06860
		FvH4_2g07542
		FvH4_3g01920
		FvH4_3g22810
		FvH4_4g13040
		FvH4_4g07521
		FvH4_2g10790
		FvH4_4g28251
		FvH4_6g21080
		FvH4_5g18820
		FvH4_7g24810
		FvH4_5g04670
		FvH4_3g27670
		FvH4_4g20340
		FvH4_3g37950
		FvH4_1g23750
		FvH4_7g20190
		FvH4_1g20162
		FvH4_2g34590
		FvH4_7g25371
		FvH4_2g13060
		FvH4_4g20880
		FvH4_4g30620
		FvH4_3g14510
		FvH4_3g34300
		FvH4_3g41940
		FvH4_2g09360
		FvH4_6g19850
		FvH4_3g42832
		FvH4_2g00771
		FvH4_2g35400
		FvH4_4g31870
		FvH4_2g21670
		FvH4_1g28270
		FvH4_4g33050
		FvH4_5g35920
		FvH4_7g15260
		FvH4_3g29040
		FvH4_1g25551
		FvH4_2g17450
		FvH4_3g34290
		FvH4_5g04762
		FvH4_2g19940
		FvH4_2g01750
		FvH4_c17g00040
		FvH4_6g47740
		FvH4_3g09500
		FvH4_6g32030
		FvH4_2g13151
		FvH4_3g38640
		FvH4_7g23070
		FvH4_2g05711
		FvH4_2g38090
		FvH4_2g11956
		FvH4_7g24271
		FvH4_4g13500
		FvH4_2g37770
		FvH4_2g16471
		FvH4_4g30400
		FvH4_2g39030
		FvH4_6g12500
		FvH4_4g36930
		FvH4_7g05550
		FvH4_3g27040
		FvH4_4g05911
		FvH4_2g00910
		FvH4_5g17210
		FvH4_4g31010
		FvH4_6g37930
		FvH4_4g07761
		FvH4_7g16870
		FvH4_4g12810
		FvH4_1g21250
		FvH4_5g31255
		FvH4_6g08060
		FvH4_2g35610
		FvH4_1g26331
		FvH4_7g32150
		FvH4_3g12330
		FvH4_2g39941
		FvH4_6g25700
		FvH4_6g23651
		FvH4_5g30560
		FvH4_6g27190
		FvH4_5g23150
		FvH4_1g07560
		FvH4_3g13930
		FvH4_7g10470
		FvH4_4g31211
		FvH4_5g30410
		FvH4_3g33320
		FvH4_6g09850
		FvH4_2g15960
		FvH4_5g26310
		FvH4_1g07130
		FvH4_7g28801
		FvH4_7g16470
		FvH4_2g03581
		FvH4_5g19890
		FvH4_6g42040
		FvH4_6g35711
		FvH4_4g19421
		FvH4_6g24610
		FvH4_1g02590
		FvH4_1g21450
		FvH4_6g25690
		FvH4_5g21810
		FvH4_5g34450
		FvH4_1g28561
		FvH4_4g25870
		FvH4_6g39982
		FvH4_4g08591
		FvH4_6g44860
		FvH4_2g18600
		FvH4_2g39190
		FvH4_2g04810
		FvH4_4g01130
		FvH4_6g30010
		FvH4_4g03321
		FvH4_4g07620
		FvH4_6g33351
		FvH4_1g07000
		FvH4_1g10044
		FvH4_2g30160
		FvH4_3g40960
		FvH4_1g05170
		FvH4_3g30871
		FvH4_7g07810
		FvH4_6g33792
		FvH4_5g30890
		FvH4_5g04680
		FvH4_6g25680
		FvH4_6g25073
		FvH4_3g44220
		FvH4_7g03470
		FvH4_5g13340
		FvH4_5g34600
		FvH4_2g24540
		FvH4_6g01901
		FvH4_1g24280
		FvH4_5g06990
		FvH4_7g17920
		FvH4_3g45540
		FvH4_6g44440
		FvH4_6g04100
		FvH4_7g18750
		FvH4_3g36850
		FvH4_7g29660
		FvH4_4g00640
		FvH4_6g24051
		FvH4_5g33200
		FvH4_6g03920
		FvH4_6g51350
		FvH4_4g02340
		FvH4_5g31890
		FvH4_6g23032
		FvH4_5g22450
		FvH4_4g21030
		FvH4_5g01290
		FvH4_4g36800
		FvH4_6g14810
[truncated: 3,831 more rows]

## Sheet: NOR2
Sheet name	NOR2
Description	Summary and overlap between differentially expressed (DEG´s) and differentially methylated genes (DEG´s) in NOR2
Table showing total numbers and overlapping DEG´s and DMG´s in NOR2.
Category	Number of Gene	Gene ID
DEGs DMGs	444	FvH4_3g37450
		FvH4_6g17630
		FvH4_3g06840
		FvH4_5g18480
		FvH4_3g41820
		FvH4_7g15040
		FvH4_3g17521
		FvH4_1g20430
		FvH4_4g17990
		FvH4_1g09890
		FvH4_3g45980
		FvH4_1g03880
		FvH4_2g23320
		FvH4_4g10540
		FvH4_3g42190
		FvH4_1g01480
		FvH4_5g13750
		FvH4_3g15091
		FvH4_1g13940
		FvH4_6g03680
		FvH4_6g05180
		FvH4_4g07590
		FvH4_7g01190
		FvH4_1g01440
		FvH4_3g20440
		FvH4_2g15430
		FvH4_3g27851
		FvH4_5g16020
		FvH4_3g06100
		FvH4_3g27272
		FvH4_3g17480
		FvH4_3g39480
		FvH4_3g02890
		FvH4_5g31770
		FvH4_4g35050
		FvH4_6g05920
		FvH4_2g36150
		FvH4_5g10280
		FvH4_6g43640
		FvH4_6g10801
		FvH4_4g03280
		FvH4_2g11090
		FvH4_7g00770
		FvH4_4g37010
		FvH4_7g09130
		FvH4_5g01270
		FvH4_2g17671
		FvH4_7g21370
		FvH4_2g00740
		FvH4_4g26690
		FvH4_7g03460
		FvH4_3g13900
		FvH4_1g15560
		FvH4_2g35200
		FvH4_1g30480
		FvH4_5g01640
		FvH4_3g31360
		FvH4_3g00530
		FvH4_3g37280
		FvH4_2g23480
		FvH4_3g45750
		FvH4_1g24730
		FvH4_2g12380
		FvH4_5g05920
		FvH4_3g09710
		FvH4_2g03100
		FvH4_5g19240
		FvH4_3g15100
		FvH4_5g39040
		FvH4_1g29730
		FvH4_1g08110
		FvH4_4g04170
		FvH4_7g20711
		FvH4_6g31590
		FvH4_1g09500
		FvH4_3g18890
		FvH4_4g04360
		FvH4_3g36500
		FvH4_1g14620
		FvH4_1g04290
		FvH4_2g40950
		FvH4_7g07520
		FvH4_7g28770
		FvH4_6g34310
		FvH4_3g11170
		FvH4_5g04600
		FvH4_4g20990
		FvH4_1g11520
		FvH4_2g15730
		FvH4_4g03131
		FvH4_4g35290
		FvH4_3g11981
		FvH4_6g45680
		FvH4_4g29990
		FvH4_2g30710
		FvH4_3g11960
		FvH4_3g33060
		FvH4_2g07611
		FvH4_3g34150
		FvH4_7g14384
		FvH4_2g35110
		FvH4_1g00370
		FvH4_6g29570
		FvH4_4g33120
		FvH4_5g11920
		FvH4_5g34580
		FvH4_4g21800
		FvH4_3g17260
		FvH4_1g14010
		FvH4_4g13460
		FvH4_7g09000
		FvH4_4g01552
		FvH4_3g35530
		FvH4_7g34281
		FvH4_5g27943
		FvH4_2g24370
		FvH4_5g17480
		FvH4_5g08480
		FvH4_4g00850
		FvH4_4g22640
		FvH4_4g11391
		FvH4_2g30700
		FvH4_7g30020
		FvH4_6g25541
		FvH4_3g45200
		FvH4_3g33020
		FvH4_4g16532
		FvH4_5g14950
		FvH4_2g21542
		FvH4_2g15260
		FvH4_3g18330
		FvH4_4g12240
		FvH4_7g07940
		FvH4_1g17861
		FvH4_7g08580
		FvH4_6g13360
		FvH4_1g16090
		FvH4_5g27240
		FvH4_2g05240
		FvH4_4g32940
		FvH4_2g38111
		FvH4_3g30540
		FvH4_6g17930
		FvH4_6g23770
		FvH4_3g29200
		FvH4_1g03420
		FvH4_2g34050
		FvH4_5g14200
		FvH4_2g12261
		FvH4_2g35650
		FvH4_7g17900
		FvH4_6g10280
		FvH4_6g02990
		FvH4_4g29190
		FvH4_6g31370
		FvH4_3g43940
		FvH4_2g38010
		FvH4_2g22920
		FvH4_2g39580
		FvH4_4g12550
		FvH4_1g30020
		FvH4_3g33540
		FvH4_6g36930
		FvH4_4g12620
		FvH4_1g21440
		FvH4_4g00611
		FvH4_7g33593
		FvH4_3g39080
		FvH4_6g49670
		FvH4_7g01010
		FvH4_7g10970
		FvH4_2g01480
		FvH4_1g16590
		FvH4_1g13300
		FvH4_2g02210
		FvH4_2g12320
		FvH4_5g12490
		FvH4_5g20020
		FvH4_6g02220
		FvH4_6g07070
		FvH4_5g16340
		FvH4_6g01130
		FvH4_2g08840
		FvH4_3g12000
		FvH4_2g06010
		FvH4_1g00971
		FvH4_c3g00160
		FvH4_4g09940
		FvH4_1g05440
		FvH4_3g24430
		FvH4_3g38140
		FvH4_4g37050
		FvH4_6g46450
		FvH4_2g36080
		FvH4_6g00860
		FvH4_1g21900
		FvH4_4g06950
		FvH4_1g13350
		FvH4_1g29740
		FvH4_1g00210
		FvH4_4g26460
		FvH4_6g02650
		FvH4_3g22190
		FvH4_6g05250
		FvH4_1g27800
		FvH4_7g17320
		FvH4_6g06940
		FvH4_6g40530
		FvH4_2g25000
		FvH4_3g44680
		FvH4_3g34730
		FvH4_3g41800
		FvH4_2g12590
		FvH4_5g38250
		FvH4_3g40340
		FvH4_2g25700
		FvH4_2g12101
		FvH4_4g09560
		FvH4_3g41770
		FvH4_2g39271
		FvH4_2g30940
		FvH4_6g19050
		FvH4_2g39060
		FvH4_6g47330
		FvH4_6g37330
		FvH4_5g22170
		FvH4_4g06690
		FvH4_3g43501
		FvH4_2g00230
		FvH4_6g46320
		FvH4_6g02360
		FvH4_6g03400
		FvH4_5g34180
		FvH4_1g08920
		FvH4_1g14560
		FvH4_6g51870
		FvH4_7g28780
		FvH4_4g21050
		FvH4_5g06320
		FvH4_6g54120
		FvH4_6g45153
		FvH4_7g25860
		FvH4_5g35700
		FvH4_6g14350
		FvH4_6g30420
		FvH4_7g23710
		FvH4_2g20091
		FvH4_1g30202
		FvH4_3g12210
		FvH4_6g34710
		FvH4_3g46100
		FvH4_6g31610
		FvH4_2g20620
		FvH4_2g16430
		FvH4_1g20540
		FvH4_7g10160
		FvH4_6g42920
		FvH4_4g25390
		FvH4_2g36390
		FvH4_6g06760
		FvH4_5g09360
		FvH4_2g36000
		FvH4_3g42660
		FvH4_2g07541
		FvH4_7g15050
		FvH4_2g00672
		FvH4_4g10641
		FvH4_5g01790
		FvH4_6g01630
		FvH4_1g04830
		FvH4_6g48400
		FvH4_3g30932
		FvH4_5g38130
		FvH4_5g00610
		FvH4_5g17362
		FvH4_1g05450
		FvH4_6g40340
		FvH4_7g26430
		FvH4_7g11630
		FvH4_2g27950
		FvH4_3g45490
		FvH4_1g06640
		FvH4_3g37360
		FvH4_5g30910
		FvH4_7g11041
		FvH4_6g53860
		FvH4_5g17361
		FvH4_3g02754
		FvH4_5g13760
		FvH4_4g04030
		FvH4_1g04982
		FvH4_3g25880
		FvH4_1g25290
		FvH4_3g03081
		FvH4_4g02480
		FvH4_7g18020
		FvH4_7g10860
		FvH4_5g04072
		FvH4_6g20730
		FvH4_3g07045
		FvH4_7g05530
		FvH4_2g25920
		FvH4_6g36170
		FvH4_3g23220
		FvH4_5g37600
		FvH4_7g28200
		FvH4_3g43860
		FvH4_6g36190
		FvH4_3g30620
		FvH4_3g42361
		FvH4_4g30310
		FvH4_6g49150
		FvH4_4g31490
		FvH4_1g07760
		FvH4_7g15010
		FvH4_5g05150
		FvH4_4g14580
		FvH4_6g40710
		FvH4_3g21140
		FvH4_7g30800
		FvH4_2g09360
		FvH4_4g18620
		FvH4_6g06050
		FvH4_5g32690
		FvH4_7g26710
		FvH4_c1g00470
		FvH4_1g28352
		FvH4_3g19850
		FvH4_6g14220
		FvH4_2g30870
		FvH4_3g19652
		FvH4_1g21250
		FvH4_3g17890
		FvH4_5g22420
		FvH4_1g07670
		FvH4_3g31600
		FvH4_6g36070
		FvH4_6g47290
		FvH4_4g07620
		FvH4_2g10410
		FvH4_3g40650
		FvH4_5g02410
		FvH4_6g10160
		FvH4_5g14020
		FvH4_3g44370
		FvH4_5g07140
		FvH4_6g16140
		FvH4_6g38940
		FvH4_4g19531
		FvH4_4g11460
		FvH4_3g31910
		FvH4_3g24670
		FvH4_4g37290
		FvH4_5g23670
		FvH4_2g31380
		FvH4_1g25480
		FvH4_5g18511
		FvH4_3g38350
		FvH4_1g00220
		FvH4_7g29321
		FvH4_5g24430
		FvH4_6g52090
		FvH4_3g29130
		FvH4_4g00380
		FvH4_1g08970
		FvH4_5g19230
		FvH4_2g16142
		FvH4_5g17790
		FvH4_3g27240
		FvH4_6g24760
		FvH4_3g20570
		FvH4_7g29761
		FvH4_3g21920
		FvH4_4g07680
		FvH4_3g17940
		FvH4_1g04361
		FvH4_5g14620
		FvH4_6g01350
		FvH4_6g47750
		FvH4_5g28690
		FvH4_2g38230
		FvH4_3g42360
		FvH4_4g12960
		FvH4_2g22540
		FvH4_6g32610
		FvH4_2g30640
		FvH4_7g18581
		FvH4_7g18410
		FvH4_7g32000
		FvH4_4g12880
		FvH4_2g27932
		FvH4_3g08980
		FvH4_3g03960
		FvH4_4g23810
		FvH4_7g20720
		FvH4_3g02772
		FvH4_2g08780
		FvH4_1g12650
		FvH4_7g10790
		FvH4_6g52940
		FvH4_7g33970
		FvH4_3g12830
		FvH4_4g23010
		FvH4_6g26660
		FvH4_5g01600
		FvH4_6g18210
		FvH4_2g34000
		FvH4_2g18030
		FvH4_5g03060
		FvH4_6g47320
		FvH4_7g25090
		FvH4_2g18130
		FvH4_7g15110
		FvH4_4g14471
		FvH4_3g43191
		FvH4_2g16143
		FvH4_2g36050
		FvH4_7g05720
		FvH4_6g32471
		FvH4_7g24230
		FvH4_1g17380
		FvH4_3g35450
		FvH4_2g24740
		FvH4_4g08311
		FvH4_6g01941
		FvH4_7g11170
		FvH4_3g05180
		FvH4_6g21790
		FvH4_1g09220
		FvH4_3g31380
		FvH4_4g10770
		FvH4_1g27480
		FvH4_6g53640
		FvH4_1g09251
		FvH4_6g25030
		FvH4_7g24170
		FvH4_1g29440
		FvH4_1g23350
		FvH4_5g11010
		FvH4_3g04880
		FvH4_5g02490
		FvH4_7g09580
		FvH4_5g25770
		FvH4_2g17820
DMGs	3580	FvH4_3g26312
		FvH4_3g32533
		FvH4_7g00010
		FvH4_4g19480
		FvH4_5g31284
		FvH4_5g09910
		FvH4_c2g00051
		FvH4_2g31090
		FvH4_7g22651
		FvH4_3g42370
		FvH4_1g27520
		FvH4_4g20200
		FvH4_4g05890
		FvH4_3g09562
		FvH4_1g17970
		FvH4_5g07761
		FvH4_7g11060
		FvH4_6g24530
		FvH4_4g04670
		FvH4_5g02740
		FvH4_6g13020
		FvH4_6g37711
		FvH4_4g12912
		FvH4_5g18150
		FvH4_4g34060
		FvH4_5g27941
		FvH4_3g24240
		FvH4_5g27680
		FvH4_7g08360
		FvH4_5g25810
		FvH4_5g24552
		FvH4_5g06080
		FvH4_4g02980
		FvH4_5g02870
		FvH4_7g13470
		FvH4_7g31200
		FvH4_6g27490
		FvH4_5g12850
		FvH4_2g30570
		FvH4_2g28831
		FvH4_6g26671
		FvH4_1g24540
		FvH4_6g30070
		FvH4_4g26760
		FvH4_6g23430
		FvH4_1g12050
		FvH4_1g04990
		FvH4_4g37090
		FvH4_3g03251
		FvH4_4g22440
		FvH4_6g20104
		FvH4_3g43192
		FvH4_4g04680
		FvH4_2g19120
		FvH4_1g05791
		FvH4_5g30341
		FvH4_5g20871
		FvH4_3g40700
		FvH4_5g12911
		FvH4_4g34800
		FvH4_6g06301
		FvH4_6g08190
		FvH4_3g41520
		FvH4_5g20190
		FvH4_2g13112
		FvH4_4g25140
		FvH4_3g40730
		FvH4_5g32061
		FvH4_2g36160
		FvH4_2g33750
		FvH4_4g28240
		FvH4_1g23570
		FvH4_2g02561
		FvH4_2g29560
		FvH4_6g46120
		FvH4_7g23830
		FvH4_5g08822
		FvH4_7g33590
		FvH4_1g26562
		FvH4_6g34000
		FvH4_4g09520
		FvH4_6g54160
		FvH4_1g08430
		FvH4_7g19980
		FvH4_5g27721
		FvH4_1g28300
		FvH4_7g10770
		FvH4_2g25830
		FvH4_3g09510
		FvH4_3g27050
		FvH4_1g23910
		FvH4_6g33880
		FvH4_6g07190
		FvH4_6g50910
		FvH4_5g29020
		FvH4_5g35680
		FvH4_5g06480
		FvH4_7g03631
		FvH4_6g38841
		FvH4_5g32991
		FvH4_2g25490
		FvH4_4g08660
		FvH4_2g39710
		FvH4_1g23401
		FvH4_7g17430
		FvH4_4g24411
		FvH4_6g05610
		FvH4_1g07810
		FvH4_2g14210
		FvH4_7g29921
		FvH4_7g24310
		FvH4_3g42701
		FvH4_3g27273
		FvH4_6g27662
		FvH4_2g27940
		FvH4_6g44244
		FvH4_7g26071
		FvH4_3g37630
		FvH4_2g01790
		FvH4_2g26090
		FvH4_3g33900
		FvH4_2g31760
		FvH4_5g08950
		FvH4_6g49620
		FvH4_3g11000
		FvH4_5g29470
		FvH4_1g11351
		FvH4_2g31950
		FvH4_1g04040
		FvH4_1g30430
		FvH4_6g48410
		FvH4_1g21221
		FvH4_5g05130
		FvH4_2g35100
		FvH4_1g06680
		FvH4_3g34220
		FvH4_6g40800
		FvH4_6g29021
		FvH4_1g13160
		FvH4_4g35770
		FvH4_3g34182
		FvH4_3g28920
		FvH4_4g02431
		FvH4_6g41430
		FvH4_6g36661
		FvH4_5g23292
		FvH4_3g41280
		FvH4_3g07732
		FvH4_2g18410
		FvH4_1g21090
		FvH4_1g29803
		FvH4_4g02010
		FvH4_2g41260
		FvH4_1g26940
		FvH4_2g04630
		FvH4_5g34901
		FvH4_3g08121
		FvH4_6g24620
		FvH4_4g11170
		FvH4_5g38980
		FvH4_6g50320
		FvH4_1g13450
		FvH4_6g18112
		FvH4_6g39600
		FvH4_4g33700
		FvH4_6g19722
		FvH4_3g28930
		FvH4_7g15730
		FvH4_4g18180
		FvH4_5g27661
		FvH4_7g13810
		FvH4_2g22330
		FvH4_2g28290
		FvH4_7g30940
		FvH4_7g06140
		FvH4_3g16420
		FvH4_5g37342
		FvH4_1g19260
		FvH4_4g12221
		FvH4_1g09831
		FvH4_1g30040
		FvH4_3g23460
		FvH4_4g08972
		FvH4_6g17350
		FvH4_7g21970
		FvH4_7g20050
		FvH4_5g20230
		FvH4_6g14250
		FvH4_1g07401
		FvH4_6g51540
		FvH4_1g15010
		FvH4_1g19330
		FvH4_5g02452
		FvH4_4g22770
		FvH4_3g06690
		FvH4_3g19451
		FvH4_3g35350
		FvH4_5g30200
		FvH4_2g23030
		FvH4_5g09780
		FvH4_6g12302
		FvH4_5g13360
		FvH4_2g36020
		FvH4_1g30481
		FvH4_1g28100
		FvH4_3g18670
		FvH4_2g36920
		FvH4_1g26011
		FvH4_1g01260
		FvH4_2g28712
		FvH4_5g35401
		FvH4_1g04120
		FvH4_1g09715
		FvH4_3g35341
		FvH4_3g24641
		FvH4_3g43790
		FvH4_2g14140
		FvH4_c2g00052
		FvH4_3g19231
		FvH4_3g35772
		FvH4_1g07940
		FvH4_3g21160
		FvH4_2g23840
		FvH4_6g00841
		FvH4_1g25620
		FvH4_6g30060
		FvH4_4g08213
		FvH4_3g25460
		FvH4_6g06750
		FvH4_3g36955
		FvH4_4g09443
		FvH4_1g09280
		FvH4_4g28750
		FvH4_3g23141
		FvH4_1g01730
		FvH4_5g16130
		FvH4_7g10310
		FvH4_2g13460
		FvH4_2g20410
		FvH4_4g17961
		FvH4_2g06950
		FvH4_1g04870
		FvH4_6g22730
		FvH4_c3g00170
		FvH4_6g12900
		FvH4_5g24301
		FvH4_2g07440
		FvH4_1g29920
		FvH4_6g13010
		FvH4_6g45301
		FvH4_3g29030
		FvH4_6g03660
		FvH4_3g18871
		FvH4_4g05940
		FvH4_1g06230
		FvH4_3g17330
		FvH4_5g24290
		FvH4_1g27140
		FvH4_1g28412
		FvH4_6g21311
		FvH4_3g03720
		FvH4_3g06670
		FvH4_5g07960
		FvH4_4g16370
		FvH4_1g00760
		FvH4_1g27870
		FvH4_1g25743
		FvH4_6g44108
		FvH4_6g15710
		FvH4_1g05500
		FvH4_6g02630
		FvH4_6g39470
		FvH4_3g34570
		FvH4_5g06720
		FvH4_3g09620
		FvH4_4g34080
		FvH4_5g05240
		FvH4_4g05720
		FvH4_2g12170
		FvH4_3g04274
		FvH4_3g01030
		FvH4_3g37460
		FvH4_1g02800
		FvH4_5g19330
		FvH4_5g07653
		FvH4_6g07150
		FvH4_3g30101
		FvH4_3g40330
		FvH4_6g25530
		FvH4_5g11490
		FvH4_1g06450
		FvH4_7g33960
		FvH4_2g13841
		FvH4_4g18240
		FvH4_7g04480
		FvH4_1g25601
		FvH4_5g11061
		FvH4_1g25686
		FvH4_5g04750
		FvH4_5g16160
		FvH4_1g16660
		FvH4_3g30010
		FvH4_7g02900
		FvH4_3g30202
		FvH4_6g28080
		FvH4_1g17390
		FvH4_1g15102
		FvH4_3g24080
		FvH4_3g05700
		FvH4_4g01660
		FvH4_5g31640
		FvH4_6g23270
		FvH4_5g31341
		FvH4_1g12120
		FvH4_2g11190
		FvH4_7g11580
		FvH4_5g02480
		FvH4_2g02230
		FvH4_2g33311
		FvH4_2g18711
		FvH4_1g07061
		FvH4_3g31442
		FvH4_4g11700
		FvH4_5g13240
		FvH4_5g12131
		FvH4_5g12700
		FvH4_2g23950
		FvH4_3g05660
		FvH4_2g07143
		FvH4_6g07620
		FvH4_6g27480
		FvH4_3g33401
		FvH4_2g35630
		FvH4_5g27190
		FvH4_3g13171
		FvH4_1g29350
		FvH4_3g00670
		FvH4_2g33080
		FvH4_6g17830
		FvH4_4g13930
		FvH4_1g27560
		FvH4_3g40690
		FvH4_7g11210
		FvH4_6g24700
		FvH4_2g39160
		FvH4_5g04850
		FvH4_2g06350
		FvH4_3g04610
		FvH4_2g20781
		FvH4_6g11611
		FvH4_2g28810
		FvH4_6g12370
		FvH4_5g22230
		FvH4_6g26020
		FvH4_3g20240
		FvH4_6g14210
		FvH4_1g30510
		FvH4_5g04768
		FvH4_2g12230
		FvH4_4g31130
		FvH4_3g33810
		FvH4_7g05150
		FvH4_5g27182
		FvH4_1g10530
		FvH4_6g49940
		FvH4_3g09310
		FvH4_3g43830
		FvH4_6g39900
		FvH4_1g30170
		FvH4_2g36600
		FvH4_4g15002
		FvH4_6g03390
		FvH4_1g07062
		FvH4_7g13680
		FvH4_5g29000
		FvH4_6g22370
		FvH4_3g22803
		FvH4_5g29550
		FvH4_1g08420
		FvH4_3g12820
		FvH4_6g48810
		FvH4_2g28960
		FvH4_3g21050
		FvH4_4g15580
		FvH4_2g14011
		FvH4_5g33700
		FvH4_1g10000
		FvH4_4g15491
		FvH4_4g26500
		FvH4_2g15950
		FvH4_3g07731
		FvH4_1g16600
		FvH4_7g29922
		FvH4_4g03480
		FvH4_4g35210
		FvH4_5g25922
		FvH4_1g04030
		FvH4_1g04200
		FvH4_6g20922
		FvH4_6g09240
		FvH4_7g29310
		FvH4_6g15550
		FvH4_3g09960
		FvH4_3g02660
		FvH4_3g42250
		FvH4_7g32271
		FvH4_3g28510
		FvH4_5g29931
		FvH4_5g14750
		FvH4_2g11670
		FvH4_6g46030
		FvH4_3g05200
		FvH4_6g07323
		FvH4_3g30730
		FvH4_5g24814
		FvH4_2g26160
		FvH4_7g13965
		FvH4_5g19170
		FvH4_4g14000
		FvH4_6g10371
		FvH4_1g19560
		FvH4_3g04850
		FvH4_6g37450
		FvH4_2g25831
		FvH4_4g23960
		FvH4_5g35111
		FvH4_6g27602
		FvH4_6g22670
		FvH4_6g53490
		FvH4_6g42270
		FvH4_5g35010
		FvH4_6g43142
		FvH4_1g12715
		FvH4_6g20520
		FvH4_6g23591
		FvH4_1g26941
		FvH4_3g02370
		FvH4_3g33632
		FvH4_1g20032
		FvH4_5g10521
		FvH4_1g19720
		FvH4_5g14277
		FvH4_6g49170
		FvH4_3g15420
		FvH4_4g30410
		FvH4_6g35990
		FvH4_2g09560
		FvH4_4g11540
		FvH4_2g35542
		FvH4_5g34390
		FvH4_1g02790
		FvH4_5g34114
		FvH4_6g22332
		FvH4_7g04800
		FvH4_4g20470
		FvH4_3g08040
		FvH4_6g41030
		FvH4_2g38620
		FvH4_2g29823
		FvH4_2g04947
		FvH4_5g01750
		FvH4_2g11180
		FvH4_7g16451
		FvH4_5g37931
		FvH4_4g19140
		FvH4_4g02160
		FvH4_4g29700
		FvH4_3g36131
		FvH4_6g08193
		FvH4_4g08649
		FvH4_2g05931
		FvH4_6g21672
		FvH4_7g34280
		FvH4_4g31440
		FvH4_4g31800
		FvH4_1g27100
		FvH4_6g43940
		FvH4_3g14952
		FvH4_1g27570
		FvH4_1g22000
		FvH4_3g13050
		FvH4_4g02120
		FvH4_2g02150
		FvH4_5g33370
		FvH4_4g05492
		FvH4_1g24543
		FvH4_1g22791
		FvH4_5g19540
		FvH4_2g19791
		FvH4_2g34210
		FvH4_1g15250
		FvH4_6g03892
		FvH4_4g15130
		FvH4_3g22321
		FvH4_6g29020
		FvH4_3g45251
		FvH4_3g08390
		FvH4_2g15930
		FvH4_2g32610
		FvH4_4g15922
		FvH4_4g27400
		FvH4_6g06190
		FvH4_1g09520
		FvH4_4g21073
		FvH4_4g02690
		FvH4_7g28090
		FvH4_5g37770
		FvH4_6g11210
		FvH4_1g09360
		FvH4_3g04275
		FvH4_c21g00010
		FvH4_4g20780
		FvH4_5g10620
		FvH4_3g23492
		FvH4_5g21620
		FvH4_6g01351
		FvH4_6g45620
		FvH4_2g17431
		FvH4_6g36870
		FvH4_4g09131
		FvH4_4g20982
		FvH4_3g24241
		FvH4_3g33582
		FvH4_4g04550
		FvH4_5g01890
		FvH4_2g09720
		FvH4_6g52372
		FvH4_5g35881
		FvH4_3g29870
		FvH4_7g11120
		FvH4_1g08400
		FvH4_3g38301
		FvH4_4g11063
		FvH4_7g17050
		FvH4_3g30880
		FvH4_3g24283
		FvH4_6g12080
		FvH4_1g18080
		FvH4_3g08122
		FvH4_1g19990
		FvH4_5g04190
		FvH4_7g12540
		FvH4_3g22003
		FvH4_3g31714
		FvH4_4g09032
		FvH4_2g39151
		FvH4_2g00140
		FvH4_2g06831
		FvH4_6g46350
		FvH4_2g00790
		FvH4_4g16520
		FvH4_4g26430
		FvH4_5g20280
		FvH4_7g28260
		FvH4_4g29311
		FvH4_4g20900
		FvH4_5g20200
		FvH4_3g38790
		FvH4_1g13120
		FvH4_7g10020
		FvH4_6g25320
		FvH4_5g30340
		FvH4_1g05232
		FvH4_3g30160
		FvH4_4g21950
		FvH4_7g23460
		FvH4_1g25481
		FvH4_7g29360
		FvH4_2g16141
		FvH4_3g07881
		FvH4_5g17842
		FvH4_2g09960
		FvH4_3g06610
		FvH4_4g00570
		FvH4_3g23481
		FvH4_3g31901
		FvH4_7g27481
		FvH4_5g18370
		FvH4_1g29750
		FvH4_3g06691
		FvH4_6g31532
		FvH4_4g00092
		FvH4_7g05710
		FvH4_6g07000
		FvH4_5g14030
		FvH4_3g29013
		FvH4_6g34462
		FvH4_3g17262
		FvH4_6g42810
		FvH4_3g13420
		FvH4_5g02451
		FvH4_5g17630
		FvH4_6g32491
		FvH4_7g06220
		FvH4_3g17030
		FvH4_4g13350
		FvH4_4g05180
		FvH4_2g05192
		FvH4_2g40880
		FvH4_4g15990
		FvH4_7g01022
		FvH4_2g32640
		FvH4_2g03570
		FvH4_5g20690
		FvH4_5g08812
		FvH4_1g19471
		FvH4_3g41700
		FvH4_3g23592
		FvH4_2g08582
		FvH4_6g29580
		FvH4_3g08011
		FvH4_3g21500
		FvH4_2g09480
		FvH4_6g24440
		FvH4_5g28460
		FvH4_5g32990
		FvH4_4g03101
		FvH4_3g44520
		FvH4_6g34390
		FvH4_2g32181
		FvH4_7g15532
		FvH4_1g06010
		FvH4_4g04860
		FvH4_2g06381
		FvH4_7g20360
		FvH4_3g39180
		FvH4_7g00100
		FvH4_6g13640
		FvH4_6g54451
		FvH4_5g32180
		FvH4_4g00530
		FvH4_2g17050
		FvH4_4g13180
		FvH4_3g21080
		FvH4_7g29130
		FvH4_6g19792
		FvH4_1g02550
		FvH4_7g30230
		FvH4_7g17650
		FvH4_4g13100
		FvH4_4g06652
		FvH4_6g06990
		FvH4_4g37251
		FvH4_5g33230
		FvH4_3g39870
		FvH4_2g14560
		FvH4_1g20820
		FvH4_6g12110
		FvH4_2g00591
		FvH4_3g33191
		FvH4_4g07723
		FvH4_7g27191
		FvH4_5g07060
		FvH4_6g22380
		FvH4_5g04180
		FvH4_1g16730
		FvH4_2g12220
		FvH4_1g19470
		FvH4_1g09160
		FvH4_3g01541
		FvH4_6g40030
		FvH4_5g08460
		FvH4_2g18470
		FvH4_5g24922
		FvH4_4g33820
		FvH4_2g05431
		FvH4_3g36580
		FvH4_2g20580
		FvH4_4g19462
		FvH4_4g02740
		FvH4_5g26252
		FvH4_6g43261
		FvH4_6g00840
		FvH4_2g40210
		FvH4_2g09730
		FvH4_4g10960
		FvH4_6g33380
		FvH4_7g14570
		FvH4_1g19500
		FvH4_6g38590
		FvH4_3g05410
		FvH4_4g15541
		FvH4_4g00270
		FvH4_6g22830
		FvH4_7g18580
		FvH4_4g22550
		FvH4_6g03370
		FvH4_3g24320
		FvH4_1g29433
		FvH4_1g08020
		FvH4_3g07730
		FvH4_4g21260
		FvH4_7g11910
		FvH4_3g11482
		FvH4_5g17300
		FvH4_4g20100
		FvH4_7g33641
		FvH4_6g24550
		FvH4_5g21970
		FvH4_6g43720
		FvH4_7g02201
		FvH4_1g20313
		FvH4_1g25390
		FvH4_5g07654
		FvH4_6g25560
		FvH4_3g19150
		FvH4_2g37670
		FvH4_6g44340
		FvH4_5g24053
		FvH4_7g27711
		FvH4_3g26170
		FvH4_4g15672
		FvH4_6g52140
		FvH4_3g42521
		FvH4_4g13190
		FvH4_4g27851
		FvH4_6g34870
		FvH4_5g01941
		FvH4_3g16770
		FvH4_4g21940
		FvH4_7g22581
		FvH4_1g18670
		FvH4_6g30872
		FvH4_3g41580
		FvH4_7g15830
		FvH4_1g09940
		FvH4_2g41400
		FvH4_7g02842
		FvH4_4g10331
		FvH4_2g40810
		FvH4_3g39770
		FvH4_1g09751
		FvH4_5g01900
		FvH4_1g08950
		FvH4_6g33450
		FvH4_2g35574
		FvH4_1g05990
		FvH4_4g23500
		FvH4_3g04340
		FvH4_7g23871
		FvH4_2g12111
		FvH4_2g27710
		FvH4_2g07680
		FvH4_2g17590
		FvH4_2g07950
		FvH4_7g18411
		FvH4_3g03250
		FvH4_6g46700
		FvH4_3g03351
		FvH4_7g01564
		FvH4_5g24300
		FvH4_7g34010
		FvH4_6g14972
		FvH4_6g07130
		FvH4_4g02102
		FvH4_4g36380
		FvH4_7g14280
		FvH4_4g06832
		FvH4_2g40400
		FvH4_1g10521
		FvH4_2g11774
		FvH4_6g39901
		FvH4_6g23080
		FvH4_4g24410
		FvH4_3g08450
		FvH4_3g28253
		FvH4_6g03011
		FvH4_6g10270
		FvH4_2g05720
		FvH4_3g14161
		FvH4_1g12800
		FvH4_2g34630
		FvH4_5g01650
		FvH4_6g36031
		FvH4_6g10800
		FvH4_3g42301
		FvH4_4g01851
		FvH4_3g33942
		FvH4_5g11892
		FvH4_4g35581
		FvH4_3g34620
		FvH4_6g40002
		FvH4_7g03231
		FvH4_3g09270
		FvH4_7g18160
		FvH4_6g05170
		FvH4_7g03302
		FvH4_4g04340
		FvH4_3g19200
		FvH4_2g40320
		FvH4_6g41280
		FvH4_5g37790
		FvH4_2g06780
		FvH4_3g32402
		FvH4_3g31400
		FvH4_7g18170
		FvH4_4g19230
		FvH4_4g28090
		FvH4_2g17600
		FvH4_7g33700
		FvH4_3g39970
		FvH4_5g35400
		FvH4_6g23360
		FvH4_4g37210
		FvH4_1g24660
		FvH4_6g34420
		FvH4_3g44600
		FvH4_6g51541
		FvH4_6g13290
		FvH4_3g21280
		FvH4_6g40843
		FvH4_3g26980
		FvH4_5g15590
		FvH4_1g14410
		FvH4_4g12950
		FvH4_5g12331
		FvH4_3g02390
		FvH4_2g33960
		FvH4_6g11200
		FvH4_4g26020
		FvH4_2g05730
		FvH4_6g02071
		FvH4_6g24490
		FvH4_7g25310
		FvH4_4g26290
		FvH4_3g43920
		FvH4_3g29221
		FvH4_3g37640
		FvH4_5g27890
		FvH4_6g54460
		FvH4_5g25921
		FvH4_1g25740
		FvH4_3g31441
		FvH4_4g17960
		FvH4_6g22060
		FvH4_7g10870
		FvH4_1g02700
		FvH4_2g15200
		FvH4_7g03670
		FvH4_3g41430
		FvH4_5g08980
		FvH4_2g37260
		FvH4_5g37270
		FvH4_1g28180
		FvH4_2g21300
		FvH4_6g20680
		FvH4_1g23040
		FvH4_5g12130
		FvH4_4g06281
		FvH4_6g16341
		FvH4_4g00220
		FvH4_5g26810
		FvH4_2g07820
		FvH4_4g32990
		FvH4_3g08720
		FvH4_3g29910
		FvH4_6g35770
		FvH4_4g04980
		FvH4_1g10940
		FvH4_5g28920
		FvH4_2g07144
		FvH4_1g06340
		FvH4_6g17480
		FvH4_5g19701
		FvH4_5g02643
		FvH4_2g09020
		FvH4_3g00671
		FvH4_7g00721
		FvH4_5g26821
		FvH4_6g14211
		FvH4_7g16830
		FvH4_7g26610
		FvH4_4g07591
		FvH4_6g14710
		FvH4_6g42250
		FvH4_1g18960
		FvH4_7g28120
		FvH4_2g13270
		FvH4_6g49050
		FvH4_2g13200
		FvH4_7g20890
		FvH4_2g04720
		FvH4_4g19400
		FvH4_7g13320
		FvH4_3g42540
		FvH4_6g51201
		FvH4_2g26170
		FvH4_3g08990
		FvH4_3g01750
		FvH4_5g28361
		FvH4_6g51500
		FvH4_2g28400
		FvH4_3g42340
		FvH4_5g26820
		FvH4_6g53460
		FvH4_1g03340
		FvH4_1g26920
		FvH4_6g39210
		FvH4_2g34430
		FvH4_5g07090
		FvH4_2g00220
		FvH4_6g30000
		FvH4_4g11470
		FvH4_2g18650
		FvH4_3g27500
		FvH4_4g10860
		FvH4_2g17580
		FvH4_2g11953
		FvH4_6g14160
		FvH4_3g32620
		FvH4_7g20261
		FvH4_3g43231
		FvH4_6g01310
		FvH4_2g37911
		FvH4_5g39240
		FvH4_3g02410
		FvH4_7g24800
		FvH4_6g18163
		FvH4_4g10640
		FvH4_6g52971
		FvH4_6g51700
		FvH4_6g40120
		FvH4_7g18300
		FvH4_4g05081
		FvH4_5g08752
		FvH4_7g25201
		FvH4_7g03720
		FvH4_2g00141
		FvH4_5g31800
		FvH4_2g10170
		FvH4_2g12980
		FvH4_4g02370
		FvH4_6g16042
		FvH4_5g09730
		FvH4_6g43141
		FvH4_2g20730
		FvH4_3g28254
		FvH4_1g19820
		FvH4_2g36060
		FvH4_6g43380
		FvH4_7g03240
		FvH4_7g12730
		FvH4_3g13910
		FvH4_3g26703
		FvH4_4g12580
		FvH4_2g17750
		FvH4_3g08140
		FvH4_6g21980
		FvH4_2g17920
		FvH4_6g28273
		FvH4_2g20531
		FvH4_3g15650
		FvH4_1g22711
		FvH4_2g14030
		FvH4_2g12381
		FvH4_1g25810
		FvH4_1g13361
		FvH4_4g15200
		FvH4_5g13110
		FvH4_6g23170
		FvH4_4g10272
		FvH4_2g11451
		FvH4_1g10570
		FvH4_2g12040
		FvH4_5g16030
		FvH4_4g34061
		FvH4_2g17670
		FvH4_2g29980
		FvH4_1g24830
		FvH4_5g26190
		FvH4_4g20060
		FvH4_5g26640
		FvH4_3g01580
		FvH4_6g31440
		FvH4_7g05430
		FvH4_5g24470
		FvH4_4g17641
		FvH4_6g24701
		FvH4_3g06200
		FvH4_7g15180
		FvH4_3g44242
		FvH4_3g09400
		FvH4_3g11130
		FvH4_5g29620
		FvH4_1g10310
		FvH4_1g09450
		FvH4_3g02580
		FvH4_7g29040
		FvH4_1g27750
		FvH4_4g25650
		FvH4_3g18430
		FvH4_1g09511
		FvH4_1g05231
		FvH4_4g14410
		FvH4_1g02780
		FvH4_7g32870
		FvH4_2g24450
		FvH4_6g47160
		FvH4_7g02480
		FvH4_3g15530
		FvH4_4g09740
		FvH4_4g07890
		FvH4_4g29890
		FvH4_6g52371
		FvH4_2g12110
		FvH4_6g14760
		FvH4_3g23510
		FvH4_4g11541
		FvH4_4g06651
		FvH4_5g03310
		FvH4_3g30934
		FvH4_2g29760
		FvH4_7g01290
		FvH4_7g31360
		FvH4_6g03940
		FvH4_4g32200
		FvH4_5g26240
		FvH4_5g39263
		FvH4_2g12200
		FvH4_7g09630
		FvH4_4g25700
		FvH4_4g27580
		FvH4_1g18591
		FvH4_7g30490
		FvH4_4g26280
		FvH4_4g08500
		FvH4_4g32210
		FvH4_2g16070
		FvH4_4g34660
		FvH4_3g37480
		FvH4_3g21590
		FvH4_6g02122
		FvH4_2g16941
		FvH4_2g13750
		FvH4_6g13040
		FvH4_3g01540
		FvH4_3g33890
		FvH4_1g23803
		FvH4_5g14900
		FvH4_6g48813
		FvH4_2g07220
		FvH4_2g09350
		FvH4_4g08290
		FvH4_6g39960
		FvH4_4g08763
		FvH4_3g28560
		FvH4_3g12710
		FvH4_3g16620
		FvH4_6g23310
		FvH4_7g25280
		FvH4_6g43920
		FvH4_1g17621
		FvH4_4g06410
		FvH4_3g01140
		FvH4_1g28210
		FvH4_2g17230
		FvH4_4g02130
		FvH4_5g37422
		FvH4_7g27280
		FvH4_4g15241
		FvH4_6g26630
		FvH4_6g49910
		FvH4_6g41261
		FvH4_2g04031
		FvH4_4g17920
		FvH4_4g02821
		FvH4_7g05920
		FvH4_4g34140
		FvH4_6g29940
		FvH4_7g01021
		FvH4_5g08760
		FvH4_5g05520
		FvH4_6g13220
		FvH4_7g14290
		FvH4_6g17770
		FvH4_3g20820
		FvH4_1g19620
		FvH4_4g24380
		FvH4_2g32630
		FvH4_4g12500
		FvH4_5g34080
		FvH4_5g29280
		FvH4_6g26870
		FvH4_5g12630
		FvH4_6g07632
		FvH4_5g09782
		FvH4_2g12960
		FvH4_7g04530
		FvH4_6g26861
		FvH4_1g22630
		FvH4_5g35510
		FvH4_6g21361
		FvH4_1g30560
		FvH4_3g05260
		FvH4_1g29751
		FvH4_6g49900
		FvH4_3g32100
		FvH4_4g15301
		FvH4_5g14611
		FvH4_1g14300
		FvH4_2g17031
		FvH4_7g17820
		FvH4_5g33810
		FvH4_5g12330
		FvH4_6g08170
		FvH4_7g33770
		FvH4_6g40910
		FvH4_3g01411
		FvH4_3g32000
		FvH4_6g25020
		FvH4_3g43560
		FvH4_7g00190
		FvH4_1g22700
		FvH4_2g20350
		FvH4_3g28290
		FvH4_1g29410
		FvH4_3g27031
		FvH4_3g04350
		FvH4_4g06411
		FvH4_4g35743
		FvH4_5g37780
		FvH4_2g04710
		FvH4_3g17251
		FvH4_1g13281
		FvH4_3g33490
		FvH4_6g35430
		FvH4_2g11150
		FvH4_5g19450
		FvH4_2g40920
		FvH4_5g16150
		FvH4_2g27380
		FvH4_4g18020
		FvH4_7g03073
		FvH4_5g28160
		FvH4_6g07770
		FvH4_3g36310
		FvH4_2g11700
		FvH4_7g23100
		FvH4_3g05950
		FvH4_2g00310
		FvH4_3g11700
		FvH4_3g22801
		FvH4_3g37620
		FvH4_2g08960
		FvH4_3g18331
		FvH4_4g10962
		FvH4_6g24140
		FvH4_1g18610
		FvH4_4g04080
		FvH4_5g17771
		FvH4_4g24771
		FvH4_6g52480
		FvH4_1g17821
		FvH4_2g11773
		FvH4_2g07800
		FvH4_1g16320
		FvH4_5g19601
		FvH4_3g31131
		FvH4_7g12760
		FvH4_6g00042
		FvH4_3g24431
		FvH4_5g29930
		FvH4_3g30141
		FvH4_3g41860
		FvH4_5g13100
		FvH4_7g00890
		FvH4_3g19600
		FvH4_3g27901
		FvH4_3g23310
		FvH4_3g25320
		FvH4_1g03930
		FvH4_5g07120
		FvH4_6g52370
		FvH4_3g34030
		FvH4_3g07890
		FvH4_7g04902
		FvH4_3g14160
		FvH4_5g30310
		FvH4_4g06602
		FvH4_2g40351
		FvH4_6g24491
		FvH4_6g47030
		FvH4_3g36890
		FvH4_5g17991
		FvH4_2g04590
		FvH4_2g23872
		FvH4_2g00660
		FvH4_7g21682
		FvH4_4g13961
		FvH4_6g36030
		FvH4_3g30380
		FvH4_4g29560
		FvH4_1g21070
		FvH4_1g28610
		FvH4_5g33140
		FvH4_3g04970
		FvH4_7g25480
		FvH4_7g29461
		FvH4_6g45860
		FvH4_3g04950
		FvH4_7g25012
		FvH4_1g26160
		FvH4_6g39330
		FvH4_5g06791
		FvH4_6g22040
		FvH4_3g01070
		FvH4_3g12270
		FvH4_5g30171
		FvH4_4g28544
		FvH4_6g50920
		FvH4_3g35490
		FvH4_7g21402
		FvH4_4g19121
		FvH4_3g39120
		FvH4_1g29201
		FvH4_7g16761
		FvH4_1g03870
		FvH4_2g08821
		FvH4_1g17630
		FvH4_5g38850
		FvH4_6g18902
		FvH4_5g29992
		FvH4_3g20860
		FvH4_7g25300
		FvH4_2g12081
		FvH4_5g28220
		FvH4_2g37491
		FvH4_4g10220
		FvH4_4g06581
		FvH4_3g21810
		FvH4_5g24054
		FvH4_2g21870
		FvH4_6g29710
		FvH4_5g04871
		FvH4_2g35570
		FvH4_4g03311
		FvH4_3g19930
		FvH4_3g43840
		FvH4_6g32160
		FvH4_6g18380
		FvH4_4g02540
		FvH4_3g05411
		FvH4_6g08020
		FvH4_4g08973
		FvH4_4g17010
		FvH4_5g21580
		FvH4_4g23400
		FvH4_3g31100
		FvH4_3g39950
		FvH4_2g13580
		FvH4_1g29770
		FvH4_3g29731
		FvH4_5g17220
		FvH4_6g48541
		FvH4_6g10170
		FvH4_3g42702
		FvH4_4g30010
		FvH4_5g12751
		FvH4_3g22620
		FvH4_1g10351
		FvH4_3g41150
		FvH4_3g45260
		FvH4_4g24800
		FvH4_3g08600
		FvH4_c3g00180
		FvH4_2g28280
		FvH4_6g33420
		FvH4_7g21671
		FvH4_3g26230
		FvH4_5g19140
		FvH4_1g12716
		FvH4_6g20800
		FvH4_4g34820
		FvH4_6g20241
		FvH4_6g10370
		FvH4_4g07722
		FvH4_6g24100
		FvH4_4g11881
		FvH4_6g26051
		FvH4_4g28370
		FvH4_4g10182
		FvH4_5g34820
		FvH4_3g33971
		FvH4_6g14680
		FvH4_6g14850
		FvH4_6g44771
		FvH4_4g34470
		FvH4_7g07733
		FvH4_1g30540
		FvH4_6g41780
		FvH4_3g29580
		FvH4_7g01741
		FvH4_3g25500
		FvH4_3g17830
		FvH4_5g29581
		FvH4_3g20761
		FvH4_5g27995
		FvH4_7g16650
		FvH4_4g12160
		FvH4_7g03260
		FvH4_6g07160
		FvH4_5g16350
		FvH4_4g36311
		FvH4_3g45990
		FvH4_7g25940
		FvH4_2g39300
		FvH4_4g28180
		FvH4_5g26231
		FvH4_1g11680
		FvH4_3g09950
		FvH4_3g40030
		FvH4_4g27430
		FvH4_5g25870
		FvH4_7g25611
		FvH4_1g00810
		FvH4_5g27160
		FvH4_1g00961
		FvH4_6g29230
		FvH4_1g08040
		FvH4_2g11452
		FvH4_5g01000
		FvH4_4g06301
		FvH4_2g25770
		FvH4_7g16710
		FvH4_1g26161
		FvH4_4g15240
		FvH4_6g05710
		FvH4_2g16670
		FvH4_7g00213
		FvH4_5g28970
		FvH4_3g17130
		FvH4_1g26561
		FvH4_3g21040
		FvH4_3g21620
		FvH4_4g17590
		FvH4_4g27180
		FvH4_2g09111
		FvH4_5g04767
		FvH4_5g36950
		FvH4_5g37350
		FvH4_3g12930
		FvH4_7g01890
		FvH4_3g34740
		FvH4_1g11750
		FvH4_5g35800
		FvH4_3g30400
		FvH4_2g31410
		FvH4_7g18760
		FvH4_5g29990
		FvH4_4g21340
		FvH4_7g09480
		FvH4_4g13240
		FvH4_2g18000
		FvH4_7g03341
		FvH4_1g06670
		FvH4_4g35600
		FvH4_2g03170
		FvH4_7g32140
		FvH4_5g12280
		FvH4_2g27890
		FvH4_6g39970
		FvH4_2g31320
		FvH4_2g03281
		FvH4_3g43240
		FvH4_6g05542
		FvH4_5g31850
		FvH4_5g10800
		FvH4_4g24940
		FvH4_1g09750
		FvH4_5g30430
		FvH4_2g04631
		FvH4_4g24970
		FvH4_3g29920
		FvH4_4g10462
		FvH4_2g24840
		FvH4_4g14530
		FvH4_2g18940
		FvH4_2g32960
		FvH4_1g19404
		FvH4_3g19680
		FvH4_4g32100
		FvH4_4g30623
		FvH4_1g22660
		FvH4_1g28960
		FvH4_2g15510
		FvH4_5g12160
		FvH4_3g32860
		FvH4_4g13041
		FvH4_1g25241
		FvH4_6g49520
		FvH4_3g36870
		FvH4_6g01740
		FvH4_3g02560
		FvH4_6g31600
		FvH4_5g24056
		FvH4_4g29860
		FvH4_5g00190
		FvH4_4g11360
		FvH4_5g28860
		FvH4_2g16100
		FvH4_1g00900
		FvH4_5g39371
		FvH4_2g22910
		FvH4_6g20200
		FvH4_2g15980
		FvH4_5g19130
		FvH4_3g24960
		FvH4_5g29760
		FvH4_4g14630
		FvH4_6g39814
		FvH4_6g27070
		FvH4_3g29620
		FvH4_5g38883
		FvH4_1g05070
		FvH4_1g01010
		FvH4_3g39220
		FvH4_7g02770
		FvH4_7g05461
		FvH4_1g08090
		FvH4_2g10120
		FvH4_2g34370
		FvH4_2g05710
		FvH4_7g33280
		FvH4_2g32660
		FvH4_3g35231
		FvH4_3g25110
		FvH4_6g03480
		FvH4_2g27420
		FvH4_3g24470
		FvH4_3g31540
		FvH4_6g07600
		FvH4_5g15710
		FvH4_2g09120
		FvH4_6g49830
		FvH4_1g05391
		FvH4_7g24660
		FvH4_6g37043
		FvH4_6g00041
		FvH4_5g05530
		FvH4_2g38810
		FvH4_1g29450
		FvH4_6g43870
		FvH4_1g00346
		FvH4_5g15490
		FvH4_2g16170
		FvH4_6g22680
		FvH4_4g18461
		FvH4_2g39240
		FvH4_5g10160
		FvH4_4g02530
		FvH4_3g27201
		FvH4_2g10162
		FvH4_6g39930
		FvH4_5g28440
		FvH4_7g18820
		FvH4_6g31941
		FvH4_6g25501
		FvH4_2g33570
		FvH4_4g08371
		FvH4_4g08940
		FvH4_1g00780
		FvH4_5g21940
		FvH4_3g29142
		FvH4_6g10830
		FvH4_7g09810
		FvH4_7g21670
		FvH4_2g07271
		FvH4_2g30930
		FvH4_2g14550
		FvH4_2g36040
		FvH4_1g15030
		FvH4_3g11501
		FvH4_6g08080
		FvH4_5g37211
		FvH4_3g41702
		FvH4_7g25850
		FvH4_7g04481
		FvH4_3g42450
		FvH4_4g11430
		FvH4_4g25440
		FvH4_5g29140
		FvH4_5g19650
		FvH4_5g04070
		FvH4_6g25360
		FvH4_2g02050
		FvH4_5g27942
		FvH4_5g08560
		FvH4_4g03760
		FvH4_7g23770
		FvH4_3g00180
		FvH4_2g21543
		FvH4_4g18202
		FvH4_5g04060
		FvH4_4g07690
		FvH4_7g20420
		FvH4_1g24541
		FvH4_7g17830
		FvH4_2g25302
		FvH4_7g00320
		FvH4_3g22272
		FvH4_7g18421
		FvH4_3g32730
		FvH4_3g33131
		FvH4_5g34131
		FvH4_2g17010
		FvH4_3g28270
		FvH4_5g29850
		FvH4_3g12940
		FvH4_5g34560
		FvH4_6g51470
		FvH4_3g27700
		FvH4_5g19590
		FvH4_2g28711
		FvH4_5g18810
		FvH4_3g25431
		FvH4_1g16390
		FvH4_7g31190
		FvH4_5g05900
		FvH4_1g10900
		FvH4_1g27340
		FvH4_6g52820
		FvH4_3g45320
		FvH4_3g28640
		FvH4_7g14830
		FvH4_3g33531
		FvH4_6g23281
		FvH4_5g29941
		FvH4_6g35030
		FvH4_7g01060
		FvH4_7g08870
		FvH4_6g06970
		FvH4_3g06660
		FvH4_1g25000
		FvH4_6g01950
		FvH4_2g00861
		FvH4_4g11392
		FvH4_3g02550
		FvH4_4g06000
		FvH4_3g00891
		FvH4_6g09920
		FvH4_3g33970
		FvH4_6g42910
		FvH4_3g43990
		FvH4_6g15981
		FvH4_5g20870
		FvH4_3g26704
		FvH4_3g07600
		FvH4_7g07650
		FvH4_6g30412
		FvH4_6g38130
		FvH4_6g08070
		FvH4_7g16732
[truncated: 5,357 more rows]

## Sheet: FC 1.5 common DEDMGs
Sheet name	common DEDMGs
Description	Summary and overlap between differentially expressed differentially methylated genes (DEDMG´s) in ecotypes (with fold change > 1.5)
Table showing total numbers and overlapping DEDMGs in ecotypes with fold change over 1.5.
ES12	ICE2	IT4	NOR2	Category	Number of Gene	Gene ID	BLAST
§	§	§	§	ES12 ICE2 IT4 NOR2	4	FvH4_3g20440	PREDICTED: uncharacterized protein LOC101301840 [Fragaria vesca subsp. vesca]
§	§	§	§			FvH4_5g10280	AT1G47710.1 | Serine protease inhibitor (SERPIN) family protein | Chr1:17558271-17560061 FORWARD LENGTH=391 | 201606; PREDICTED: nuclear pore complex protein Nup214-like isoform X1 [Fragaria vesca subsp. vesca]; sp|Q9S7T8|SPZX_ARATH Serpin-ZX OS=Arabidopsis thaliana OX=3702 GN=At1g47710 PE=1 SV=1; tr|A0A2P6P4E6|A0A2P6P4E6_ROSCH Putative Serpin family protein OS=Rosa chinensis OX=74649 GN=RchiOBHm…
§	§	§	§			FvH4_3g45490	AT5G19780.1 | tubulin alpha-5 | Chr5:6687212-6688926 FORWARD LENGTH=450 | 201606; PREDICTED: tubulin alpha-3 chain isoform X1 [Fragaria vesca subsp. vesca]; sp|P28752|TBA1_ORYSJ Tubulin alpha-1 chain OS=Oryza sativa subsp. japonica OX=39947 GN=TUBA1 PE=1 SV=1; tr|A0A2P6QNL1|A0A2P6QNL1_ROSCH Tubulin alpha chain OS=Rosa chinensis OX=74649 GN=RchiOBHm_Chr5g0083281 PE=3 SV=1
§	§	§	§			FvH4_4g02480	AT3G01680.1 | sieve element occlusion amino-terminus protein | Chr3:252033-255246 FORWARD LENGTH=740 | 201606; PREDICTED: uncharacterized protein LOC101298363 [Fragaria vesca subsp. vesca]; sp|Q9SS87|SEOB_ARATH Protein SIEVE ELEMENT OCCLUSION B OS=Arabidopsis thaliana OX=3702 GN=SEOB PE=1 SV=1; tr|A0A2P6QQ37|A0A2P6QQ37_ROSCH Putative thioredoxin-like, sieve element occlusion OS=Rosa chinensis OX=…
§	§	§		ES12 ICE2 IT4	4	FvH4_4g10367	AT2G13450.1 | Ta11-like non-LTR retrotransposon | Chr2:5598739-5599923 REVERSE LENGTH=394 | 201606; PREDICTED: uncharacterized protein LOC101315302 [Fragaria vesca subsp. vesca]; tr|A0A2P6Q3F4|A0A2P6Q3F4_ROSCH Putative transcription factor interactor and regulator CCHC(Zn) family OS=Rosa chinensis OX=74649 GN=RchiOBHm_Chr5g0005991 PE=4 SV=1
§	§	§				FvH4_3g43850	AT4G27190.1 | NB-ARC domain-containing disease resistance protein | Chr4:13620977-13623934 REVERSE LENGTH=985 | 201606; PREDICTED: probable disease resistance protein At4g27220 isoform X1 [Fragaria vesca subsp. vesca] &gt;gi|764565705|ref|XP_011461857.1| PREDICTED: probable disease resistance protein At4g27220 isoform X1 [Fragaria vesca subsp. vesca] &gt;gi|764565709|ref|XP_011461858.1| PREDICTED…
§	§	§				FvH4_2g40780	AT4G31985.1 | Ribosomal protein L39 family protein | Chr4:15469931-15470366 FORWARD LENGTH=51 | 201606; sp|P51424|RL391_ARATH 60S ribosomal protein L39-1 OS=Arabidopsis thaliana OX=3702 GN=RPL39A PE=3 SV=2; tr|A0A1R3J7F3|A0A1R3J7F3_9ROSI Ribosomal protein L39e OS=Corchorus olitorius OX=93759 GN=COLO4_18929 PE=3 SV=1; uncharacterized protein LOC111462968 [Cucurbita moschata]
§	§	§				FvH4_3g09190	AT4G30930.1 | Ribosomal protein L21 | Chr4:15050170-15051630 REVERSE LENGTH=270 | 201606; PREDICTED: 50S ribosomal protein L21, mitochondrial [Fragaria vesca subsp. vesca]; sp|Q8L9A0|RM21_ARATH 50S ribosomal protein L21, mitochondrial OS=Arabidopsis thaliana OX=3702 GN=RPL21M PE=2 SV=1; tr|A0A2P6Q464|A0A2P6Q464_ROSCH Putative ribosomal protein L21 OS=Rosa chinensis OX=74649 GN=RchiOBHm_Chr5g00084…
§	§		§	ES12 ICE2 NOR2	11	FvH4_6g25541	PREDICTED: uncharacterized protein LOC105349729 isoform X2 [Fragaria vesca subsp. vesca]
§	§		§			FvH4_7g25860	AT2G40610.1 | expansin A8 | Chr2:16949121-16950472 REVERSE LENGTH=253 | 201606; PREDICTED: expansin-A10 [Fragaria vesca subsp. vesca] &gt;gi|6646885|gb|AAF21101.1|AF159563_1 expansin [Fragaria x ananassa]; sp|O22874|EXPA8_ARATH Expansin-A8 OS=Arabidopsis thaliana OX=3702 GN=EXPA8 PE=2 SV=1; tr|Q9SBT1|Q9SBT1_FRAAN Expansin OS=Fragaria ananassa OX=3747 GN=Exp2 PE=2 SV=1
§	§		§			FvH4_6g13360	AT5G02160.1 | transmembrane protein | Chr5:426392-427024 FORWARD LENGTH=129 | 201606; PREDICTED: uncharacterized protein LOC101305773 [Fragaria vesca subsp. vesca]; tr|A0A2P6R9X2|A0A2P6R9X2_ROSCH Putative Heat shock protein DnaJ, cysteine-rich OS=Rosa chinensis OX=74649 GN=RchiOBHm_Chr3g0466241 PE=4 SV=1
§	§		§			FvH4_1g30202	0
§	§		§			FvH4_4g29190	AT2G03890.1 | phosphoinositide 4-kinase gamma 7 | Chr2:1186199-1188151 FORWARD LENGTH=650 | 201606; PREDICTED: phosphatidylinositol 4-kinase gamma 7-like [Fragaria vesca subsp. vesca]; sp|Q9SI52|P4KG7_ARATH Phosphatidylinositol 4-kinase gamma 7 OS=Arabidopsis thaliana OX=3702 GN=PI4KG7 PE=1 SV=2; tr|A0A2P6R288|A0A2P6R288_ROSCH Putative 1-phosphatidylinositol 4-kinase OS=Rosa chinensis OX=74649 GN…
§	§		§			FvH4_5g01270	AT2G42010.1 | phospholipase D beta 1 | Chr2:17533018-17537990 REVERSE LENGTH=1083 | 201606; PREDICTED: phospholipase D gamma 1-like isoform X2 [Fragaria vesca subsp. vesca]; sp|P93733|PLDB1_ARATH Phospholipase D beta 1 OS=Arabidopsis thaliana OX=3702 GN=PLDBETA1 PE=1 SV=4; tr|A0A118JX51|A0A118JX51_CYNCS Uncharacterized protein OS=Cynara cardunculus var. scolymus OX=59895 GN=Ccrd_002482 PE=4 SV=1
§	§		§			FvH4_5g03060	AT4G25740.1 | RNA binding Plectin/S10 domain-containing protein | Chr4:13107488-13108751 REVERSE LENGTH=177 | 201606; PREDICTED: 40S ribosomal protein S10 [Fragaria vesca subsp. vesca]; sp|P0DKK9|RS10B_ORYSJ 40S ribosomal protein S10-2 OS=Oryza sativa subsp. japonica OX=39947 GN=RPS10-2 PE=2 SV=1; tr|A0A2N9IRY6|A0A2N9IRY6_FAGSY Uncharacterized protein OS=Fagus sylvatica OX=28930 GN=FSB_LOCUS54832…
§	§		§			FvH4_3g43191	0
§	§		§			FvH4_3g30620	AT2G28190.1 | copper/zinc superoxide dismutase 2 | Chr2:12014548-12016303 FORWARD LENGTH=216 | 201606; PREDICTED: superoxide dismutase [Cu-Zn], chloroplastic [Fragaria vesca subsp. vesca]; sp|O65199|SODCP_VITVI Superoxide dismutase [Cu-Zn], chloroplastic OS=Vitis vinifera OX=29760 GN=SODCP PE=2 SV=1; tr|H9TEU1|H9TEU1_PRUPE Superoxide dismutase [Cu-Zn] OS=Prunus persica OX=3760 GN=CSD-b PE=2 SV=1
§	§		§			FvH4_6g21790	AT2G06105.1 | aspartyl protease gag-polyprotein | Chr2:2395013-2398395 FORWARD LENGTH=390 | 201606; tr|A0A2P6QMU0|A0A2P6QMU0_ROSCH Uncharacterized protein OS=Rosa chinensis OX=74649 GN=RchiOBHm_Chr5g0080601 PE=4 SV=1; uncharacterized protein LOC112202653 [Rosa chinensis]
§	§		§			FvH4_6g06050	0
§		§	§	ES12 IT4 NOR2	4	FvH4_1g01440	tr|M0T0W0|M0T0W0_MUSAM Uncharacterized protein OS=Musa acuminata subsp. malaccensis OX=214687 PE=4 SV=1
§		§	§			FvH4_5g00610	AT4G12290.1 | Copper amine oxidase family protein | Chr4:7304434-7306973 FORWARD LENGTH=741 | 201606; PREDICTED: primary amine oxidase-like [Fragaria vesca subsp. vesca]; sp|Q8H1H9|AMO_ARATH Primary amine oxidase OS=Arabidopsis thaliana OX=3702 GN=At1g62810 PE=2 SV=1; tr|A0A2P6P7Y5|A0A2P6P7Y5_ROSCH Amine oxidase OS=Rosa chinensis OX=74649 GN=RchiOBHm_Chr7g0201661 PE=3 SV=1
§		§	§			FvH4_1g30480	AT1G01790.2 | K+ efflux antiporter 1 | Chr1:284781-290869 FORWARD LENGTH=1193 | 201606; PREDICTED: K(+) efflux antiporter 1, chloroplastic-like [Fragaria vesca subsp. vesca]; sp|Q9ZTZ7|KEA1_ARATH K(+) efflux antiporter 1, chloroplastic OS=Arabidopsis thaliana OX=3702 GN=KEA1 PE=1 SV=2; tr|A0A2K3MEA3|A0A2K3MEA3_TRIPR K(+) efflux antiporter chloroplastic-like (Fragment) OS=Trifolium pratense OX=575…
§		§	§			FvH4_1g00210	AT1G05620.1 | uridine-ribohydrolase 2 | Chr1:1679286-1681527 FORWARD LENGTH=322 | 201606; PREDICTED: probable uridine nucleosidase 2 [Fragaria vesca subsp. vesca]; sp|Q8LAC4|URH2_ARATH Probable uridine nucleosidase 2 OS=Arabidopsis thaliana OX=3702 GN=URH2 PE=2 SV=1; tr|A0A2P6RHV4|A0A2P6RHV4_ROSCH Putative inosine nucleosidase OS=Rosa chinensis OX=74649 GN=RchiOBHm_Chr2g0084501 PE=4 SV=1
	§	§	§	ICE2 IT4 NOR2	7	FvH4_3g17260	AT3G14690.1 | cytochrome P450%2C family 72%2C subfamily A%2C polypeptide 15 | Chr3:4937410-4939310 FORWARD LENGTH=512 | 201606; PREDICTED: cytochrome P450 CYP72A219-like [Fragaria vesca subsp. vesca]; sp|H2DH21|C7A29_PANGI Cytochrome P450 CYP72A219 OS=Panax ginseng OX=4054 PE=2 SV=1; tr|A0A2P6Q9H9|A0A2P6Q9H9_ROSCH Putative secologanin synthase OS=Rosa chinensis OX=74649 GN=RchiOBHm_Chr5g0028821 P…
	§	§	§			FvH4_5g08480	AT3G48610.1 | non-specific phospholipase C6 | Chr3:18011653-18013959 REVERSE LENGTH=520 | 201606; PREDICTED: non-specific phospholipase C6 [Fragaria vesca subsp. vesca]; sp|Q8H965|NPC6_ARATH Non-specific phospholipase C6 OS=Arabidopsis thaliana OX=3702 GN=NPC6 PE=2 SV=1; tr|A0A2P6P4W1|A0A2P6P4W1_ROSCH Putative Acid phosphatase, AcpA OS=Rosa chinensis OX=74649 GN=RchiOBHm_Chr7g0189931 PE=4 SV=1
	§	§	§			FvH4_2g23320	AT4G09800.1 | S18 ribosomal protein | Chr4:6173818-6174963 FORWARD LENGTH=152 | 201606; PREDICTED: 40S ribosomal protein S18 [Fragaria vesca subsp. vesca] &gt;gi|1366027033|ref|XP_024165975.1| 40S ribosomal protein S18 [Rosa chinensis] &gt;gi|1358151605|gb|PRQ26084.1| putative ribosomal protein S13 [Rosa chinensis]; sp|P34788|RS18_ARATH 40S ribosomal protein S18 OS=Arabidopsis thaliana OX=3702 GN…
	§	§	§			FvH4_3g12210	AT4G15000.1 | Ribosomal L27e protein family | Chr4:8571896-8572303 FORWARD LENGTH=135 | 201606; PREDICTED: 60S ribosomal protein L27-3 [Fragaria vesca subsp. vesca]; sp|P51419|RL273_ARATH 60S ribosomal protein L27-3 OS=Arabidopsis thaliana OX=3702 GN=RPL27C PE=2 SV=2; tr|A0A2P6Q748|A0A2P6Q748_ROSCH 60S ribosomal protein L27 OS=Rosa chinensis OX=74649 GN=RchiOBHm_Chr5g0019991 PE=3 SV=1
	§	§	§			FvH4_4g00380	AT4G15770.1 | RNA binding protein | Chr4:8978060-8978623 FORWARD LENGTH=187 | 201606; PREDICTED: 60S ribosome subunit biogenesis protein NIP7 homolog [Fragaria vesca subsp. vesca] &gt;gi|764570150|ref|XP_011462516.1| PREDICTED: 60S ribosome subunit biogenesis protein NIP7 homolog [Fragaria vesca subsp. vesca] &gt;gi|764570154|ref|XP_011462517.1| PREDICTED: 60S ribosome subunit biogenesis protein …
	§	§	§			FvH4_2g00672	AT2G13600.1 | Pentatricopeptide repeat (PPR) superfamily protein | Chr2:5671493-5673586 FORWARD LENGTH=697 | 201606; PREDICTED: pentatricopeptide repeat-containing protein At2g13600-like [Fragaria vesca subsp. vesca] &gt;gi|764544504|ref|XP_011459407.1| PREDICTED: pentatricopeptide repeat-containing protein At2g13600-like [Fragaria vesca subsp. vesca] &gt;gi|764544508|ref|XP_004293115.2| PREDICTE…
	§	§	§			FvH4_3g36500	AT5G59420.1 | OSBP(oxysterol binding protein)-related protein 3C | Chr5:23961731-23964623 FORWARD LENGTH=457 | 201606; PREDICTED: oxysterol-binding protein-related protein 3C [Fragaria vesca subsp. vesca]; sp|Q93Y40|ORP3C_ARATH Oxysterol-binding protein-related protein 3C OS=Arabidopsis thaliana OX=3702 GN=ORP3C PE=2 SV=1; tr|A0A2P6QIX3|A0A2P6QIX3_ROSCH Putative oxysterol-binding protein OS=Rosa …
§	§			ES12 ICE2	25	FvH4_4g09010	PREDICTED: uncharacterized protein LOC105351030 isoform X1 [Fragaria vesca subsp. vesca]
§	§					FvH4_2g26680	AT4G08280.3 | Thioredoxin superfamily protein | Chr4:5230321-5231196 FORWARD LENGTH=134 | 201606; PREDICTED: uncharacterized protein LOC101300688 [Fragaria vesca subsp. vesca]; tr|A0A2P6PX60|A0A2P6PX60_ROSCH Glutaredoxin-like protein OS=Rosa chinensis OX=74649 GN=RchiOBHm_Chr6g0295521 PE=3 SV=1
§	§					FvH4_6g38810	AT1G31300.3 | TRAM%2C LAG1 and CLN8 (TLC) lipid-sensing domain containing protein | Chr1:11194308-11195955 FORWARD LENGTH=278 | 201606; PREDICTED: transmembrane protein 56-like [Fragaria vesca subsp. vesca]; sp|Q6PGS5|TM56B_XENLA Transmembrane protein 56-B OS=Xenopus laevis OX=8355 GN=tmem56-b PE=2 SV=1; tr|A0A2P6S0I0|A0A2P6S0I0_ROSCH Putative TRAM/LAG1/CLN8 domain-containing protein OS=Rosa chin…
§	§					FvH4_5g14990	AT1G26880.1 | Ribosomal protein L34e superfamily protein | Chr1:9315640-9316681 REVERSE LENGTH=120 | 201606; PREDICTED: 60S ribosomal protein L34 [Fragaria vesca subsp. vesca] &gt;gi|1366046689|ref|XP_024173179.1| 60S ribosomal protein L34-like [Rosa chinensis] &gt;gi|1358141692|gb|PRQ16172.1| putative ribosomal protein L34Ae [Rosa chinensis]; sp|P40590|RL34_PEA 60S ribosomal protein L34 OS=Pisum…
§	§					FvH4_5g09180	AT3G48850.1 | phosphate transporter 3%3B2 | Chr3:18114759-18116420 REVERSE LENGTH=363 | 201606; PREDICTED: mitochondrial phosphate carrier protein 2, mitochondrial [Fragaria vesca subsp. vesca]; sp|Q9M2Z8|MPCP2_ARATH Mitochondrial phosphate carrier protein 2, mitochondrial OS=Arabidopsis thaliana OX=3702 GN=MPT2 PE=2 SV=1; tr|A0A2P6P4M9|A0A2P6P4M9_ROSCH Putative mitochondrial carrier domain-conta…
§	§					FvH4_2g23260	AT1G03110.1 | Transducin/WD40 repeat-like superfamily protein | Chr1:749359-751796 FORWARD LENGTH=427 | 201606; PREDICTED: tRNA (guanine-N(7)-)-methyltransferase non-catalytic subunit wdr4 [Fragaria vesca subsp. vesca]; sp|Q54UI3|WDR4_DICDI tRNA (guanine-N(7)-)-methyltransferase non-catalytic subunit wdr4 OS=Dictyostelium discoideum OX=44689 GN=wdr4 PE=3 SV=1; tr|A0A2P6PVW8|A0A2P6PVW8_ROSCH tRNA …
§	§					FvH4_6g39860	AT3G14470.2 | NB-ARC domain-containing disease resistance protein | Chr3:4857940-4861104 FORWARD LENGTH=1054 | 201606; PREDICTED: putative disease resistance RPP13-like protein 1 isoform X1 [Fragaria vesca subsp. vesca] &gt;gi|764612061|ref|XP_011467655.1| PREDICTED: putative disease resistance RPP13-like protein 1 isoform X1 [Fragaria vesca subsp. vesca] &gt;gi|764612066|ref|XP_011467656.1| PRED…
§	§					FvH4_7g28160	AT3G22660.1 | rRNA processing protein-like protein | Chr3:8016237-8017118 REVERSE LENGTH=293 | 201606; PREDICTED: probable rRNA-processing protein EBP2 homolog [Fragaria vesca subsp. vesca]; sp|Q9LUJ5|EBP2_ARATH Probable rRNA-processing protein EBP2 homolog OS=Arabidopsis thaliana OX=3702 GN=EBP2 PE=1 SV=1; tr|A0A2P6SMH1|A0A2P6SMH1_ROSCH Putative eukaryotic rRNA processing OS=Rosa chinensis OX=74…
§	§					FvH4_3g02800	AT4G05200.1 | cysteine-rich RLK (RECEPTOR-like protein kinase) 25 | Chr4:2679793-2682309 REVERSE LENGTH=675 | 201606; cysteine-rich receptor-like protein kinase 25 [Rosa chinensis] &gt;gi|1358154072|gb|PRQ28550.1| putative protein kinase RLK-Pelle-DLSV family [Rosa chinensis]; sp|Q9M0X5|CRK25_ARATH Cysteine-rich receptor-like protein kinase 25 OS=Arabidopsis thaliana OX=3702 GN=CRK25 PE=3 SV=1; t…
§	§					FvH4_2g17330	AT5G36930.3 | Disease resistance protein (TIR-NBS-LRR class) family | Chr5:14568141-14571907 REVERSE LENGTH=1125 | 201606; PREDICTED: TMV resistance protein N-like [Fragaria vesca subsp. vesca]; sp|Q40392|TMVRN_NICGU TMV resistance protein N OS=Nicotiana glutinosa OX=35889 GN=N PE=1 SV=1; tr|A0A251MZX4|A0A251MZX4_PRUPE Uncharacterized protein OS=Prunus persica OX=3760 GN=PRUPE_8G184900 PE=4 SV=1
§	§					FvH4_2g21240	AT1G15000.1 | serine carboxypeptidase-like 50 | Chr1:5168613-5169947 FORWARD LENGTH=444 | 201606; PREDICTED: serine carboxypeptidase-like 50 [Fragaria vesca subsp. vesca]; sp|Q9M9Q6|SCP50_ARATH Serine carboxypeptidase-like 50 OS=Arabidopsis thaliana OX=3702 GN=SCPL50 PE=2 SV=1; tr|A0A2P6PV57|A0A2P6PV57_ROSCH Carboxypeptidase OS=Rosa chinensis OX=74649 GN=RchiOBHm_Chr6g0287751 PE=3 SV=1
§	§					FvH4_6g25711	putative tetratricopeptide-like helical domain-containing protein [Rosa chinensis]; tr|A0A2P6RSC9|A0A2P6RSC9_ROSCH Putative tetratricopeptide-like helical domain-containing protein OS=Rosa chinensis OX=74649 GN=RchiOBHm_Chr2g0120671 PE=4 SV=1
§	§					FvH4_3g39950	AT5G58410.2 | HEAT/U-box domain-containing protein | Chr5:23609663-23617343 FORWARD LENGTH=1860 | 201606; PREDICTED: E3 ubiquitin-protein ligase listerin [Fragaria vesca subsp. vesca]; sp|Q9FGI1|LTN1_ARATH E3 ubiquitin-protein ligase listerin OS=Arabidopsis thaliana OX=3702 GN=At5g58410 PE=3 SV=1; tr|A0A2P6QKJ2|A0A2P6QKJ2_ROSCH Putative transcription factor C2H2 family OS=Rosa chinensis OX=74649 …
§	§					FvH4_5g06841	AT4G24790.5 | AAA-type ATPase family protein | Chr4:12778222-12781345 FORWARD LENGTH=857 | 201606; PREDICTED: protein STICHEL-like 2 [Fragaria vesca subsp. vesca]; sp|F4JRP8|STIL2_ARATH Protein STICHEL-like 2 OS=Arabidopsis thaliana OX=3702 GN=At4g24790 PE=3 SV=1; tr|A0A2P6P5C6|A0A2P6P5C6_ROSCH Putative DNA-directed DNA polymerase OS=Rosa chinensis OX=74649 GN=RchiOBHm_Chr7g0191751 PE=4 SV=1
§	§					FvH4_6g48920	AT5G39850.1 | Ribosomal protein S4 | Chr5:15950053-15951171 FORWARD LENGTH=197 | 201606; PREDICTED: 40S ribosomal protein S9-2 [Fragaria vesca subsp. vesca]; sp|Q9FLF0|RS92_ARATH 40S ribosomal protein S9-2 OS=Arabidopsis thaliana OX=3702 GN=RPS9C PE=1 SV=1; tr|A0A2P6S4N8|A0A2P6S4N8_ROSCH Putative ribosomal protein S4/S9 OS=Rosa chinensis OX=74649 GN=RchiOBHm_Chr2g0168731 PE=3 SV=1
§	§					FvH4_7g23160	AT5G02070.1 | Protein kinase family protein | Chr5:405895-408220 REVERSE LENGTH=657 | 201606; PREDICTED: wall-associated receptor kinase-like 20 [Fragaria vesca subsp. vesca]; sp|Q9LZM4|WAKLQ_ARATH Wall-associated receptor kinase-like 20 OS=Arabidopsis thaliana OX=3702 GN=WAKL20 PE=2 SV=1; tr|A0A2P6SKS6|A0A2P6SKS6_ROSCH Uncharacterized protein OS=Rosa chinensis OX=74649 GN=RchiOBHm_Chr1g0368501 P…
§	§					FvH4_2g00050	0
§	§					FvH4_6g15470	AT3G09720.2 | P-loop containing nucleoside triphosphate hydrolases superfamily protein | Chr3:2980483-2983268 REVERSE LENGTH=541 | 201606; PREDICTED: DEAD-box ATP-dependent RNA helicase 57 [Fragaria vesca subsp. vesca]; sp|Q84TG1|RH57_ARATH DEAD-box ATP-dependent RNA helicase 57 OS=Arabidopsis thaliana OX=3702 GN=RH57 PE=2 SV=1; tr|A0A2P6RAN5|A0A2P6RAN5_ROSCH Putative RNA helicase OS=Rosa chinens…
§	§					FvH4_5g09190	AT4G25050.1 | acyl carrier protein 4 | Chr4:12870178-12871024 FORWARD LENGTH=137 | 201606; PREDICTED: acyl carrier protein 1, chloroplastic-like [Fragaria vesca subsp. vesca]; sp|P93092|ACP1_CASGL Acyl carrier protein 1, chloroplastic OS=Casuarina glauca OX=3522 GN=ACP1 PE=2 SV=1; tr|A0A2P6P4L9|A0A2P6P4L9_ROSCH Acyl carrier protein OS=Rosa chinensis OX=74649 GN=RchiOBHm_Chr7g0188991 PE=3 SV=1
§	§					FvH4_1g16630	AT5G17680.2 | disease resistance protein (TIR-NBS-LRR class) | Chr5:5822999-5827153 FORWARD LENGTH=1295 | 201606; PREDICTED: TMV resistance protein N-like, partial [Fragaria vesca subsp. vesca]; sp|Q40392|TMVRN_NICGU TMV resistance protein N OS=Nicotiana glutinosa OX=35889 GN=N PE=1 SV=1; tr|A0A2P6RNP8|A0A2P6RNP8_ROSCH Putative toll-like receptor, P-loop containing nucleoside triphosphate hydrola…
§	§					FvH4_7g04900	PREDICTED: uncharacterized protein LOC101292446 [Fragaria vesca subsp. vesca]; tr|A0A2P6RT83|A0A2P6RT83_ROSCH Uncharacterized protein OS=Rosa chinensis OX=74649 GN=RchiOBHm_Chr2g0124211 PE=4 SV=1
§	§					FvH4_6g52780	AT5G40770.1 | prohibitin 3 | Chr5:16315589-16316621 REVERSE LENGTH=277 | 201606; PREDICTED: prohibitin-3, mitochondrial-like [Fragaria vesca subsp. vesca]; sp|O04331|PHB3_ARATH Prohibitin-3, mitochondrial OS=Arabidopsis thaliana OX=3702 GN=PHB3 PE=1 SV=1; tr|A0A2P6S655|A0A2P6S655_ROSCH Putative prohibitin, Band 7 domain-containing protein OS=Rosa chinensis OX=74649 GN=RchiOBHm_Chr2g0174411 PE=4 S…
§	§					FvH4_4g33510	AT5G19350.2 | RNA-binding (RRM/RBD/RNP motifs) family protein | Chr5:6518978-6521295 FORWARD LENGTH=421 | 201606; PREDICTED: uncharacterized protein LOC101303801 [Fragaria vesca subsp. vesca]; sp|Q9LEB3|RBP47_NICPL Polyadenylate-binding protein RBP47 OS=Nicotiana plumbaginifolia OX=4092 GN=RBP47 PE=1 SV=1; tr|A0A2P6R3N1|A0A2P6R3N1_ROSCH Putative nucleotide-binding alpha-beta plait domain-containi…
§	§					FvH4_7g12980	AT4G00770.1 | DUF4378 domain protein | Chr4:331195-333050 FORWARD LENGTH=440 | 201606; PREDICTED: uncharacterized protein LOC101297873 [Fragaria vesca subsp. vesca]; tr|A0A2P6SGN4|A0A2P6SGN4_ROSCH Uncharacterized protein OS=Rosa chinensis OX=74649 GN=RchiOBHm_Chr1g0352121 PE=4 SV=1
§	§					FvH4_2g26810	AT1G48200.1 | hypothetical protein | Chr1:17797070-17797852 REVERSE LENGTH=118 | 201606; PREDICTED: uncharacterized protein LOC101304345 [Fragaria vesca subsp. vesca]; tr|A0A2P6PX79|A0A2P6PX79_ROSCH Uncharacterized protein OS=Rosa chinensis OX=74649 GN=RchiOBHm_Chr6g0295671 PE=4 SV=1
§		§		ES12 IT4	19	FvH4_6g44870	AT2G20830.4 | folic acid binding / transferase | Chr2:8968370-8969798 REVERSE LENGTH=297 | 201606; PREDICTED: formimidoyltransferase-cyclodeaminase-like isoform X1 [Fragaria vesca subsp. vesca]; sp|O88618|FTCD_RAT Formimidoyltransferase-cyclodeaminase OS=Rattus norvegicus OX=10116 GN=Ftcd PE=1 SV=4; tr|M5WXD0|M5WXD0_PRUPE Uncharacterized protein OS=Prunus persica OX=3760 GN=PRUPE_3G232700 PE=4 SV…
§		§				FvH4_7g07430	AT5G49910.1 | chloroplast heat shock protein 70-2 | Chr5:20303470-20306295 FORWARD LENGTH=718 | 201606; PREDICTED: stromal 70 kDa heat shock-related protein, chloroplastic-like [Fragaria vesca subsp. vesca]; sp|Q02028|HSP7S_PEA Stromal 70 kDa heat shock-related protein, chloroplastic OS=Pisum sativum OX=3888 GN=HSP70 PE=2 SV=1; tr|A0A2P6SDA5|A0A2P6SDA5_ROSCH Putative Heat shock protein 70 family …
§		§				FvH4_3g20820	PREDICTED: phytohormone-binding protein-like [Fragaria vesca subsp. vesca]; sp|G7J032|PHBP_MEDTR Phytohormone-binding protein OS=Medicago truncatula OX=3880 GN=MTR_3g055120 PE=1 SV=1; tr|M5WW21|M5WW21_PRUPE Uncharacterized protein OS=Prunus persica OX=3760 GN=PRUPE_4G188300 PE=4 SV=1
§		§				FvH4_5g23140	AT5G23570.3 | XS domain-containing protein / XS zinc finger domain-containing protein-like protein | Chr5:7943621-7945874 FORWARD LENGTH=625 | 201606; PREDICTED: protein SUPPRESSOR OF GENE SILENCING 3-like [Fragaria vesca subsp. vesca]; sp|Q9LDX1|SGS3_ARATH Protein SUPPRESSOR OF GENE SILENCING 3 OS=Arabidopsis thaliana OX=3702 GN=SGS3 PE=1 SV=1; tr|A0A2P6PAL1|A0A2P6PAL1_ROSCH Putative XS domain-c…
§		§				FvH4_5g10640	AT1G32780.1 | GroES-like zinc-binding dehydrogenase family protein | Chr1:11869977-11872595 REVERSE LENGTH=394 | 201606; PREDICTED: alcohol dehydrogenase-like 4 [Fragaria vesca subsp. vesca]; sp|A1L4Y2|ADHL3_ARATH Alcohol dehydrogenase-like 3 OS=Arabidopsis thaliana OX=3702 GN=At1g32780 PE=2 SV=1; tr|A0A2P6P471|A0A2P6P471_ROSCH Putative alcohol dehydrogenase OS=Rosa chinensis OX=74649 GN=RchiOBHm…
§		§				FvH4_2g21640	AT3G62730.1 | desiccation-like protein | Chr3:23208003-23209436 REVERSE LENGTH=317 | 201606; PREDICTED: desiccation-related protein PCC13-62-like [Fragaria vesca subsp. vesca]; sp|P22242|DRPE_CRAPL Desiccation-related protein PCC13-62 OS=Craterostigma plantagineum OX=4153 PE=2 SV=1; tr|A0A2P6PL63|A0A2P6PL63_ROSCH Uncharacterized protein OS=Rosa chinensis OX=74649 GN=RchiOBHm_Chr6g0252921 PE=4 SV=1
§		§				FvH4_3g27870	0
§		§				FvH4_5g13341	AT5G08130.7 | basic helix-loop-helix (bHLH) DNA-binding superfamily protein | Chr5:2606655-2609571 REVERSE LENGTH=528 | 201606; PREDICTED: transcription factor BIM1 [Fragaria vesca subsp. vesca]; sp|Q9LEZ3|BIM1_ARATH Transcription factor BIM1 OS=Arabidopsis thaliana OX=3702 GN=BIM1 PE=1 SV=2; tr|A0A2P6P387|A0A2P6P387_ROSCH Putative transcription factor bHLH family OS=Rosa chinensis OX=74649 GN=Rc…
§		§				FvH4_3g44140	AT1G51130.1 | Nse4%2C component of Smc5/6 DNA repair complex | Chr1:18939480-18941560 REVERSE LENGTH=403 | 201606; PREDICTED: non-structural maintenance of chromosomes element 4 homolog A-like [Fragaria vesca subsp. vesca]; sp|Q9C689|NSE4A_ARATH Non-structural maintenance of chromosomes element 4 homolog A OS=Arabidopsis thaliana OX=3702 GN=NSE4A PE=2 SV=1; tr|A0A2P6QMT4|A0A2P6QMT4_ROSCH Non-stru…
§		§				FvH4_6g17652	PREDICTED: uncharacterized protein LOC105352168 [Fragaria vesca subsp. vesca]; tr|A0A2I4HDT1|A0A2I4HDT1_JUGRE uncharacterized protein LOC109016349 OS=Juglans regia OX=51240 GN=LOC109016349 PE=4 SV=1
§		§				FvH4_2g39151	AT5G10980.1 | Histone superfamily protein | Chr5:3472591-3473349 REVERSE LENGTH=136 | 201606; histone H3.3 isoform X1 [Cucurbita maxima] &gt;gi|1333125528|ref|XP_023537221.1| histone H3.3 isoform X1 [Cucurbita pepo subsp. pepo]; sp|Q71H73|H33_VITVI Histone H3.3 OS=Vitis vinifera OX=29760 PE=2 SV=3; tr|A0A0D3AQT1|A0A0D3AQT1_BRAOL Uncharacterized protein OS=Brassica oleracea var. oleracea OX=109376…
§		§				FvH4_6g27060	AT3G58590.1 | Pentatricopeptide repeat (PPR) superfamily protein | Chr3:21666262-21668487 FORWARD LENGTH=741 | 201606; PREDICTED: pentatricopeptide repeat-containing protein At3g58590 isoform X1 [Fragaria vesca subsp. vesca] &gt;gi|764605105|ref|XP_011466944.1| PREDICTED: pentatricopeptide repeat-containing protein At3g58590 isoform X1 [Fragaria vesca subsp. vesca] &gt;gi|764605110|ref|XP_0043031…
§		§				FvH4_3g12070	AT5G22480.1 | ZPR1 zinc-finger domain protein | Chr5:7451643-7456168 REVERSE LENGTH=493 | 201606; PREDICTED: zinc finger protein ZPR1-like [Fragaria vesca subsp. vesca]; sp|P53303|ZPR1_YEAST Zinc finger protein ZPR1 OS=Saccharomyces cerevisiae (strain ATCC 204508 / S288c) OX=559292 GN=ZPR1 PE=1 SV=1; tr|A0A2P6Q730|A0A2P6Q730_ROSCH Putative Zinc finger, ZPR1-type OS=Rosa chinensis OX=74649 GN=Rchi…
§		§				FvH4_5g32110	AT5G02960.1 | Ribosomal protein S12/S23 family protein | Chr5:693280-694396 REVERSE LENGTH=142 | 201606; PREDICTED: 40S ribosomal protein S23 [Fragaria vesca subsp. vesca] &gt;gi|470127875|ref|XP_004299884.1| PREDICTED: 40S ribosomal protein S23 [Fragaria vesca subsp. vesca] &gt;gi|1173187|sp|P46297.1|RS23_FRAAN RecName: Full=40S ribosomal protein S23; AltName: Full=S12 &gt;gi|643074|gb|AAA79921.…
§		§				FvH4_4g34480	AT1G23750.1 | Nucleic acid-binding%2C OB-fold-like protein | Chr1:8400638-8401171 FORWARD LENGTH=137 | 201606; PREDICTED: uncharacterized protein At4g28440 [Fragaria vesca subsp. vesca]; sp|O49453|Y4844_ARATH Uncharacterized protein At4g28440 OS=Arabidopsis thaliana OX=3702 GN=At4g28440 PE=1 SV=1; tr|A0A2P6R3Y7|A0A2P6R3Y7_ROSCH Putative nucleic acid-binding protein OS=Rosa chinensis OX=74649 GN=R…
§		§				FvH4_2g04580	AT4G24220.1 | NAD(P)-binding Rossmann-fold superfamily protein | Chr4:12565219-12566474 FORWARD LENGTH=388 | 201606; PREDICTED: 3-oxo-Delta(4,5)-steroid 5-beta-reductase-like [Fragaria vesca subsp. vesca]; sp|Q6PQJ9|5BPOR_DIGLA 3-oxo-Delta(4,5)-steroid 5-beta-reductase OS=Digitalis lanata OX=49450 PE=1 SV=1; tr|A0A2P6PLJ0|A0A2P6PLJ0_ROSCH Putative 3-oxo-5-beta-steroid 4-dehydrogenase OS=Rosa chin…
§		§				FvH4_3g33091	AT2G01050.1 | zinc ion binding / nucleic acid binding protein | Chr2:68337-69884 REVERSE LENGTH=515 | 201606; PREDICTED: uncharacterized protein LOC105349398 [Fragaria vesca subsp. vesca]; sp|P0C2F6|RNHX1_ARATH Putative ribonuclease H protein At1g65750 OS=Arabidopsis thaliana OX=3702 GN=At1g65750 PE=3 SV=1; tr|A0A2P6RYU5|A0A2P6RYU5_ROSCH Putative transcription factor interactor and regulator CCHC…
§		§				FvH4_7g27950	AT4G25290.1 | DNA photolyase | Chr4:12941486-12944994 REVERSE LENGTH=692 | 201606; PREDICTED: uncharacterized protein LOC101314712 [Fragaria vesca subsp. vesca]; sp|Q9FFZ1|PPH_ARATH Pheophytinase, chloroplastic OS=Arabidopsis thaliana OX=3702 GN=PPH PE=1 SV=1; tr|A0A2P6SMF9|A0A2P6SMF9_ROSCH Putative chlorophyllase OS=Rosa chinensis OX=74649 GN=RchiOBHm_Chr1g0374901 PE=4 SV=1
§		§				FvH4_1g05690	AT5G08430.2 | SWIB/MDM2 and Plus-3 and GYF domain-containing protein | Chr5:2716974-2719176 FORWARD LENGTH=438 | 201606; PREDICTED: zinc finger CCCH domain-containing protein 44-like [Fragaria vesca subsp. vesca] &gt;gi|764508735|ref|XP_011459086.1| PREDICTED: zinc finger CCCH domain-containing protein 44-like [Fragaria vesca subsp. vesca]; sp|Q9FT92|Y5843_ARATH Uncharacterized protein At5g08430 …
§			§	ES12 NOR2	48	FvH4_2g35110	AT3G53920.1 | RNApolymerase sigma-subunit C | Chr3:19961041-19963820 REVERSE LENGTH=571 | 201606; PREDICTED: RNA polymerase sigma factor sigC [Fragaria vesca subsp. vesca]; sp|O24621|SIGC_ARATH RNA polymerase sigma factor sigC OS=Arabidopsis thaliana OX=3702 GN=SIGC PE=2 SV=1; tr|A0A2P6Q078|A0A2P6Q078_ROSCH Putative RNA polymerase sigma-70 like domain-containing protein OS=Rosa chinensis OX=74649…
§			§			FvH4_3g37450	AT5G52370.1 | 28S ribosomal S34 protein | Chr5:21260558-21261203 REVERSE LENGTH=142 | 201606; PREDICTED: uncharacterized protein LOC101301471 [Fragaria vesca subsp. vesca]; tr|A0A2P6QJF4|A0A2P6QJF4_ROSCH Putative mitochondrial 28S ribosomal protein S34 OS=Rosa chinensis OX=74649 GN=RchiOBHm_Chr5g0067341 PE=4 SV=1
§			§			FvH4_5g22170	AT1G74310.1 | heat shock protein 101 | Chr1:27936715-27939862 REVERSE LENGTH=911 | 201606; PREDICTED: chaperone protein ClpB1-like isoform X2 [Fragaria vesca subsp. vesca]; sp|Q6F2Y7|CLPB1_ORYSJ Chaperone protein ClpB1 OS=Oryza sativa subsp. japonica OX=39947 GN=CLPB1 PE=2 SV=1; tr|A0A2P6PA22|A0A2P6PA22_ROSCH Putative ClpA/B family, P-loop containing nucleoside triphosphate hydrolase OS=Rosa chin…
§			§			FvH4_3g06840	AT1G07650.1 | Leucine-rich repeat transmembrane protein kinase | Chr1:2359817-2366423 REVERSE LENGTH=1014 | 201606; PREDICTED: probable LRR receptor-like serine/threonine-protein kinase At1g07650 [Fragaria vesca subsp. vesca]; sp|C0LGE0|Y1765_ARATH Probable LRR receptor-like serine/threonine-protein kinase At1g07650 OS=Arabidopsis thaliana OX=3702 GN=At1g07650 PE=1 SV=1; tr|A0A2P6Q525|A0A2P6Q525_…
§			§			FvH4_5g18480	AT5G41010.1 | DNA directed RNA polymerase%2C 7 kDa subunit | Chr5:16424050-16424921 FORWARD LENGTH=51 | 201606; DNA-directed RNA polymerases II, IV and V subunit 12 [Rosa chinensis] &gt;gi|1358141288|gb|PRQ15768.1| putative RNA polymerase archaeal subunit P/eukaryotic subunit RPABC4 [Rosa chinensis]; sp|Q9FLM8|NRPBC_ARATH DNA-directed RNA polymerases II, IV and V subunit 12 OS=Arabidopsis thalian…
§			§			FvH4_6g10160	AT5G01820.1 | serine/threonine protein kinase 1 | Chr5:313423-314751 REVERSE LENGTH=442 | 201606; PREDICTED: CBL-interacting serine/threonine-protein kinase 14-like [Fragaria vesca subsp. vesca]; sp|Q9LZW4|CIPKE_ARATH CBL-interacting serine/threonine-protein kinase 14 OS=Arabidopsis thaliana OX=3702 GN=CIPK14 PE=1 SV=1; tr|A0A2P6R8I2|A0A2P6R8I2_ROSCH Non-specific serine/threonine protein kinase O…
§			§			FvH4_6g46320	AT3G02260.2 | auxin transport protein (BIG) | Chr3:431152-448489 REVERSE LENGTH=5077 | 201606; PREDICTED: auxin transport protein BIG [Fragaria vesca subsp. vesca]; sp|Q9SRU2|BIG_ARATH Auxin transport protein BIG OS=Arabidopsis thaliana OX=3702 GN=BIG PE=1 SV=2; tr|A0A2P6S3M8|A0A2P6S3M8_ROSCH Putative aminoacyltransferase, E1 ubiquitin-activating enzyme OS=Rosa chinensis OX=74649 GN=RchiOBHm_Chr2…
§			§			FvH4_7g09000	AT3G12580.1 | heat shock protein 70 | Chr3:3991487-3993689 REVERSE LENGTH=650 | 201606; PREDICTED: probable mediator of RNA polymerase II transcription subunit 37c [Fragaria vesca subsp. vesca]; sp|Q9LHA8|MD37C_ARATH Probable mediator of RNA polymerase II transcription subunit 37c OS=Arabidopsis thaliana OX=3702 GN=MED37C PE=1 SV=1; tr|A0A2P6SEJ1|A0A2P6SEJ1_ROSCH Putative Heat shock protein 70 fa…
§			§			FvH4_1g20430	AT5G65260.1 | RNA-binding (RRM/RBD/RNP motifs) family protein | Chr5:26080501-26082984 REVERSE LENGTH=220 | 201606; PREDICTED: polyadenylate-binding protein 2-like [Fragaria vesca subsp. vesca]; sp|Q9FJN9|PABN2_ARATH Polyadenylate-binding protein 2 OS=Arabidopsis thaliana OX=3702 GN=PABN2 PE=1 SV=1; tr|M5W001|M5W001_PRUPE Uncharacterized protein OS=Prunus persica OX=3760 GN=PRUPE_6G191400 PE=4 SV…
§			§			FvH4_5g14020	AT1G74310.1 | heat shock protein 101 | Chr1:27936715-27939862 REVERSE LENGTH=911 | 201606; PREDICTED: chaperone protein ClpB1 [Fragaria vesca subsp. vesca]; sp|P42730|CLPB1_ARATH Chaperone protein ClpB1 OS=Arabidopsis thaliana OX=3702 GN=CLPB1 PE=1 SV=2; tr|A0A2P6P331|A0A2P6P331_ROSCH Putative ClpA/B family, P-loop containing nucleoside triphosphate hydrolase OS=Rosa chinensis OX=74649 GN=RchiOBH…
§			§			FvH4_1g08920	AT4G35740.1 | DEAD/DEAH box RNA helicase family protein | Chr4:16936233-16940172 FORWARD LENGTH=713 | 201606; PREDICTED: ATP-dependent DNA helicase Q-like 3 isoform X1 [Fragaria vesca subsp. vesca]; sp|Q9FT72|RQL3_ARATH ATP-dependent DNA helicase Q-like 3 OS=Arabidopsis thaliana OX=3702 GN=RECQL3 PE=1 SV=1; tr|A0A2P6RKS2|A0A2P6RKS2_ROSCH ATP-dependent DNA helicase OS=Rosa chinensis OX=74649 GN=Rc…
§			§			FvH4_1g09890	AT4G29120.1 | 6-phosphogluconate dehydrogenase family protein | Chr4:14350861-14351865 FORWARD LENGTH=334 | 201606; PREDICTED: F-box/LRR-repeat protein At4g14096-like [Fragaria vesca subsp. vesca] &gt;gi|764511141|ref|XP_011461338.1| PREDICTED: F-box/LRR-repeat protein At4g14096-like [Fragaria vesca subsp. vesca] &gt;gi|764511146|ref|XP_011461340.1| PREDICTED: F-box/LRR-repeat protein At4g14096-l…
§			§			FvH4_2g15260	AT1G55200.4 | kinase with adenine nucleotide alpha hydrolases-like domain-containing protein | Chr1:20589309-20592049 REVERSE LENGTH=676 | 201606; PREDICTED: receptor-like cytosolic serine/threonine-protein kinase RBK2 [Fragaria vesca subsp. vesca]; sp|Q9CAL8|PEK13_ARATH Proline-rich receptor-like protein kinase PERK13 OS=Arabidopsis thaliana OX=3702 GN=PERK13 PE=1 SV=1; tr|A0A2P6PSM2|A0A2P6PSM2_…
§			§			FvH4_7g07940	AT3G57610.1 | adenylosuccinate synthase | Chr3:21334519-21336603 REVERSE LENGTH=490 | 201606; PREDICTED: LOW QUALITY PROTEIN: adenylosuccinate synthetase, chloroplastic-like [Fragaria vesca subsp. vesca]; sp|B9SL58|PURA2_RICCO Adenylosuccinate synthetase 2, chloroplastic OS=Ricinus communis OX=3988 GN=PURA2 PE=3 SV=1; tr|A0A2P6P1I5|A0A2P6P1I5_ROSCH Adenylosuccinate synthetase, chloroplastic OS=Ro…
§			§			FvH4_1g25480	AT5G63620.1 | GroES-like zinc-binding alcohol dehydrogenase family protein | Chr5:25466380-25468296 REVERSE LENGTH=427 | 201606; PREDICTED: S-(hydroxymethyl)glutathione dehydrogenase [Fragaria vesca subsp. vesca]; sp|A4YGN0|SUCD_METS5 Succinate-semialdehyde dehydrogenase (acetylating) OS=Metallosphaera sedula (strain ATCC 51363 / DSM 5348 / JCM 9185 / NBRC 15509 / TH2) OX=399549 GN=Msed_1424 PE=1…
§			§			FvH4_1g08970	AT1G23070.1 | organic solute transporter ostalpha protein (DUF300) | Chr1:8174011-8175758 REVERSE LENGTH=403 | 201606; PREDICTED: transmembrane protein 184C isoform X1 [Fragaria vesca subsp. vesca] &gt;gi|764510577|ref|XP_011460880.1| PREDICTED: transmembrane protein 184C isoform X2 [Fragaria vesca subsp. vesca]; sp|Q5BPZ5|LAZH2_ARATH Protein LAZ1 homolog 2 OS=Arabidopsis thaliana OX=3702 GN=At1g…
§			§			FvH4_3g30540	AT5G21140.1 | embryo defective 1379 | Chr5:7187416-7189521 REVERSE LENGTH=312 | 201606; PREDICTED: non-structural maintenance of chromosomes element 1 homolog [Fragaria vesca subsp. vesca]; sp|Q6PAF4|NSE1_XENLA Non-structural maintenance of chromosomes element 1 homolog OS=Xenopus laevis OX=8355 GN=nsmce1 PE=2 SV=1; tr|A0A2P6QGN8|A0A2P6QGN8_ROSCH Putative chromatin regulator PHD family OS=Rosa ch…
§			§			FvH4_2g20620	AT4G04890.2 | protodermal factor 2 | Chr4:2476970-2480090 REVERSE LENGTH=743 | 201606; PREDICTED: homeobox-leucine zipper protein MERISTEM L1-like isoform X1 [Fragaria vesca subsp. vesca]; sp|Q93V99|PDF2_ARATH Homeobox-leucine zipper protein PROTODERMAL FACTOR 2 OS=Arabidopsis thaliana OX=3702 GN=PDF2 PE=2 SV=1; tr|A0A2P6PUX8|A0A2P6PUX8_ROSCH Putative START domain-containing protein OS=Rosa chine…
§			§			FvH4_6g23770	AT3G55610.2 | delta 1-pyrroline-5-carboxylate synthase 2 | Chr3:20625005-20628989 REVERSE LENGTH=622 | 201606; PREDICTED: delta-1-pyrroline-5-carboxylate synthase-like isoform X3 [Fragaria vesca subsp. vesca]; sp|O65361|P5CS_MESCR Delta-1-pyrroline-5-carboxylate synthase OS=Mesembryanthemum crystallinum OX=3544 GN=P5CS PE=2 SV=1; tr|A0A2P6R9M5|A0A2P6R9M5_ROSCH Delta-1-pyrroline-5-carboxylate synt…
§			§			FvH4_3g29200	AT3G07050.1 | GTP-binding family protein | Chr3:2229602-2232279 REVERSE LENGTH=582 | 201606; PREDICTED: guanine nucleotide-binding protein-like NSN1 [Fragaria vesca subsp. vesca]; sp|Q9M8Z5|NSN1_ARATH Guanine nucleotide-binding protein-like NSN1 OS=Arabidopsis thaliana OX=3702 GN=NSN1 PE=1 SV=1; tr|A0A2P6PUG9|A0A2P6PUG9_ROSCH Putative GTP-binding protein, orthogonal bundle OS=Rosa chinensis OX=74…
§			§			FvH4_3g42660	AT4G26590.1 | oligopeptide transporter 5 | Chr4:13414134-13416850 REVERSE LENGTH=753 | 201606; PREDICTED: LOW QUALITY PROTEIN: oligopeptide transporter 1-like [Fragaria vesca subsp. vesca]; sp|Q9SUA4|OPT5_ARATH Oligopeptide transporter 5 OS=Arabidopsis thaliana OX=3702 GN=OPT5 PE=2 SV=1; tr|A0A2P6QLR2|A0A2P6QLR2_ROSCH Putative oligopeptide transporter, OPT superfamily OS=Rosa chinensis OX=74649 G…
§			§			FvH4_5g28690	AT1G71900.1 | magnesium transporter%2C putative (DUF803) | Chr1:27061754-27064053 FORWARD LENGTH=343 | 201606; PREDICTED: probable magnesium transporter NIPA4 [Fragaria vesca subsp. vesca]; sp|Q94AH3|NIPA4_ARATH Probable magnesium transporter NIPA4 OS=Arabidopsis thaliana OX=3702 GN=At1g71900 PE=2 SV=1; tr|A0A2P6PCX6|A0A2P6PCX6_ROSCH Probable magnesium transporter OS=Rosa chinensis OX=74649 GN=Rc…
§			§			FvH4_4g03280	PREDICTED: uncharacterized protein LOC105351276 [Fragaria vesca subsp. vesca]
§			§			FvH4_2g11090	AT5G65560.3 | Pentatricopeptide repeat (PPR) superfamily protein | Chr5:26201012-26203759 REVERSE LENGTH=915 | 201606; PREDICTED: pentatricopeptide repeat-containing protein At5g65560-like [Fragaria vesca subsp. vesca] &gt;gi|764530806|ref|XP_011458319.1| PREDICTED: pentatricopeptide repeat-containing protein At5g65560-like [Fragaria vesca subsp. vesca] &gt;gi|764530811|ref|XP_011458320.1| PREDIC…
§			§			FvH4_5g38130	AT1G36240.1 | Ribosomal protein L7Ae/L30e/S12e/Gadd45 family protein | Chr1:13614890-13616233 FORWARD LENGTH=112 | 201606; PREDICTED: 60S ribosomal protein L30 [Fragaria vesca subsp. vesca] &gt;gi|470129508|ref|XP_004300658.1| PREDICTED: 60S ribosomal protein L30 [Fragaria vesca subsp. vesca] &gt;gi|1366046388|ref|XP_024173090.1| 60S ribosomal protein L30-like [Rosa chinensis] &gt;gi|1358147042|g…
§			§			FvH4_6g02990	AT5G28830.1 | calcium-binding EF hand family protein | Chr5:10856801-10858394 FORWARD LENGTH=324 | 201606; PREDICTED: uncharacterized protein LOC101303717 [Fragaria vesca subsp. vesca]; tr|A0A2P6R5Z0|A0A2P6R5Z0_ROSCH Uncharacterized protein OS=Rosa chinensis OX=74649 GN=RchiOBHm_Chr3g0451171 PE=4 SV=1
§			§			FvH4_6g40340	AT1G72680.1 | cinnamyl-alcohol dehydrogenase | Chr1:27359346-27360876 REVERSE LENGTH=355 | 201606; PREDICTED: probable cinnamyl alcohol dehydrogenase 1 isoform X3 [Fragaria vesca subsp. vesca]; sp|Q9CAI3|CADH1_ARATH Probable cinnamyl alcohol dehydrogenase 1 OS=Arabidopsis thaliana OX=3702 GN=CAD1 PE=2 SV=1; tr|A0A2P6RY05|A0A2P6RY05_ROSCH Putative cinnamyl-alcohol dehydrogenase OS=Rosa chinensis O…
§			§			FvH4_2g39580	AT1G19600.1 | pfkB-like carbohydrate kinase family protein | Chr1:6779085-6780898 FORWARD LENGTH=355 | 201606; PREDICTED: probable fructokinase-5 isoform X2 [Fragaria vesca subsp. vesca]; sp|Q55480|YZ37_SYNY3 Uncharacterized sugar kinase slr0537 OS=Synechocystis sp. (strain PCC 6803 / Kazusa) OX=1111708 GN=slr0537 PE=3 SV=1; tr|A0A2P6PYS4|A0A2P6PYS4_ROSCH Putative 6-phosphofructokinase OS=Rosa ch…
§			§			FvH4_4g00611	AT3G24255.5 | RNA-directed DNA polymerase (reverse transcriptase)-related family protein | Chr3:8789309-8790907 FORWARD LENGTH=532 | 201606; PREDICTED: uncharacterized protein LOC104896266 [Beta vulgaris subsp. vulgaris]; sp|P08548|LIN1_NYCCO LINE-1 reverse transcriptase homolog OS=Nycticebus coucang OX=9470 PE=4 SV=1; tr|M5WRJ8|M5WRJ8_PRUPE Uncharacterized protein OS=Prunus persica OX=3760 GN=PR…
§			§			FvH4_7g33970	AT1G77170.1 | Tetratricopeptide repeat (TPR)-like superfamily protein | Chr1:28998133-28999536 REVERSE LENGTH=467 | 201606; PREDICTED: pentatricopeptide repeat-containing protein At1g77170 [Fragaria vesca subsp. vesca]; sp|Q3ECB8|PP128_ARATH Pentatricopeptide repeat-containing protein At1g77170, mitochondrial OS=Arabidopsis thaliana OX=3702 GN=PCMP-E21 PE=2 SV=1; tr|A0A2P6SPT1|A0A2P6SPT1_ROSCH Pu…
§			§			FvH4_7g03460	AT3G12600.1 | nudix hydrolase homolog 16 | Chr3:4004809-4005995 FORWARD LENGTH=180 | 201606; PREDICTED: nudix hydrolase 16, mitochondrial [Fragaria vesca subsp. vesca]; sp|Q9LHK1|NUD16_ARATH Nudix hydrolase 16, mitochondrial OS=Arabidopsis thaliana OX=3702 GN=NUDT16 PE=2 SV=1; tr|A0A2P6SA28|A0A2P6SA28_ROSCH Putative diadenosine hexaphosphate hydrolase (AMP-forming) OS=Rosa chinensis OX=74649 GN=R…
§			§			FvH4_6g49670	AT3G28460.1 | methyltransferase | Chr3:10672673-10674297 REVERSE LENGTH=314 | 201606; PREDICTED: uncharacterized protein LOC101304011 [Fragaria vesca subsp. vesca]; sp|O34331|YLBH_BACSU Putative rRNA methyltransferase YlbH OS=Bacillus subtilis (strain 168) OX=224308 GN=ylbH PE=3 SV=2; tr|A0A2P6S4X6|A0A2P6S4X6_ROSCH Putative 16S rRNA (Guanine(966)-N(2))-methyltransferase OS=Rosa chinensis OX=74649…
§			§			FvH4_7g01010	AT5G13450.1 | delta subunit of Mt ATP synthase | Chr5:4310558-4311941 REVERSE LENGTH=238 | 201606; PREDICTED: ATP synthase subunit O, mitochondrial [Fragaria vesca subsp. vesca]; sp|P22778|ATPO_IPOBA ATP synthase subunit O, mitochondrial OS=Ipomoea batatas OX=4120 PE=1 SV=1; tr|A0A2P6S7L0|A0A2P6S7L0_ROSCH Putative ATPase, OSCP/delta subunit, F1F0 ATP synthase OSCP/delta subunit domain-containing …
§			§			FvH4_5g01600	AT1G12740.1 | cytochrome P450%2C family 87%2C subfamily A%2C polypeptide 2 | Chr1:4342462-4344569 FORWARD LENGTH=472 | 201606; PREDICTED: cytochrome P450 87A3-like isoform X1 [Fragaria vesca subsp. vesca]; sp|Q7XU38|C87A3_ORYSJ Cytochrome P450 87A3 OS=Oryza sativa subsp. japonica OX=39947 GN=CYP87A3 PE=2 SV=3; tr|A0A251P5V1|A0A251P5V1_PRUPE Uncharacterized protein OS=Prunus persica OX=3760 GN=PRU…
§			§			FvH4_1g16590	AT5G67240.2 | small RNA degrading nuclease 3 | Chr5:26825062-26828098 REVERSE LENGTH=501 | 201606; PREDICTED: small RNA degrading nuclease 1 [Fragaria vesca subsp. vesca]; sp|Q8RXK2|SDN3_ARATH Small RNA degrading nuclease 3 OS=Arabidopsis thaliana OX=3702 GN=SDN3 PE=1 SV=1; tr|A0A2P6RNP5|A0A2P6RNP5_ROSCH Putative exoribonuclease II OS=Rosa chinensis OX=74649 GN=RchiOBHm_Chr2g0106501 PE=4 SV=1
§			§			FvH4_3g45750	AT1G55360.1 | tRNA-splicing ligase (DUF239) | Chr1:20666526-20668502 REVERSE LENGTH=422 | 201606; PREDICTED: uncharacterized protein LOC101315128 [Fragaria vesca subsp. vesca]; tr|A0A2P6QNQ7|A0A2P6QNQ7_ROSCH Putative neprosin OS=Rosa chinensis OX=74649 GN=RchiOBHm_Chr5g0083821 PE=4 SV=1
§			§			FvH4_6g02220	hypothetical protein RchiOBHm_Chr3g0449981 [Rosa chinensis]; tr|A0A2P6R5L9|A0A2P6R5L9_ROSCH Uncharacterized protein OS=Rosa chinensis OX=74649 GN=RchiOBHm_Chr3g0449981 PE=4 SV=1
§			§			FvH4_7g25090	AT5G58420.1 | Ribosomal protein S4 (RPS4A) family protein | Chr5:23619599-23620896 FORWARD LENGTH=262 | 201606; PREDICTED: 40S ribosomal protein S4-like [Fragaria vesca subsp. vesca]; sp|P46300|RS4_SOLTU 40S ribosomal protein S4 OS=Solanum tuberosum OX=4113 GN=RPS4 PE=2 SV=1; tr|A0A2P6SLE0|A0A2P6SLE0_ROSCH 40S ribosomal protein S4 OS=Rosa chinensis OX=74649 GN=RchiOBHm_Chr1g0370941 PE=3 SV=1
§			§			FvH4_2g25920	AT3G05590.1 | ribosomal protein L18 | Chr3:1621511-1622775 FORWARD LENGTH=187 | 201606; PREDICTED: 60S ribosomal protein L18-2 [Fragaria vesca subsp. vesca]; sp|P42791|RL182_ARATH 60S ribosomal protein L18-2 OS=Arabidopsis thaliana OX=3702 GN=RPL18B PE=1 SV=2; tr|A0A2P6PWU6|A0A2P6PWU6_ROSCH Putative ribosomal protein L18e OS=Rosa chinensis OX=74649 GN=RchiOBHm_Chr6g0294241 PE=4 SV=1
§			§			FvH4_7g28200	AT4G25360.2 | TRICHOME BIREFRINGENCE-LIKE 18 | Chr4:12970187-12972404 FORWARD LENGTH=533 | 201606; PREDICTED: protein trichome birefringence-like 18 [Fragaria vesca subsp. vesca]; sp|Q8VYS5|TBL18_ARATH Protein trichome birefringence-like 18 OS=Arabidopsis thaliana OX=3702 GN=TBL18 PE=2 SV=1; tr|A0A2P6SMK7|A0A2P6SMK7_ROSCH Putative PMR5 domain, PC-Esterase, protein trichome birefringence-like 17/1…
§			§			FvH4_1g09500	AT3G53690.1 | RING/U-box superfamily protein | Chr3:19898997-19900044 REVERSE LENGTH=320 | 201606; PREDICTED: E3 ubiquitin-protein ligase RNF144A-like [Fragaria vesca subsp. vesca]; sp|P50876|R144A_HUMAN E3 ubiquitin-protein ligase RNF144A OS=Homo sapiens OX=9606 GN=RNF144A PE=1 SV=2; tr|A0A2P6RL13|A0A2P6RL13_ROSCH RBR-type E3 ubiquitin transferase OS=Rosa chinensis OX=74649 GN=RchiOBHm_Chr2g0096…
§			§			FvH4_3g43860	AT4G27190.1 | NB-ARC domain-containing disease resistance protein | Chr4:13620977-13623934 REVERSE LENGTH=985 | 201606; PREDICTED: probable disease resistance protein At4g27220 [Fragaria vesca subsp. vesca]; sp|Q9T048|DRL27_ARATH Disease resistance protein At4g27190 OS=Arabidopsis thaliana OX=3702 GN=At4g27190 PE=2 SV=1; tr|A0A2P6QMJ0|A0A2P6QMJ0_ROSCH Putative toll-like receptor, P-loop containin…
§			§			FvH4_6g46450	AT5G15810.1 | tRNA (guanine(26)-N(2))-dimethyltransferase | Chr5:5158092-5161121 FORWARD LENGTH=593 | 201606; PREDICTED: probable tRNA (guanine(26)-N(2))-dimethyltransferase 1 [Fragaria vesca subsp. vesca]; sp|Q9LFU5|TRM1_ARATH Probable tRNA (guanine(26)-N(2))-dimethyltransferase 1 OS=Arabidopsis thaliana OX=3702 GN=At5g15810 PE=2 SV=3; tr|A0A2P6S3P2|A0A2P6S3P2_ROSCH tRNA (guanine(26)-N(2))-dimet…
§			§			FvH4_1g29740	AT1G22700.2 | Tetratricopeptide repeat (TPR)-like superfamily protein | Chr1:8028323-8029878 REVERSE LENGTH=296 | 201606; PREDICTED: uncharacterized protein ycf37 isoform X3 [Fragaria vesca subsp. vesca]; sp|B9DHG0|PYG7_ARATH Tetratricopeptide repeat domain-containing protein PYG7, chloroplastic OS=Arabidopsis thaliana OX=3702 GN=PYG7 PE=1 SV=1; tr|A0A2P6RHA9|A0A2P6RHA9_ROSCH Uncharacterized prot…
§			§			FvH4_6g40530	AT4G25330.1 | SAWADEE protein | Chr4:12957834-12958683 FORWARD LENGTH=229 | 201606; PREDICTED: uncharacterized protein LOC101310541 [Fragaria vesca subsp. vesca]; tr|A0A2P6QAX6|A0A2P6QAX6_ROSCH Putative SAWADEE domain-containing protein OS=Rosa chinensis OX=74649 GN=RchiOBHm_Chr5g0034301 PE=4 SV=1
§			§			FvH4_7g24170	AT2G40010.1 | Ribosomal protein L10 family protein | Chr2:16708578-16710448 REVERSE LENGTH=317 | 201606; PREDICTED: 60S acidic ribosomal protein P0 [Fragaria vesca subsp. vesca]; sp|O04204|RLA01_ARATH 60S acidic ribosomal protein P0-1 OS=Arabidopsis thaliana OX=3702 GN=RPP0A PE=1 SV=1; tr|A0A2P6SL27|A0A2P6SL27_ROSCH 60S acidic ribosomal protein P0 OS=Rosa chinensis OX=74649 GN=RchiOBHm_Chr1g03697…
§			§			FvH4_3g40340	AT3G56340.1 | Ribosomal protein S26e family protein | Chr3:20892309-20893343 REVERSE LENGTH=130 | 201606; PREDICTED: 40S ribosomal protein S26-3-like [Fragaria vesca subsp. vesca]; sp|Q9LYK9|RS263_ARATH 40S ribosomal protein S26-3 OS=Arabidopsis thaliana OX=3702 GN=RPS26C PE=2 SV=1; tr|A0A2P6QKR5|A0A2P6QKR5_ROSCH 40S ribosomal protein S26 OS=Rosa chinensis OX=74649 GN=RchiOBHm_Chr5g0072701 PE=3 S…
§			§			FvH4_2g25700	AT5G61770.3 | PETER PAN-like protein | Chr5:24815888-24817495 FORWARD LENGTH=346 | 201606; PREDICTED: peter Pan-like protein [Fragaria vesca subsp. vesca]; sp|Q9ASU7|PPAN_ARATH Peter Pan-like protein OS=Arabidopsis thaliana OX=3702 GN=PPAN PE=1 SV=1; tr|A0A2P6PWS5|A0A2P6PWS5_ROSCH Putative Brix domain-containing protein OS=Rosa chinensis OX=74649 GN=RchiOBHm_Chr6g0293981 PE=4 SV=1
	§	§		ICE2 IT4	14	FvH4_3g39201	AT5G65360.1 | Histone superfamily protein | Chr5:26120099-26120509 REVERSE LENGTH=136 | 201606; hypothetical protein CARUB_v10021660mg, partial [Capsella rubella]; sp|Q76MV0|H32_TOBAC Histone H3.2 OS=Nicotiana tabacum OX=4097 GN=B34 PE=1 SV=1; tr|R0IBZ4|R0IBZ4_9BRAS Uncharacterized protein (Fragment) OS=Capsella rubella OX=81985 GN=CARUB_v10021660mg PE=3 SV=1
	§	§				FvH4_3g11950	AT5G45110.1 | NPR1-like protein 3 | Chr5:18229319-18231334 FORWARD LENGTH=586 | 201606; PREDICTED: regulatory protein NPR3-like [Fragaria vesca subsp. vesca] &gt;gi|764554021|ref|XP_011460459.1| PREDICTED: regulatory protein NPR3-like [Fragaria vesca subsp. vesca]; sp|Q8L746|NPR3_ARATH Regulatory protein NPR3 OS=Arabidopsis thaliana OX=3702 GN=NPR3 PE=1 SV=1; tr|A0A2P6Q704|A0A2P6Q704_ROSCH Putati…
	§	§				FvH4_7g26540	AT5G07440.2 | glutamate dehydrogenase 2 | Chr5:2356153-2358012 FORWARD LENGTH=411 | 201606; PREDICTED: glutamate dehydrogenase 2 [Fragaria vesca subsp. vesca]; sp|Q38946|DHE2_ARATH Glutamate dehydrogenase 2 OS=Arabidopsis thaliana OX=3702 GN=GDH2 PE=1 SV=1; tr|A0A2P6SM19|A0A2P6SM19_ROSCH Glutamate dehydrogenase OS=Rosa chinensis OX=74649 GN=RchiOBHm_Chr1g0373211 PE=3 SV=1
	§	§				FvH4_7g25180	AT2G40330.1 | PYR1-like 6 | Chr2:16845177-16845824 REVERSE LENGTH=215 | 201606; PREDICTED: abscisic acid receptor PYL4 [Fragaria vesca subsp. vesca]; sp|Q8S8E3|PYL6_ARATH Abscisic acid receptor PYL6 OS=Arabidopsis thaliana OX=3702 GN=PYL6 PE=1 SV=1; tr|A0A2P6SLI1|A0A2P6SLI1_ROSCH Putative polyketide cyclase/dehydrase, START-like domain-containing protein OS=Rosa chinensis OX=74649 GN=RchiOBHm_Chr…
	§	§				FvH4_5g23940	AT4G25030.2 | Serine/Threonine-kinase | Chr4:12865336-12866638 FORWARD LENGTH=344 | 201606; PREDICTED: uncharacterized protein LOC101302456 [Fragaria vesca subsp. vesca]; tr|A0A2P6PAZ4|A0A2P6PAZ4_ROSCH Uncharacterized protein OS=Rosa chinensis OX=74649 GN=RchiOBHm_Chr7g0213371 PE=4 SV=1
	§	§				FvH4_7g30290	AT4G01290.2 | chorismate synthase | Chr4:538213-543282 REVERSE LENGTH=990 | 201606; PREDICTED: uncharacterized protein LOC101305230 isoform X1 [Fragaria vesca subsp. vesca]; tr|A0A2P6SN97|A0A2P6SN97_ROSCH Uncharacterized protein OS=Rosa chinensis OX=74649 GN=RchiOBHm_Chr1g0378421 PE=4 SV=1
	§	§				FvH4_7g03030	AT3G54450.1 | Major facilitator superfamily protein | Chr3:20158534-20161937 FORWARD LENGTH=555 | 201606; PREDICTED: protein NRT1/ PTR FAMILY 5.4-like [Fragaria vesca subsp. vesca]; sp|Q9M1I2|PTR46_ARATH Protein NRT1/ PTR FAMILY 5.4 OS=Arabidopsis thaliana OX=3702 GN=NPF5.4 PE=2 SV=1; tr|A0A2P6S9Q0|A0A2P6S9Q0_ROSCH Putative proton-dependent oligopeptide transporter family, major facilitator super…
	§	§				FvH4_1g29282	0
	§	§				FvH4_3g15640	AT1G56070.3 | Ribosomal protein S5/Elongation factor G/III/V family protein | Chr1:20968245-20971077 REVERSE LENGTH=843 | 201606; PREDICTED: elongation factor 2-like [Fragaria vesca subsp. vesca]; sp|Q9ASR1|EF2_ARATH Elongation factor 2 OS=Arabidopsis thaliana OX=3702 GN=LOS1 PE=1 SV=1; tr|I3UIH9|I3UIH9_PRUPE Translation elongation factor 2 OS=Prunus persica OX=3760 GN=TEF2 PE=2 SV=1
	§	§				FvH4_7g08890	AT4G27190.1 | NB-ARC domain-containing disease resistance protein | Chr4:13620977-13623934 REVERSE LENGTH=985 | 201606; PREDICTED: uncharacterized protein LOC101293939 [Fragaria vesca subsp. vesca]; sp|Q9T048|DRL27_ARATH Disease resistance protein At4g27190 OS=Arabidopsis thaliana OX=3702 GN=At4g27190 PE=2 SV=1; tr|A0A2P6QIK7|A0A2P6QIK7_ROSCH Putative nucleosome assembly protein (NAP) OS=Rosa chi…
	§	§				FvH4_2g38112	AT1G75900.1 | GDSL-like Lipase/Acylhydrolase superfamily protein | Chr1:28499179-28500943 FORWARD LENGTH=364 | 201606; PREDICTED: GDSL esterase/lipase EXL3-like [Fragaria vesca subsp. vesca]; sp|Q94CH6|EXL3_ARATH GDSL esterase/lipase EXL3 OS=Arabidopsis thaliana OX=3702 GN=EXL3 PE=2 SV=1; tr|A0A2P6PZ84|A0A2P6PZ84_ROSCH Putative triacylglycerol lipase OS=Rosa chinensis OX=74649 GN=RchiOBHm_Chr6g03…
	§	§				FvH4_5g34190	AT5G36930.3 | Disease resistance protein (TIR-NBS-LRR class) family | Chr5:14568141-14571907 REVERSE LENGTH=1125 | 201606; sp|Q40392|TMVRN_NICGU TMV resistance protein N OS=Nicotiana glutinosa OX=35889 GN=N PE=1 SV=1; TMV resistance protein N-like isoform X1 [Rosa chinensis]; tr|A0A2P6QVU8|A0A2P6QVU8_ROSCH Putative winged helix-turn-helix DNA-binding domain, toll-like receptor OS=Rosa chinensis O…
	§	§				FvH4_6g53420	AT3G27110.2 | Peptidase family M48 family protein | Chr3:9998006-9999892 FORWARD LENGTH=344 | 201606; PREDICTED: uncharacterized protein LOC101315174 [Fragaria vesca subsp. vesca]; tr|A0A314YYR2|A0A314YYR2_PRUYE Uncharacterized protein OS=Prunus yedoensis var. nudiflora OX=2094558 GN=Pyn_35413 PE=3 SV=1
	§	§				FvH4_5g28402	PREDICTED: protein TPX2-like [Fragaria vesca subsp. vesca]; tr|A0A2P6RU48|A0A2P6RU48_ROSCH Putative TPX2 central domain-containing protein OS=Rosa chinensis OX=74649 GN=RchiOBHm_Chr2g0127601 PE=4 SV=1
	§		§	ICE2 NOR2	33	FvH4_6g19050	AT5G23960.2 | terpene synthase 21 | Chr5:8092969-8095128 FORWARD LENGTH=545 | 201606; PREDICTED: (-)-alpha-pinene synthase-like [Fragaria vesca subsp. vesca]; sp|O23945|PINS_FRAVE (-)-alpha-pinene synthase OS=Fragaria vesca OX=57918 PE=1 SV=2; tr|A0A251PN09|A0A251PN09_PRUPE Uncharacterized protein OS=Prunus persica OX=3760 GN=PRUPE_4G194200 PE=3 SV=1
	§		§			FvH4_6g47330	AT1G28350.3 | Nucleotidylyl transferase superfamily protein | Chr1:9945003-9949577 FORWARD LENGTH=682 | 201606; putative tyrosine--tRNA ligase [Rosa chinensis]; sp|F4HWL4|SYYC2_ARATH Tyrosine--tRNA ligase 2, cytoplasmic OS=Arabidopsis thaliana OX=3702 GN=At1g28350 PE=1 SV=1; tr|A0A2P6S419|A0A2P6S419_ROSCH Putative tyrosine--tRNA ligase OS=Rosa chinensis OX=74649 GN=RchiOBHm_Chr2g0166361 PE=3 SV=1
	§		§			FvH4_4g21800	AT3G17609.2 | HY5-homolog | Chr3:6023971-6024585 FORWARD LENGTH=149 | 201606; PREDICTED: transcription factor HY5-like isoform X4 [Fragaria vesca subsp. vesca]; sp|Q8W191|HYH_ARATH Transcription factor HY5-like OS=Arabidopsis thaliana OX=3702 GN=HYH PE=1 SV=1; tr|A0A2P6QZT2|A0A2P6QZT2_ROSCH Putative transcription factor bZIP family OS=Rosa chinensis OX=74649 GN=RchiOBHm_Chr4g0428031 PE=4 SV=1
	§		§			FvH4_2g24370	AT3G63010.1 | alpha/beta-Hydrolases superfamily protein | Chr3:23289717-23290998 FORWARD LENGTH=358 | 201606; PREDICTED: gibberellin receptor GID1B-like [Fragaria vesca subsp. vesca]; sp|Q9LYC1|GID1B_ARATH Gibberellin receptor GID1B OS=Arabidopsis thaliana OX=3702 GN=GID1B PE=1 SV=1; tr|A0A2P6PWD4|A0A2P6PWD4_ROSCH Putative carboxylesterase OS=Rosa chinensis OX=74649 GN=RchiOBHm_Chr6g0292241 PE=4 …
	§		§			FvH4_7g01190	AT3G08010.1 | RNA binding protein | Chr3:2556046-2557426 FORWARD LENGTH=374 | 201606; PREDICTED: uncharacterized protein LOC101315382 isoform X2 [Fragaria vesca subsp. vesca]; sp|Q9SFB3|ATAB2_ARATH Protein TAB2 homolog, chloroplastic OS=Arabidopsis thaliana OX=3702 GN=ATAB2 PE=2 SV=1; tr|A0A2P6S7M7|A0A2P6S7M7_ROSCH Uncharacterized protein OS=Rosa chinensis OX=74649 GN=RchiOBHm_Chr1g0316521 PE=4 S…
	§		§			FvH4_2g15430	0
	§		§			FvH4_5g16020	AT5G11010.4 | Pre-mRNA cleavage complex II protein family | Chr5:3484176-3486067 FORWARD LENGTH=368 | 201606; PREDICTED: polynucleotide 5'-hydroxyl-kinase NOL9 [Fragaria vesca subsp. vesca]; sp|Q8VYP6|NOL9_ARATH Polynucleotide 5'-hydroxyl-kinase NOL9 OS=Arabidopsis thaliana OX=3702 GN=At5g11010 PE=2 SV=1; tr|A0A2P6P2A4|A0A2P6P2A4_ROSCH Putative P-loop containing nucleoside triphosphate hydrolase …
	§		§			FvH4_5g19230	AT4G17380.1 | MUTS-like protein 4 | Chr4:9708742-9714068 FORWARD LENGTH=792 | 201606; PREDICTED: DNA mismatch repair protein MSH4 [Fragaria vesca subsp. vesca]; sp|F4JP48|MSH4_ARATH DNA mismatch repair protein MSH4 OS=Arabidopsis thaliana OX=3702 GN=MSH4 PE=2 SV=1; tr|A0A2P6P8I8|A0A2P6P8I8_ROSCH Putative DNA mismatch repair protein MutS, type 1 OS=Rosa chinensis OX=74649 GN=RchiOBHm_Chr7g0203731 …
	§		§			FvH4_5g17790	AT1G73480.1 | alpha/beta-Hydrolases superfamily protein | Chr1:27629266-27632486 FORWARD LENGTH=463 | 201606; PREDICTED: monoglyceride lipase [Fragaria vesca subsp. vesca]; sp|A0QNZ7|MGLL_MYCS2 Monoacylglycerol lipase OS=Mycobacterium smegmatis (strain ATCC 700084 / mc(2)155) OX=246196 GN=MSMEG_0220 PE=1 SV=1; tr|A0A2P6P1P0|A0A2P6P1P0_ROSCH Putative acylglycerol lipase OS=Rosa chinensis OX=74649 …
	§		§			FvH4_3g39480	AT5G58420.1 | Ribosomal protein S4 (RPS4A) family protein | Chr5:23619599-23620896 FORWARD LENGTH=262 | 201606; PREDICTED: 40S ribosomal protein S4-3 [Fragaria vesca subsp. vesca]; sp|P46300|RS4_SOLTU 40S ribosomal protein S4 OS=Solanum tuberosum OX=4113 GN=RPS4 PE=2 SV=1; tr|A0A2P6QKD0|A0A2P6QKD0_ROSCH 40S ribosomal protein S4 OS=Rosa chinensis OX=74649 GN=RchiOBHm_Chr5g0071221 PE=3 SV=1
	§		§			FvH4_4g35050	AT1G24100.1 | UDP-glucosyl transferase 74B1 | Chr1:8525547-8527010 REVERSE LENGTH=460 | 201606; PREDICTED: UDP-glycosyltransferase 74B1-like [Fragaria vesca subsp. vesca]; sp|O48676|U74B1_ARATH UDP-glycosyltransferase 74B1 OS=Arabidopsis thaliana OX=3702 GN=UGT74B1 PE=1 SV=1; tr|A0A2P6R459|A0A2P6R459_ROSCH Putative N-hydroxythioamide S-beta-glucosyltransferase OS=Rosa chinensis OX=74649 GN=RchiOB…
	§		§			FvH4_6g42920	0
	§		§			FvH4_3g17940	AT1G53430.1 | Leucine-rich repeat transmembrane protein kinase | Chr1:19935298-19940959 FORWARD LENGTH=1038 | 201606; PREDICTED: probable LRR receptor-like serine/threonine-protein kinase At1g53430 [Fragaria vesca subsp. vesca]; sp|C0LGG8|Y5343_ARATH Probable LRR receptor-like serine/threonine-protein kinase At1g53430 OS=Arabidopsis thaliana OX=3702 GN=At1g53430 PE=1 SV=1; tr|A0A2P6Q9T6|A0A2P6Q9T…
	§		§			FvH4_6g05920	AT3G01680.1 | sieve element occlusion amino-terminus protein | Chr3:252033-255246 FORWARD LENGTH=740 | 201606; PREDICTED: uncharacterized protein LOC101294285 [Fragaria vesca subsp. vesca]; sp|Q9SS87|SEOB_ARATH Protein SIEVE ELEMENT OCCLUSION B OS=Arabidopsis thaliana OX=3702 GN=SEOB PE=1 SV=1; tr|A0A2P6QQ28|A0A2P6QQ28_ROSCH Putative sieve element occlusion OS=Rosa chinensis OX=74649 GN=RchiOBHm_…
	§		§			FvH4_2g38230	AT1G75820.1 | Leucine-rich receptor-like protein kinase family protein | Chr1:28463631-28466652 REVERSE LENGTH=980 | 201606; PREDICTED: receptor protein kinase CLAVATA1 [Fragaria vesca subsp. vesca]; sp|Q9SYQ8|CLV1_ARATH Receptor protein kinase CLAVATA1 OS=Arabidopsis thaliana OX=3702 GN=CLV1 PE=1 SV=3; tr|A0A2P6PZ75|A0A2P6PZ75_ROSCH Putative transferase, protein kinase RLK-Pelle-LRR-XI-1 family …
	§		§			FvH4_7g18581	AT3G54940.3 | Papain family cysteine protease | Chr3:20354402-20355765 FORWARD LENGTH=280 | 201606; probable cysteine protease RD19D [Rosa chinensis] &gt;gi|1358184243|gb|PRQ58717.1| putative cathepsin L [Rosa chinensis]; sp|Q8VYS0|RD19D_ARATH Probable cysteine protease RD19D OS=Arabidopsis thaliana OX=3702 GN=RD19D PE=2 SV=1; tr|A0A2P6SJ69|A0A2P6SJ69_ROSCH Putative cathepsin L OS=Rosa chinensis …
	§		§			FvH4_7g32000	AT5G53070.1 | Ribosomal protein L9/RNase H1 | Chr5:21518837-21520167 FORWARD LENGTH=221 | 201606; PREDICTED: 50S ribosomal protein L9, chloroplastic [Fragaria vesca subsp. vesca]; sp|C1F902|RL9_ACIC5 50S ribosomal protein L9 OS=Acidobacterium capsulatum (strain ATCC 51196 / DSM 11244 / JCM 7670 / NBRC 15755 / NCIMB 13165 / 161) OX=240015 GN=rplI PE=3 SV=1; tr|A0A2P6SP83|A0A2P6SP83_ROSCH Putative …
	§		§			FvH4_3g33540	AT5G14610.6 | DEAD box RNA helicase family protein | Chr5:4711271-4714713 FORWARD LENGTH=644 | 201606; PREDICTED: DEAD-box ATP-dependent RNA helicase 14-like [Fragaria vesca subsp. vesca]; sp|Q9LYJ9|RH46_ARATH DEAD-box ATP-dependent RNA helicase 46 OS=Arabidopsis thaliana OX=3702 GN=RH46 PE=2 SV=2; tr|A0A2P6S5M1|A0A2P6S5M1_ROSCH Putative RNA helicase OS=Rosa chinensis OX=74649 GN=RchiOBHm_Chr2g01…
	§		§			FvH4_3g37360	AT1G07400.1 | HSP20-like chaperones superfamily protein | Chr1:2275148-2275621 FORWARD LENGTH=157 | 201606; PREDICTED: 18.5 kDa class I heat shock protein [Fragaria vesca subsp. vesca]; sp|P05478|HSP16_SOYBN 18.5 kDa class I heat shock protein OS=Glycine max OX=3847 GN=HSP18.5-C PE=3 SV=1; tr|A0A2P6QIG0|A0A2P6QIG0_ROSCH Putative small heat shock protein HSP20 OS=Rosa chinensis OX=74649 GN=RchiOBH…
	§		§			FvH4_4g23010	AT5G13210.1 | Uncharacterized conserved protein UCP015417%2C vWA | Chr5:4214567-4216588 FORWARD LENGTH=673 | 201606; PREDICTED: uncharacterized protein LOC101311350 [Fragaria vesca subsp. vesca]; sp|Q5UNY4|YL728_MIMIV Uncharacterized protein L728 OS=Acanthamoeba polyphaga mimivirus OX=212035 GN=MIMI_L728 PE=4 SV=1; tr|A0A2P6R054|A0A2P6R054_ROSCH Uncharacterized protein OS=Rosa chinensis OX=74649 …
	§		§			FvH4_3g39080	AT1G07110.1 | fructose-2%2C6-bisphosphatase | Chr1:2178363-2183980 REVERSE LENGTH=744 | 201606; PREDICTED: 6-phosphofructo-2-kinase/fructose-2,6-bisphosphatase [Fragaria vesca subsp. vesca]; sp|Q9MB58|F26_ARATH 6-phosphofructo-2-kinase/fructose-2,6-bisphosphatase OS=Arabidopsis thaliana OX=3702 GN=FKFBP PE=1 SV=1; tr|A0A2P6QK55|A0A2P6QK55_ROSCH Putative 6-phosphofructo-2-kinase, Fructose-2,6-bisp…
	§		§			FvH4_2g34000	AT5G52010.1 | C2H2-like zinc finger protein | Chr5:21121626-21122816 REVERSE LENGTH=396 | 201606; PREDICTED: uncharacterized protein LOC101312318 [Fragaria vesca subsp. vesca]; tr|A0A2P6Q0K3|A0A2P6Q0K3_ROSCH Putative transcription factor C2H2 family OS=Rosa chinensis OX=74649 GN=RchiOBHm_Chr6g0308381 PE=4 SV=1
	§		§			FvH4_6g47320	AT2G33840.1 | Tyrosyl-tRNA synthetase%2C class Ib%2C bacterial/mitochondrial | Chr2:14315011-14317329 FORWARD LENGTH=385 | 201606; putative tyrosine--tRNA ligase [Rosa chinensis]; sp|Q8S9J2|SYYC1_ARATH Tyrosine--tRNA ligase 1, cytoplasmic OS=Arabidopsis thaliana OX=3702 GN=At2g33840 PE=2 SV=1; tr|A0A2P6S419|A0A2P6S419_ROSCH Putative tyrosine--tRNA ligase OS=Rosa chinensis OX=74649 GN=RchiOBHm_Chr…
	§		§			FvH4_7g10860	AT2G07050.1 | cycloartenol synthase 1 | Chr2:2924629-2930295 FORWARD LENGTH=759 | 201606; PREDICTED: lupeol synthase-like [Fragaria vesca subsp. vesca] &gt;gi|764626956|ref|XP_011469192.1| PREDICTED: lupeol synthase-like [Fragaria vesca subsp. vesca]; sp|Q8W3Z2|LUPS_BETPL Lupeol synthase OS=Betula platyphylla OX=78630 GN=OSCBPW PE=1 SV=1; tr|A0A2P6QNW9|A0A2P6QNW9_ROSCH Terpene cyclase/mutase fami…
	§		§			FvH4_4g04170	AT4G18550.1 | alpha/beta-Hydrolases superfamily protein | Chr4:10225006-10226862 REVERSE LENGTH=419 | 201606; PREDICTED: LOW QUALITY PROTEIN: phospholipase A1-IIgamma-like [Fragaria vesca subsp. vesca]; sp|O49523|DSEL_ARATH Phospholipase A1-IIgamma OS=Arabidopsis thaliana OX=3702 GN=DSEL PE=1 SV=1; tr|A0A2P6Q4K1|A0A2P6Q4K1_ROSCH Putative carboxylic ester hydrolase OS=Rosa chinensis OX=74649 GN=Rc…
	§		§			FvH4_4g09940	AT4G25780.1 | CAP (Cysteine-rich secretory proteins%2C Antigen 5%2C and Pathogenesis-related 1 protein) superfamily protein | Chr4:13121107-13121679 FORWARD LENGTH=190 | 201606; PREDICTED: pathogenesis-related protein PR-1 [Fragaria vesca subsp. vesca]; sp|Q40374|PR1_MEDTR Pathogenesis-related protein PR-1 OS=Medicago truncatula OX=3880 GN=PR-1 PE=2 SV=1; tr|A0A2P6QTP8|A0A2P6QTP8_ROSCH Uncharacte…
	§		§			FvH4_7g28770	AT5G51910.2 | TCP family transcription factor | Chr5:21094704-21095585 REVERSE LENGTH=293 | 201606; PREDICTED: transcription factor TCP19 [Fragaria vesca subsp. vesca]; sp|Q9LT89|TCP19_ARATH Transcription factor TCP19 OS=Arabidopsis thaliana OX=3702 GN=TCP19 PE=1 SV=1; tr|A0A2P6SMS7|A0A2P6SMS7_ROSCH Putative transcription factor TCP family OS=Rosa chinensis OX=74649 GN=RchiOBHm_Chr1g0376331 PE=4 …
	§		§			FvH4_4g20990	AT1G48100.1 | Pectin lyase-like superfamily protein | Chr1:17766921-17769625 FORWARD LENGTH=475 | 201606; PREDICTED: polygalacturonase At1g48100 [Fragaria vesca subsp. vesca] &gt;gi|764573727|ref|XP_011462896.1| PREDICTED: polygalacturonase At1g48100 [Fragaria vesca subsp. vesca] &gt;gi|764573736|ref|XP_011462897.1| PREDICTED: polygalacturonase At1g48100 [Fragaria vesca subsp. vesca]; sp|Q949Z1|P…
	§		§			FvH4_1g27800	AT2G24370.1 | kinase with adenine nucleotide alpha hydrolases-like domain-containing protein | Chr2:10369979-10373063 REVERSE LENGTH=788 | 201606; sp|Q9FKG6|PUB52_ARATH U-box domain-containing protein 52 OS=Arabidopsis thaliana OX=3702 GN=PUB52 PE=2 SV=1; tr|A0A2P6SBP1|A0A2P6SBP1_ROSCH Uncharacterized protein OS=Rosa chinensis OX=74649 GN=RchiOBHm_Chr1g0332091 PE=4 SV=1; U-box domain-containing p…
	§		§			FvH4_6g06940	AT3G16785.1 | phospholipase D P1 | Chr3:5711329-5718696 FORWARD LENGTH=1096 | 201606; PREDICTED: phospholipase D p1 [Fragaria vesca subsp. vesca]; sp|Q9LRZ5|PLDZ1_ARATH Phospholipase D zeta 1 OS=Arabidopsis thaliana OX=3702 GN=PLDZETA1 PE=1 SV=1; tr|A0A2P6R7D4|A0A2P6R7D4_ROSCH Phospholipase OS=Rosa chinensis OX=74649 GN=RchiOBHm_Chr3g0456481 PE=3 SV=1
	§		§			FvH4_3g05180	AT1G65030.1 | Transducin/WD40 repeat-like superfamily protein | Chr1:24156798-24158511 FORWARD LENGTH=345 | 201606; PREDICTED: endoplasmic reticulum oxidoreductin-2-like [Fragaria vesca subsp. vesca]; sp|Q6TNS2|PK1IP_DANRE p21-activated protein kinase-interacting protein 1-like OS=Danio rerio OX=7955 GN=pak1ip1 PE=2 SV=1; tr|A0A2P6Q5P3|A0A2P6Q5P3_ROSCH Putative transcription factor WD40-like fami…
	§		§			FvH4_5g32690	AT1G76690.1 | 12-oxophytodienoate reductase 2 | Chr1:28778976-28780355 FORWARD LENGTH=374 | 201606; PREDICTED: 12-oxophytodienoate reductase 2-like [Fragaria vesca subsp. vesca]; sp|Q8GYB8|OPR2_ARATH 12-oxophytodienoate reductase 2 OS=Arabidopsis thaliana OX=3702 GN=OPR2 PE=1 SV=2; tr|A0A2P6PFC8|A0A2P6PFC8_ROSCH Putative 12-oxophytodienoate reductase OS=Rosa chinensis OX=74649 GN=RchiOBHm_Chr7g02…
	§		§			FvH4_5g25770	AT1G42960.1 | inner membrane localized protein | Chr1:16125863-16127080 FORWARD LENGTH=168 | 201606; PREDICTED: uncharacterized protein LOC101295716 [Fragaria vesca subsp. vesca]; tr|A0A2P6PBQ3|A0A2P6PBQ3_ROSCH Uncharacterized protein OS=Rosa chinensis OX=74649 GN=RchiOBHm_Chr7g0216241 PE=4 SV=1
		§	§	IT4 NOR2	18	FvH4_2g10410	AT4G28450.1 | WD repeat and SOF domain-containing protein 1 | Chr4:14061724-14064582 REVERSE LENGTH=452 | 201606; PREDICTED: DDB1- and CUL4-associated factor 13 [Fragaria vesca subsp. vesca] &gt;gi|764530505|ref|XP_011458293.1| PREDICTED: DDB1- and CUL4-associated factor 13 [Fragaria vesca subsp. vesca]; sp|Q5ZLK1|DCA13_CHICK DDB1- and CUL4-associated factor 13 OS=Gallus gallus OX=9031 GN=DCAF13 …
		§	§			FvH4_5g02410	AT4G11440.2 | Mitochondrial substrate carrier family protein | Chr4:6955850-6958553 FORWARD LENGTH=628 | 201606; PREDICTED: uncharacterized protein LOC101309355 [Fragaria vesca subsp. vesca] &gt;gi|764580673|ref|XP_011463887.1| PREDICTED: uncharacterized protein LOC101309355 [Fragaria vesca subsp. vesca]; sp|Q94AG6|SAMC1_ARATH S-adenosylmethionine carrier 1, chloroplastic/mitochondrial OS=Arabido…
		§	§			FvH4_6g03400	AT5G17850.2 | Sodium/calcium exchanger family protein | Chr5:5899253-5900932 FORWARD LENGTH=559 | 201606; PREDICTED: cation/calcium exchanger 2 [Fragaria vesca subsp. vesca]; sp|Q9FKP2|CCX2_ARATH Cation/calcium exchanger 2 OS=Arabidopsis thaliana OX=3702 GN=CCX2 PE=3 SV=1; tr|A0A2P6RHD0|A0A2P6RHD0_ROSCH Putative sodium/calcium exchanger membrane region OS=Rosa chinensis OX=74649 GN=RchiOBHm_Chr3g…
		§	§			FvH4_7g30020	AT4G25630.1 | fibrillarin 2 | Chr4:13074239-13076205 FORWARD LENGTH=320 | 201606; PREDICTED: mediator of RNA polymerase II transcription subunit 36a [Fragaria vesca subsp. vesca]; sp|Q94AH9|MD36A_ARATH Mediator of RNA polymerase II transcription subunit 36a OS=Arabidopsis thaliana OX=3702 GN=MED36A PE=1 SV=2; tr|A0A2P6SNC6|A0A2P6SNC6_ROSCH Putative fibrillarin, S-adenosyl-L-methionine-dependent m…
		§	§			FvH4_1g14560	hypothetical protein RchiOBHm_Chr2g0103311 [Rosa chinensis]; tr|A0A2P6RMW2|A0A2P6RMW2_ROSCH Uncharacterized protein OS=Rosa chinensis OX=74649 GN=RchiOBHm_Chr2g0103311 PE=4 SV=1
		§	§			FvH4_5g18511	AT1G17880.1 | basic transcription factor 3 | Chr1:6152572-6153425 REVERSE LENGTH=165 | 201606; PREDICTED: transcription factor BTF3 homolog 4 [Fragaria vesca subsp. vesca]; sp|Q9SMW7|BTF3_ARATH Basic transcription factor 3 OS=Arabidopsis thaliana OX=3702 GN=BTF3 PE=1 SV=1; tr|A0A067EXA0|A0A067EXA0_CITSI Nascent polypeptide-associated complex subunit beta OS=Citrus sinensis OX=2711 GN=CISIN_1g0311…
		§	§			FvH4_7g23710	AT1G53540.1 | HSP20-like chaperones superfamily protein | Chr1:19980510-19980983 FORWARD LENGTH=157 | 201606; PREDICTED: 18.1 kDa class I heat shock protein-like [Fragaria vesca subsp. vesca]; sp|P27880|HSP12_MEDSA 18.2 kDa class I heat shock protein OS=Medicago sativa OX=3879 GN=HSP18.2 PE=2 SV=1; tr|O49962|O49962_FRAAN LMW heat shock protein OS=Fragaria ananassa OX=3747 PE=2 SV=1
		§	§			FvH4_6g47750	AT3G29240.2 | PPR containing protein (DUF179) | Chr3:11191780-11192868 FORWARD LENGTH=317 | 201606; PREDICTED: uncharacterized protein LOC101304985 [Fragaria vesca subsp. vesca]; sp|Q3B561|Y637_CHLL7 UPF0301 protein Plut_0637 OS=Chlorobium luteolum (strain DSM 273 / 2530) OX=319225 GN=Plut_0637 PE=3 SV=1; tr|A0A2P6S481|A0A2P6S481_ROSCH Uncharacterized protein OS=Rosa chinensis OX=74649 GN=RchiOBH…
		§	§			FvH4_4g10641	AT5G05670.2 | signal recognition particle binding protein | Chr5:1695916-1697534 REVERSE LENGTH=260 | 201606; PREDICTED: signal recognition particle receptor subunit beta-like [Fragaria vesca subsp. vesca]; sp|Q54XX1|SRPRB_DICDI Signal recognition particle receptor subunit beta OS=Dictyostelium discoideum OX=44689 GN=srprb PE=3 SV=1; tr|A0A2P6RR26|A0A2P6RR26_ROSCH Putative signal recognition part…
		§	§			FvH4_6g10280	AT2G38440.1 | SCAR homolog 2 | Chr2:16095550-16100851 FORWARD LENGTH=1399 | 201606; PREDICTED: protein SCAR2 [Fragaria vesca subsp. vesca]; sp|Q5XPJ9|SCAR2_ARATH Protein SCAR2 OS=Arabidopsis thaliana OX=3702 GN=SCAR2 PE=1 SV=1; tr|A0A2P6R8L5|A0A2P6R8L5_ROSCH Putative SCAR/WAVE family protein OS=Rosa chinensis OX=74649 GN=RchiOBHm_Chr3g0461041 PE=4 SV=1
		§	§			FvH4_2g38010	AT1G76040.2 | calcium-dependent protein kinase 29 | Chr1:28537743-28540448 FORWARD LENGTH=561 | 201606; PREDICTED: calcium-dependent protein kinase 29 isoform X1 [Fragaria vesca subsp. vesca]; sp|Q8RWL2|CDPKT_ARATH Calcium-dependent protein kinase 29 OS=Arabidopsis thaliana OX=3702 GN=CPK29 PE=2 SV=2; tr|A0A2P6PZE1|A0A2P6PZE1_ROSCH Uncharacterized protein OS=Rosa chinensis OX=74649 GN=RchiOBHm_Ch…
		§	§			FvH4_4g26690	AT1G15060.3 | alpha/beta hydrolase family protein | Chr1:5184053-5186856 REVERSE LENGTH=578 | 201606; PREDICTED: uncharacterized protein LOC101313521 [Fragaria vesca subsp. vesca]; tr|A0A2P6R1H5|A0A2P6R1H5_ROSCH Putative serine aminopeptidase, S33, alpha/Beta hydrolase OS=Rosa chinensis OX=74649 GN=RchiOBHm_Chr4g0434381 PE=4 SV=1
		§	§			FvH4_1g15560	AT2G15790.1 | peptidyl-prolyl cis-trans isomerase / cyclophilin-40 (CYP40) / rotamase | Chr2:6878144-6880743 REVERSE LENGTH=361 | 201606; PREDICTED: peptidyl-prolyl cis-trans isomerase CYP40-like isoform X1 [Fragaria vesca subsp. vesca]; sp|Q9C566|CYP40_ARATH Peptidyl-prolyl cis-trans isomerase CYP40 OS=Arabidopsis thaliana OX=3702 GN=CYP40 PE=2 SV=1; tr|A0A2P6RN95|A0A2P6RN95_ROSCH Putative pepti…
		§	§			FvH4_5g20020	AT4G17520.1 | Hyaluronan / mRNA binding family | Chr4:9771496-9773313 FORWARD LENGTH=360 | 201606; PREDICTED: intracellular hyaluronan-binding protein 4-like isoform X1 [Fragaria vesca subsp. vesca]; sp|O23593|RGGB_ARATH RGG repeats nuclear RNA binding protein B OS=Arabidopsis thaliana OX=3702 GN=RGGB PE=1 SV=1; tr|A0A2P6P8S6|A0A2P6P8S6_ROSCH Putative hyaluronan/mRNA-binding protein OS=Rosa chine…
		§	§			FvH4_3g35450	AT2G37530.1 | forkhead box protein G1 | Chr2:15751060-15751428 FORWARD LENGTH=122 | 201606; PREDICTED: uncharacterized protein LOC105350569 [Fragaria vesca subsp. vesca]; tr|A0A2P6QIG3|A0A2P6QIG3_ROSCH Uncharacterized protein OS=Rosa chinensis OX=74649 GN=RchiOBHm_Chr5g0063581 PE=4 SV=1
		§	§			FvH4_7g17320	AT2G46680.1 | homeobox 7 | Chr2:19165777-19166773 REVERSE LENGTH=258 | 201606; PREDICTED: homeobox-leucine zipper protein ATHB-12-like [Fragaria vesca subsp. vesca]; sp|P46897|ATHB7_ARATH Homeobox-leucine zipper protein ATHB-7 OS=Arabidopsis thaliana OX=3702 GN=ATHB-7 PE=1 SV=2; tr|A0A2P6SIR7|A0A2P6SIR7_ROSCH Putative transcription factor Homobox-WOX family OS=Rosa chinensis OX=74649 GN=RchiOBHm_…
		§	§			FvH4_6g25030	AT4G15770.1 | RNA binding protein | Chr4:8978060-8978623 FORWARD LENGTH=187 | 201606; PREDICTED: 60S ribosome subunit biogenesis protein NIP7 homolog [Fragaria vesca subsp. vesca]; sp|A4QND5|NIP7_XENTR 60S ribosome subunit biogenesis protein NIP7 homolog OS=Xenopus tropicalis OX=8364 GN=nip7 PE=2 SV=1; tr|A0A2P6PD60|A0A2P6PD60_ROSCH 60S ribosome subunit biogenesis protein NIP7 homolog OS=Rosa chi…
		§	§			FvH4_3g11960	AT3G06880.3 | Transducin/WD40 repeat-like superfamily protein | Chr3:2170807-2175686 REVERSE LENGTH=1232 | 201606; PREDICTED: putative E3 ubiquitin-protein ligase LIN-2 [Fragaria vesca subsp. vesca]; sp|D1FP53|LIN_MEDTR Putative E3 ubiquitin-protein ligase LIN OS=Medicago truncatula OX=3880 GN=LIN PE=2 SV=1; tr|A0A2P6Q721|A0A2P6Q721_ROSCH Uncharacterized protein OS=Rosa chinensis OX=74649 GN=Rchi…
§				ES12	348	FvH4_1g03580	AT5G20080.1 | FAD/NAD(P)-binding oxidoreductase | Chr5:6782708-6786360 FORWARD LENGTH=328 | 201606; PREDICTED: NADH-cytochrome b5 reductase-like protein [Fragaria vesca subsp. vesca]; sp|P83291|NB5R2_ARATH NADH-cytochrome b5 reductase-like protein OS=Arabidopsis thaliana OX=3702 GN=CBR2 PE=1 SV=2; tr|M5W2F6|M5W2F6_PRUPE NADH-cytochrome b5 reductase OS=Prunus persica OX=3760 GN=PRUPE_7G239800 PE=3…
§						FvH4_4g19480	AT3G16980.1 | RNA polymerases M/15 Kd subunit | Chr3:5794526-5795699 FORWARD LENGTH=114 | 201606; PREDICTED: DNA-directed RNA polymerases II, IV and V subunit 9A [Fragaria vesca subsp. vesca]; sp|Q6NLH0|RPB9A_ARATH DNA-directed RNA polymerases II, IV and V subunit 9A OS=Arabidopsis thaliana OX=3702 GN=NRPB9A PE=1 SV=1; tr|A0A2P6QYW9|A0A2P6QYW9_ROSCH DNA-directed RNA polymerase subunit OS=Rosa chi…
§						FvH4_c2g00051	AT5G61450.1 | P-loop containing nucleoside triphosphate hydrolases superfamily protein | Chr5:24710240-24712882 REVERSE LENGTH=447 | 201606; tr|A0A2P6SBN7|A0A2P6SBN7_ROSCH Putative P-loop containing nucleoside triphosphate hydrolase OS=Rosa chinensis OX=74649 GN=RchiOBHm_Chr1g0331961 PE=4 SV=1; uncharacterized protein LOC112180265 [Rosa chinensis] &gt;gi|1365947077|ref|XP_024174568.1| uncharacter…
§						FvH4_2g36470	AT2G24390.1 | AIG2-like (avirulence induced gene) family protein | Chr2:10373796-10374654 FORWARD LENGTH=152 | 201606; PREDICTED: protein AIG2-like [Fragaria vesca subsp. vesca]; sp|A8MRP2|AIGLD_ARATH AIG2-like protein D OS=Arabidopsis thaliana OX=3702 GN=AIG2LD PE=2 SV=1; tr|A0A2P6PZU1|A0A2P6PZU1_ROSCH Putative gamma-glutamyl cyclotransferase OS=Rosa chinensis OX=74649 GN=RchiOBHm_Chr6g0305411 P…
§						FvH4_6g00020	AT1G65560.1 | Zinc-binding dehydrogenase family protein | Chr1:24371608-24373673 REVERSE LENGTH=350 | 201606; PREDICTED: 2-alkenal reductase (NADP(+)-dependent) [Fragaria vesca subsp. vesca]; sp|Q9SLN8|DBR_TOBAC 2-alkenal reductase (NADP(+)-dependent) OS=Nicotiana tabacum OX=4097 GN=DBR PE=1 SV=1; tr|A0A2P6R4W5|A0A2P6R4W5_ROSCH Putative oxidoreductase OS=Rosa chinensis OX=74649 GN=RchiOBHm_Chr3g0…
§						FvH4_1g17970	AT1G33540.1 | serine carboxypeptidase-like 18 | Chr1:12162349-12164700 REVERSE LENGTH=464 | 201606; PREDICTED: serine carboxypeptidase-like 2 isoform X2 [Fragaria vesca subsp. vesca]; sp|Q9C7Z9|SCP18_ARATH Serine carboxypeptidase-like 18 OS=Arabidopsis thaliana OX=3702 GN=SCPL18 PE=2 SV=2; tr|A0A2P6RP69|A0A2P6RP69_ROSCH Putative peptidase S10, serine carboxypeptidase, alpha/Beta hydrolase OS=Rosa…
§						FvH4_2g23130	AT3G63250.3 | homocysteine methyltransferase 2 | Chr3:23370575-23372587 REVERSE LENGTH=333 | 201606; PREDICTED: homocysteine S-methyltransferase 2 isoform X1 [Fragaria vesca subsp. vesca]; sp|Q9M1W4|HMT2_ARATH Homocysteine S-methyltransferase 2 OS=Arabidopsis thaliana OX=3702 GN=HMT-2 PE=1 SV=1; tr|A0A2P6PVU8|A0A2P6PVU8_ROSCH Putative methyltransferase OS=Rosa chinensis OX=74649 GN=RchiOBHm_Chr6g…
§						FvH4_3g23360	AT5G55130.1 | co-factor for nitrate%2C reductase and xanthine dehydrogenase 5 | Chr5:22373374-22376028 REVERSE LENGTH=464 | 201606; PREDICTED: adenylyltransferase and sulfurtransferase MOCS3 [Fragaria vesca subsp. vesca]; sp|Q9ZNW0|MOCS3_ARATH Adenylyltransferase and sulfurtransferase MOCS3 OS=Arabidopsis thaliana OX=3702 GN=MOCS3 PE=2 SV=1; tr|A0A2P6QCQ0|A0A2P6QCQ0_ROSCH Adenylyltransferase and …
§						FvH4_2g35510	PREDICTED: uncharacterized protein LOC101300781 isoform X1 [Fragaria vesca subsp. vesca]; tr|A0A2P6Q028|A0A2P6Q028_ROSCH Putative transcription factor C2H2 family OS=Rosa chinensis OX=74649 GN=RchiOBHm_Chr6g0306361 PE=4 SV=1
§						FvH4_4g06270	AT2G31490.1 | neuronal acetylcholine receptor subunit alpha-5 | Chr2:13412060-13413002 FORWARD LENGTH=71 | 201606; PREDICTED: uncharacterized protein LOC101307696 [Fragaria vesca subsp. vesca] &gt;gi|1365992975|ref|XP_024195031.1| uncharacterized protein LOC112198186 [Rosa chinensis] &gt;gi|1358162543|gb|PRQ37020.1| putative NADH:ubiquinone reductase (H(+)-translocating) [Rosa chinensis]; tr|A0A2…
§						FvH4_5g20900	AT3G57150.1 | homologue of NAP57 | Chr3:21154255-21155952 REVERSE LENGTH=565 | 201606; PREDICTED: LOW QUALITY PROTEIN: H/ACA ribonucleoprotein complex subunit 4 [Fragaria vesca subsp. vesca]; sp|Q9LD90|CBF5_ARATH H/ACA ribonucleoprotein complex subunit 4 OS=Arabidopsis thaliana OX=3702 GN=CBF5 PE=1 SV=1; tr|A0A2P6P9I8|A0A2P6P9I8_ROSCH Putative tRNA pseudouridine(55) synthase OS=Rosa chinensis OX=…
§						FvH4_3g44391	AT5G17680.2 | disease resistance protein (TIR-NBS-LRR class) | Chr5:5822999-5827153 FORWARD LENGTH=1295 | 201606; sp|Q40392|TMVRN_NICGU TMV resistance protein N OS=Nicotiana glutinosa OX=35889 GN=N PE=1 SV=1; TMV resistance protein N-like [Rosa chinensis]; tr|M5VMP9|M5VMP9_PRUPE Uncharacterized protein OS=Prunus persica OX=3760 GN=PRUPE_ppa000577mg PE=4 SV=1
§						FvH4_5g12670	AT1G49010.1 | Duplicated homeodomain-like superfamily protein | Chr1:18132714-18133778 FORWARD LENGTH=314 | 201606; PREDICTED: transcription factor DIVARICATA [Fragaria vesca subsp. vesca]; sp|Q8LH59|MYBS1_ORYSJ Transcription factor MYBS1 OS=Oryza sativa subsp. japonica OX=39947 GN=MYBS1 PE=1 SV=1; tr|F2QKX4|F2QKX4_ROSHC Putative MYB transcription factor OS=Rosa hybrid cultivar OX=128735 GN=myb3 …
§						FvH4_7g10410	AT4G09320.1 | nucleoside diphosphate kinase | Chr4:5923484-5924366 FORWARD LENGTH=149 | 201606; PREDICTED: nucleoside diphosphate kinase 1 [Fragaria vesca subsp. vesca]; sp|O81372|NDK1_MESCR Nucleoside diphosphate kinase 1 OS=Mesembryanthemum crystallinum OX=3544 GN=NDKP1 PE=2 SV=1; tr|A0A2P6SFI0|A0A2P6SFI0_ROSCH Nucleoside diphosphate kinase OS=Rosa chinensis OX=74649 GN=RchiOBHm_Chr1g0348101 PE…
§						FvH4_2g40900	AT4G31910.1 | HXXXD-type acyl-transferase family protein | Chr4:15441125-15443696 FORWARD LENGTH=458 | 201606; PREDICTED: omega-hydroxypalmitate O-feruloyl transferase [Fragaria vesca subsp. vesca]; sp|Q9SZ58|BRAT1_ARATH Brassinosteroid-related acyltransferase 1 OS=Arabidopsis thaliana OX=3702 GN=BAT1 PE=2 SV=1; tr|A0A2P6PY92|A0A2P6PY92_ROSCH Putative omega-hydroxypalmitate O-feruloyl transferase…
§						FvH4_4g07330	AT2G19180.2 | hypothetical protein | Chr2:8324742-8325575 FORWARD LENGTH=179 | 201606; PREDICTED: uncharacterized protein LOC101293475 [Fragaria vesca subsp. vesca]; tr|A0A2P6QSN8|A0A2P6QSN8_ROSCH Uncharacterized protein OS=Rosa chinensis OX=74649 GN=RchiOBHm_Chr4g0399691 PE=4 SV=1
§						FvH4_4g27590	AT4G39670.1 | Glycolipid transfer protein (GLTP) family protein | Chr4:18410172-18410861 FORWARD LENGTH=229 | 201606; PREDICTED: ceramide-1-phosphate transfer protein [Fragaria vesca subsp. vesca]; sp|Q8L7U7|ACDH_ARATH ACD11 homolog protein OS=Arabidopsis thaliana OX=3702 GN=At4g39670 PE=2 SV=1; tr|A0A2P6R1T9|A0A2P6R1T9_ROSCH Putative glycolipid transfer protein OS=Rosa chinensis OX=74649 GN=Rchi…
§						FvH4_7g33010	AT3G49470.1 | nascent polypeptide-associated complex subunit alpha-like protein 2 | Chr3:18341072-18342273 FORWARD LENGTH=217 | 201606; PREDICTED: nascent polypeptide-associated complex subunit alpha-like protein 2 [Fragaria vesca subsp. vesca]; sp|Q94JX9|NACA2_ARATH Nascent polypeptide-associated complex subunit alpha-like protein 2 OS=Arabidopsis thaliana OX=3702 GN=At3g49470 PE=2 SV=2; tr|A0A2…
§						FvH4_1g21450	AT2G22240.1 | myo-inositol-1-phosphate synthase 2 | Chr2:9451901-9453938 REVERSE LENGTH=510 | 201606; PREDICTED: inositol-3-phosphate synthase [Fragaria vesca subsp. vesca]; sp|Q9LW96|INO1_TOBAC Inositol-3-phosphate synthase OS=Nicotiana tabacum OX=4097 PE=2 SV=1; tr|A0A2P6RQY4|A0A2P6RQY4_ROSCH Putative inositol-3-phosphate synthase OS=Rosa chinensis OX=74649 GN=RchiOBHm_Chr2g0115271 PE=4 SV=1
§						FvH4_4g15100	AT4G19600.1 | Cyclin family protein | Chr4:10673619-10676532 FORWARD LENGTH=541 | 201606; PREDICTED: cyclin-T1-4-like isoform X1 [Fragaria vesca subsp. vesca]; sp|Q2QQS5|CCT14_ORYSJ Cyclin-T1-4 OS=Oryza sativa subsp. japonica OX=39947 GN=CYCT1-1 PE=2 SV=1; tr|A0A2P6QWW5|A0A2P6QWW5_ROSCH Putative cyclin OS=Rosa chinensis OX=74649 GN=RchiOBHm_Chr4g0416761 PE=3 SV=1
§						FvH4_6g33370	AT5G56890.1 | Protein kinase superfamily protein | Chr5:23010801-23015559 REVERSE LENGTH=1113 | 201606; PREDICTED: receptor-like serine/threonine-protein kinase ALE2 isoform X1 [Fragaria vesca subsp. vesca] &gt;gi|764577327|ref|XP_011463321.1| PREDICTED: receptor-like serine/threonine-protein kinase ALE2 isoform X1 [Fragaria vesca subsp. vesca]; sp|Q8RWW0|ALE2_ARATH Receptor-like serine/threonine…
§						FvH4_2g27210	AT1G21740.1 | DUF630 family protein%2C putative (DUF630 and DUF632) | Chr1:7641580-7645078 FORWARD LENGTH=953 | 201606; PREDICTED: uncharacterized protein LOC101303966 [Fragaria vesca subsp. vesca] &gt;gi|764536649|ref|XP_011458794.1| PREDICTED: uncharacterized protein LOC101303966 [Fragaria vesca subsp. vesca]; sp|Q93YU8|NRG2_ARATH Nitrate regulatory gene2 protein OS=Arabidopsis thaliana OX=3702…
§						FvH4_5g24240	AT3G03480.1 | acetyl CoA:(Z)-3-hexen-1-ol acetyltransferase | Chr3:828400-829863 REVERSE LENGTH=454 | 201606; methanol O-anthraniloyltransferase-like [Rosa chinensis] &gt;gi|1358144683|gb|PRQ19163.1| putative alcohol O-acetyltransferase [Rosa chinensis]; sp|Q3ZPN4|ACMAT_VITLA Methanol O-anthraniloyltransferase OS=Vitis labrusca OX=103355 GN=AMAT PE=1 SV=1; tr|A0A2P6PB56|A0A2P6PB56_ROSCH Putative …
§						FvH4_4g08450	AT5G57685.1 | glutamine dumper 3 | Chr5:23366356-23366802 REVERSE LENGTH=148 | 201606; PREDICTED: protein GLUTAMINE DUMPER 3 [Fragaria vesca subsp. vesca]; sp|Q9FHH5|GDU3_ARATH Protein GLUTAMINE DUMPER 3 OS=Arabidopsis thaliana OX=3702 GN=GDU3 PE=2 SV=1; tr|A0A2P6QTQ2|A0A2P6QTQ2_ROSCH Uncharacterized protein OS=Rosa chinensis OX=74649 GN=RchiOBHm_Chr4g0403911 PE=4 SV=1
§						FvH4_5g10730	AT1G72930.1 | toll/interleukin-1 receptor-like protein | Chr1:27439476-27440147 FORWARD LENGTH=176 | 201606; PREDICTED: toll/interleukin-1 receptor-like protein isoform X2 [Fragaria vesca subsp. vesca] &gt;gi|764641685|ref|XP_011470890.1| PREDICTED: toll/interleukin-1 receptor-like protein isoform X3 [Fragaria vesca subsp. vesca]; sp|Q9SSN3|TIR_ARATH Toll/interleukin-1 receptor-like protein OS=Ar…
§						FvH4_2g37780	AT1G76160.1 | SKU5 similar 5 | Chr1:28578211-28581020 REVERSE LENGTH=541 | 201606; PREDICTED: L-ascorbate oxidase homolog [Fragaria vesca subsp. vesca]; sp|Q00624|ASOL_BRANA L-ascorbate oxidase homolog OS=Brassica napus OX=3708 GN=Bp10 PE=2 SV=1; tr|A0A2P6PZF2|A0A2P6PZF2_ROSCH Putative laccase OS=Rosa chinensis OX=74649 GN=RchiOBHm_Chr6g0303931 PE=4 SV=1
§						FvH4_5g31120	AT3G59990.4 | methionine aminopeptidase 2B | Chr3:22155921-22158551 REVERSE LENGTH=439 | 201606; PREDICTED: methionine aminopeptidase 2B-like [Fragaria vesca subsp. vesca] &gt;gi|764644363|ref|XP_011457352.1| PREDICTED: methionine aminopeptidase 2B-like [Fragaria vesca subsp. vesca]; sp|Q56Y85|MAP22_ARATH Methionine aminopeptidase 2B OS=Arabidopsis thaliana OX=3702 GN=MAP2B PE=2 SV=2; tr|M5WZY3|M…
§						FvH4_6g16880	AT2G32600.1 | hydroxyproline-rich glycoprotein family protein | Chr2:13833779-13835525 REVERSE LENGTH=277 | 201606; PREDICTED: splicing factor 3A subunit 2 isoform X1 [Fragaria vesca subsp. vesca]; sp|Q15428|SF3A2_HUMAN Splicing factor 3A subunit 2 OS=Homo sapiens OX=9606 GN=SF3A2 PE=1 SV=2; tr|A0A2P6RB77|A0A2P6RB77_ROSCH Putative Zinc finger, U1-type, SF3A2 domain-containing protein OS=Rosa chin…
§						FvH4_1g22620	AT5G64840.1 | general control non-repressible 5 | Chr5:25916956-25919693 REVERSE LENGTH=692 | 201606; PREDICTED: ABC transporter F family member 5-like [Fragaria vesca subsp. vesca]; sp|Q9LV93|AB5F_ARATH ABC transporter F family member 5 OS=Arabidopsis thaliana OX=3702 GN=ABCF5 PE=2 SV=1; tr|A0A2P6RR98|A0A2P6RR98_ROSCH Putative adenosinetriphosphatase OS=Rosa chinensis OX=74649 GN=RchiOBHm_Chr2g0…
§						FvH4_5g23941	AT5G45400.1 | Replication factor-A protein 1-like protein | Chr5:18398990-18401644 FORWARD LENGTH=853 | 201606; PREDICTED: replication protein A 70 kDa DNA-binding subunit E [Fragaria vesca subsp. vesca]; sp|Q9FHJ6|RFA1C_ARATH Replication protein A 70 kDa DNA-binding subunit C OS=Arabidopsis thaliana OX=3702 GN=RPA1C PE=3 SV=1; tr|A0A2P6PAZ3|A0A2P6PAZ3_ROSCH Replication protein A subunit OS=Rosa …
§						FvH4_4g05930	AT5G64210.1 | alternative oxidase 2 | Chr5:25683965-25685664 REVERSE LENGTH=353 | 201606; PREDICTED: alternative oxidase 3, mitochondrial-like [Fragaria vesca subsp. vesca]; sp|O03376|AOX3_SOYBN Alternative oxidase 3, mitochondrial OS=Glycine max OX=3847 GN=AOX3 PE=1 SV=1; tr|A0A2P6QRZ1|A0A2P6QRZ1_ROSCH Ubiquinol oxidase OS=Rosa chinensis OX=74649 GN=RchiOBHm_Chr4g0397111 PE=3 SV=1
§						FvH4_6g44950	AT4G03390.2 | STRUBBELIG-receptor family 3 | Chr4:1490912-1494553 REVERSE LENGTH=776 | 201606; PREDICTED: protein STRUBBELIG-RECEPTOR FAMILY 3-like isoform X1 [Fragaria vesca subsp. vesca] &gt;gi|764613679|ref|XP_011467795.1| PREDICTED: protein STRUBBELIG-RECEPTOR FAMILY 3-like isoform X1 [Fragaria vesca subsp. vesca]; sp|Q6R2K3|SRF3_ARATH Protein STRUBBELIG-RECEPTOR FAMILY 3 OS=Arabidopsis thali…
§						FvH4_6g30570	AT2G30070.1 | potassium transporter 1 | Chr2:12835097-12838466 FORWARD LENGTH=712 | 201606; putative potassium transporter [Rosa chinensis]; sp|Q67UC7|HAK17_ORYSJ Probable potassium transporter 17 OS=Oryza sativa subsp. japonica OX=39947 GN=HAK17 PE=2 SV=2; tr|A0A2P6RWH3|A0A2P6RWH3_ROSCH Potassium transporter OS=Rosa chinensis OX=74649 GN=RchiOBHm_Chr2g0136991 PE=3 SV=1
§						FvH4_7g03470	AT5G13530.1 | protein kinases%3Bubiquitin-protein ligase | Chr5:4345618-4354369 FORWARD LENGTH=1625 | 201606; PREDICTED: E3 ubiquitin-protein ligase KEG isoform X1 [Fragaria vesca subsp. vesca]; sp|Q9FY48|KEG_ARATH E3 ubiquitin-protein ligase KEG OS=Arabidopsis thaliana OX=3702 GN=KEG PE=1 SV=2; tr|A0A2P6SA58|A0A2P6SA58_ROSCH Uncharacterized protein OS=Rosa chinensis OX=74649 GN=RchiOBHm_Chr1g032…
§						FvH4_6g15372	AT2G37080.3 | ROP interactive partner 3 | Chr2:15581565-15584057 REVERSE LENGTH=581 | 201606; PREDICTED: interactor of constitutive active ROPs 2, chloroplastic [Fragaria vesca subsp. vesca] &gt;gi|764616821|ref|XP_011468084.1| PREDICTED: interactor of constitutive active ROPs 2, chloroplastic [Fragaria vesca subsp. vesca]; sp|Q9ZQC5|ICR2_ARATH Interactor of constitutive active ROPs 2, chloroplas…
§						FvH4_7g05430	AT3G10650.2 | nuclear pore complex protein | Chr3:3325562-3330819 REVERSE LENGTH=1309 | 201606; PREDICTED: nuclear pore complex protein NUP1-like [Fragaria vesca subsp. vesca]; sp|Q9CAF4|NUP1_ARATH Nuclear pore complex protein NUP1 OS=Arabidopsis thaliana OX=3702 GN=NUP1 PE=1 SV=1; tr|A0A2P6SBR3|A0A2P6SBR3_ROSCH Uncharacterized protein OS=Rosa chinensis OX=74649 GN=RchiOBHm_Chr1g0332241 PE=4 SV=1
§						FvH4_1g15230	AT5G66900.1 | Disease resistance protein (CC-NBS-LRR class) family | Chr5:26714931-26717757 REVERSE LENGTH=809 | 201606; PREDICTED: probable disease resistance protein At5g66900 isoform X3 [Fragaria vesca subsp. vesca]; sp|Q9FKZ1|DRL42_ARATH Probable disease resistance protein At5g66900 OS=Arabidopsis thaliana OX=3702 GN=At5g66900 PE=3 SV=1; tr|A0A2P6RDN6|A0A2P6RDN6_ROSCH Putative powdery mildew …
§						FvH4_6g13450	AT3G14470.2 | NB-ARC domain-containing disease resistance protein | Chr3:4857940-4861104 FORWARD LENGTH=1054 | 201606; PREDICTED: putative disease resistance protein RGA1 [Fragaria vesca subsp. vesca] &gt;gi|764601164|ref|XP_011466539.1| PREDICTED: putative disease resistance protein RGA1 [Fragaria vesca subsp. vesca] &gt;gi|764601167|ref|XP_011466540.1| PREDICTED: putative disease resistance pro…
§						FvH4_5g08020	AT1G26255.3 | hypothetical protein | Chr1:9083931-9085238 REVERSE LENGTH=340 | 201606; tr|A0A2P6QFG8|A0A2P6QFG8_ROSCH Uncharacterized protein OS=Rosa chinensis OX=74649 GN=RchiOBHm_Chr5g0051631 PE=4 SV=1; uncharacterized protein LOC112165215 [Rosa chinensis]
§						FvH4_2g30780	AT3G43920.2 | dicer-like 3 | Chr3:15753548-15760830 FORWARD LENGTH=1580 | 201606; PREDICTED: endoribonuclease Dicer homolog 3a [Fragaria vesca subsp. vesca]; sp|Q5N870|DCL3A_ORYSJ Endoribonuclease Dicer homolog 3a OS=Oryza sativa subsp. japonica OX=39947 GN=DCL3A PE=2 SV=1; tr|A0A2P6Q1M0|A0A2P6Q1M0_ROSCH Putative ribonuclease III post-transcriptional gene silencing PAZ-Argonaute family OS=Rosa ch…
§						FvH4_4g14970	AT3G06010.1 | SNF2/Brahma-type chromatin-remodeling protein CHR12 | Chr3:1802435-1807284 REVERSE LENGTH=1102 | 201606; PREDICTED: probable ATP-dependent DNA helicase CHR12 [Fragaria vesca subsp. vesca]; sp|F4J9M5|CHR12_ARATH Probable ATP-dependent DNA helicase CHR12 OS=Arabidopsis thaliana OX=3702 GN=CHR12 PE=2 SV=1; tr|A0A2P6QX34|A0A2P6QX34_ROSCH Putative DNA helicase chromatin remodeling SNF2 f…
§						FvH4_7g06401	AT2G21440.1 | RNA-binding (RRM/RBD/RNP motifs) family protein | Chr2:9173712-9179065 REVERSE LENGTH=1003 | 201606; PREDICTED: RNA-binding protein 28-like isoform X2 [Fragaria vesca subsp. vesca]; sp|Q1PDV2|SRC28_ARATH Serine/arginine-rich SC35-like splicing factor SCL28 OS=Arabidopsis thaliana OX=3702 GN=SCL28 PE=1 SV=1; tr|A0A2P6PPL4|A0A2P6PPL4_ROSCH Putative nucleotide-binding alpha-beta plait …
§						FvH4_1g23910	AT1G76010.2 | Alba DNA/RNA-binding protein | Chr1:28528505-28530488 REVERSE LENGTH=350 | 201606; PREDICTED: ribonuclease P protein subunit p25-like protein isoform X1 [Fragaria vesca subsp. vesca]; sp|Q99JH1|RP25L_MOUSE Ribonuclease P protein subunit p25-like protein OS=Mus musculus OX=10090 GN=Rpp25l PE=1 SV=1; tr|A0A067KSQ6|A0A067KSQ6_JATCU Uncharacterized protein OS=Jatropha curcas OX=180498 G…
§						FvH4_5g20460	AT4G33510.1 | 3-deoxy-d-arabino-heptulosonate 7-phosphate synthase | Chr4:16116496-16118549 FORWARD LENGTH=507 | 201606; PREDICTED: phospho-2-dehydro-3-deoxyheptonate aldolase 1, chloroplastic-like [Fragaria vesca subsp. vesca]; sp|P37216|AROG_SOLLC Phospho-2-dehydro-3-deoxyheptonate aldolase 2, chloroplastic OS=Solanum lycopersicum OX=4081 PE=2 SV=1; tr|A0A2P6P905|A0A2P6P905_ROSCH Phospho-2-dehy…
§						FvH4_7g16520	AT4G31940.1 | cytochrome P450%2C family 82%2C subfamily C%2C polypeptide 4 | Chr4:15452040-15453966 FORWARD LENGTH=524 | 201606; PREDICTED: cytochrome P450 CYP82D47-like [Fragaria vesca subsp. vesca]; sp|O49858|C82A3_SOYBN Cytochrome P450 82A3 OS=Glycine max OX=3847 GN=CYP82A3 PE=2 SV=1; tr|A0A2P6SIH7|A0A2P6SIH7_ROSCH Putative cytochrome P450 OS=Rosa chinensis OX=74649 GN=RchiOBHm_Chr1g0359671 PE…
§						FvH4_5g29020	AT1G34570.1 | Essential protein Yae1%2C N-terminal | Chr1:12655297-12656444 REVERSE LENGTH=208 | 201606; PREDICTED: yae1 domain-containing protein 1-like [Fragaria vesca subsp. vesca]; tr|A0A2P6S8J2|A0A2P6S8J2_ROSCH Putative essential protein Yae1 OS=Rosa chinensis OX=74649 GN=RchiOBHm_Chr1g0319701 PE=4 SV=1
§						FvH4_3g13400	AT5G13010.1 | RNA helicase family protein | Chr5:4122747-4128660 FORWARD LENGTH=1255 | 201606; PREDICTED: pre-mRNA-splicing factor ATP-dependent RNA helicase PRP16-like [Fragaria vesca subsp. vesca]; sp|F4K2E9|PRP16_ARATH Pre-mRNA-splicing factor ATP-dependent RNA helicase DEAH7 OS=Arabidopsis thaliana OX=3702 GN=CUV PE=1 SV=1; tr|A0A2P6Q7Q7|A0A2P6Q7Q7_ROSCH Putative RNA helicase OS=Rosa chinensi…
§						FvH4_6g29610	AT1G80070.1 | Pre-mRNA-processing-splicing factor | Chr1:30118052-30127574 FORWARD LENGTH=2359 | 201606; PREDICTED: pre-mRNA-processing-splicing factor 8 [Fragaria vesca subsp. vesca]; sp|Q9SSD2|PRP8A_ARATH Pre-mRNA-processing-splicing factor 8A OS=Arabidopsis thaliana OX=3702 GN=PRP8A PE=1 SV=1; tr|A0A2P6RW24|A0A2P6RW24_ROSCH Putative JAB1/MPN/MOV34 metalloenzyme domain, ribonuclease H-like doma…
§						FvH4_3g00380	AT5G47630.3 | mitochondrial acyl carrier protein 3 | Chr5:19306397-19306885 FORWARD LENGTH=131 | 201606; PREDICTED: acyl carrier protein 3, mitochondrial [Fragaria vesca subsp. vesca] &gt;gi|764550629|ref|XP_011460061.1| PREDICTED: acyl carrier protein 3, mitochondrial [Fragaria vesca subsp. vesca]; sp|Q9FGJ4|ACPM3_ARATH Acyl carrier protein 3, mitochondrial OS=Arabidopsis thaliana OX=3702 GN=MTA…
§						FvH4_5g11460	AT4G24040.1 | trehalase 1 | Chr4:12488242-12491060 FORWARD LENGTH=626 | 201606; PREDICTED: probable trehalase [Fragaria vesca subsp. vesca]; sp|Q9FWC1|TRE_ORYSJ Probable trehalase OS=Oryza sativa subsp. japonica OX=39947 GN=Os10g0521000 PE=2 SV=1; tr|A0A2P6P3X5|A0A2P6P3X5_ROSCH Trehalase OS=Rosa chinensis OX=74649 GN=RchiOBHm_Chr7g0186361 PE=3 SV=1
§						FvH4_6g47191	AT1G20960.2 | U5 small nuclear ribonucleoprotein helicase | Chr1:7302591-7309914 REVERSE LENGTH=2171 | 201606; PREDICTED: LOW QUALITY PROTEIN: U5 small nuclear ribonucleoprotein 200 kDa helicase-like [Fragaria vesca subsp. vesca]; sp|Q9SYP1|DEXHC_ARATH DExH-box ATP-dependent RNA helicase DExH12 OS=Arabidopsis thaliana OX=3702 GN=BRR2A PE=1 SV=1; tr|A0A314Z3Q5|A0A314Z3Q5_PRUYE DExH-box ATP-depende…
§						FvH4_2g31720	AT1G55110.3 | indeterminate(ID)-domain 7 | Chr1:20560406-20562625 REVERSE LENGTH=455 | 201606; PREDICTED: protein indeterminate-domain 7-like isoform X2 [Fragaria vesca subsp. vesca]; sp|Q8H1F5|IDD7_ARATH Protein indeterminate-domain 7 OS=Arabidopsis thaliana OX=3702 GN=IDD7 PE=2 SV=1; tr|A0A2P6Q1C5|A0A2P6Q1C5_ROSCH Putative transcription factor C2H2 family OS=Rosa chinensis OX=74649 GN=RchiOBHm_…
§						FvH4_2g27940	AT1G77280.2 | kinase with adenine nucleotide alpha hydrolases-like domain-containing protein | Chr1:29031468-29034574 REVERSE LENGTH=753 | 201606; PREDICTED: probable receptor-like serine/threonine-protein kinase At5g57670 [Fragaria vesca subsp. vesca]; sp|Q9LV48|PERK1_ARATH Proline-rich receptor-like protein kinase PERK1 OS=Arabidopsis thaliana OX=3702 GN=PERK1 PE=1 SV=1; tr|A0A2P6PXH7|A0A2P6PXH…
§						FvH4_4g07890	AT5G57360.1 | Galactose oxidase/kelch repeat superfamily protein | Chr5:23241597-23244256 FORWARD LENGTH=609 | 201606; PREDICTED: adagio protein 1 [Fragaria vesca subsp. vesca]; sp|Q94BT6|ADO1_ARATH Adagio protein 1 OS=Arabidopsis thaliana OX=3702 GN=ADO1 PE=1 SV=2; tr|A0A2P6QT06|A0A2P6QT06_ROSCH Putative PAS domain, F-box domain, kelch-type beta propeller OS=Rosa chinensis OX=74649 GN=RchiOBHm_C…
§						FvH4_4g29890	AT1G13730.2 | Nuclear transport factor 2 (NTF2) family protein with RNA binding (RRM-RBD-RNP motifs) domain-containing protein | Chr1:4710519-4712332 FORWARD LENGTH=428 | 201606; PREDICTED: putative G3BP-like protein [Fragaria vesca subsp. vesca]; sp|O94260|G3BP_SCHPO Putative G3BP-like protein OS=Schizosaccharomyces pombe (strain 972 / ATCC 24843) OX=284812 GN=nxt3 PE=1 SV=1; tr|A0A2P6R2H7|A0A2P…
§						FvH4_6g21270	AT3G58470.1 | nucleic acid binding / methyltransferase | Chr3:21627070-21628507 REVERSE LENGTH=248 | 201606; PREDICTED: N(6)-adenine-specific DNA methyltransferase 2 [Fragaria vesca subsp. vesca]; sp|Q8WVE0|EFMT1_HUMAN EEF1A lysine methyltransferase 1 OS=Homo sapiens OX=9606 GN=EEF1AKMT1 PE=1 SV=1; tr|A0A2P6RD05|A0A2P6RD05_ROSCH Protein-lysine N-methyltransferase RchiOBHm_Chr3g0477741 OS=Rosa chi…
§						FvH4_6g50950	AT5G14660.3 | peptide deformylase 1B | Chr5:4727129-4728671 REVERSE LENGTH=273 | 201606; PREDICTED: peptide deformylase 1B, chloroplastic/mitochondrial [Fragaria vesca subsp. vesca] &gt;gi|764618693|ref|XP_011468274.1| PREDICTED: peptide deformylase 1B, chloroplastic/mitochondrial [Fragaria vesca subsp. vesca]; sp|Q9FUZ2|DEF1B_ARATH Peptide deformylase 1B, chloroplastic/mitochondrial OS=Arabidops…
§						FvH4_2g32430	AT1G10070.2 | branched-chain amino acid transaminase 2 | Chr1:3288255-3290164 FORWARD LENGTH=388 | 201606; PREDICTED: branched-chain-amino-acid aminotransferase 2, chloroplastic-like isoform X1 [Fragaria vesca subsp. vesca]; sp|Q9M439|BCAT2_ARATH Branched-chain-amino-acid aminotransferase 2, chloroplastic OS=Arabidopsis thaliana OX=3702 GN=BCAT2 PE=1 SV=1; tr|A0A2P6R7V4|A0A2P6R7V4_ROSCH Branched-…
§						FvH4_6g48410	AT3G01180.1 | starch synthase 2 | Chr3:62456-65678 REVERSE LENGTH=792 | 201606; PREDICTED: granule-bound starch synthase 2, chloroplastic/amyloplastic [Fragaria vesca subsp. vesca]; sp|Q9MAC8|SSY2_ARATH Starch synthase 2, chloroplastic/amyloplastic OS=Arabidopsis thaliana OX=3702 GN=SS2 PE=1 SV=1; tr|A0A2P6S4J0|A0A2P6S4J0_ROSCH Putative starch synthase OS=Rosa chinensis OX=74649 GN=RchiOBHm_Chr2g…
§						FvH4_6g53070	AT3G01800.1 | Ribosome recycling factor | Chr3:286020-287543 FORWARD LENGTH=267 | 201606; PREDICTED: ribosome-recycling factor, chloroplastic isoform X1 [Fragaria vesca subsp. vesca]; sp|Q9WX76|RRF_THET8 Ribosome-recycling factor OS=Thermus thermophilus (strain HB8 / ATCC 27634 / DSM 579) OX=300852 GN=frr PE=1 SV=1; tr|A0A2P6S6B5|A0A2P6S6B5_ROSCH Putative ribosome recycling factor OS=Rosa chinens…
§						FvH4_5g13860	AT2G33040.1 | gamma subunit of Mt ATP synthase | Chr2:14018978-14021047 REVERSE LENGTH=325 | 201606; PREDICTED: ATP synthase subunit gamma, mitochondrial [Fragaria vesca subsp. vesca]; sp|P26360|ATPG3_IPOBA ATP synthase subunit gamma, mitochondrial OS=Ipomoea batatas OX=4120 GN=ATPC PE=1 SV=2; tr|A0A2P6P353|A0A2P6P353_ROSCH ATP synthase subunit gamma OS=Rosa chinensis OX=74649 GN=RchiOBHm_Chr7g01…
§						FvH4_7g12800	AT3G57280.1 | Transmembrane proteins 14C | Chr3:21193960-21195547 FORWARD LENGTH=226 | 201606; PREDICTED: uncharacterized protein LOC101301329 [Fragaria vesca subsp. vesca]; sp|Q93V66|FAX1_ARATH Protein FATTY ACID EXPORT 1, chloroplastic OS=Arabidopsis thaliana OX=3702 GN=FAX1 PE=1 SV=1; tr|A0A2P6SGF7|A0A2P6SGF7_ROSCH Putative TMEM14 family protein OS=Rosa chinensis OX=74649 GN=RchiOBHm_Chr1g0351…
§						FvH4_1g29390	AT3G03610.3 | ELMO/CED-12 family protein | Chr3:869479-871687 FORWARD LENGTH=323 | 201606; PREDICTED: ELMO domain-containing protein A [Fragaria vesca subsp. vesca]; sp|Q54YW1|ELMOA_DICDI ELMO domain-containing protein A OS=Dictyostelium discoideum OX=44689 GN=elmoA PE=1 SV=1; tr|A0A2P6RHA5|A0A2P6RHA5_ROSCH Putative ELMO domain-containing protein OS=Rosa chinensis OX=74649 GN=RchiOBHm_Chr3g049556…
§						FvH4_4g02430	AT3G01680.1 | sieve element occlusion amino-terminus protein | Chr3:252033-255246 FORWARD LENGTH=740 | 201606; PREDICTED: uncharacterized protein LOC101297774 [Fragaria vesca subsp. vesca]; sp|Q9SS87|SEOB_ARATH Protein SIEVE ELEMENT OCCLUSION B OS=Arabidopsis thaliana OX=3702 GN=SEOB PE=1 SV=1; tr|A0A2P6QQ54|A0A2P6QQ54_ROSCH Putative sieve element occlusion OS=Rosa chinensis OX=74649 GN=RchiOBHm_…
§						FvH4_2g06400	AT3G48690.1 | alpha/beta-Hydrolases superfamily protein | Chr3:18037186-18038160 REVERSE LENGTH=324 | 201606; PREDICTED: probable carboxylesterase 12 [Fragaria vesca subsp. vesca]; sp|Q9SMN0|CXE12_ARATH Probable carboxylesterase 12 OS=Arabidopsis thaliana OX=3702 GN=CXE12 PE=1 SV=1; tr|A0A2P6PMJ7|A0A2P6PMJ7_ROSCH Putative carboxylesterase OS=Rosa chinensis OX=74649 GN=RchiOBHm_Chr6g0258271 PE=4 S…
§						FvH4_5g13720	AT5G08060.1 | furry | Chr5:2580588-2580983 FORWARD LENGTH=131 | 201606; PREDICTED: uncharacterized protein LOC101310704 [Fragaria vesca subsp. vesca]; tr|A0A2P6P336|A0A2P6P336_ROSCH Uncharacterized protein OS=Rosa chinensis OX=74649 GN=RchiOBHm_Chr7g0183221 PE=4 SV=1
§						FvH4_1g23890	AT5G64740.1 | cellulose synthase 6 | Chr5:25881555-25886333 FORWARD LENGTH=1084 | 201606; PREDICTED: cellulose synthase A catalytic subunit 6 [UDP-forming]-like isoform X2 [Fragaria vesca subsp. vesca]; sp|Q94JQ6|CESA6_ARATH Cellulose synthase A catalytic subunit 6 [UDP-forming] OS=Arabidopsis thaliana OX=3702 GN=CESA6 PE=1 SV=2; tr|A0A2P6RS54|A0A2P6RS54_ROSCH Cellulose synthase OS=Rosa chinensis…
§						FvH4_6g48010	AT3G29090.1 | pectin methylesterase 31 | Chr3:11073804-11075335 FORWARD LENGTH=317 | 201606; PREDICTED: pectinesterase 31 [Fragaria vesca subsp. vesca]; sp|Q9LVQ0|PME31_ARATH Pectinesterase 31 OS=Arabidopsis thaliana OX=3702 GN=PME31 PE=1 SV=1; tr|A0A2P6S4B2|A0A2P6S4B2_ROSCH Pectinesterase OS=Rosa chinensis OX=74649 GN=RchiOBHm_Chr2g0167301 PE=4 SV=1
§						FvH4_7g25682	AT5G62410.1 | structural maintenance of chromosomes 2 | Chr5:25056308-25062436 FORWARD LENGTH=1175 | 201606; PREDICTED: structural maintenance of chromosomes protein 2-1-like [Fragaria vesca subsp. vesca]; sp|Q9C5Y4|SMC21_ARATH Structural maintenance of chromosomes protein 2-1 OS=Arabidopsis thaliana OX=3702 GN=SMC2-1 PE=2 SV=2; tr|A0A2P6SMB0|A0A2P6SMB0_ROSCH Structural maintenance of chromosomes…
§						FvH4_7g26290	AT3G56460.1 | GroES-like zinc-binding alcohol dehydrogenase family protein | Chr3:20933029-20934425 REVERSE LENGTH=348 | 201606; PREDICTED: quinone oxidoreductase-like protein 2 homolog [Fragaria vesca subsp. vesca]; sp|A7RK30|QORL2_NEMVE Quinone oxidoreductase-like protein 2 homolog OS=Nematostella vectensis OX=45351 GN=v1g238856 PE=3 SV=1; tr|A0A2P6SLX7|A0A2P6SLX7_ROSCH Putative NADPH:quinone r…
§						FvH4_4g13570	AT5G49210.2 | stress response NST1-like protein | Chr5:19950093-19951464 FORWARD LENGTH=195 | 201606; stress response protein NST1 [Rosa chinensis] &gt;gi|1358163998|gb|PRQ38475.1| hypothetical protein RchiOBHm_Chr4g0414321 [Rosa chinensis]; tr|A0A2P6QWB7|A0A2P6QWB7_ROSCH Uncharacterized protein OS=Rosa chinensis OX=74649 GN=RchiOBHm_Chr4g0414321 PE=4 SV=1
§						FvH4_7g18720	AT1G75660.1 | 5'-3' exoribonuclease 3 | Chr1:28408289-28414825 FORWARD LENGTH=1020 | 201606; PREDICTED: 5'-3' exoribonuclease 3-like isoform X1 [Fragaria vesca subsp. vesca]; sp|Q9FQ03|XRN3_ARATH 5'-3' exoribonuclease 3 OS=Arabidopsis thaliana OX=3702 GN=XRN3 PE=1 SV=1; tr|A0A2P6SC85|A0A2P6SC85_ROSCH 5'-3' exoribonuclease OS=Rosa chinensis OX=74649 GN=RchiOBHm_Chr1g0334231 PE=3 SV=1
§						FvH4_2g25231	AT2G27490.4 | dephospho-CoA kinase family | Chr2:11748087-11749009 REVERSE LENGTH=232 | 201606; PREDICTED: dephospho-CoA kinase-like [Fragaria vesca subsp. vesca]; sp|Q9ZQH0|COAE_ARATH Dephospho-CoA kinase OS=Arabidopsis thaliana OX=3702 GN=COAE PE=2 SV=1; tr|A0A2P6Q3J6|A0A2P6Q3J6_ROSCH Putative dephospho-CoA kinase OS=Rosa chinensis OX=74649 GN=RchiOBHm_Chr5g0006471 PE=3 SV=1
§						FvH4_6g32190	AT4G32890.1 | GATA transcription factor 9 | Chr4:15875598-15876615 FORWARD LENGTH=308 | 201606; PREDICTED: GATA transcription factor 9-like [Fragaria vesca subsp. vesca]; sp|O82632|GATA9_ARATH GATA transcription factor 9 OS=Arabidopsis thaliana OX=3702 GN=GATA9 PE=2 SV=1; tr|A0A2P6RXA4|A0A2P6RXA4_ROSCH GATA transcription factor OS=Rosa chinensis OX=74649 GN=RchiOBHm_Chr2g0140091 PE=3 SV=1
§						FvH4_5g31110	AT3G59990.4 | methionine aminopeptidase 2B | Chr3:22155921-22158551 REVERSE LENGTH=439 | 201606; PREDICTED: methionine aminopeptidase 2B-like [Fragaria vesca subsp. vesca] &gt;gi|764644371|ref|XP_011457353.1| PREDICTED: methionine aminopeptidase 2B-like [Fragaria vesca subsp. vesca]; sp|Q56Y85|MAP22_ARATH Methionine aminopeptidase 2B OS=Arabidopsis thaliana OX=3702 GN=MAP2B PE=2 SV=2; tr|M5WZY3|M…
§						FvH4_4g26440	AT2G01130.1 | DEA(D/H)-box RNA helicase family protein | Chr2:88847-94635 REVERSE LENGTH=1113 | 201606; PREDICTED: ATP-dependent RNA helicase DHX36 isoform X2 [Fragaria vesca subsp. vesca]; sp|F4IM84|DEXH5_ARATH DExH-box ATP-dependent RNA helicase DExH5, mitochondrial OS=Arabidopsis thaliana OX=3702 GN=At2g01130 PE=3 SV=1; tr|A0A2P6R1D9|A0A2P6R1D9_ROSCH Putative RNA helicase OS=Rosa chinensis OX=…
§						FvH4_4g07090	AT5G57150.1 | basic helix-loop-helix (bHLH) DNA-binding superfamily protein | Chr5:23152361-23154872 FORWARD LENGTH=247 | 201606; PREDICTED: transcription factor bHLH35 [Fragaria vesca subsp. vesca]; sp|Q2HIV9|BH035_ARATH Transcription factor bHLH35 OS=Arabidopsis thaliana OX=3702 GN=BHLH35 PE=2 SV=1; tr|A0A2P6QSI0|A0A2P6QSI0_ROSCH Putative transcription factor bHLH family OS=Rosa chinensis OX=74…
§						FvH4_2g39210	AT3G51030.1 | thioredoxin H-type 1 | Chr3:18951123-18951955 REVERSE LENGTH=114 | 201606; PREDICTED: thioredoxin H-type [Fragaria vesca subsp. vesca]; sp|Q43636|TRXH_RICCO Thioredoxin H-type OS=Ricinus communis OX=3988 PE=3 SV=1; tr|A0A2P6PYW4|A0A2P6PYW4_ROSCH Thioredoxin OS=Rosa chinensis OX=74649 GN=RchiOBHm_Chr6g0301861 PE=3 SV=1
§						FvH4_4g34140	AT1G60490.1 | vacuolar protein sorting 34 | Chr1:22285792-22290190 REVERSE LENGTH=814 | 201606; PREDICTED: phosphatidylinositol 3-kinase, root isoform [Fragaria vesca subsp. vesca]; sp|P42347|PI3K1_SOYBN Phosphatidylinositol 3-kinase, root isoform OS=Glycine max OX=3847 PE=2 SV=1; tr|A0A2P6R3V9|A0A2P6R3V9_ROSCH Putative phosphatidylinositol 3-kinase OS=Rosa chinensis OX=74649 GN=RchiOBHm_Chr4g044…
§						FvH4_4g07110	AT3G18670.2 | Ankyrin repeat family protein | Chr3:6424135-6426471 REVERSE LENGTH=653 | 201606; PREDICTED: ankyrin repeat-containing protein At3g12360-like isoform X1 [Fragaria vesca subsp. vesca] &gt;gi|764568911|ref|XP_011462374.1| PREDICTED: ankyrin repeat-containing protein At3g12360-like isoform X1 [Fragaria vesca subsp. vesca] &gt;gi|764568917|ref|XP_011462375.1| PREDICTED: ankyrin repeat-c…
§						FvH4_3g41030	AT1G56145.1 | Leucine-rich repeat transmembrane protein kinase | Chr1:21008225-21013934 REVERSE LENGTH=1012 | 201606; probable LRR receptor-like serine/threonine-protein kinase At1g56130 isoform X1 [Rosa chinensis] &gt;gi|1358160388|gb|PRQ34866.1| putative protein kinase RLK-Pelle-DLSV family [Rosa chinensis]; sp|C0LGH2|Y1561_ARATH Probable LRR receptor-like serine/threonine-protein kinase At1g56…
§						FvH4_3g12500	AT2G35060.4 | K+ uptake permease 11 | Chr2:14775184-14778184 REVERSE LENGTH=792 | 201606; PREDICTED: potassium transporter 11-like isoform X2 [Fragaria vesca subsp. vesca]; sp|O64769|POT11_ARATH Potassium transporter 11 OS=Arabidopsis thaliana OX=3702 GN=POT11 PE=2 SV=1; tr|A0A2P6Q7B6|A0A2P6Q7B6_ROSCH Potassium transporter OS=Rosa chinensis OX=74649 GN=RchiOBHm_Chr5g0020451 PE=3 SV=1
§						FvH4_1g06700	AT4G29170.2 | Mnd1 family protein | Chr4:14383594-14385128 FORWARD LENGTH=215 | 201606; PREDICTED: meiotic nuclear division protein 1 homolog [Fragaria vesca subsp. vesca]; sp|Q8GYD2|MND1_ARATH Meiotic nuclear division protein 1 homolog OS=Arabidopsis thaliana OX=3702 GN=MND1 PE=1 SV=1; tr|A0A2P6RK07|A0A2P6RK07_ROSCH Meiotic nuclear division protein 1 homolog OS=Rosa chinensis OX=74649 GN=RchiOBH…
§						FvH4_1g07401	AT4G26140.1 | beta-galactosidase 12 | Chr4:13243219-13247823 REVERSE LENGTH=728 | 201606; PREDICTED: beta-galactosidase isoform X5 [Fragaria vesca subsp. vesca]; sp|P48981|BGAL_MALDO Beta-galactosidase OS=Malus domestica OX=3750 PE=1 SV=1; tr|Q93X56|Q93X56_FRAAN Beta-galactosidase OS=Fragaria ananassa OX=3747 GN=beta-gal3 PE=2 SV=1
§						FvH4_1g19194	AT2G22620.3 | Rhamnogalacturonate lyase family protein | Chr2:9604902-9610156 REVERSE LENGTH=677 | 201606; PREDICTED: rhamnogalacturonate lyase B-like [Fragaria vesca subsp. vesca] &gt;gi|764519245|ref|XP_011468354.1| PREDICTED: rhamnogalacturonate lyase B-like [Fragaria vesca subsp. vesca] &gt;gi|764519255|ref|XP_011468359.1| PREDICTED: rhamnogalacturonate lyase B-like [Fragaria vesca subsp. ves…
§						FvH4_6g03110	AT1G60750.1 | NAD(P)-linked oxidoreductase superfamily protein | Chr1:22362293-22363854 REVERSE LENGTH=330 | 201606; PREDICTED: probable aldo-keto reductase 1 [Fragaria vesca subsp. vesca]; sp|C6TBN2|AKR1_SOYBN Probable aldo-keto reductase 1 OS=Glycine max OX=3847 GN=AKR1 PE=2 SV=1; tr|A0A2P6R622|A0A2P6R622_ROSCH Putative perakine reductase OS=Rosa chinensis OX=74649 GN=RchiOBHm_Chr3g0451331 PE=4…
§						FvH4_7g12740	AT4G00230.1 | xylem serine peptidase 1 | Chr4:93935-97289 FORWARD LENGTH=749 | 201606; hypothetical protein CUMW_063980 [Citrus unshiu]; sp|Q9LLL8|SBT4E_ARATH Subtilisin-like protease SBT4.14 OS=Arabidopsis thaliana OX=3702 GN=SBT4.14 PE=2 SV=1; tr|A0A2H5NPF9|A0A2H5NPF9_CITUN Uncharacterized protein OS=Citrus unshiu OX=55188 GN=CUMW_063980 PE=3 SV=1
§						FvH4_5g11270	AT4G10790.1 | UBX domain-containing protein | Chr4:6640752-6643035 REVERSE LENGTH=480 | 201606; PREDICTED: FAS-associated factor 2 [Fragaria vesca subsp. vesca]; sp|Q9M0N1|PUX10_ARATH Plant UBX domain-containing protein 10 OS=Arabidopsis thaliana OX=3702 GN=PUX10 PE=2 SV=1; tr|A0A2P6P406|A0A2P6P406_ROSCH Putative UBX domain-containing protein 2/7 OS=Rosa chinensis OX=74649 GN=RchiOBHm_Chr7g018658…
§						FvH4_3g23160	AT5G55100.1 | SWAP (Suppressor-of-White-APricot)/surp domain-containing protein | Chr5:22361281-22364664 REVERSE LENGTH=843 | 201606; PREDICTED: splicing factor, suppressor of white-apricot homolog isoform X2 [Fragaria vesca subsp. vesca]; sp|Q3USH5|SFSWA_MOUSE Splicing factor, suppressor of white-apricot homolog OS=Mus musculus OX=10090 GN=Sfswap PE=1 SV=2; tr|A0A2P6QCL7|A0A2P6QCL7_ROSCH Putativ…
§						FvH4_4g21530	AT3G17510.1 | CBL-interacting protein kinase 1 | Chr3:5989309-5992627 REVERSE LENGTH=444 | 201606; PREDICTED: CBL-interacting serine/threonine-protein kinase 1 isoform X2 [Fragaria vesca subsp. vesca]; sp|Q8RWC9|CIPK1_ARATH CBL-interacting serine/threonine-protein kinase 1 OS=Arabidopsis thaliana OX=3702 GN=CIPK1 PE=1 SV=2; tr|A0A2P6QZU6|A0A2P6QZU6_ROSCH Non-specific serine/threonine protein kina…
§						FvH4_2g18800	AT3G07130.1 | purple acid phosphatase 15 | Chr3:2255763-2257981 REVERSE LENGTH=532 | 201606; PREDICTED: purple acid phosphatase 15 [Fragaria vesca subsp. vesca]; sp|Q9SFU3|PPA15_ARATH Purple acid phosphatase 15 OS=Arabidopsis thaliana OX=3702 GN=PAP15 PE=1 SV=1; tr|A0A2P6PU94|A0A2P6PU94_ROSCH Purple acid phosphatase OS=Rosa chinensis OX=74649 GN=RchiOBHm_Chr6g0284551 PE=3 SV=1
§						FvH4_3g01411	AT4G22140.2 | PHD finger family protein / bromo-adjacent homology (BAH) domain-containing protein | Chr4:11728093-11730230 REVERSE LENGTH=224 | 201606; PREDICTED: protein polybromo-1-like [Fragaria vesca subsp. vesca]; sp|F4JL28|EBS_ARATH Chromatin remodeling protein EBS OS=Arabidopsis thaliana OX=3702 GN=EBS PE=1 SV=1; tr|A0A2P6Q2E8|A0A2P6Q2E8_ROSCH Putative chromatin regulator PHD family OS=Ros…
§						FvH4_5g05360	AT4G22220.1 | SufE/NifU family protein | Chr4:11759444-11760881 REVERSE LENGTH=167 | 201606; PREDICTED: iron-sulfur cluster assembly protein 1-like [Fragaria vesca subsp. vesca]; sp|O49627|ISU1_ARATH Iron-sulfur cluster assembly protein 1 OS=Arabidopsis thaliana OX=3702 GN=ISU1 PE=2 SV=1; tr|A0A2P6P5T9|A0A2P6P5T9_ROSCH Iron-sulfur cluster assembly protein OS=Rosa chinensis OX=74649 GN=RchiOBHm_Ch…
§						FvH4_4g01230	AT1G04200.1 | dyggve-melchior-clausen syndrome protein | Chr1:1109676-1113875 FORWARD LENGTH=732 | 201606; PREDICTED: dymeclin [Fragaria vesca subsp. vesca]; sp|Q5ZLW3|DYM_CHICK Dymeclin OS=Gallus gallus OX=9031 GN=DYM PE=2 SV=1; tr|A0A2P6QPK3|A0A2P6QPK3_ROSCH Putative dymeclin OS=Rosa chinensis OX=74649 GN=RchiOBHm_Chr4g0387781 PE=4 SV=1
§						FvH4_5g35401	AT2G22540.3 | K-box region and MADS-box transcription factor family protein | Chr2:9580417-9583603 FORWARD LENGTH=240 | 201606; PREDICTED: MADS-box protein AGL24 [Fragaria vesca subsp. vesca] &gt;gi|764586500|ref|XP_011464654.1| PREDICTED: MADS-box protein AGL24 [Fragaria vesca subsp. vesca] &gt;gi|764586504|ref|XP_011464655.1| PREDICTED: MADS-box protein AGL24 [Fragaria vesca subsp. vesca] &gt;g…
§						FvH4_1g21660	AT2G22125.1 | binding protein | Chr2:9406793-9414223 FORWARD LENGTH=2150 | 201606; PREDICTED: uncharacterized protein LOC101300358 [Fragaria vesca subsp. vesca]; sp|F4IIM1|CSI1_ARATH Protein CELLULOSE SYNTHASE INTERACTIVE 1 OS=Arabidopsis thaliana OX=3702 GN=CSI1 PE=1 SV=1; tr|A0A2P6RR05|A0A2P6RR05_ROSCH Putative C2 domain-containing protein OS=Rosa chinensis OX=74649 GN=RchiOBHm_Chr2g0115531 PE=…
§						FvH4_3g43790	AT5G07610.1 | F-box family protein | Chr5:2406068-2407330 FORWARD LENGTH=420 | 201606; PREDICTED: F-box protein At5g07610-like [Fragaria vesca subsp. vesca]; sp|Q9FLS0|FB253_ARATH F-box protein At5g07610 OS=Arabidopsis thaliana OX=3702 GN=At5g07610 PE=2 SV=1; tr|A0A2P6S651|A0A2P6S651_ROSCH Putative F-box domain-containing protein OS=Rosa chinensis OX=74649 GN=RchiOBHm_Chr2g0174451 PE=4 SV=1
§						FvH4_2g04710	AT3G25580.1 | Thioredoxin superfamily protein | Chr3:9292557-9294148 FORWARD LENGTH=210 | 201606; PREDICTED: thioredoxin domain-containing protein 9 homolog [Fragaria vesca subsp. vesca]; sp|O64628|TXND9_ARATH Thioredoxin domain-containing protein 9 homolog OS=Arabidopsis thaliana OX=3702 GN=At2g18990 PE=2 SV=1; tr|A0A2P6PLJ9|A0A2P6PLJ9_ROSCH Putative thioredoxin-like protein OS=Rosa chinensis OX…
§						FvH4_2g33910	AT1G47128.1 | Granulin repeat cysteine protease family protein | Chr1:17283139-17285609 REVERSE LENGTH=462 | 201606; PREDICTED: cysteine proteinase RD21a [Fragaria vesca subsp. vesca]; sp|P43297|RD21A_ARATH Cysteine proteinase RD21A OS=Arabidopsis thaliana OX=3702 GN=RD21A PE=1 SV=1; tr|A0A2P6Q0M3|A0A2P6Q0M3_ROSCH Putative actinidain OS=Rosa chinensis OX=74649 GN=RchiOBHm_Chr6g0308501 PE=3 SV=1
§						FvH4_7g29720	AT1G64940.1 | cytochrome P450%2C family 87%2C subfamily A%2C polypeptide 6 | Chr1:24123789-24125324 FORWARD LENGTH=511 | 201606; PREDICTED: cytochrome P450 89A2-like isoform X2 [Fragaria vesca subsp. vesca]; sp|Q42602|C89A2_ARATH Cytochrome P450 89A2 OS=Arabidopsis thaliana OX=3702 GN=CYP89A2 PE=2 SV=2; tr|A0A2P6SN84|A0A2P6SN84_ROSCH Putative cytochrome P450 OS=Rosa chinensis OX=74649 GN=RchiOBHm…
§						FvH4_7g21380	AT3G55280.2 | ribosomal protein L23AB | Chr3:20500667-20501519 FORWARD LENGTH=154 | 201606; PREDICTED: 60S ribosomal protein L23a-1 [Fragaria vesca subsp. vesca]; sp|Q9AT35|RL23A_DAUCA 60S ribosomal protein L23a OS=Daucus carota OX=4039 GN=RPL23A PE=2 SV=1; tr|A0A2P6SK27|A0A2P6SK27_ROSCH Putative ribosomal protein L25/L23 OS=Rosa chinensis OX=74649 GN=RchiOBHm_Chr1g0365741 PE=3 SV=1
§						FvH4_2g27380	AT1G21730.1 | P-loop containing nucleoside triphosphate hydrolases superfamily protein | Chr1:7630365-7636247 FORWARD LENGTH=890 | 201606; PREDICTED: centromere-associated protein E [Fragaria vesca subsp. vesca]; sp|B9FFA3|KN7E_ORYSJ Kinesin-like protein KIN-7E, chloroplastic OS=Oryza sativa subsp. japonica OX=39947 GN=KIN7E PE=3 SV=2; tr|A0A2P6PXC7|A0A2P6PXC7_ROSCH Putative plus-end-directed kin…
§						FvH4_3g31490	AT5G04250.2 | Cysteine proteinases superfamily protein | Chr5:1176397-1178492 FORWARD LENGTH=345 | 201606; PREDICTED: uncharacterized protein LOC101296346 isoform X1 [Fragaria vesca subsp. vesca] &gt;gi|764543134|ref|XP_011459288.1| PREDICTED: uncharacterized protein LOC101296346 isoform X1 [Fragaria vesca subsp. vesca]; sp|Q54P70|Y4757_DICDI OTU domain-containing protein DDB_G0284757 OS=Dictyost…
§						FvH4_2g12820	AT5G48100.1 | Laccase/Diphenol oxidase family protein | Chr5:19489530-19492582 REVERSE LENGTH=565 | 201606; PREDICTED: putative laccase-9 [Fragaria vesca subsp. vesca]; sp|Q6Z8L2|LAC9_ORYSJ Putative laccase-9 OS=Oryza sativa subsp. japonica OX=39947 GN=LAC9 PE=3 SV=1; tr|A0A2P6PRK4|A0A2P6PRK4_ROSCH Laccase OS=Rosa chinensis OX=74649 GN=RchiOBHm_Chr6g0273711 PE=3 SV=1
§						FvH4_2g36480	AT4G31300.3 | N-terminal nucleophile aminohydrolases (Ntn hydrolases) superfamily protein | Chr4:15188927-15190935 FORWARD LENGTH=233 | 201606; PREDICTED: proteasome subunit beta type-6 [Fragaria vesca subsp. vesca]; sp|Q8LD27|PSB6_ARATH Proteasome subunit beta type-6 OS=Arabidopsis thaliana OX=3702 GN=PBA1 PE=1 SV=2; tr|A0A2P6PZV7|A0A2P6PZV7_ROSCH Proteasome subunit beta OS=Rosa chinensis OX=746…
§						FvH4_2g19061	AT4G14820.1 | Pentatricopeptide repeat (PPR) superfamily protein | Chr4:8507794-8510038 REVERSE LENGTH=722 | 201606; PREDICTED: uncharacterized protein LOC101295382 [Fragaria vesca subsp. vesca] &gt;gi|764529313|ref|XP_011458189.1| PREDICTED: uncharacterized protein LOC101295382 [Fragaria vesca subsp. vesca]; sp|O23337|PP311_ARATH Pentatricopeptide repeat-containing protein At4g14820 OS=Arabidops…
§						FvH4_1g01430	AT1G15860.2 | defective in cullin neddylation protein (DUF298) | Chr1:5455055-5456741 FORWARD LENGTH=227 | 201606; PREDICTED: DCN1-like protein 5 [Fragaria vesca subsp. vesca]; sp|Q5PPL2|DCNL5_RAT DCN1-like protein 5 OS=Rattus norvegicus OX=10116 GN=Dcun1d5 PE=2 SV=1; tr|A0A2P6RIE7|A0A2P6RIE7_ROSCH Defective in cullin neddylation protein OS=Rosa chinensis OX=74649 GN=RchiOBHm_Chr2g0086341 PE=4 SV…
§						FvH4_6g09700	AT5G04930.1 | aminophospholipid ATPase 1 | Chr5:1445509-1449568 FORWARD LENGTH=1158 | 201606; PREDICTED: phospholipid-transporting ATPase 1-like isoform X1 [Fragaria vesca subsp. vesca] &gt;gi|764599656|ref|XP_011466413.1| PREDICTED: phospholipid-transporting ATPase 1-like isoform X1 [Fragaria vesca subsp. vesca]; sp|P98204|ALA1_ARATH Phospholipid-transporting ATPase 1 OS=Arabidopsis thaliana OX=…
§						FvH4_1g06910	AT2G19710.1 | Regulator of Vps4 activity in the MVB pathway protein | Chr2:8506339-8509817 FORWARD LENGTH=937 | 201606; PREDICTED: mucin-5AC [Fragaria vesca subsp. vesca]; sp|Q54I39|IST1L_DICDI IST1-like protein OS=Dictyostelium discoideum OX=44689 GN=DDB_G0289029 PE=3 SV=1; tr|A0A2P6RK42|A0A2P6RK42_ROSCH Putative vacuolar protein sorting-associated protein Ist1 OS=Rosa chinensis OX=74649 GN=Rchi…
§						FvH4_2g28940	AT5G11160.1 | adenine phosphoribosyltransferase 5 | Chr5:3550774-3551986 FORWARD LENGTH=191 | 201606; PREDICTED: adenine phosphoribosyltransferase 5-like [Fragaria vesca subsp. vesca]; sp|Q9LFP0|APT5_ARATH Adenine phosphoribosyltransferase 5 OS=Arabidopsis thaliana OX=3702 GN=APT5 PE=1 SV=1; tr|A0A2P6PXR8|A0A2P6PXR8_ROSCH Putative adenine phosphoribosyltransferase OS=Rosa chinensis OX=74649 GN=Rc…
§						FvH4_6g26500	AT4G28390.2 | ADP/ATP carrier 3 | Chr4:14041486-14042781 REVERSE LENGTH=379 | 201606; PREDICTED: ADP,ATP carrier protein 3, mitochondrial [Fragaria vesca subsp. vesca]; sp|O49447|ADT3_ARATH ADP,ATP carrier protein 3, mitochondrial OS=Arabidopsis thaliana OX=3702 GN=AAC3 PE=1 SV=1; tr|A0A2P6RU71|A0A2P6RU71_ROSCH Putative mitochondrial carrier protein OS=Rosa chinensis OX=74649 GN=RchiOBHm_Chr2g012…
§						FvH4_6g09970	AT5G59310.1 | lipid transfer protein 4 | Chr5:23925296-23925772 REVERSE LENGTH=112 | 201606; PREDICTED: non-specific lipid-transfer protein 1-like [Fragaria vesca subsp. vesca] &gt;gi|67937765|gb|AAY83341.1| non-specific lipid transfer protein precursor [Fragaria x ananassa]; sp|Q43017|NLTP1_PRUDU Non-specific lipid-transfer protein 1 OS=Prunus dulcis OX=3755 PE=3 SV=1; tr|Q4PLU0|Q4PLU0_FRAAN Non…
§						FvH4_1g03930	AT1G68680.1 | SH3/FCH domain protein | Chr1:25785627-25786622 FORWARD LENGTH=75 | 201606; PREDICTED: uncharacterized protein LOC101311024 [Fragaria vesca subsp. vesca]; tr|A0A2P6RJ62|A0A2P6RJ62_ROSCH Uncharacterized protein OS=Rosa chinensis OX=74649 GN=RchiOBHm_Chr2g0089401 PE=4 SV=1
§						FvH4_4g08191	AT4G23160.3 | cysteine-rich RECEPTOR-like kinase | Chr4:12129485-12133157 FORWARD LENGTH=1043 | 201606; hypothetical protein VITISV_028058 [Vitis vinifera]; sp|Q94HW2|POLR1_ARATH Retrovirus-related Pol polyprotein from transposon RE1 OS=Arabidopsis thaliana OX=3702 GN=RE1 PE=2 SV=1; tr|A5ART6|A5ART6_VITVI Uncharacterized protein OS=Vitis vinifera OX=29760 GN=VITISV_028058 PE=4 SV=1
§						FvH4_7g06380	AT3G18190.1 | TCP-1/cpn60 chaperonin family protein | Chr3:6232226-6233836 FORWARD LENGTH=536 | 201606; PREDICTED: T-complex protein 1 subunit delta [Fragaria vesca subsp. vesca]; sp|Q9LV21|TCPD_ARATH T-complex protein 1 subunit delta OS=Arabidopsis thaliana OX=3702 GN=CCT4 PE=1 SV=1; tr|A0A2P6SCB6|A0A2P6SCB6_ROSCH T-complex protein 1 subunit delta OS=Rosa chinensis OX=74649 GN=RchiOBHm_Chr1g0334…
§						FvH4_1g12390	AT1G75500.2 | Walls Are Thin 1 | Chr1:28338282-28340091 REVERSE LENGTH=389 | 201606; PREDICTED: protein WALLS ARE THIN 1-like [Fragaria vesca subsp. vesca]; sp|Q94AP3|WAT1_ARATH Protein WALLS ARE THIN 1 OS=Arabidopsis thaliana OX=3702 GN=WAT1 PE=1 SV=1; tr|A0A2P6RM25|A0A2P6RM25_ROSCH WAT1-related protein OS=Rosa chinensis OX=74649 GN=RchiOBHm_Chr2g0100241 PE=3 SV=1
§						FvH4_3g30840	AT2G28110.1 | Exostosin family protein | Chr2:11978024-11979641 REVERSE LENGTH=448 | 201606; PREDICTED: probable glucuronoxylan glucuronosyltransferase IRX7 [Fragaria vesca subsp. vesca]; sp|Q9ZUV3|IRX7_ARATH Probable glucuronoxylan glucuronosyltransferase IRX7 OS=Arabidopsis thaliana OX=3702 GN=IRX7 PE=2 SV=1; tr|A0A2P6QGU8|A0A2P6QGU8_ROSCH Putative xylogalacturonan beta-1,3-xylosyltransferase O…
§						FvH4_1g21640	AT4G39700.1 | Heavy metal transport/detoxification superfamily protein | Chr4:18424265-18424906 FORWARD LENGTH=158 | 201606; PREDICTED: heavy metal-associated isoprenylated plant protein 26 [Fragaria vesca subsp. vesca]; sp|O65657|HIP23_ARATH Heavy metal-associated isoprenylated plant protein 23 OS=Arabidopsis thaliana OX=3702 GN=HIPP23 PE=1 SV=1; tr|A0A2P6RR36|A0A2P6RR36_ROSCH Putative heavy met…
§						FvH4_1g21070	AT1G56130.2 | Leucine-rich repeat transmembrane protein kinase | Chr1:20994931-21000887 REVERSE LENGTH=1032 | 201606; PREDICTED: LOW QUALITY PROTEIN: probable LRR receptor-like serine/threonine-protein kinase At1g56130 [Fragaria vesca subsp. vesca]; sp|C0LGH2|Y1561_ARATH Probable LRR receptor-like serine/threonine-protein kinase At1g56130 OS=Arabidopsis thaliana OX=3702 GN=At1g56130 PE=2 SV=2; tr…
§						FvH4_3g16431	PREDICTED: homeobox protein knotted-1-like 3 isoform X2 [Fragaria vesca subsp. vesca]; sp|O04136|KNAP3_MALDO Homeobox protein knotted-1-like 3 OS=Malus domestica OX=3750 PE=2 SV=1; tr|A0A2P6PXM6|A0A2P6PXM6_ROSCH Homeobox protein knotted-1-like 3 OS=Rosa chinensis OX=74649 GN=RchiOBHm_Chr6g0297211 PE=3 SV=1
§						FvH4_4g19121	PREDICTED: uncharacterized protein LOC101310148 [Fragaria vesca subsp. vesca]; tr|A0A2I4EJS2|A0A2I4EJS2_JUGRE uncharacterized protein LOC108990205 OS=Juglans regia OX=51240 GN=LOC108990205 PE=4 SV=1
§						FvH4_1g03970	AT2G18660.1 | plant natriuretic peptide A | Chr2:8091032-8091644 REVERSE LENGTH=130 | 201606; PREDICTED: EG45-like domain containing protein [Fragaria vesca subsp. vesca]; sp|Q9ZP41|EGC_CITJA EG45-like domain containing protein OS=Citrus jambhiri OX=64884 GN=CjBAp12 PE=1 SV=1; tr|A0A2P6RJ84|A0A2P6RJ84_ROSCH Putative rlpA-like protein, double-psi beta-barrel OS=Rosa chinensis OX=74649 GN=RchiOBHm_…
§						FvH4_5g38090	AT1G22140.3 | zinc finger CCCH domain protein | Chr1:7815158-7815577 REVERSE LENGTH=72 | 201606; PREDICTED: zinc finger CCCH domain-containing protein 15 homolog [Fragaria vesca subsp. vesca]; tr|A0A2P6PHW7|A0A2P6PHW7_ROSCH Uncharacterized protein OS=Rosa chinensis OX=74649 GN=RchiOBHm_Chr7g0240051 PE=4 SV=1
§						FvH4_4g30930	AT1G14040.1 | EXS (ERD1/XPR1/SYG1) family protein | Chr1:4810488-4814543 FORWARD LENGTH=813 | 201606; PREDICTED: phosphate transporter PHO1 homolog 3-like [Fragaria vesca subsp. vesca]; sp|Q6R8G7|PHO13_ARATH Phosphate transporter PHO1 homolog 3 OS=Arabidopsis thaliana OX=3702 GN=PHO1;H3 PE=2 SV=2; tr|A0A2P6R2R3|A0A2P6R2R3_ROSCH Putative SPX domain-containing protein OS=Rosa chinensis OX=74649 GN=…
§						FvH4_6g52280	AT5G40650.1 | succinate dehydrogenase 2-2 | Chr5:16281462-16283296 FORWARD LENGTH=280 | 201606; PREDICTED: succinate dehydrogenase [ubiquinone] iron-sulfur subunit 2, mitochondrial-like [Fragaria vesca subsp. vesca]; sp|Q8LB02|SDHB2_ARATH Succinate dehydrogenase [ubiquinone] iron-sulfur subunit 2, mitochondrial OS=Arabidopsis thaliana OX=3702 GN=SDH2-2 PE=1 SV=2; tr|A0A2P6S5Z1|A0A2P6S5Z1_ROSCH Su…
§						FvH4_3g18190	AT1G16920.1 | RAB GTPase homolog A1B | Chr1:5787489-5789147 REVERSE LENGTH=216 | 201606; PREDICTED: ras-related protein Rab11D [Fragaria vesca subsp. vesca]; sp|Q40194|RB11D_LOTJA Ras-related protein Rab11D OS=Lotus japonicus OX=34305 GN=RAB11D PE=2 SV=1; tr|A0A2P6QA25|A0A2P6QA25_ROSCH Putative small GTPase superfamily, P-loop containing nucleoside triphosphate hydrolase OS=Rosa chinensis OX=7464…
§						FvH4_1g17910	AT5G67620.1 | DUF4228 domain protein | Chr5:26964891-26965720 REVERSE LENGTH=182 | 201606; PREDICTED: uncharacterized protein LOC101291177 [Fragaria vesca subsp. vesca]; tr|M5W0D8|M5W0D8_PRUPE Uncharacterized protein OS=Prunus persica OX=3760 GN=PRUPE_6G219300 PE=4 SV=1
§						FvH4_4g01660	AT3G22890.1 | ATP sulfurylase 1 | Chr3:8112837-8114734 FORWARD LENGTH=463 | 201606; PREDICTED: ATP sulfurylase 1, chloroplastic [Fragaria vesca subsp. vesca]; sp|Q9LIK9|APS1_ARATH ATP sulfurylase 1, chloroplastic OS=Arabidopsis thaliana OX=3702 GN=APS1 PE=1 SV=1; tr|A0A2P6QPN4|A0A2P6QPN4_ROSCH Putative sulfate adenylyltransferase OS=Rosa chinensis OX=74649 GN=RchiOBHm_Chr4g0388281 PE=4 SV=1
§						FvH4_6g13230	AT5G02110.1 | CYCLIN D7%3B1 | Chr5:417087-418553 FORWARD LENGTH=341 | 201606; PREDICTED: putative cyclin-D7-1 [Fragaria vesca subsp. vesca]; sp|Q9LZM0|CCD71_ARATH Putative cyclin-D7-1 OS=Arabidopsis thaliana OX=3702 GN=CYCD7-1 PE=3 SV=1; tr|A0A2P6R9W0|A0A2P6R9W0_ROSCH Putative cyclin A2 OS=Rosa chinensis OX=74649 GN=RchiOBHm_Chr3g0466061 PE=3 SV=1
§						FvH4_2g08560	PREDICTED: organ-specific protein P4-like [Fragaria vesca subsp. vesca]; tr|A0A2P6PP22|A0A2P6PP22_ROSCH Putative organ specific protein OS=Rosa chinensis OX=74649 GN=RchiOBHm_Chr6g0263961 PE=4 SV=1
§						FvH4_4g03323	AT1G06620.1 | 2-oxoglutarate (2OG) and Fe(II)-dependent oxygenase superfamily protein | Chr1:2025618-2027094 FORWARD LENGTH=365 | 201606; PREDICTED: deacetoxyvindoline 4-hydroxylase-like [Fragaria vesca subsp. vesca]; sp|O04847|DV4H_CATRO Deacetoxyvindoline 4-hydroxylase OS=Catharanthus roseus OX=4058 GN=D4H PE=1 SV=2; tr|A0A2P6QQP8|A0A2P6QQP8_ROSCH Putative deacetoxyvindoline 4-hydroxylase OS=Ro…
§						FvH4_4g14600	AT1G03220.1 | Eukaryotic aspartyl protease family protein | Chr1:787143-788444 FORWARD LENGTH=433 | 201606; PREDICTED: basic 7S globulin-like [Fragaria vesca subsp. vesca]; sp|P13917|7SB1_SOYBN Basic 7S globulin OS=Glycine max OX=3847 GN=BG PE=1 SV=2; tr|A0A2P6QXB1|A0A2P6QXB1_ROSCH Putative aspartic peptidase A1 family, xylanase inhibitor OS=Rosa chinensis OX=74649 GN=RchiOBHm_Chr4g0418211 PE=3 S…
§						FvH4_4g36631	tr|A0A314U793|A0A314U793_PRUYE Uncharacterized protein OS=Prunus yedoensis var. nudiflora OX=2094558 GN=Pyn_26044 PE=4 SV=1; uncharacterized protein LOC112199807 [Rosa chinensis]
§						FvH4_3g04980	AT1G30360.1 | Early-responsive to dehydration stress protein (ERD4) | Chr1:10715892-10718799 FORWARD LENGTH=724 | 201606; PREDICTED: CSC1-like protein ERD4 [Fragaria vesca subsp. vesca]; sp|Q9C8G5|CSCLD_ARATH CSC1-like protein ERD4 OS=Arabidopsis thaliana OX=3702 GN=ERD4 PE=1 SV=1; tr|A0A2P6Q5V0|A0A2P6Q5V0_ROSCH Putative calcium-dependent channel, 7TM region phosphate OS=Rosa chinensis OX=74649 G…
§						FvH4_5g14040	AT5G07980.2 | dentin sialophosphoprotein-like protein | Chr5:2549432-2554669 REVERSE LENGTH=1501 | 201606; PREDICTED: uncharacterized protein LOC101301590 [Fragaria vesca subsp. vesca]; tr|A0A2P6P2Z9|A0A2P6P2Z9_ROSCH Uncharacterized protein OS=Rosa chinensis OX=74649 GN=RchiOBHm_Chr7g0182781 PE=4 SV=1
§						FvH4_1g29350	AT3G56490.1 | HIS triad family protein 3 | Chr3:20941532-20943129 FORWARD LENGTH=147 | 201606; PREDICTED: 14 kDa zinc-binding protein [Fragaria vesca subsp. vesca]; sp|Q8GUN2|HINT1_ARATH Adenylylsulfatase HINT1 OS=Arabidopsis thaliana OX=3702 GN=HINT1 PE=1 SV=1; tr|A0A2P6RH46|A0A2P6RH46_ROSCH Putative adenylylsulfatase OS=Rosa chinensis OX=74649 GN=RchiOBHm_Chr3g0494981 PE=4 SV=1
§						FvH4_3g00670	AT4G17230.2 | SCARECROW-like 13 | Chr4:9661218-9662807 REVERSE LENGTH=529 | 201606; PREDICTED: scarecrow-like protein 13 [Fragaria vesca subsp. vesca] &gt;gi|764550495|ref|XP_011460052.1| PREDICTED: scarecrow-like protein 13 [Fragaria vesca subsp. vesca]; sp|Q9M0M5|SCL13_ARATH Scarecrow-like protein 13 OS=Arabidopsis thaliana OX=3702 GN=SCL13 PE=2 SV=2; tr|A0A2P6Q219|A0A2P6Q219_ROSCH Putative tra…
§						FvH4_6g27850	AT5G47570.1 | NADH dehydrogenase ubiquinone 1 beta subcomplex subunit | Chr5:19292869-19294666 REVERSE LENGTH=125 | 201606; PREDICTED: NADH dehydrogenase [ubiquinone] 1 beta subcomplex subunit 8, mitochondrial [Fragaria vesca subsp. vesca]; sp|Q9FGK0|NDUB8_ARATH NADH dehydrogenase [ubiquinone] 1 beta subcomplex subunit 8, mitochondrial OS=Arabidopsis thaliana OX=3702 GN=At5g47570 PE=2 SV=1; tr|A0…
§						FvH4_2g30500	AT3G57560.1 | N-acetyl-l-glutamate kinase | Chr3:21311164-21312207 REVERSE LENGTH=347 | 201606; PREDICTED: acetylglutamate kinase, chloroplastic [Fragaria vesca subsp. vesca]; sp|Q9SCL7|NAGK_ARATH Acetylglutamate kinase, chloroplastic OS=Arabidopsis thaliana OX=3702 GN=NAGK PE=1 SV=1; tr|A0A2P6Q1S5|A0A2P6Q1S5_ROSCH Putative acetylglutamate kinase OS=Rosa chinensis OX=74649 GN=RchiOBHm_Chr6g031254…
§						FvH4_6g41874	AT2G04570.1 | GDSL-like Lipase/Acylhydrolase superfamily protein | Chr2:1594747-1596129 FORWARD LENGTH=350 | 201606; PREDICTED: GDSL esterase/lipase At2g04570-like [Fragaria vesca subsp. vesca]; sp|Q9SJB4|GDL34_ARATH GDSL esterase/lipase At2g04570 OS=Arabidopsis thaliana OX=3702 GN=At2g04570 PE=2 SV=1; tr|A0A2P6S1T8|A0A2P6S1T8_ROSCH Putative triacylglycerol lipase OS=Rosa chinensis OX=74649 GN=Rc…
§						FvH4_3g12860	AT2G34930.1 | disease resistance family protein / LRR family protein | Chr2:14737169-14739886 REVERSE LENGTH=905 | 201606; PREDICTED: probable LRR receptor-like serine/threonine-protein kinase At4g36180 [Fragaria vesca subsp. vesca]; sp|Q6JN46|EIX2_SOLLC Receptor-like protein EIX2 OS=Solanum lycopersicum OX=4081 GN=EIX2 PE=1 SV=2; tr|A0A2P6S7C2|A0A2P6S7C2_ROSCH Putative non-specific serine/threon…
§						FvH4_4g25230	AT1G13160.1 | ARM repeat superfamily protein | Chr1:4484634-4488388 FORWARD LENGTH=804 | 201606; PREDICTED: protein SDA1 homolog [Fragaria vesca subsp. vesca]; sp|Q9NVU7|SDA1_HUMAN Protein SDA1 homolog OS=Homo sapiens OX=9606 GN=SDAD1 PE=1 SV=3; tr|A0A2P6R0Z2|A0A2P6R0Z2_ROSCH Protein SDA1 OS=Rosa chinensis OX=74649 GN=RchiOBHm_Chr4g0432421 PE=3 SV=1
§						FvH4_2g32360	AT4G29190.1 | Zinc finger C-x8-C-x5-C-x3-H type family protein | Chr4:14392233-14393303 REVERSE LENGTH=356 | 201606; PREDICTED: zinc finger CCCH domain-containing protein 20 [Fragaria vesca subsp. vesca]; sp|Q9M0G2|C3H49_ARATH Zinc finger CCCH domain-containing protein 49 OS=Arabidopsis thaliana OX=3702 GN=At4g29190 PE=2 SV=1; tr|A0A2P6Q167|A0A2P6Q167_ROSCH Putative transcription factor C3H famil…
§						FvH4_2g12540	AT5G38210.3 | Protein kinase family protein | Chr5:15262941-15265376 FORWARD LENGTH=680 | 201606; PREDICTED: probable serine/threonine-protein kinase At1g18390 isoform X4 [Fragaria vesca subsp. vesca]; sp|Q8VYG0|LRL13_ARATH LEAF RUST 10 DISEASE-RESISTANCE LOCUS RECEPTOR-LIKE PROTEIN KINASE-like 1.3 OS=Arabidopsis thaliana OX=3702 GN=LRK10L-1.3 PE=2 SV=1; tr|A0A2P6PRD5|A0A2P6PRD5_ROSCH Uncharacter…
§						FvH4_6g43580	AT4G15248.1 | B-box type zinc finger family protein | Chr4:8708881-8709234 FORWARD LENGTH=117 | 201606; PREDICTED: B-box zinc finger protein 32-like [Fragaria vesca subsp. vesca]; sp|Q1G3I2|MIP1A_ARATH B-box domain protein 30 OS=Arabidopsis thaliana OX=3702 GN=MIP1A PE=1 SV=1; tr|A0A2P6S2E6|A0A2P6S2E6_ROSCH Putative transcription factor interactor and regulator Znf-B family OS=Rosa chinensis OX=7…
§						FvH4_7g14700	AT3G47570.1 | Leucine-rich repeat protein kinase family protein | Chr3:17527611-17530748 FORWARD LENGTH=1010 | 201606; PREDICTED: putative receptor-like protein kinase At3g47110 [Fragaria vesca subsp. vesca]; sp|C0LGP4|Y3475_ARATH Probable LRR receptor-like serine/threonine-protein kinase At3g47570 OS=Arabidopsis thaliana OX=3702 GN=At3g47570 PE=2 SV=1; tr|A0A2P6SHM5|A0A2P6SHM5_ROSCH Uncharacteri…
§						FvH4_3g02640	AT1G61780.1 | postsynaptic protein-like protein | Chr1:22812822-22814016 REVERSE LENGTH=98 | 201606; PREDICTED: cysteine-rich PDZ-binding protein [Fragaria vesca subsp. vesca]; sp|Q567Z6|CRIPT_DANRE Cysteine-rich PDZ-binding protein OS=Danio rerio OX=7955 GN=cript PE=3 SV=1; tr|A0A2P6Q2X2|A0A2P6Q2X2_ROSCH Putative PDZ-binding protein, CRIPT OS=Rosa chinensis OX=74649 GN=RchiOBHm_Chr5g0003931 PE=4…
§						FvH4_2g16740	AT2G17230.1 | EXORDIUM like 5 | Chr2:7494892-7495983 REVERSE LENGTH=363 | 201606; PREDICTED: protein EXORDIUM-like 5 [Fragaria vesca subsp. vesca]; sp|Q9SII5|EXOL5_ARATH Protein EXORDIUM-like 5 OS=Arabidopsis thaliana OX=3702 GN=EXL5 PE=2 SV=1; tr|A0A2P6PTD2|A0A2P6PTD2_ROSCH Putative phosphate-induced protein OS=Rosa chinensis OX=74649 GN=RchiOBHm_Chr6g0280861 PE=4 SV=1
§						FvH4_7g06403	AT2G21440.1 | RNA-binding (RRM/RBD/RNP motifs) family protein | Chr2:9173712-9179065 REVERSE LENGTH=1003 | 201606; PREDICTED: RNA-binding protein 28-like isoform X2 [Fragaria vesca subsp. vesca]; sp|Q8CGC6|RBM28_MOUSE RNA-binding protein 28 OS=Mus musculus OX=10090 GN=Rbm28 PE=1 SV=4; tr|A0A2P6PPL4|A0A2P6PPL4_ROSCH Putative nucleotide-binding alpha-beta plait domain-containing protein OS=Rosa chi…
§						FvH4_5g18550	AT3G05070.1 | Cwf18 pre-mRNA splicing factor | Chr3:1416480-1417533 FORWARD LENGTH=144 | 201606; PREDICTED: coiled-coil domain-containing protein 12 [Fragaria vesca subsp. vesca]; sp|Q8R344|CCD12_MOUSE Coiled-coil domain-containing protein 12 OS=Mus musculus OX=10090 GN=Ccdc12 PE=1 SV=2; tr|A0A2P6P1F5|A0A2P6P1F5_ROSCH Putative mRNA splicing factor, Cwf18 OS=Rosa chinensis OX=74649 GN=RchiOBHm_Chr…
§						FvH4_7g27644	AT3G47460.1 | Structural maintenance of chromosomes (SMC) family protein | Chr3:17486765-17493178 FORWARD LENGTH=1171 | 201606; PREDICTED: structural maintenance of chromosomes protein 2-1-like [Fragaria vesca subsp. vesca]; sp|Q9SN90|SMC22_ARATH Structural maintenance of chromosomes protein 2-2 OS=Arabidopsis thaliana OX=3702 GN=SMC2-2 PE=2 SV=1; tr|A0A2P6SMB0|A0A2P6SMB0_ROSCH Structural mainten…
§						FvH4_3g09310	AT4G21610.1 | lsd one like 2 | Chr4:11489069-11490300 FORWARD LENGTH=155 | 201606; PREDICTED: protein LOL2 [Fragaria vesca subsp. vesca]; sp|O65426|LOL2_ARATH Protein LOL2 OS=Arabidopsis thaliana OX=3702 GN=LOL2 PE=1 SV=1; tr|A0A2P6Q408|A0A2P6Q408_ROSCH Putative transcription factor Znf-LSD family OS=Rosa chinensis OX=74649 GN=RchiOBHm_Chr5g0008291 PE=4 SV=1
§						FvH4_6g49940	AT1G53350.1 | Disease resistance protein (CC-NBS-LRR class) family | Chr1:19903899-19906912 FORWARD LENGTH=906 | 201606; PREDICTED: putative disease resistance protein At1g50180 [Fragaria vesca subsp. vesca]; sp|P0C8S1|RP8L2_ARATH Probable disease resistance RPP8-like protein 2 OS=Arabidopsis thaliana OX=3702 GN=RPP8L2 PE=3 SV=1; tr|A0A2P6SEY1|A0A2P6SEY1_ROSCH Putative P-loop containing nucleosid…
§						FvH4_6g40230	AT3G07640.1 | period circadian protein | Chr3:2438171-2439661 FORWARD LENGTH=241 | 201606; PREDICTED: uncharacterized protein LOC101294866 [Fragaria vesca subsp. vesca]; tr|A0A2P6S168|A0A2P6S168_ROSCH Uncharacterized protein OS=Rosa chinensis OX=74649 GN=RchiOBHm_Chr2g0155251 PE=4 SV=1
§						FvH4_2g26171	AT5G14320.1 | Ribosomal protein S13/S18 family | Chr5:4617839-4618772 REVERSE LENGTH=169 | 201606; PREDICTED: small ribosomal subunit protein S13, mitochondrial-like [Fragaria vesca subsp. vesca]; sp|Q8LPW2|RT13_SOYBN Small ribosomal subunit protein S13, mitochondrial OS=Glycine max OX=3847 GN=RSP13 PE=3 SV=1; tr|A0A2P6PWX5|A0A2P6PWX5_ROSCH Putative ribosomal protein S13 OS=Rosa chinensis OX=7464…
§						FvH4_5g32100	AT3G52070.1 | RNA/RNP complex-1-interacting phosphatase | Chr3:19312753-19313097 FORWARD LENGTH=114 | 201606; PREDICTED: uncharacterized protein LOC105351610 [Fragaria vesca subsp. vesca]; tr|A0A2P6PET7|A0A2P6PET7_ROSCH Uncharacterized protein OS=Rosa chinensis OX=74649 GN=RchiOBHm_Chr7g0228141 PE=4 SV=1
§						FvH4_6g37890	AT3G58790.1 | galacturonosyltransferase 15 | Chr3:21742455-21745972 REVERSE LENGTH=540 | 201606; PREDICTED: probable galacturonosyltransferase 15 isoform X2 [Fragaria vesca subsp. vesca]; sp|Q8L4B0|GAUTF_ARATH Probable galacturonosyltransferase 15 OS=Arabidopsis thaliana OX=3702 GN=GAUT15 PE=2 SV=1; tr|A0A2P6S051|A0A2P6S051_ROSCH Hexosyltransferase OS=Rosa chinensis OX=74649 GN=RchiOBHm_Chr2g0151…
§						FvH4_3g19950	AT1G53035.1 | transmembrane protein | Chr1:19761866-19762318 REVERSE LENGTH=150 | 201606; PREDICTED: uncharacterized protein LOC101311842 [Fragaria vesca subsp. vesca]; tr|A0A2P6QAS0|A0A2P6QAS0_ROSCH Uncharacterized protein OS=Rosa chinensis OX=74649 GN=RchiOBHm_Chr5g0033631 PE=4 SV=1
§						FvH4_6g20300	AT2G01820.1 | Leucine-rich repeat protein kinase family protein | Chr2:357664-360681 REVERSE LENGTH=943 | 201606; PREDICTED: probable receptor protein kinase TMK1 [Fragaria vesca subsp. vesca]; sp|Q9SIT1|TMK3_ARATH Receptor-like kinase TMK3 OS=Arabidopsis thaliana OX=3702 GN=TMK3 PE=1 SV=1; tr|A0A2P6RCI2|A0A2P6RCI2_ROSCH Uncharacterized protein OS=Rosa chinensis OX=74649 GN=RchiOBHm_Chr3g0475921 …
§						FvH4_7g09880	AT2G44900.2 | ARABIDILLO-1 | Chr2:18511719-18515762 REVERSE LENGTH=930 | 201606; PREDICTED: protein ARABIDILLO 1-like [Fragaria vesca subsp. vesca]; sp|O22161|ADLO1_ARATH Protein ARABIDILLO 1 OS=Arabidopsis thaliana OX=3702 GN=FBX5 PE=1 SV=1; tr|A0A2P6SFB0|A0A2P6SFB0_ROSCH Putative F-box domain, leucine-rich repeat domain, L domain-containing protein OS=Rosa chinensis OX=74649 GN=RchiOBHm_Chr1g03…
§						FvH4_5g20432	AT4G10490.1 | 2-oxoglutarate (2OG) and Fe(II)-dependent oxygenase superfamily protein | Chr4:6483900-6485179 FORWARD LENGTH=348 | 201606; PREDICTED: flavonol synthase 3-like [Fragaria vesca subsp. vesca]; sp|Q9ZSA7|DLO2_ARATH Protein DMR6-LIKE OXYGENASE 2 OS=Arabidopsis thaliana OX=3702 GN=DLO2 PE=2 SV=1; tr|A0A2P6P8Z9|A0A2P6P8Z9_ROSCH Putative flavanone 3-dioxygenase OS=Rosa chinensis OX=74649 G…
§						FvH4_2g40820	AT5G11000.1 | hypothetical protein (DUF868) | Chr5:3479166-3480335 REVERSE LENGTH=389 | 201606; PREDICTED: uncharacterized protein LOC101293553 [Fragaria vesca subsp. vesca]; tr|A0A2P6PYA5|A0A2P6PYA5_ROSCH Uncharacterized protein OS=Rosa chinensis OX=74649 GN=RchiOBHm_Chr6g0299751 PE=4 SV=1
§						FvH4_6g04451	PREDICTED: centrosome-associated protein CEP250-like [Fragaria vesca subsp. vesca] &gt;gi|764516366|ref|XP_011465808.1| PREDICTED: centrosome-associated protein CEP250-like [Fragaria vesca subsp. vesca]; tr|A0A2P6R6G4|A0A2P6R6G4_ROSCH FRIGIDA-like protein OS=Rosa chinensis OX=74649 GN=RchiOBHm_Chr3g0453101 PE=3 SV=1
§						FvH4_7g17290	AT5G53560.1 | cytochrome B5 isoform E | Chr5:21759628-21760353 FORWARD LENGTH=134 | 201606; PREDICTED: cytochrome b5 [Fragaria vesca subsp. vesca] &gt;gi|470141838|ref|XP_004306633.1| PREDICTED: cytochrome b5 [Fragaria vesca subsp. vesca]; sp|P40934|CYB5_BRAOB Cytochrome b5 OS=Brassica oleracea var. botrytis OX=3715 GN=CYB5 PE=1 SV=1; tr|A0A2P6SIR0|A0A2P6SIR0_ROSCH Putative cytochrome b5-like hem…
§						FvH4_7g31550	AT5G24280.3 | gamma-irradiation and mitomycin c induced 1 | Chr5:8251378-8261401 REVERSE LENGTH=1566 | 201606; PREDICTED: uncharacterized protein LOC101291584 [Fragaria vesca subsp. vesca]; sp|F4KFS5|GMI1_ARATH Structural maintenance of chromosomes flexible hinge domain-containing protein GMI1 OS=Arabidopsis thaliana OX=3702 GN=GMI1 PE=2 SV=1; tr|A0A2P6SNW8|A0A2P6SNW8_ROSCH Putative histidine kin…
§						FvH4_3g32300	AT3G26700.3 | Protein kinase superfamily protein | Chr3:9810669-9812356 FORWARD LENGTH=380 | 201606; PREDICTED: protein kinase APK1A, chloroplastic-like isoform X1 [Fragaria vesca subsp. vesca] &gt;gi|764543289|ref|XP_011459298.1| PREDICTED: protein kinase APK1A, chloroplastic-like isoform X1 [Fragaria vesca subsp. vesca]; sp|Q84M95|PBL28_ARATH Probable serine/threonine-protein kinase PBL28 OS=Ar…
§						FvH4_2g05161	0
§						FvH4_1g17800	AT5G67590.1 | NADH-ubiquinone oxidoreductase-like protein | Chr5:26958073-26959356 FORWARD LENGTH=154 | 201606; PREDICTED: NADH dehydrogenase [ubiquinone] iron-sulfur protein 4, mitochondrial [Fragaria vesca subsp. vesca]; sp|Q9FJW4|NDUS4_ARATH NADH dehydrogenase [ubiquinone] iron-sulfur protein 4, mitochondrial OS=Arabidopsis thaliana OX=3702 GN=FRO1 PE=1 SV=1; tr|A0A2P6RP55|A0A2P6RP55_ROSCH Put…
§						FvH4_1g29500	AT4G34670.1 | Ribosomal protein S3Ae | Chr4:16548724-16550222 FORWARD LENGTH=262 | 201606; PREDICTED: 40S ribosomal protein S3a [Fragaria vesca subsp. vesca]; sp|P33444|RS3A_CATRO 40S ribosomal protein S3a OS=Catharanthus roseus OX=4058 GN=RPS3A PE=2 SV=4; tr|A0A2P6QPG4|A0A2P6QPG4_ROSCH 40S ribosomal protein S3a OS=Rosa chinensis OX=74649 GN=RchiOBHm_Chr4g0387481 PE=3 SV=1
§						FvH4_7g13280	AT5G53130.1 | cyclic nucleotide gated channel 1 | Chr5:21537830-21540490 REVERSE LENGTH=716 | 201606; PREDICTED: cyclic nucleotide-gated ion channel 1-like [Fragaria vesca subsp. vesca] &gt;gi|764625757|ref|XP_011469068.1| PREDICTED: cyclic nucleotide-gated ion channel 1-like [Fragaria vesca subsp. vesca]; sp|O65717|CNGC1_ARATH Cyclic nucleotide-gated ion channel 1 OS=Arabidopsis thaliana OX=3702…
§						FvH4_7g16280	AT5G08610.1 | P-loop containing nucleoside triphosphate hydrolases superfamily protein | Chr5:2790341-2794059 FORWARD LENGTH=850 | 201606; PREDICTED: DEAD-box ATP-dependent RNA helicase 31-like [Fragaria vesca subsp. vesca]; sp|Q9FNM7|RH26_ARATH DEAD-box ATP-dependent RNA helicase 26 OS=Arabidopsis thaliana OX=3702 GN=RH26 PE=1 SV=2; tr|A0A2P6SIB9|A0A2P6SIB9_ROSCH Putative RNA helicase OS=Rosa ch…
§						FvH4_5g35810	AT5G50010.1 | transcription factor bHLH145 | Chr5:20349556-20350491 FORWARD LENGTH=311 | 201606; PREDICTED: transcription factor bHLH143-like [Fragaria vesca subsp. vesca]; sp|Q9FGB0|BH145_ARATH Transcription factor bHLH145 OS=Arabidopsis thaliana OX=3702 GN=BHLH145 PE=1 SV=1; tr|A0A2P6PH93|A0A2P6PH93_ROSCH Putative transcription factor bHLH family OS=Rosa chinensis OX=74649 GN=RchiOBHm_Chr7g0237…
§						FvH4_2g26770	AT1G77620.1 | P-loop containing nucleoside triphosphate hydrolases superfamily protein | Chr1:29167934-29172867 REVERSE LENGTH=1151 | 201606; PREDICTED: uncharacterized protein LOC101299354 isoform X2 [Fragaria vesca subsp. vesca]; sp|Q4QY64|ATAD5_MOUSE ATPase family AAA domain-containing protein 5 OS=Mus musculus OX=10090 GN=Atad5 PE=1 SV=1; tr|A0A2P6PX74|A0A2P6PX74_ROSCH Putative checkpoint pro…
§						FvH4_3g09960	AT2G34690.1 | Glycolipid transfer protein (GLTP) family protein | Chr2:14630425-14631779 FORWARD LENGTH=206 | 201606; PREDICTED: ceramide-1-phosphate transfer protein [Fragaria vesca subsp. vesca]; sp|O64587|ACD11_ARATH Accelerated cell death 11 OS=Arabidopsis thaliana OX=3702 GN=ACD11 PE=1 SV=1; tr|A0A2P6Q614|A0A2P6Q614_ROSCH Putative glycolipid transfer protein OS=Rosa chinensis OX=74649 GN=Rch…
§						FvH4_2g31850	AT1G10970.2 | zinc transporter | Chr1:3665201-3666526 REVERSE LENGTH=374 | 201606; PREDICTED: zinc transporter 4, chloroplastic [Fragaria vesca subsp. vesca]; sp|O04089|ZIP4_ARATH Zinc transporter 4, chloroplastic OS=Arabidopsis thaliana OX=3702 GN=ZIP4 PE=2 SV=1; tr|A0A2D1UXH0|A0A2D1UXH0_ROSHC Iron regulated transporter 3 OS=Rosa hybrid cultivar OX=128735 GN=IRT3 PE=2 SV=1
§						FvH4_2g36671	AT2G24540.1 | Galactose oxidase/kelch repeat superfamily protein | Chr2:10426414-10427532 FORWARD LENGTH=372 | 201606; PREDICTED: F-box protein AFR [Fragaria vesca subsp. vesca]; sp|Q8LAW2|AFR_ARATH F-box protein AFR OS=Arabidopsis thaliana OX=3702 GN=AFR PE=1 SV=2; tr|A0A2P6PZR3|A0A2P6PZR3_ROSCH Putative F-box domain, kelch-type beta propeller OS=Rosa chinensis OX=74649 GN=RchiOBHm_Chr6g0305031 …
§						FvH4_2g11670	AT3G48190.2 | Serine/Threonine-kinase ATM-like protein | Chr3:17801421-17828361 FORWARD LENGTH=3013 | 201606; PREDICTED: serine/threonine-protein kinase ATM [Fragaria vesca subsp. vesca]; sp|Q9M3G7|ATM_ARATH Serine/threonine-protein kinase ATM OS=Arabidopsis thaliana OX=3702 GN=ATM PE=1 SV=1; tr|A0A2P6PQX9|A0A2P6PQX9_ROSCH Putative non-specific serine/threonine protein kinase OS=Rosa chinensis OX…
§						FvH4_5g10140	AT1G76890.2 | Duplicated homeodomain-like superfamily protein | Chr1:28873211-28875203 REVERSE LENGTH=575 | 201606; PREDICTED: trihelix transcription factor GTL1 isoform X1 [Fragaria vesca subsp. vesca] &gt;gi|1277360317|gb|ATV90833.1| trihelix transcription factor GT-2F [Fragaria x ananassa]; sp|Q39117|TGT2_ARATH Trihelix transcription factor GT-2 OS=Arabidopsis thaliana OX=3702 GN=GT-2 PE=2 SV=…
§						FvH4_7g05640	AT3G54260.1 | TRICHOME BIREFRINGENCE-LIKE 36 | Chr3:20085097-20086745 REVERSE LENGTH=379 | 201606; PREDICTED: protein trichome birefringence-like 36 isoform X1 [Fragaria vesca subsp. vesca] &gt;gi|764628063|ref|XP_011469319.1| PREDICTED: protein trichome birefringence-like 36 isoform X1 [Fragaria vesca subsp. vesca] &gt;gi|764628067|ref|XP_011469320.1| PREDICTED: protein trichome birefringence-li…
§						FvH4_7g33981	AT3G03060.1 | P-loop containing nucleoside triphosphate hydrolases superfamily protein | Chr3:692188-695424 FORWARD LENGTH=628 | 201606; PREDICTED: ATPase family AAA domain-containing protein 3-like [Fragaria vesca subsp. vesca]; sp|Q20748|ATAD3_CAEEL ATPase family AAA domain-containing protein 3 OS=Caenorhabditis elegans OX=6239 GN=atad-3 PE=1 SV=2; tr|A0A2P6SPX9|A0A2P6SPX9_ROSCH Putative ATPase…
§						FvH4_2g37250	AT4G22310.1 | Uncharacterized protein family (UPF0041) | Chr4:11791443-11792638 FORWARD LENGTH=108 | 201606; PREDICTED: mitochondrial pyruvate carrier 4 [Fragaria vesca subsp. vesca]; sp|O49636|MPC4_ARATH Mitochondrial pyruvate carrier 4 OS=Arabidopsis thaliana OX=3702 GN=MPC4 PE=3 SV=1; tr|A0A2P6PZI2|A0A2P6PZI2_ROSCH Mitochondrial pyruvate carrier OS=Rosa chinensis OX=74649 GN=RchiOBHm_Chr6g0304…
§						FvH4_4g07470	AT3G09630.1 | Ribosomal protein L4/L1 family | Chr3:2953813-2955444 FORWARD LENGTH=406 | 201606; PREDICTED: 60S ribosomal protein L4 [Fragaria vesca subsp. vesca]; sp|Q9XF97|RL4_PRUAR 60S ribosomal protein L4 OS=Prunus armeniaca OX=36596 GN=RPL4 PE=2 SV=1; tr|A0A2P6PQT1|A0A2P6PQT1_ROSCH 60S ribosomal protein L4 OS=Rosa chinensis OX=74649 GN=RchiOBHm_Chr6g0270851 PE=4 SV=1
§						FvH4_6g01900	AT3G04490.2 | exportin-4 protein | Chr3:1200546-1209713 FORWARD LENGTH=1256 | 201606; PREDICTED: exportin-4 [Fragaria vesca subsp. vesca]; sp|Q499Y0|XPO4_XENLA Exportin-4 OS=Xenopus laevis OX=8355 GN=xpo4 PE=2 SV=1; tr|A0A2P6R5M5|A0A2P6R5M5_ROSCH Putative CRM1 domain-containing protein OS=Rosa chinensis OX=74649 GN=RchiOBHm_Chr3g0449631 PE=4 SV=1
§						FvH4_6g44830	AT2G20820.1 | hypothetical protein | Chr2:8964450-8965166 FORWARD LENGTH=93 | 201606; PREDICTED: uncharacterized protein LOC101309565 isoform X1 [Fragaria vesca subsp. vesca] &gt;gi|764613616|ref|XP_011467790.1| PREDICTED: uncharacterized protein LOC101309565 isoform X2 [Fragaria vesca subsp. vesca]; tr|A0A2P6S2Y2|A0A2P6S2Y2_ROSCH Uncharacterized protein OS=Rosa chinensis OX=74649 GN=RchiOBHm_Chr…
§						FvH4_6g08790	AT5G26731.1 | hypothetical protein | Chr5:9295676-9295975 FORWARD LENGTH=99 | 201606; PREDICTED: uncharacterized protein LOC105352028 [Fragaria vesca subsp. vesca]; tr|A0A2P6R7Z7|A0A2P6R7Z7_ROSCH Uncharacterized protein OS=Rosa chinensis OX=74649 GN=RchiOBHm_Chr3g0459051 PE=4 SV=1
§						FvH4_3g44390	AT5G49140.1 | Disease resistance protein (TIR-NBS-LRR class) family | Chr5:19919085-19923415 REVERSE LENGTH=980 | 201606; PREDICTED: TMV resistance protein N-like [Fragaria vesca subsp. vesca] &gt;gi|764565545|ref|XP_011461831.1| PREDICTED: TMV resistance protein N-like [Fragaria vesca subsp. vesca] &gt;gi|764565549|ref|XP_011461832.1| PREDICTED: TMV resistance protein N-like [Fragaria vesca subs…
§						FvH4_5g35940	AT5G49970.1 | pyridoxin (pyrodoxamine) 5'-phosphate oxidase | Chr5:20329213-20332900 FORWARD LENGTH=530 | 201606; PREDICTED: pyridoxine/pyridoxamine 5'-phosphate oxidase 1, chloroplastic [Fragaria vesca subsp. vesca]; sp|Q9LTX3|PPOX1_ARATH Pyridoxine/pyridoxamine 5'-phosphate oxidase 1, chloroplastic OS=Arabidopsis thaliana OX=3702 GN=PPOX1 PE=1 SV=1; tr|A0A2P6PH91|A0A2P6PH91_ROSCH NAD(P)H-hydrat…
§						FvH4_5g05640	AT4G24680.5 | modifier of snc1 | Chr4:12733425-12739737 FORWARD LENGTH=1412 | 201606; PREDICTED: protein MODIFIER OF SNC1 1 [Fragaria vesca subsp. vesca]; sp|Q9SB63|MOS1_ARATH Protein MODIFIER OF SNC1 1 OS=Arabidopsis thaliana OX=3702 GN=MOS1 PE=1 SV=2; tr|A0A2P6P5T8|A0A2P6P5T8_ROSCH Uncharacterized protein OS=Rosa chinensis OX=74649 GN=RchiOBHm_Chr7g0193171 PE=4 SV=1
§						FvH4_5g34390	AT1G58250.1 | HYPERSENSITIVE TO PI STARVATION 4 | Chr1:21587317-21601373 REVERSE LENGTH=2607 | 201606; PREDICTED: uncharacterized protein LOC101296891 [Fragaria vesca subsp. vesca]; sp|Q6IMT1|SAB_ARATH Protein SABRE OS=Arabidopsis thaliana OX=3702 GN=SAB PE=1 SV=1; tr|A0A2P6PGK3|A0A2P6PGK3_ROSCH Putative FMP27, GFWDK domain-containing protein OS=Rosa chinensis OX=74649 GN=RchiOBHm_Chr7g0235041 PE…
§						FvH4_4g21420	AT3G60030.1 | squamosa promoter-binding protein-like 12 | Chr3:22165856-22169410 REVERSE LENGTH=927 | 201606; PREDICTED: squamosa promoter-binding-like protein 12 [Fragaria vesca subsp. vesca]; sp|Q9S7P5|SPL12_ARATH Squamosa promoter-binding-like protein 12 OS=Arabidopsis thaliana OX=3702 GN=SPL12 PE=1 SV=1; tr|A0A2P6QZK7|A0A2P6QZK7_ROSCH Putative transcription factor SBP family OS=Rosa chinensis…
§						FvH4_1g26190	AT2G03820.1 | nonsense-mediated mRNA decay NMD3 family protein | Chr2:1165149-1166699 REVERSE LENGTH=516 | 201606; PREDICTED: 60S ribosomal export protein NMD3-like [Fragaria vesca subsp. vesca]; sp|Q55BF2|NMD3_DICDI 60S ribosomal export protein NMD3 OS=Dictyostelium discoideum OX=44689 GN=nmd3 PE=3 SV=1; tr|A0A2P6RF26|A0A2P6RF26_ROSCH 60S ribosomal export protein NMD3 OS=Rosa chinensis OX=74649 …
§						FvH4_4g12570	AT5G15220.2 | Ribosomal protein L27 family protein | Chr5:4941466-4942133 REVERSE LENGTH=154 | 201606; PREDICTED: 50S ribosomal protein L27, chloroplastic-like [Fragaria vesca subsp. vesca] &gt;gi|470122023|ref|XP_004297055.1| PREDICTED: 50S ribosomal protein L27, chloroplastic-like [Fragaria vesca subsp. vesca]; sp|Q87SU3|RL27_VIBPA 50S ribosomal protein L27 OS=Vibrio parahaemolyticus serotype O…
§						FvH4_2g31410	AT5G20610.1 | EEIG1/EHBP1 protein amino-terminal domain protein | Chr5:6969184-6972794 FORWARD LENGTH=1164 | 201606; PREDICTED: uncharacterized protein LOC101314113 [Fragaria vesca subsp. vesca]; sp|F4K5K6|PMIR1_ARATH Protein PLASTID MOVEMENT IMPAIRED 1-RELATED 1 OS=Arabidopsis thaliana OX=3702 GN=PMIR1 PE=2 SV=1; tr|A0A2P6Q1G7|A0A2P6Q1G7_ROSCH Putative EEIG1/EHBP1 domain-containing protein OS=Ro…
§						FvH4_7g18760	AT3G10380.1 | subunit of exocyst complex 8 | Chr3:3219922-3228356 REVERSE LENGTH=1053 | 201606; PREDICTED: exocyst complex component SEC8 [Fragaria vesca subsp. vesca]; sp|Q93YU5|SEC8_ARATH Exocyst complex component SEC8 OS=Arabidopsis thaliana OX=3702 GN=SEC8 PE=1 SV=1; tr|A0A2P6SJ83|A0A2P6SJ83_ROSCH Putative Sec8 exocyst complex component specific domain-containing protein OS=Rosa chinensis OX=…
§						FvH4_4g13660	AT4G13750.1 | Histidine kinase-%2C DNA gyrase B-%2C and HSP90-like ATPase family protein | Chr4:7975191-7987558 FORWARD LENGTH=2729 | 201606; PREDICTED: uncharacterized protein LOC101296952 isoform X3 [Fragaria vesca subsp. vesca]; tr|A0A2P6QWB0|A0A2P6QWB0_ROSCH Putative transcription factor interactor and regulator CCHC(Zn) family OS=Rosa chinensis OX=74649 GN=RchiOBHm_Chr4g0414351 PE=4 SV=1
§						FvH4_5g34300	AT2G22610.3 | Di-glucose binding protein with Kinesin motor domain-containing protein | Chr2:9599550-9604626 FORWARD LENGTH=1084 | 201606; PREDICTED: kinesin-like protein KIF3C [Fragaria vesca subsp. vesca]; sp|F4IJK6|KN14R_ARATH Kinesin-like protein KIN-14R OS=Arabidopsis thaliana OX=3702 GN=KIN14R PE=3 SV=1; tr|A0A2P6PGN3|A0A2P6PGN3_ROSCH Putative minus-end-directed kinesin ATPase OS=Rosa chine…
§						FvH4_1g07071	AT1G16480.1 | Tetratricopeptide repeat (TPR)-like superfamily protein | Chr1:5625843-5628656 REVERSE LENGTH=937 | 201606; PREDICTED: putative pentatricopeptide repeat-containing protein At3g23330 [Fragaria vesca subsp. vesca] &gt;gi|764509415|ref|XP_011459736.1| PREDICTED: putative pentatricopeptide repeat-containing protein At3g23330 [Fragaria vesca subsp. vesca] &gt;gi|764509420|ref|XP_01145974…
§						FvH4_6g39370	0
§						FvH4_3g02290	AT3G14470.2 | NB-ARC domain-containing disease resistance protein | Chr3:4857940-4861104 FORWARD LENGTH=1054 | 201606; PREDICTED: putative disease resistance protein RGA3 isoform X2 [Fragaria vesca subsp. vesca]; sp|Q7XA40|RGA3_SOLBU Putative disease resistance protein RGA3 OS=Solanum bulbocastanum OX=147425 GN=RGA3 PE=2 SV=2; tr|A0A2P6Q2Q7|A0A2P6Q2Q7_ROSCH Putative P-loop containing nucleoside t…
§						FvH4_6g53520	AT3G27080.1 | translocase of outer membrane 20 kDa subunit 3 | Chr3:9985212-9986560 REVERSE LENGTH=202 | 201606; PREDICTED: mitochondrial import receptor subunit TOM20-like [Fragaria vesca subsp. vesca]; sp|P92792|TOM20_SOLTU Mitochondrial import receptor subunit TOM20 OS=Solanum tuberosum OX=4113 GN=TOM20 PE=1 SV=1; tr|A0A2P6S6G1|A0A2P6S6G1_ROSCH Putative plant specific mitochondrial import rece…
§						FvH4_7g33120	AT5G55830.1 | Concanavalin A-like lectin protein kinase family protein | Chr5:22594655-22596700 FORWARD LENGTH=681 | 201606; PREDICTED: probable L-type lectin-domain containing receptor kinase S.7 [Fragaria vesca subsp. vesca]; sp|Q9FHG4|LRKS7_ARATH Probable L-type lectin-domain containing receptor kinase S.7 OS=Arabidopsis thaliana OX=3702 GN=LECRKS7 PE=2 SV=1; tr|A0A2P6SPN6|A0A2P6SPN6_ROSCH Unc…
§						FvH4_2g21310	AT2G31160.1 | LIGHT-DEPENDENT SHORT HYPOCOTYLS-like protein (DUF640) | Chr2:13277903-13278562 FORWARD LENGTH=219 | 201606; PREDICTED: protein LIGHT-DEPENDENT SHORT HYPOCOTYLS 4-like [Fragaria vesca subsp. vesca]; sp|O82268|LSH3_ARATH Protein LIGHT-DEPENDENT SHORT HYPOCOTYLS 3 OS=Arabidopsis thaliana OX=3702 GN=LSH3 PE=1 SV=1; tr|A0A2P6PV72|A0A2P6PV72_ROSCH Putative ALOG domain-containing protein …
§						FvH4_2g31990	AT2G29110.2 | glutamate receptor 2.8 | Chr2:12506880-12510555 REVERSE LENGTH=948 | 201606; PREDICTED: glutamate receptor 2.8-like [Fragaria vesca subsp. vesca]; sp|Q9C5V5|GLR28_ARATH Glutamate receptor 2.8 OS=Arabidopsis thaliana OX=3702 GN=GLR2.8 PE=2 SV=2; tr|A0A251RB68|A0A251RB68_PRUPE Glutamate receptor OS=Prunus persica OX=3760 GN=PRUPE_1G412800 PE=3 SV=1
§						FvH4_1g00890	AT2G24170.1 | Endomembrane protein 70 protein family | Chr2:10274307-10276894 REVERSE LENGTH=637 | 201606; PREDICTED: transmembrane 9 superfamily member 10-like [Fragaria vesca subsp. vesca]; sp|Q8RWW1|TMN10_ARATH Transmembrane 9 superfamily member 10 OS=Arabidopsis thaliana OX=3702 GN=TMN10 PE=2 SV=1; tr|A0A2P6RI58|A0A2P6RI58_ROSCH Transmembrane 9 superfamily member OS=Rosa chinensis OX=74649 GN…
§						FvH4_6g48150	AT5G15280.1 | Pentatricopeptide repeat (PPR) superfamily protein | Chr5:4962293-4965976 FORWARD LENGTH=1227 | 201606; PREDICTED: pentatricopeptide repeat-containing protein At5g15280-like [Fragaria vesca subsp. vesca]; sp|Q9LXF4|PP384_ARATH Pentatricopeptide repeat-containing protein At5g15280, mitochondrial OS=Arabidopsis thaliana OX=3702 GN=At5g15280 PE=1 SV=1; tr|A0A251Q5U3|A0A251Q5U3_PRUPE Un…
§						FvH4_3g40930	AT5G58280.3 | AP2/B3-like transcriptional factor family protein | Chr5:23567338-23568670 FORWARD LENGTH=305 | 201606; PREDICTED: putative B3 domain-containing protein At5g58280 [Fragaria vesca subsp. vesca] &gt;gi|764561773|ref|XP_011461381.1| PREDICTED: putative B3 domain-containing protein At5g58280 [Fragaria vesca subsp. vesca]; sp|Q9FHB2|Y5828_ARATH Putative B3 domain-containing protein At5g5…
§						FvH4_1g09400	AT3G43220.1 | Phosphoinositide phosphatase family protein | Chr3:15197123-15202653 REVERSE LENGTH=818 | 201606; PREDICTED: phosphoinositide phosphatase SAC3 [Fragaria vesca subsp. vesca]; sp|Q7XZU2|SAC3_ARATH Phosphoinositide phosphatase SAC3 OS=Arabidopsis thaliana OX=3702 GN=SAC3 PE=2 SV=1; tr|A0A2P6RKX8|A0A2P6RKX8_ROSCH Putative SAC domain-containing protein OS=Rosa chinensis OX=74649 GN=RchiO…
§						FvH4_2g30970	AT4G33210.1 | F-box family protein | Chr4:16015971-16020697 REVERSE LENGTH=990 | 201606; PREDICTED: F-box/LRR-repeat protein 15 [Fragaria vesca subsp. vesca]; sp|Q9SMY8|FBL15_ARATH F-box/LRR-repeat protein 15 OS=Arabidopsis thaliana OX=3702 GN=FBL15 PE=2 SV=2; tr|A0A2P6Q1K6|A0A2P6Q1K6_ROSCH Putative F-box domain, leucine-rich repeat domain, L domain-containing protein OS=Rosa chinensis OX=74649 G…
§						FvH4_2g23871	AT3G55515.1 | ROTUNDIFOLIA like 7 | Chr3:20590923-20591162 FORWARD LENGTH=79 | 201606; hypothetical protein RchiOBHm_Chr6g0291491 [Rosa chinensis]; tr|A0A2P6PW68|A0A2P6PW68_ROSCH Uncharacterized protein OS=Rosa chinensis OX=74649 GN=RchiOBHm_Chr6g0291491 PE=4 SV=1
§						FvH4_6g50980	AT5G14620.1 | domains rearranged methyltransferase 2 | Chr5:4715429-4718578 REVERSE LENGTH=626 | 201606; PREDICTED: DNA (cytosine-5)-methyltransferase DRM2 [Fragaria vesca subsp. vesca]; sp|Q10SU5|DRM2_ORYSJ DNA (cytosine-5)-methyltransferase DRM2 OS=Oryza sativa subsp. japonica OX=39947 GN=DRM2 PE=1 SV=1; tr|C4P089|C4P089_FRAAN DRM-type cytosine DNA-methyltransferase OS=Fragaria ananassa OX=3747…
§						FvH4_7g29491	AT4G25580.1 | CAP160 protein | Chr4:13056320-13058657 FORWARD LENGTH=626 | 201606; PREDICTED: low-temperature-induced 65 kDa protein isoform X7 [Fragaria vesca subsp. vesca]; sp|Q04980|LTI65_ARATH Low-temperature-induced 65 kDa protein OS=Arabidopsis thaliana OX=3702 GN=LTI65 PE=2 SV=2; tr|A0A2P6SN66|A0A2P6SN66_ROSCH Uncharacterized protein OS=Rosa chinensis OX=74649 GN=RchiOBHm_Chr1g0377331 PE=4…
§						FvH4_6g50290	AT3G48050.2 | protein SUO | Chr3:17734270-17739412 REVERSE LENGTH=1613 | 201606; PREDICTED: uncharacterized protein LOC101310436 [Fragaria vesca subsp. vesca]; tr|A0A2P6S552|A0A2P6S552_ROSCH Putative transcription regulator IWS1 family OS=Rosa chinensis OX=74649 GN=RchiOBHm_Chr2g0170611 PE=4 SV=1
§						FvH4_5g14631	AT3G53740.4 | Ribosomal protein L36e family protein | Chr3:19913921-19914813 REVERSE LENGTH=112 | 201606; PREDICTED: 60S ribosomal protein L36-2-like [Fragaria vesca subsp. vesca]; sp|Q9M352|RL362_ARATH 60S ribosomal protein L36-2 OS=Arabidopsis thaliana OX=3702 GN=RPL36B PE=3 SV=1; tr|A0A2P6SN83|A0A2P6SN83_ROSCH 60S ribosomal protein L36 OS=Rosa chinensis OX=74649 GN=RchiOBHm_Chr1g0377751 PE=3 S…
§						FvH4_2g11520	AT3G21175.2 | ZIM-like 1 | Chr3:7422832-7424598 FORWARD LENGTH=295 | 201606; PREDICTED: GATA transcription factor 24-like isoform X1 [Fragaria vesca subsp. vesca]; sp|Q8GXL7|GAT24_ARATH GATA transcription factor 24 OS=Arabidopsis thaliana OX=3702 GN=GATA24 PE=1 SV=2; tr|A0A2P6PQT3|A0A2P6PQT3_ROSCH Putative transcription factor TIFY family OS=Rosa chinensis OX=74649 GN=RchiOBHm_Chr6g0270541 PE=4 S…
§						FvH4_6g11612	AT4G29090.1 | Ribonuclease H-like superfamily protein | Chr4:14333528-14335255 FORWARD LENGTH=575 | 201606; PREDICTED: uncharacterized protein LOC103401576 [Malus domestica]; sp|P0C2F6|RNHX1_ARATH Putative ribonuclease H protein At1g65750 OS=Arabidopsis thaliana OX=3702 GN=At1g65750 PE=3 SV=1; tr|M5WFX2|M5WFX2_PRUPE Uncharacterized protein OS=Prunus persica OX=3760 GN=PRUPE_ppa021345mg PE=4 SV=1
§						FvH4_5g01300	AT1G63000.1 | nucleotide-rhamnose synthase/epimerase-reductase | Chr1:23342510-23343859 FORWARD LENGTH=301 | 201606; PREDICTED: bifunctional dTDP-4-dehydrorhamnose 3,5-epimerase/dTDP-4-dehydrorhamnose reductase [Fragaria vesca subsp. vesca]; sp|Q9LQ04|RMLCD_ARATH Bifunctional dTDP-4-dehydrorhamnose 3,5-epimerase/dTDP-4-dehydrorhamnose reductase OS=Arabidopsis thaliana OX=3702 GN=NRS/ER PE=1 SV=1;…
§						FvH4_2g29871	AT4G23180.1 | cysteine-rich RLK (RECEPTOR-like protein kinase) 10 | Chr4:12138171-12140780 FORWARD LENGTH=669 | 201606; PREDICTED: putative receptor-like protein kinase At4g00960 isoform X2 [Fragaria vesca subsp. vesca]; sp|Q8GYA4|CRK10_ARATH Cysteine-rich receptor-like protein kinase 10 OS=Arabidopsis thaliana OX=3702 GN=CRK10 PE=1 SV=3; tr|A0A2P6PY64|A0A2P6PY64_ROSCH Uncharacterized protein OS=…
§						FvH4_5g17030	AT3G18165.1 | modifier of snc1%2C4 | Chr3:6223248-6225076 FORWARD LENGTH=253 | 201606; PREDICTED: pre-mRNA-splicing factor SPF27 homolog isoform X1 [Fragaria vesca subsp. vesca] &gt;gi|764585271|ref|XP_011464499.1| PREDICTED: pre-mRNA-splicing factor SPF27 homolog isoform X1 [Fragaria vesca subsp. vesca] &gt;gi|764585275|ref|XP_011464500.1| PREDICTED: pre-mRNA-splicing factor SPF27 homolog isofor…
§						FvH4_2g16330	AT4G35240.2 | DNA-directed RNA polymerase subunit beta%2C putative (DUF630 and DUF632) | Chr4:16761334-16764324 REVERSE LENGTH=865 | 201606; PREDICTED: uncharacterized protein LOC101306595 [Fragaria vesca subsp. vesca]; sp|Q93YU8|NRG2_ARATH Nitrate regulatory gene2 protein OS=Arabidopsis thaliana OX=3702 GN=NRG2 PE=1 SV=1; tr|A0A2P6PT53|A0A2P6PT53_ROSCH Uncharacterized protein OS=Rosa chinensis O…
§						FvH4_6g25350	AT1G80270.5 | PENTATRICOPEPTIDE REPEAT 596 | Chr1:30181265-30183331 FORWARD LENGTH=596 | 201606; PREDICTED: pentatricopeptide repeat-containing protein At1g80270, mitochondrial-like [Fragaria vesca subsp. vesca]; sp|Q9C977|PP135_ARATH Pentatricopeptide repeat-containing protein At1g80270, mitochondrial OS=Arabidopsis thaliana OX=3702 GN=At1g80270 PE=2 SV=1; tr|A0A2P6RTN2|A0A2P6RTN2_ROSCH Putative…
§						FvH4_6g48960	AT3G28860.1 | ATP binding cassette subfamily B19 | Chr3:10870287-10877286 REVERSE LENGTH=1252 | 201606; PREDICTED: ABC transporter B family member 19 [Fragaria vesca subsp. vesca]; sp|Q9LJX0|AB19B_ARATH ABC transporter B family member 19 OS=Arabidopsis thaliana OX=3702 GN=ABCB19 PE=1 SV=1; tr|A0A2P6S4Q2|A0A2P6S4Q2_ROSCH Putative xenobiotic-transporting ATPase OS=Rosa chinensis OX=74649 GN=RchiOBH…
§						FvH4_3g02340	AT4G21820.2 | binding / calmodulin binding protein | Chr4:11577558-11583871 FORWARD LENGTH=1278 | 201606; PREDICTED: abnormal spindle-like microcephaly-associated protein homolog [Fragaria vesca subsp. vesca]; sp|Q8CJ27|ASPM_MOUSE Abnormal spindle-like microcephaly-associated protein homolog OS=Mus musculus OX=10090 GN=Aspm PE=1 SV=2; tr|A0A2P6Q2S3|A0A2P6Q2S3_ROSCH Putative abnormal spindle-like …
§						FvH4_5g00371	AT1G62730.1 | Terpenoid synthases superfamily protein | Chr1:23229204-23230118 REVERSE LENGTH=304 | 201606; PREDICTED: NADH dehydrogenase (ubiquinone) complex I, assembly factor 6 [Fragaria vesca subsp. vesca]; sp|A7YVD7|NDUF6_BOVIN NADH dehydrogenase (ubiquinone) complex I, assembly factor 6 OS=Bos taurus OX=9913 GN=NDUFAF6 PE=2 SV=1; tr|A0A2P6P839|A0A2P6P839_ROSCH Putative squalene/phytoene syn…
§						FvH4_3g11550	AT4G20430.3 | Subtilase family protein | Chr4:11017656-11021105 REVERSE LENGTH=856 | 201606; PREDICTED: subtilisin-like protease [Fragaria vesca subsp. vesca]; sp|Q9SUN6|SBT22_ARATH Subtilisin-like protease SBT2.2 OS=Arabidopsis thaliana OX=3702 GN=SBT2.2 PE=3 SV=1; tr|A0A2P6Q6R8|A0A2P6Q6R8_ROSCH Putative tripeptidyl-peptidase II OS=Rosa chinensis OX=74649 GN=RchiOBHm_Chr5g0018491 PE=3 SV=1
§						FvH4_6g22680	AT2G42210.2 | Mitochondrial import inner membrane translocase subunit Tim17/Tim22/Tim23 family protein | Chr2:17590600-17591591 FORWARD LENGTH=173 | 201606; PREDICTED: outer envelope pore protein 16-3, chloroplastic/mitochondrial [Fragaria vesca subsp. vesca]; sp|O48528|OP163_ARATH Outer envelope pore protein 16-3, chloroplastic/mitochondrial OS=Arabidopsis thaliana OX=3702 GN=OEP163 PE=1 SV=1; t…
§						FvH4_1g16640	AT5G17680.2 | disease resistance protein (TIR-NBS-LRR class) | Chr5:5822999-5827153 FORWARD LENGTH=1295 | 201606; PREDICTED: uncharacterized protein LOC101309588, partial [Fragaria vesca subsp. vesca]; sp|Q40392|TMVRN_NICGU TMV resistance protein N OS=Nicotiana glutinosa OX=35889 GN=N PE=1 SV=1; tr|A0A2P6RNP8|A0A2P6RNP8_ROSCH Putative toll-like receptor, P-loop containing nucleoside triphosphate …
§						FvH4_1g17190	AT4G37480.1 | Chaperone DnaJ-domain superfamily protein | Chr4:17619261-17621596 FORWARD LENGTH=531 | 201606; PREDICTED: uncharacterized protein LOC101295761 isoform X2 [Fragaria vesca subsp. vesca]; sp|Q1RHG9|DNAJ_RICBR Chaperone protein DnaJ OS=Rickettsia bellii (strain RML369-C) OX=336407 GN=dnaJ PE=3 SV=1; tr|A0A2P6RNZ7|A0A2P6RNZ7_ROSCH Putative DnaJ domain-containing protein OS=Rosa chinensi…
§						FvH4_1g28260	AT5G18110.1 | Putative cap-binding protein | Chr5:5989105-5990588 REVERSE LENGTH=221 | 201606; PREDICTED: eukaryotic translation initiation factor NCBP [Fragaria vesca subsp. vesca]; sp|A3RCV9|IF4E3_WHEAT Eukaryotic translation initiation factor NCBP OS=Triticum aestivum OX=4565 GN=NCBP PE=2 SV=1; tr|A0A2P6RHL4|A0A2P6RHL4_ROSCH Putative eukaryotic translation initiation factor 4E (eIF-4E), transl…
§						FvH4_4g31730	AT1G14390.1 | Leucine-rich repeat protein kinase family protein | Chr1:4924277-4926794 FORWARD LENGTH=728 | 201606; PREDICTED: probable LRR receptor-like serine/threonine-protein kinase At1g14390 [Fragaria vesca subsp. vesca]; sp|Q9M9S4|Y1143_ARATH Probable LRR receptor-like serine/threonine-protein kinase At1g14390 OS=Arabidopsis thaliana OX=3702 GN=At1g14390 PE=1 SV=1; tr|A0A2P6R316|A0A2P6R316_…
§						FvH4_4g08940	0
§						FvH4_1g24520	AT2G13610.1 | ABC-2 type transporter family protein | Chr2:5673827-5675776 REVERSE LENGTH=649 | 201606; PREDICTED: ABC transporter G family member 5 [Fragaria vesca subsp. vesca]; sp|Q9SIT6|AB5G_ARATH ABC transporter G family member 5 OS=Arabidopsis thaliana OX=3702 GN=ABCG5 PE=2 SV=1; tr|A0A2P5AB54|A0A2P5AB54_PARAD ABC transporter-like OS=Parasponia andersonii OX=3476 GN=PanWU01x14_349990 PE=4 S…
§						FvH4_3g32790	AT2G39200.1 | Seven transmembrane MLO family protein | Chr2:16356255-16359797 REVERSE LENGTH=576 | 201606; PREDICTED: MLO-like protein 6 [Fragaria vesca subsp. vesca]; sp|O80961|MLO12_ARATH MLO-like protein 12 OS=Arabidopsis thaliana OX=3702 GN=MLO12 PE=2 SV=2; tr|K7WD17|K7WD17_ROSMU MLO-like protein OS=Rosa multiflora OX=74647 GN=MLO1 PE=2 SV=1
§						FvH4_6g38480	AT1G06490.1 | glucan synthase-like 7 | Chr1:1978762-1989295 FORWARD LENGTH=1958 | 201606; callose synthase 7 isoform X1 [Rosa chinensis]; sp|Q9SHJ3|CALS7_ARATH Callose synthase 7 OS=Arabidopsis thaliana OX=3702 GN=CALS7 PE=3 SV=3; tr|A0A2P6S080|A0A2P6S080_ROSCH Putative 1,3-beta-glucan synthase OS=Rosa chinensis OX=74649 GN=RchiOBHm_Chr2g0151731 PE=4 SV=1
§						FvH4_1g03470	AT1G52600.1 | Peptidase S24/S26A/S26B/S26C family protein | Chr1:19590612-19592486 FORWARD LENGTH=180 | 201606; PREDICTED: signal peptidase complex catalytic subunit SEC11A-like [Fragaria vesca subsp. vesca]; sp|Q5RC30|SC11C_PONAB Signal peptidase complex catalytic subunit SEC11C OS=Pongo abelii OX=9601 GN=SEC11C PE=2 SV=3; tr|A0A2P6RIY5|A0A2P6RIY5_ROSCH Signal peptidase I OS=Rosa chinensis OX=74…
§						FvH4_7g20080	AT5G03040.3 | IQ-domain 2 | Chr5:710380-712406 REVERSE LENGTH=461 | 201606; PREDICTED: protein IQ-DOMAIN 1 [Fragaria vesca subsp. vesca]; sp|Q9SF32|IQD1_ARATH Protein IQ-DOMAIN 1 OS=Arabidopsis thaliana OX=3702 GN=IQD1 PE=1 SV=1; tr|A0A2P6SJM6|A0A2P6SJM6_ROSCH Putative IQ motif, EF-hand binding protein OS=Rosa chinensis OX=74649 GN=RchiOBHm_Chr1g0364041 PE=4 SV=1
§						FvH4_4g14050	AT4G37760.1 | squalene epoxidase 3 | Chr4:17744085-17746426 FORWARD LENGTH=525 | 201606; hypothetical protein TSUD_315700 [Trifolium subterraneum]; sp|O48651|ERG1_PANGI Squalene monooxygenase OS=Panax ginseng OX=4054 PE=2 SV=1; tr|A0A2Z6MEG4|A0A2Z6MEG4_TRISU Uncharacterized protein OS=Trifolium subterraneum OX=3900 GN=TSUD_315700 PE=4 SV=1
§						FvH4_4g35970	AT2G02050.1 | NADH-ubiquinone oxidoreductase B18 subunit | Chr2:490024-490335 FORWARD LENGTH=103 | 201606; PREDICTED: NADH dehydrogenase [ubiquinone] 1 beta subcomplex subunit 7 [Fragaria vesca subsp. vesca]; sp|Q9SKC9|NDUB7_ARATH NADH dehydrogenase [ubiquinone] 1 beta subcomplex subunit 7 OS=Arabidopsis thaliana OX=3702 GN=At2g02050 PE=3 SV=1; tr|A0A2P6R4N0|A0A2P6R4N0_ROSCH Putative NADH:ubiquin…
§						FvH4_2g36630	AT4G31580.2 | serine/arginine-rich 22 | Chr4:15306983-15308064 FORWARD LENGTH=200 | 201606; PREDICTED: serine/arginine-rich splicing factor RSZ22-like isoform X1 [Fragaria vesca subsp. vesca]; sp|O81126|RSZ22_ARATH Serine/arginine-rich splicing factor RSZ22 OS=Arabidopsis thaliana OX=3702 GN=RSZ22 PE=1 SV=1; tr|A0A2P6PZQ7|A0A2P6PZQ7_ROSCH Putative transcription factor interactor and regulator CCH…
§						FvH4_2g31960	AT2G26070.1 | protein REVERSION-TO-ETHYLENE SENSITIVITY-like protein (DUF778) | Chr2:11105741-11106607 REVERSE LENGTH=250 | 201606; PREDICTED: protein REVERSION-TO-ETHYLENE SENSITIVITY1 [Fragaria vesca subsp. vesca] &gt;gi|764538177|ref|XP_011458903.1| PREDICTED: protein REVERSION-TO-ETHYLENE SENSITIVITY1 [Fragaria vesca subsp. vesca] &gt;gi|764538182|ref|XP_011458904.1| PREDICTED: protein REVERS…
§						FvH4_4g21490	AT5G30495.2 | Fcf2 pre-rRNA processing protein | Chr5:11380190-11381391 FORWARD LENGTH=196 | 201606; PREDICTED: rRNA-processing protein fcf2-like [Fragaria vesca subsp. vesca]; sp|O42877|FCF2_SCHPO rRNA-processing protein fcf2 OS=Schizosaccharomyces pombe (strain 972 / ATCC 24843) OX=284812 GN=fcf2 PE=3 SV=1; tr|A0A2P6QZR3|A0A2P6QZR3_ROSCH Putative Fcf2 pre-rRNA processing OS=Rosa chinensis OX=74…
§						FvH4_1g28220	0
§						FvH4_6g25360	AT3G23640.2 | heteroglycan glucosidase 1 | Chr3:8502355-8509358 FORWARD LENGTH=991 | 201606; PREDICTED: putative alpha-xylosidase 2 [Fragaria vesca subsp. vesca] &gt;gi|764608709|ref|XP_011467316.1| PREDICTED: putative alpha-xylosidase 2 [Fragaria vesca subsp. vesca]; sp|P32138|SQASE_ECOLI Sulfoquinovosidase OS=Escherichia coli (strain K12) OX=83333 GN=yihQ PE=1 SV=3; tr|A0A2P6RTM7|A0A2P6RTM7_ROS…
§						FvH4_6g28520	AT5G15350.1 | early nodulin-like protein 17 | Chr5:4985184-4986154 REVERSE LENGTH=172 | 201606; PREDICTED: lamin-like protein [Fragaria vesca subsp. vesca]; sp|Q39131|LAML_ARATH Lamin-like protein OS=Arabidopsis thaliana OX=3702 GN=At5g15350 PE=2 SV=1; tr|A0A2P6RVF6|A0A2P6RVF6_ROSCH Putative cupredoxin OS=Rosa chinensis OX=74649 GN=RchiOBHm_Chr2g0132811 PE=4 SV=1
§						FvH4_2g06100	AT3G19240.1 | Vacuolar import/degradation%2C Vid27-related protein | Chr3:6664383-6666423 FORWARD LENGTH=648 | 201606; PREDICTED: protein CYPRO4 [Fragaria vesca subsp. vesca]; sp|P40781|CYPR4_CYNCA Protein CYPRO4 OS=Cynara cardunculus OX=4265 GN=CYPRO4 PE=2 SV=1; tr|A0A2P6PMA3|A0A2P6PMA3_ROSCH Putative transcription factor WD40-like family OS=Rosa chinensis OX=74649 GN=RchiOBHm_Chr6g0257121 PE=4 …
§						FvH4_7g23770	AT5G01090.1 | Concanavalin A-like lectin family protein | Chr5:33055-34116 FORWARD LENGTH=353 | 201606; PREDICTED: lectin-like protein LEC [Fragaria vesca subsp. vesca]; sp|Q9LYX1|LRK82_ARATH L-type lectin-domain containing receptor kinase VIII.2 OS=Arabidopsis thaliana OX=3702 GN=LECRK82 PE=2 SV=1; tr|A0A2P6SKX1|A0A2P6SKX1_ROSCH Putative non-specific serine/threonine protein kinase OS=Rosa chine…
§						FvH4_5g16640	AT3G48060.3 | BAH and TFIIS domain-containing protein | Chr3:17743234-17748372 REVERSE LENGTH=1611 | 201606; PREDICTED: uncharacterized protein LOC101296103 [Fragaria vesca subsp. vesca]; tr|A0A2P6P248|A0A2P6P248_ROSCH Putative transcription regulator IWS1 family OS=Rosa chinensis OX=74649 GN=RchiOBHm_Chr7g0179511 PE=4 SV=1
§						FvH4_6g41873	AT2G42990.1 | GDSL-like Lipase/Acylhydrolase superfamily protein | Chr2:17879056-17880200 FORWARD LENGTH=350 | 201606; PREDICTED: GDSL esterase/lipase At2g42990-like [Fragaria vesca subsp. vesca]; sp|Q67ZI9|GDL48_ARATH GDSL esterase/lipase At2g42990 OS=Arabidopsis thaliana OX=3702 GN=At2g42990 PE=2 SV=1; tr|A0A2P6S1X0|A0A2P6S1X0_ROSCH Putative triacylglycerol lipase OS=Rosa chinensis OX=74649 GN=…
§						FvH4_6g48870	AT3G55160.3 | thyroid adenoma-associated-like protein | Chr3:20445629-20452400 REVERSE LENGTH=2130 | 201606; PREDICTED: thyroid adenoma-associated protein homolog [Fragaria vesca subsp. vesca]; sp|A8C750|THADA_CANLF Thyroid adenoma-associated protein homolog OS=Canis lupus familiaris OX=9615 GN=THADA PE=2 SV=1; tr|A0A2P6S4N4|A0A2P6S4N4_ROSCH Uncharacterized protein OS=Rosa chinensis OX=74649 GN=R…
§						FvH4_1g03460	AT5G20160.1 | Ribosomal protein L7Ae/L30e/S12e/Gadd45 family protein | Chr5:6804075-6805102 REVERSE LENGTH=128 | 201606; PREDICTED: NHP2-like protein 1 [Fragaria vesca subsp. vesca] &gt;gi|1365967866|ref|XP_024183276.1| NHP2-like protein 1 [Rosa chinensis] &gt;gi|1358171923|gb|PRQ46398.1| putative 50S ribosomal protein L30e [Rosa chinensis]; sp|Q5XH16|NH2L1_XENLA NHP2-like protein 1 OS=Xenopus la…
§						FvH4_7g27920	AT5G62310.1 | AGC (cAMP-dependent%2C cGMP-dependent and protein kinase C) kinase family protein | Chr5:25023405-25028414 FORWARD LENGTH=1168 | 201606; PREDICTED: probable serine/threonine protein kinase IRE [Fragaria vesca subsp. vesca]; sp|Q9LE81|IRE_ARATH Probable serine/threonine protein kinase IRE OS=Arabidopsis thaliana OX=3702 GN=IRE PE=2 SV=1; tr|A0A2P6SMF6|A0A2P6SMF6_ROSCH Uncharacterized…
§						FvH4_3g39810	AT2G30310.1 | GDSL-like Lipase/Acylhydrolase family protein | Chr2:12923055-12924371 FORWARD LENGTH=359 | 201606; PREDICTED: GDSL esterase/lipase At2g30220-like [Fragaria vesca subsp. vesca]; sp|O22927|GDL42_ARATH GDSL esterase/lipase At2g30310 OS=Arabidopsis thaliana OX=3702 GN=At2g30310 PE=2 SV=1; tr|A0A2P6QKH3|A0A2P6QKH3_ROSCH Putative triacylglycerol lipase OS=Rosa chinensis OX=74649 GN=RchiO…
§						FvH4_2g10110	AT2G21350.1 | RNA-binding CRS1 / YhbY (CRM) domain protein | Chr2:9136451-9137267 REVERSE LENGTH=222 | 201606; PREDICTED: uncharacterized protein LOC101295384 [Fragaria vesca subsp. vesca]; sp|P54454|YQEI_BACSU Probable RNA-binding protein YqeI OS=Bacillus subtilis (strain 168) OX=224308 GN=yqeI PE=4 SV=1; tr|A0A2P6PPV0|A0A2P6PPV0_ROSCH Putative RNA-binding, CRM domain-containing protein OS=Rosa …
§						FvH4_6g27770	AT1G17020.1 | senescence-related gene 1 | Chr1:5820258-5821741 FORWARD LENGTH=358 | 201606; protein SRG1-like [Rosa chinensis]; sp|Q39224|SRG1_ARATH Protein SRG1 OS=Arabidopsis thaliana OX=3702 GN=SRG1 PE=2 SV=1; tr|A0A2P6RVA1|A0A2P6RVA1_ROSCH Putative codeine 3-O-demethylase OS=Rosa chinensis OX=74649 GN=RchiOBHm_Chr2g0132151 PE=3 SV=1
§						FvH4_1g06920	PREDICTED: mucin-5AC-like [Fragaria vesca subsp. vesca]
§						FvH4_3g43404	AT5G65360.1 | Histone superfamily protein | Chr5:26120099-26120509 REVERSE LENGTH=136 | 201606; hypothetical protein CARUB_v10021660mg, partial [Capsella rubella]; sp|Q76MV0|H32_TOBAC Histone H3.2 OS=Nicotiana tabacum OX=4097 GN=B34 PE=1 SV=1; tr|R0IBZ4|R0IBZ4_9BRAS Uncharacterized protein (Fragment) OS=Capsella rubella OX=81985 GN=CARUB_v10021660mg PE=3 SV=1
§						FvH4_4g27740	PREDICTED: uncharacterized protein LOC105351113 [Fragaria vesca subsp. vesca]; tr|A0A2P6R1U4|A0A2P6R1U4_ROSCH Uncharacterized protein OS=Rosa chinensis OX=74649 GN=RchiOBHm_Chr4g0435601 PE=4 SV=1
§						FvH4_7g10340	AT2G44790.1 | uclacyanin 2 | Chr2:18462182-18463232 REVERSE LENGTH=202 | 201606; PREDICTED: uclacyanin-3-like [Fragaria vesca subsp. vesca]; sp|O80517|BCB2_ARATH Uclacyanin-2 OS=Arabidopsis thaliana OX=3702 GN=At2g44790 PE=2 SV=1; tr|A0A2P6SFF6|A0A2P6SFF6_ROSCH Putative Blue (Type 1) copper binding protein OS=Rosa chinensis OX=74649 GN=RchiOBHm_Chr1g0348051 PE=4 SV=1
§						FvH4_4g19150	AT5G53130.1 | cyclic nucleotide gated channel 1 | Chr5:21537830-21540490 REVERSE LENGTH=716 | 201606; putative cGMP-dependent kinase, Ion transport domain-containing protein [Rosa chinensis]; sp|O65717|CNGC1_ARATH Cyclic nucleotide-gated ion channel 1 OS=Arabidopsis thaliana OX=3702 GN=CNGC1 PE=1 SV=1; tr|A0A2P6QYT7|A0A2P6QYT7_ROSCH Putative cGMP-dependent kinase, Ion transport domain-containing …
§						FvH4_5g10750	AT4G24150.3 | growth-regulating factor 8 | Chr4:12537671-12539387 FORWARD LENGTH=430 | 201606; PREDICTED: growth-regulating factor 7 isoform X2 [Fragaria vesca subsp. vesca]; sp|Q9SU44|GRF8_ARATH Growth-regulating factor 8 OS=Arabidopsis thaliana OX=3702 GN=GRF8 PE=2 SV=1; tr|A0A2P6P470|A0A2P6P470_ROSCH Putative transcription factor interactor and regulator C3H-WRC/GRF family OS=Rosa chinensis OX…
§						FvH4_1g00345	AT5G16990.1 | Zinc-binding dehydrogenase family protein | Chr5:5581831-5583849 REVERSE LENGTH=343 | 201606; PREDICTED: 2-alkenal reductase (NADP(+)-dependent)-like isoform X3 [Fragaria vesca subsp. vesca]; sp|Q9SLN8|DBR_TOBAC 2-alkenal reductase (NADP(+)-dependent) OS=Nicotiana tabacum OX=4097 GN=DBR PE=1 SV=1; tr|A0A2P6RHZ8|A0A2P6RHZ8_ROSCH Putative oxidoreductase OS=Rosa chinensis OX=74649 GN=R…
§						FvH4_6g32430	AT1G51940.1 | protein kinase family protein / peptidoglycan-binding LysM domain-containing protein | Chr1:19296092-19298941 REVERSE LENGTH=651 | 201606; PREDICTED: lysM domain receptor-like kinase 3 isoform X2 [Fragaria vesca subsp. vesca]; sp|F4IB81|LYK3_ARATH LysM domain receptor-like kinase 3 OS=Arabidopsis thaliana OX=3702 GN=LYK3 PE=2 SV=1; tr|A0A2P6RXC4|A0A2P6RXC4_ROSCH Uncharacterized prot…
§						FvH4_1g09160	AT5G20720.4 | chaperonin 20 | Chr5:7015015-7016354 FORWARD LENGTH=253 | 201606; PREDICTED: 20 kDa chaperonin, chloroplastic [Fragaria vesca subsp. vesca]; sp|O65282|CH20_ARATH 20 kDa chaperonin, chloroplastic OS=Arabidopsis thaliana OX=3702 GN=CPN20 PE=1 SV=2; tr|A0A2P6RKW3|A0A2P6RKW3_ROSCH Putative groES chaperonin family OS=Rosa chinensis OX=74649 GN=RchiOBHm_Chr2g0095561 PE=3 SV=1
§						FvH4_4g02260	AT1G04240.1 | AUX/IAA transcriptional regulator family protein | Chr1:1128564-1129319 REVERSE LENGTH=189 | 201606; PREDICTED: auxin-responsive protein IAA4 [Fragaria vesca subsp. vesca]; sp|Q38822|IAA3_ARATH Auxin-responsive protein IAA3 OS=Arabidopsis thaliana OX=3702 GN=IAA3 PE=1 SV=1; tr|A0A2P6QQ09|A0A2P6QQ09_ROSCH Auxin-responsive protein OS=Rosa chinensis OX=74649 GN=RchiOBHm_Chr4g0389611 PE…
§						FvH4_3g20750	AT5G54440.1 | CLUB | Chr5:22100056-22107695 FORWARD LENGTH=1259 | 201606; PREDICTED: trafficking protein particle complex II-specific subunit 130 homolog [Fragaria vesca subsp. vesca]; sp|F4K0C4|TR130_ARATH Trafficking protein particle complex II-specific subunit 130 homolog OS=Arabidopsis thaliana OX=3702 GN=TRS130 PE=1 SV=1; tr|A0A2P6QB43|A0A2P6QB43_ROSCH Putative tetratricopeptide-like helical…
§						FvH4_6g39371	PREDICTED: uncharacterized protein LOC101310721 isoform X1 [Fragaria vesca subsp. vesca] &gt;gi|764612387|ref|XP_011467682.1| PREDICTED: uncharacterized protein LOC101310721 isoform X1 [Fragaria vesca subsp. vesca]; tr|A0A2P6RT39|A0A2P6RT39_ROSCH Putative F-box domain-containing protein OS=Rosa chinensis OX=74649 GN=RchiOBHm_Chr2g0123691 PE=4 SV=1
§						FvH4_6g15900	AT5G03230.1 | senescence regulator (Protein of unknown function%2C DUF584) | Chr5:769636-770136 FORWARD LENGTH=166 | 201606; PREDICTED: uncharacterized protein LOC101312271 [Fragaria vesca subsp. vesca]; tr|A0A2P6RAT6|A0A2P6RAT6_ROSCH Putative senescence regulator S40 OS=Rosa chinensis OX=74649 GN=RchiOBHm_Chr3g0469591 PE=4 SV=1
§						FvH4_2g25710	AT3G62820.1 | Plant invertase/pectin methylesterase inhibitor superfamily protein | Chr3:23229782-23230366 FORWARD LENGTH=194 | 201606; PREDICTED: 21 kDa protein-like [Fragaria vesca subsp. vesca]; sp|O22244|PMEI6_ARATH Pectinesterase inhibitor 6 OS=Arabidopsis thaliana OX=3702 GN=PMEI6 PE=2 SV=1; tr|A0A2P6PWS6|A0A2P6PWS6_ROSCH Putative pectinesterase OS=Rosa chinensis OX=74649 GN=RchiOBHm_Chr6g0…
§						FvH4_4g31911	AT3G01280.1 | voltage dependent anion channel 1 | Chr3:85754-87612 FORWARD LENGTH=276 | 201606; PREDICTED: mitochondrial outer membrane protein porin of 36 kDa-like [Fragaria vesca subsp. vesca]; sp|P42056|VDAC2_SOLTU Mitochondrial outer membrane protein porin of 36 kDa OS=Solanum tuberosum OX=4113 PE=1 SV=2; tr|A0A2P6R331|A0A2P6R331_ROSCH Putative Porin domain-containing protein OS=Rosa chinensi…
§						FvH4_7g28210	AT5G51660.1 | cleavage and polyadenylation specificity factor 160 | Chr5:20980250-20989268 FORWARD LENGTH=1442 | 201606; PREDICTED: cleavage and polyadenylation specificity factor subunit 1 [Fragaria vesca subsp. vesca]; sp|Q9FGR0|CPSF1_ARATH Cleavage and polyadenylation specificity factor subunit 1 OS=Arabidopsis thaliana OX=3702 GN=CPSF160 PE=1 SV=2; tr|A0A2P6SMK4|A0A2P6SMK4_ROSCH Putative clea…
§						FvH4_5g34770	PREDICTED: uncharacterized protein LOC101300725 isoform X2 [Fragaria vesca subsp. vesca] &gt;gi|764586763|ref|XP_011464689.1| PREDICTED: uncharacterized protein LOC101300725 isoform X2 [Fragaria vesca subsp. vesca]
§						FvH4_2g40090	AT1G75100.1 | J-domain protein required for chloroplast accumulation response 1 | Chr1:28191108-28193769 REVERSE LENGTH=651 | 201606; PREDICTED: J domain-containing protein required for chloroplast accumulation response 1 [Fragaria vesca subsp. vesca]; sp|Q9C9Q4|JAC1_ARATH J domain-containing protein required for chloroplast accumulation response 1 OS=Arabidopsis thaliana OX=3702 GN=JAC1 PE=1 SV=…
§						FvH4_3g32290	AT2G28430.1 | zinc finger%2C C3HC4 type family protein | Chr2:12159736-12160387 REVERSE LENGTH=85 | 201606; PREDICTED: uncharacterized protein LOC101300502 [Fragaria vesca subsp. vesca]; tr|A0A2P6QHB7|A0A2P6QHB7_ROSCH Uncharacterized protein OS=Rosa chinensis OX=74649 GN=RchiOBHm_Chr5g0059081 PE=4 SV=1
§						FvH4_5g34720	AT4G38060.4 | hypothetical protein | Chr4:17873709-17874379 REVERSE LENGTH=136 | 201606; PREDICTED: uncharacterized protein LOC101306370 [Fragaria vesca subsp. vesca]; tr|A0A2P6PGQ7|A0A2P6PGQ7_ROSCH Uncharacterized protein OS=Rosa chinensis OX=74649 GN=RchiOBHm_Chr7g0235401 PE=4 SV=1
§						FvH4_2g39550	AT1G75310.1 | auxin-like 1 protein | Chr1:28261004-28266124 FORWARD LENGTH=1448 | 201606; putative DnaJ domain-containing protein [Rosa chinensis]; sp|Q9FWS1|AUL1_ARATH Auxilin-like protein 1 OS=Arabidopsis thaliana OX=3702 GN=AUL1 PE=2 SV=2; tr|A0A2P6PYS9|A0A2P6PYS9_ROSCH Putative DnaJ domain-containing protein OS=Rosa chinensis OX=74649 GN=RchiOBHm_Chr6g0301361 PE=4 SV=1
§						FvH4_5g10810	AT1G02800.1 | cellulase 2 | Chr1:613386-616103 REVERSE LENGTH=501 | 201606; PREDICTED: endoglucanase CX-like [Fragaria vesca subsp. vesca]; sp|P05522|GUN1_PERAE Endoglucanase 1 OS=Persea americana OX=3435 GN=CEL1 PE=2 SV=1; tr|A0A2P6P492|A0A2P6P492_ROSCH Endoglucanase OS=Rosa chinensis OX=74649 GN=RchiOBHm_Chr7g0187351 PE=3 SV=1
§						FvH4_4g12260	AT1G10830.1 | 15-cis-zeta-carotene isomerase | Chr1:3605736-3607449 REVERSE LENGTH=367 | 201606; PREDICTED: 15-cis-zeta-carotene isomerase, chloroplastic [Fragaria vesca subsp. vesca]; sp|Q9SAC0|ZCIS_ARATH 15-cis-zeta-carotene isomerase, chloroplastic OS=Arabidopsis thaliana OX=3702 GN=Z-ISO PE=1 SV=1; tr|A0A2P6QV95|A0A2P6QV95_ROSCH Putative zeta-carotene isomerase OS=Rosa chinensis OX=74649 GN=R…
§						FvH4_1g00201	AT2G43980.1 | inositol 1%2C3%2C4-trisphosphate 5/6-kinase 4 | Chr2:18208437-18211604 REVERSE LENGTH=488 | 201606; PREDICTED: inositol 1,3,4-trisphosphate 5/6-kinase 4 [Fragaria vesca subsp. vesca]; sp|O80568|ITPK4_ARATH Inositol 1,3,4-trisphosphate 5/6-kinase 4 OS=Arabidopsis thaliana OX=3702 GN=ITPK4 PE=1 SV=2; tr|A0A2P6RHV0|A0A2P6RHV0_ROSCH Putative phosphotransferase with an alcohol group as a…
§						FvH4_1g25500	AT1G73180.1 | Eukaryotic translation initiation factor eIF2A family protein | Chr1:27518335-27521432 FORWARD LENGTH=513 | 201606; PREDICTED: eukaryotic translation initiation factor 2A [Fragaria vesca subsp. vesca]; sp|O74965|EIF2A_SCHPO Eukaryotic translation initiation factor 2A OS=Schizosaccharomyces pombe (strain 972 / ATCC 24843) OX=284812 GN=SPBC4B4.04 PE=1 SV=1; tr|A0A2P6RT61|A0A2P6RT61_RO…
§						FvH4_6g20450	AT5G16280.2 | Tetratricopeptide repeat (TPR)-like superfamily protein | Chr5:5323377-5331345 REVERSE LENGTH=1271 | 201606; PREDICTED: trafficking protein particle complex subunit 8 [Fragaria vesca subsp. vesca]; sp|Q9Y2L5|TPPC8_HUMAN Trafficking protein particle complex subunit 8 OS=Homo sapiens OX=9606 GN=TRAPPC8 PE=1 SV=2; tr|A0A251N966|A0A251N966_PRUPE Uncharacterized protein OS=Prunus persica…
§						FvH4_6g18170	AT2G36370.1 | ubiquitin-protein ligase | Chr2:15247768-15252800 FORWARD LENGTH=940 | 201606; PREDICTED: BTB/POZ domain-containing protein FBL11 isoform X2 [Fragaria vesca subsp. vesca]; sp|Q8S8F2|FBL11_ARATH BTB/POZ domain-containing protein FBL11 OS=Arabidopsis thaliana OX=3702 GN=FBL11 PE=2 SV=2; tr|A0A2P6RBM0|A0A2P6RBM0_ROSCH Putative leucine-rich repeat domain, L domain-containing protein OS=…
§						FvH4_2g19380	AT2G17030.1 | F-box SKIP23-like protein (DUF295) | Chr2:7399108-7400650 FORWARD LENGTH=407 | 201606; PREDICTED: putative F-box protein At1g65770 [Fragaria vesca subsp. vesca]; tr|A0A2P6PDS9|A0A2P6PDS9_ROSCH Uncharacterized protein OS=Rosa chinensis OX=74649 GN=RchiOBHm_Chr7g0224141 PE=4 SV=1
§						FvH4_7g31820	AT5G53120.5 | spermidine synthase 3 | Chr5:21535429-21537653 FORWARD LENGTH=359 | 201606; PREDICTED: spermine synthase [Fragaria vesca subsp. vesca] &gt;gi|764636385|ref|XP_011470224.1| PREDICTED: spermine synthase [Fragaria vesca subsp. vesca]; sp|Q94BN2|SPSY_ARATH Spermine synthase OS=Arabidopsis thaliana OX=3702 GN=SPMS PE=1 SV=1; tr|A0A2P6SP09|A0A2P6SP09_ROSCH Putative spermidine synthase OS=…
§						FvH4_6g25220	AT3G57060.2 | binding protein | Chr3:21115078-21121051 REVERSE LENGTH=1415 | 201606; PREDICTED: condensin complex subunit 1 isoform X2 [Fragaria vesca subsp. vesca]; sp|Q9YHY6|CND1_XENLA Condensin complex subunit 1 OS=Xenopus laevis OX=8355 GN=ncapd2 PE=1 SV=1; tr|A0A2P6RTH0|A0A2P6RTH0_ROSCH Condensin complex subunit 1 OS=Rosa chinensis OX=74649 GN=RchiOBHm_Chr2g0125151 PE=3 SV=1
§						FvH4_2g26110	AT3G16780.1 | Ribosomal protein L19e family protein | Chr3:5708982-5710249 FORWARD LENGTH=209 | 201606; PREDICTED: 60S ribosomal protein L19-1 [Fragaria vesca subsp. vesca]; sp|Q9LUQ6|RL192_ARATH 60S ribosomal protein L19-2 OS=Arabidopsis thaliana OX=3702 GN=RPL19B PE=2 SV=1; tr|A0A2P6PWX4|A0A2P6PWX4_ROSCH Ribosomal protein L19 OS=Rosa chinensis OX=74649 GN=RchiOBHm_Chr6g0294481 PE=3 SV=1
§						FvH4_6g17390	AT5G03795.1 | Exostosin family protein | Chr5:1007554-1010373 REVERSE LENGTH=518 | 201606; PREDICTED: probable glycosyltransferase At5g03795 [Fragaria vesca subsp. vesca]; sp|Q9FFN2|GLYT3_ARATH Probable glycosyltransferase At5g03795 OS=Arabidopsis thaliana OX=3702 GN=At5g03795 PE=3 SV=2; tr|A0A2P6RBC7|A0A2P6RBC7_ROSCH Putative xylogalacturonan beta-1,3-xylosyltransferase OS=Rosa chinensis OX=7464…
§						FvH4_4g15860	AT5G48760.2 | Ribosomal protein L13 family protein | Chr5:19771315-19772686 REVERSE LENGTH=206 | 201606; PREDICTED: 60S ribosomal protein L13a-4 [Fragaria vesca subsp. vesca] &gt;gi|470103309|ref|XP_004288083.1| PREDICTED: 60S ribosomal protein L13a-4 [Fragaria vesca subsp. vesca] &gt;gi|1365997631|ref|XP_024197339.1| 60S ribosomal protein L13a-4-like [Rosa chinensis] &gt;gi|1358164093|gb|PRQ3857…
§						FvH4_2g40380	AT1G19290.2 | Pentatricopeptide repeat (PPR) superfamily protein | Chr1:6666249-6668963 FORWARD LENGTH=904 | 201606; PREDICTED: putative pentatricopeptide repeat-containing protein At1g19290 [Fragaria vesca subsp. vesca] &gt;gi|764546592|ref|XP_011459578.1| PREDICTED: putative pentatricopeptide repeat-containing protein At1g19290 [Fragaria vesca subsp. vesca] &gt;gi|764546598|ref|XP_011459579.1| …
§						FvH4_5g08740	AT4G03220.1 | Protein with RNI-like/FBD-like domain | Chr4:1417472-1419148 FORWARD LENGTH=498 | 201606; PREDICTED: putative FBD-associated F-box protein At5g56820 [Fragaria vesca subsp. vesca]; sp|Q9ZR09|FDL25_ARATH Putative F-box/FBD/LRR-repeat protein At4g03220 OS=Arabidopsis thaliana OX=3702 GN=At4g03220 PE=4 SV=1; tr|A0A2P6P6Y1|A0A2P6P6Y1_ROSCH Putative FBD domain, leucine-rich repeat domain,…
§						FvH4_1g24480	AT2G28070.2 | ABC-2 type transporter family protein | Chr2:11956432-11959782 FORWARD LENGTH=730 | 201606; PREDICTED: ABC transporter G family member 3 isoform X1 [Fragaria vesca subsp. vesca]; sp|Q9ZUU9|AB3G_ARATH ABC transporter G family member 3 OS=Arabidopsis thaliana OX=3702 GN=ABCG3 PE=1 SV=2; tr|A0A2P6QH00|A0A2P6QH00_ROSCH Putative phosphonate-transporting ATPase OS=Rosa chinensis OX=74649 …
§						FvH4_6g47954	AT5G15280.1 | Pentatricopeptide repeat (PPR) superfamily protein | Chr5:4962293-4965976 FORWARD LENGTH=1227 | 201606; PREDICTED: pentatricopeptide repeat-containing protein At5g15280-like [Fragaria vesca subsp. vesca]; sp|Q9LXF4|PP384_ARATH Pentatricopeptide repeat-containing protein At5g15280, mitochondrial OS=Arabidopsis thaliana OX=3702 GN=At5g15280 PE=1 SV=1; tr|A0A2P6S4A8|A0A2P6S4A8_ROSCH Pu…
§						FvH4_2g27560	AT1G77400.1 | extensin-like protein | Chr1:29085881-29086579 FORWARD LENGTH=232 | 201606; PREDICTED: uncharacterized protein LOC101291591 [Fragaria vesca subsp. vesca]; tr|A0A2P6PXI8|A0A2P6PXI8_ROSCH Uncharacterized protein OS=Rosa chinensis OX=74649 GN=RchiOBHm_Chr6g0296401 PE=4 SV=1
§						FvH4_7g22581	probable serine/threonine-protein kinase PBL11 [Rosa chinensis]
§						FvH4_6g18440	AT3G52770.1 | binding protein | Chr3:19557891-19558094 REVERSE LENGTH=67 | 201606; PREDICTED: uncharacterized protein LOC105352159 [Fragaria vesca subsp. vesca] &gt;gi|764603144|ref|XP_011466775.1| PREDICTED: uncharacterized protein LOC105352159 [Fragaria vesca subsp. vesca] &gt;gi|764603149|ref|XP_011466776.1| PREDICTED: uncharacterized protein LOC105352159 [Fragaria vesca subsp. vesca]; sp|Q56W…
§						FvH4_5g13930	AT5G61120.3 | zinc ion-binding protein | Chr5:24582486-24585645 REVERSE LENGTH=419 | 201606; PREDICTED: uncharacterized protein LOC105351514 isoform X1 [Fragaria vesca subsp. vesca]; tr|A0A2P6P320|A0A2P6P320_ROSCH Putative chromatin regulator PHD family OS=Rosa chinensis OX=74649 GN=RchiOBHm_Chr7g0183021 PE=4 SV=1
§						FvH4_5g15171	AT3G47640.3 | basic helix-loop-helix (bHLH) DNA-binding superfamily protein | Chr3:17568035-17569101 FORWARD LENGTH=240 | 201606; PREDICTED: transcription factor bHLH47 [Fragaria vesca subsp. vesca]; sp|Q9SN74|BH047_ARATH Transcription factor bHLH47 OS=Arabidopsis thaliana OX=3702 GN=BHLH47 PE=1 SV=1; tr|A0A2P6P2I6|A0A2P6P2I6_ROSCH Putative transcription factor bHLH family OS=Rosa chinensis OX=74…
§						FvH4_7g28370	AT5G62220.1 | glycosyltransferase 18 | Chr5:24988456-24990009 REVERSE LENGTH=517 | 201606; PREDICTED: xyloglucan galactosyltransferase KATAMARI1 homolog [Fragaria vesca subsp. vesca]; sp|F4K6F1|GT18_ARATH Xyloglucan galactosyltransferase XLT2 OS=Arabidopsis thaliana OX=3702 GN=XLT2 PE=1 SV=1; tr|A0A2P6SMJ6|A0A2P6SMJ6_ROSCH Putative exostosin OS=Rosa chinensis OX=74649 GN=RchiOBHm_Chr1g0375351 PE=…
§						FvH4_3g17570	AT3G14740.2 | RING/FYVE/PHD zinc finger superfamily protein | Chr3:4952185-4953306 REVERSE LENGTH=343 | 201606; PREDICTED: protein Jade-1-like [Fragaria vesca subsp. vesca]; sp|P55201|BRPF1_HUMAN Peregrin OS=Homo sapiens OX=9606 GN=BRPF1 PE=1 SV=2; tr|A0A2P6Q9K7|A0A2P6Q9K7_ROSCH Putative chromatin regulator PHD family OS=Rosa chinensis OX=74649 GN=RchiOBHm_Chr5g0029281 PE=4 SV=1
§						FvH4_3g06230	AT1G29850.1 | double-stranded DNA-binding family protein | Chr1:10447866-10449630 FORWARD LENGTH=129 | 201606; PREDICTED: DNA-binding protein DDB_G0278111 isoform X2 [Fragaria vesca subsp. vesca]; sp|P56812|PDCD5_MOUSE Programmed cell death protein 5 OS=Mus musculus OX=10090 GN=Pdcd5 PE=1 SV=3; tr|A0A2P6Q5A8|A0A2P6Q5A8_ROSCH Uncharacterized protein OS=Rosa chinensis OX=74649 GN=RchiOBHm_Chr5g0013…
§						FvH4_2g11611	AT1G43760.1 | DNAse I-like superfamily protein | Chr1:16528880-16531065 REVERSE LENGTH=626 | 201606; PREDICTED: uncharacterized protein LOC105349933 isoform X1 [Fragaria vesca subsp. vesca]; sp|O00370|LORF2_HUMAN LINE-1 retrotransposable element ORF2 protein OS=Homo sapiens OX=9606 PE=1 SV=1; tr|M5WRJ8|M5WRJ8_PRUPE Uncharacterized protein OS=Prunus persica OX=3760 GN=PRUPE_ppa021798mg PE=4 SV=1
§						FvH4_3g18860	AT4G12560.3 | F-box and associated interaction domains-containing protein | Chr4:7441815-7443157 FORWARD LENGTH=413 | 201606; PREDICTED: F-box/kelch-repeat protein At3g23880-like isoform X1 [Fragaria vesca subsp. vesca] &gt;gi|764562859|ref|XP_011461522.1| PREDICTED: F-box/kelch-repeat protein At3g23880-like isoform X1 [Fragaria vesca subsp. vesca] &gt;gi|764562869|ref|XP_011461523.1| PREDICTED: …
§						FvH4_3g03230	AT1G11340.1 | G-type lectin S-receptor-like Serine/Threonine-kinase | Chr1:3814116-3817216 REVERSE LENGTH=833 | 201606; PREDICTED: G-type lectin S-receptor-like serine/threonine-protein kinase RKS1 [Fragaria vesca subsp. vesca]; sp|Q9ZT07|RKS1_ARATH G-type lectin S-receptor-like serine/threonine-protein kinase RKS1 OS=Arabidopsis thaliana OX=3702 GN=RKS1 PE=3 SV=3; tr|A0A2P6Q355|A0A2P6Q355_ROSCH …
§						FvH4_2g09110	AT4G39230.1 | NmrA-like negative transcriptional regulator family protein | Chr4:18266024-18267604 REVERSE LENGTH=308 | 201606; PREDICTED: isoflavone reductase-like protein [Fragaria vesca subsp. vesca]; sp|B9HRL7|PCBER_POPTR Isoflavone reductase homolog PCBER OS=Populus trichocarpa OX=3694 GN=PCBER PE=1 SV=1; tr|T2AZ69|T2AZ69_FRAAN Eugenol synthase 2 OS=Fragaria ananassa OX=3747 GN=EGS2 PE=2 SV=1
§						FvH4_5g27150	AT5G49740.1 | ferric reduction oxidase 7 | Chr5:20205549-20208628 REVERSE LENGTH=747 | 201606; PREDICTED: ferric reduction oxidase 7, chloroplastic [Fragaria vesca subsp. vesca]; sp|Q3KTM0|FRO7_ARATH Ferric reduction oxidase 7, chloroplastic OS=Arabidopsis thaliana OX=3702 GN=FRO7 PE=2 SV=1; tr|A0A2P6PC77|A0A2P6PC77_ROSCH Putative ferric-chelate reductase (NADH) OS=Rosa chinensis OX=74649 GN=Rchi…
§						FvH4_5g26180	AT1G76490.1 | hydroxy methylglutaryl CoA reductase 1 | Chr1:28695801-28698206 FORWARD LENGTH=642 | 201606; PREDICTED: 3-hydroxy-3-methylglutaryl-coenzyme A reductase 1 [Fragaria vesca subsp. vesca]; sp|P29057|HMDH1_HEVBR 3-hydroxy-3-methylglutaryl-coenzyme A reductase 1 OS=Hevea brasiliensis OX=3981 GN=HMGR1 PE=2 SV=1; tr|A0A2P6PBV2|A0A2P6PBV2_ROSCH 3-hydroxy-3-methylglutaryl coenzyme A reductase…
§						FvH4_1g16250	AT5G67130.1 | PLC-like phosphodiesterases superfamily protein | Chr5:26791599-26793649 FORWARD LENGTH=426 | 201606; PREDICTED: PI-PLC X domain-containing protein At5g67130 [Fragaria vesca subsp. vesca]; sp|Q93XX5|Y5713_ARATH PI-PLC X domain-containing protein At5g67130 OS=Arabidopsis thaliana OX=3702 GN=At5g67130 PE=1 SV=1; tr|A0A2P6RNK5|A0A2P6RNK5_ROSCH Putative PLC-like phosphodiesterase, TIM b…
§						FvH4_5g13990	AT5G61140.2 | U5 small nuclear ribonucleoprotein helicase | Chr5:24589999-24603311 FORWARD LENGTH=2157 | 201606; PREDICTED: activating signal cointegrator 1 complex subunit 3 [Fragaria vesca subsp. vesca]; sp|Q9FNQ1|DEXHE_ARATH DExH-box ATP-dependent RNA helicase DExH14 OS=Arabidopsis thaliana OX=3702 GN=BRR2C PE=2 SV=1; tr|A0A2P6P322|A0A2P6P322_ROSCH Putative DNA helicase OS=Rosa chinensis OX=74…
§						FvH4_6g20690	AT5G62980.2 | Dihydroneopterin aldolase | Chr5:25276384-25277083 FORWARD LENGTH=131 | 201606; PREDICTED: dihydroneopterin aldolase 2 isoform X1 [Fragaria vesca subsp. vesca] &gt;gi|764607314|ref|XP_011467181.1| PREDICTED: dihydroneopterin aldolase 2 isoform X1 [Fragaria vesca subsp. vesca]; sp|Q9FM54|FOLB2_ARATH Dihydroneopterin aldolase 2 OS=Arabidopsis thaliana OX=3702 GN=FOLB2 PE=1 SV=1; tr|A0…
§						FvH4_5g02310	AT1G63490.4 | transcription factor jumonji (jmjC) domain-containing protein | Chr1:23544938-23552984 REVERSE LENGTH=1462 | 201606; PREDICTED: lysine-specific demethylase rbr-2 [Fragaria vesca subsp. vesca] &gt;gi|764580641|ref|XP_011463879.1| PREDICTED: lysine-specific demethylase rbr-2 [Fragaria vesca subsp. vesca] &gt;gi|764580644|ref|XP_011463880.1| PREDICTED: lysine-specific demethylase rbr-2…
§						FvH4_6g10520	AT2G38480.1 | Uncharacterized protein family (UPF0497) | Chr2:16110960-16111694 REVERSE LENGTH=188 | 201606; PREDICTED: CASP-like protein 4B1 [Fragaria vesca subsp. vesca]; sp|D7LBN4|CSPLH_ARALL CASP-like protein 4B1 OS=Arabidopsis lyrata subsp. lyrata OX=81972 GN=ARALYDRAFT_321547 PE=3 SV=1; tr|A0A2P6R8M6|A0A2P6R8M6_ROSCH CASP-like protein OS=Rosa chinensis OX=74649 GN=RchiOBHm_Chr3g0461491 PE=3…
§						FvH4_3g25260	AT4G13650.1 | Pentatricopeptide repeat (PPR) superfamily protein | Chr4:7939611-7942898 REVERSE LENGTH=1064 | 201606; PREDICTED: pentatricopeptide repeat-containing protein At4g13650 [Fragaria vesca subsp. vesca] &gt;gi|764543434|ref|XP_011459313.1| PREDICTED: pentatricopeptide repeat-containing protein At4g13650 [Fragaria vesca subsp. vesca] &gt;gi|764543439|ref|XP_011459314.1| PREDICTED: pentat…
§						FvH4_7g06402	0
§						FvH4_6g12220	AT3G54110.1 | plant uncoupling mitochondrial protein 1 | Chr3:20038890-20040996 FORWARD LENGTH=306 | 201606; PREDICTED: mitochondrial uncoupling protein 1-like [Fragaria vesca subsp. vesca]; sp|O81845|PUMP1_ARATH Mitochondrial uncoupling protein 1 OS=Arabidopsis thaliana OX=3702 GN=PUMP1 PE=1 SV=1; tr|A0A2P6R9C9|A0A2P6R9C9_ROSCH Putative mitochondrial brown fat uncoupling protein OS=Rosa chinensi…
§						FvH4_5g11470	AT4G10810.1 | hypothetical protein | Chr4:6645986-6646231 REVERSE LENGTH=81 | 201606; PREDICTED: uncharacterized protein LOC105351736 [Fragaria vesca subsp. vesca]; tr|A0A2P6P3Z5|A0A2P6P3Z5_ROSCH Uncharacterized protein OS=Rosa chinensis OX=74649 GN=RchiOBHm_Chr7g0186341 PE=4 SV=1
§						FvH4_5g16260	AT5G42650.1 | allene oxide synthase | Chr5:17097803-17099359 REVERSE LENGTH=518 | 201606; PREDICTED: allene oxide synthase-like [Fragaria vesca subsp. vesca]; sp|Q8GZP5|AOS3_SOLLC Allene oxide synthase 3 OS=Solanum lycopersicum OX=4081 GN=AOS3 PE=1 SV=1; tr|A0A2P6PNA8|A0A2P6PNA8_ROSCH Putative cytochrome P450 OS=Rosa chinensis OX=74649 GN=RchiOBHm_Chr6g0260931 PE=3 SV=1
§						FvH4_7g22680	AT3G55480.2 | protein affected traf%26#64257%3Bcking 2 | Chr3:20566372-20571171 REVERSE LENGTH=1115 | 201606; PREDICTED: AP3-complex subunit beta-A isoform X1 [Fragaria vesca subsp. vesca] &gt;gi|764632421|ref|XP_011469752.1| PREDICTED: AP3-complex subunit beta-A isoform X1 [Fragaria vesca subsp. vesca]; sp|Q9M2T1|AP3BA_ARATH AP3-complex subunit beta-A OS=Arabidopsis thaliana OX=3702 GN=AP3BA PE=…
§						FvH4_1g11230	AT1G63855.4 | Putative methyltransferase family protein | Chr1:23699557-23700954 REVERSE LENGTH=223 | 201606; PREDICTED: methyltransferase-like protein 23 [Fragaria vesca subsp. vesca]; sp|Q6DJF8|MET23_XENLA Methyltransferase-like protein 23 OS=Xenopus laevis OX=8355 GN=mettl23 PE=2 SV=1; tr|A0A2P6RLQ9|A0A2P6RLQ9_ROSCH Putative lysine methyltransferase, S-adenosyl-L-methionine-dependent methyltra…
§						FvH4_3g39400	AT5G58510.1 | Rab3 GTPase-activating protein catalytic protein | Chr5:23648287-23654421 REVERSE LENGTH=963 | 201606; PREDICTED: rab3 GTPase-activating protein catalytic subunit [Fragaria vesca subsp. vesca]; sp|Q80UJ7|RB3GP_MOUSE Rab3 GTPase-activating protein catalytic subunit OS=Mus musculus OX=10090 GN=Rab3gap1 PE=1 SV=4; tr|A0A2P6QKA3|A0A2P6QKA3_ROSCH Putative Rab3 GTPase-activating protein c…
§						FvH4_5g35400	AT2G22540.3 | K-box region and MADS-box transcription factor family protein | Chr2:9580417-9583603 FORWARD LENGTH=240 | 201606; PREDICTED: MADS-box protein JOINTLESS-like [Fragaria vesca subsp. vesca] &gt;gi|764586517|ref|XP_011464657.1| PREDICTED: MADS-box protein JOINTLESS-like [Fragaria vesca subsp. vesca] &gt;gi|764586521|ref|XP_011464658.1| PREDICTED: MADS-box protein JOINTLESS-like [Fragari…
§						FvH4_2g35260	AT5G25930.1 | kinase family with leucine-rich repeat domain-containing protein | Chr5:9050880-9053978 FORWARD LENGTH=1005 | 201606; PREDICTED: receptor-like protein kinase 5 [Fragaria vesca subsp. vesca]; sp|Q9SGP2|HSL1_ARATH Receptor-like protein kinase HSL1 OS=Arabidopsis thaliana OX=3702 GN=HSL1 PE=2 SV=1; tr|A0A2P6Q055|A0A2P6Q055_ROSCH Uncharacterized protein OS=Rosa chinensis OX=74649 GN=Rch…
§						FvH4_5g27650	AT1G14440.2 | homeobox protein 31 | Chr1:4939076-4940014 REVERSE LENGTH=312 | 201606; PREDICTED: zinc-finger homeodomain protein 4-like [Fragaria vesca subsp. vesca]; sp|Q9M9S0|ZHD4_ARATH Zinc-finger homeodomain protein 4 OS=Arabidopsis thaliana OX=3702 GN=ZHD4 PE=1 SV=1; tr|A0A2P6PCH9|A0A2P6PCH9_ROSCH Putative transcription factor ZF-HD family OS=Rosa chinensis OX=74649 GN=RchiOBHm_Chr7g0219261 …
§						FvH4_3g18500	AT1G78870.2 | ubiquitin-conjugating enzyme 35 | Chr1:29650589-29652203 FORWARD LENGTH=153 | 201606; PREDICTED: ubiquitin-conjugating enzyme E2 35 [Fragaria vesca subsp. vesca] &gt;gi|595900215|ref|XP_007213848.1| ubiquitin-conjugating enzyme E2 35 [Prunus persica] &gt;gi|658047304|ref|XP_008359332.1| PREDICTED: ubiquitin-conjugating enzyme E2 35 [Malus domestica] &gt;gi|694317824|ref|XP_009340078…
§						FvH4_5g34781	AT1G58215.1 | spindle pole body component 110 | Chr1:21555085-21558056 FORWARD LENGTH=947 | 201606; PREDICTED: protein NETWORKED 2A [Fragaria vesca subsp. vesca]; sp|P0DMS1|NET2A_ARATH Protein NETWORKED 2A OS=Arabidopsis thaliana OX=3702 GN=NET2A PE=2 SV=1; tr|A0A2P6PGP0|A0A2P6PGP0_ROSCH Uncharacterized protein OS=Rosa chinensis OX=74649 GN=RchiOBHm_Chr7g0235421 PE=4 SV=1
§						FvH4_4g08631	0
§						FvH4_4g10630	AT5G63670.1 | SPT4 homolog 2 | Chr5:25488012-25489247 FORWARD LENGTH=116 | 201606; PREDICTED: transcription elongation factor SPT4 homolog 2-like [Fragaria vesca subsp. vesca]; sp|Q94C60|SPT42_ARATH Transcription elongation factor SPT4 homolog 2 OS=Arabidopsis thaliana OX=3702 GN=At5g63670 PE=3 SV=1; tr|A0A2P6QUA1|A0A2P6QUA1_ROSCH Transcription elongation factor SPT4 homolog OS=Rosa chinensis OX=…
§						FvH4_2g11140	AT3G59540.1 | Ribosomal L38e protein family | Chr3:21995897-21996742 REVERSE LENGTH=69 | 201606; PREDICTED: 60S ribosomal protein L38-like [Fragaria vesca subsp. vesca]; sp|O22860|RL38_ARATH 60S ribosomal protein L38 OS=Arabidopsis thaliana OX=3702 GN=RPL38A PE=3 SV=1; tr|A0A2P6PQH1|A0A2P6PQH1_ROSCH Putative ribosomal protein L38e OS=Rosa chinensis OX=74649 GN=RchiOBHm_Chr6g0269441 PE=3 SV=1
§						FvH4_4g17030	AT2G28290.6 | P-loop containing nucleoside triphosphate hydrolases superfamily protein | Chr2:12056771-12072950 FORWARD LENGTH=3544 | 201606; PREDICTED: chromatin structure-remodeling complex protein SYD isoform X1 [Fragaria vesca subsp. vesca]; sp|F4IHS2|SYD_ARATH Chromatin structure-remodeling complex protein SYD OS=Arabidopsis thaliana OX=3702 GN=SYD PE=1 SV=1; tr|A0A2P6QY26|A0A2P6QY26_ROSCH P…
§						FvH4_7g02901	AT3G10180.1 | P-loop containing nucleoside triphosphate hydrolases superfamily protein | Chr3:3146393-3154644 REVERSE LENGTH=1273 | 201606; PREDICTED: centromere-associated protein E isoform X2 [Fragaria vesca subsp. vesca]; sp|F4J2K4|KN7O_ARATH Kinesin-like protein KIN-7O OS=Arabidopsis thaliana OX=3702 GN=KIN7O PE=3 SV=1; tr|A0A2P6S9N2|A0A2P6S9N2_ROSCH Putative plus-end-directed kinesin ATPase …
§						FvH4_3g16580	AT1G31660.1 | bystin-like protein | Chr1:11331176-11333440 REVERSE LENGTH=444 | 201606; PREDICTED: bystin [Fragaria vesca subsp. vesca]; sp|Q13895|BYST_HUMAN Bystin OS=Homo sapiens OX=9606 GN=BYSL PE=1 SV=3; tr|A0A2P6Q964|A0A2P6Q964_ROSCH Putative bystin OS=Rosa chinensis OX=74649 GN=RchiOBHm_Chr5g0027651 PE=4 SV=1
§						FvH4_2g06430	AT3G48690.1 | alpha/beta-Hydrolases superfamily protein | Chr3:18037186-18038160 REVERSE LENGTH=324 | 201606; PREDICTED: probable carboxylesterase 12 [Fragaria vesca subsp. vesca]; sp|Q9SMN0|CXE12_ARATH Probable carboxylesterase 12 OS=Arabidopsis thaliana OX=3702 GN=CXE12 PE=1 SV=1; tr|A0A2P6PMJ7|A0A2P6PMJ7_ROSCH Putative carboxylesterase OS=Rosa chinensis OX=74649 GN=RchiOBHm_Chr6g0258271 PE=4 S…
§						FvH4_7g33390	AT2G35630.1 | ARM repeat superfamily protein | Chr2:14966828-14980361 FORWARD LENGTH=1978 | 201606; PREDICTED: protein MOR1 isoform X2 [Fragaria vesca subsp. vesca]; sp|Q94FN2|MOR1_ARATH Protein MOR1 OS=Arabidopsis thaliana OX=3702 GN=MOR1 PE=1 SV=1; tr|A0A2P6SPM1|A0A2P6SPM1_ROSCH Putative VHS domain, CLASP domain, TOG domain-containing protein OS=Rosa chinensis OX=74649 GN=RchiOBHm_Chr1g0383361 …
§						FvH4_7g27730	AT4G25240.2 | SKU5 similar 1 | Chr4:12930539-12933563 FORWARD LENGTH=589 | 201606; PREDICTED: monocopper oxidase-like protein SKS1 [Fragaria vesca subsp. vesca]; sp|Q8VXX5|SKS1_ARATH Monocopper oxidase-like protein SKS1 OS=Arabidopsis thaliana OX=3702 GN=SKS1 PE=2 SV=1; tr|A0A2P6SMD8|A0A2P6SMD8_ROSCH Putative L-ascorbate oxidase OS=Rosa chinensis OX=74649 GN=RchiOBHm_Chr1g0374521 PE=4 SV=1
§						FvH4_5g00280	AT1G12230.1 | Aldolase superfamily protein | Chr1:4148050-4150708 FORWARD LENGTH=405 | 201606; PREDICTED: probable transaldolase [Fragaria vesca subsp. vesca]; sp|B0UV30|TAL_HISS2 Transaldolase OS=Histophilus somni (strain 2336) OX=228400 GN=tal PE=3 SV=1; tr|A0A2P6P865|A0A2P6P865_ROSCH Putative transaldolase OS=Rosa chinensis OX=74649 GN=RchiOBHm_Chr7g0202331 PE=4 SV=1
§						FvH4_2g36940	AT2G24490.2 | replicon protein A2 | Chr2:10398651-10400416 REVERSE LENGTH=279 | 201606; PREDICTED: replication protein A 32 kDa subunit A-like [Fragaria vesca subsp. vesca]; sp|Q9ZQ19|RFA2A_ARATH Replication protein A 32 kDa subunit A OS=Arabidopsis thaliana OX=3702 GN=RPA2A PE=1 SV=2; tr|A0A2P6PZQ6|A0A2P6PZQ6_ROSCH Putative replication factor A protein OS=Rosa chinensis OX=74649 GN=RchiOBHm_Chr6…
§						FvH4_5g09460	AT5G61960.3 | MEI2-like protein 1 | Chr5:24879001-24883483 REVERSE LENGTH=915 | 201606; PREDICTED: protein MEI2-like 1 [Fragaria vesca subsp. vesca]; sp|Q64M78|OML4_ORYSJ Protein MEI2-like 4 OS=Oryza sativa subsp. japonica OX=39947 GN=ML4 PE=2 SV=1; tr|A0A2P6P4J7|A0A2P6P4J7_ROSCH Putative RNA recognition motif 2, nucleotide-binding alpha-beta plait domain-containing protein OS=Rosa chinensis OX=7…
§						FvH4_3g03561	AT4G23160.3 | cysteine-rich RECEPTOR-like kinase | Chr4:12129485-12133157 FORWARD LENGTH=1043 | 201606; hypothetical protein TSUD_57870 [Trifolium subterraneum]; sp|Q94HW2|POLR1_ARATH Retrovirus-related Pol polyprotein from transposon RE1 OS=Arabidopsis thaliana OX=3702 GN=RE1 PE=2 SV=1; tr|A0A2Z6MCE5|A0A2Z6MCE5_TRISU Uncharacterized protein OS=Trifolium subterraneum OX=3900 GN=TSUD_57870 PE=4 SV…
§						FvH4_2g03940	AT3G43740.1 | Leucine-rich repeat (LRR) family protein | Chr3:15644127-15645446 FORWARD LENGTH=218 | 201606; leucine-rich repeat protein 2-like [Rosa chinensis] &gt;gi|1358148206|gb|PRQ22685.1| putative non-specific serine/threonine protein kinase [Rosa chinensis]; sp|Q6NQP4|LRR2_ARATH Leucine-rich repeat protein 2 OS=Arabidopsis thaliana OX=3702 GN=LRR2 PE=2 SV=1; tr|A0A2P6PL76|A0A2P6PL76_ROSCH …
§						FvH4_3g16240	AT1G78380.1 | glutathione S-transferase TAU 19 | Chr1:29486659-29487819 REVERSE LENGTH=219 | 201606; PREDICTED: probable glutathione S-transferase [Fragaria vesca subsp. vesca]; sp|Q03666|GSTX4_TOBAC Probable glutathione S-transferase OS=Nicotiana tabacum OX=4097 PE=2 SV=1; tr|A0A2P6Q8W3|A0A2P6Q8W3_ROSCH Putative glutathione transferase OS=Rosa chinensis OX=74649 GN=RchiOBHm_Chr5g0026581 PE=4 SV=1
§						FvH4_4g18951	AT5G45860.1 | PYR1-like 11 | Chr5:18604101-18604586 REVERSE LENGTH=161 | 201606; PREDICTED: major allergen Pru ar 1-like [Fragaria vesca subsp. vesca]; sp|O50001|PRU1_PRUAR Major allergen Pru ar 1 OS=Prunus armeniaca OX=36596 PE=1 SV=1; tr|A0A2P6QYP5|A0A2P6QYP5_ROSCH Putative START-like domain, Bet v I type allergen OS=Rosa chinensis OX=74649 GN=RchiOBHm_Chr4g0423851 PE=4 SV=1
§						FvH4_3g09290	AT5G17680.1 | disease resistance protein (TIR-NBS-LRR class) | Chr5:5822999-5827153 FORWARD LENGTH=1294 | 201606; PREDICTED: TMV resistance protein N-like [Fragaria vesca subsp. vesca]; sp|Q40392|TMVRN_NICGU TMV resistance protein N OS=Nicotiana glutinosa OX=35889 GN=N PE=1 SV=1; tr|A0A2P6PND4|A0A2P6PND4_ROSCH Putative TIR domain, winged helix-turn-helix DNA-binding domain-containing protein OS=R…
§						FvH4_6g25412	AT5G15685.1 | mutator transposase MUDRA protein | Chr5:5111820-5113456 FORWARD LENGTH=493 | 201606; PREDICTED: uncharacterized protein LOC105349948 [Fragaria vesca subsp. vesca]; tr|A0A2P6QMI2|A0A2P6QMI2_ROSCH Putative transcription factor interactor and regulator CCHC(Zn) family OS=Rosa chinensis OX=74649 GN=RchiOBHm_Chr5g0079641 PE=4 SV=1
§						FvH4_2g02550	AT2G14260.1 | proline iminopeptidase | Chr2:6041441-6043869 REVERSE LENGTH=380 | 201606; PREDICTED: proline iminopeptidase [Fragaria vesca subsp. vesca]; sp|P93732|PIP_ARATH Proline iminopeptidase OS=Arabidopsis thaliana OX=3702 GN=PIP PE=2 SV=3; tr|A0A2P6PJH8|A0A2P6PJH8_ROSCH Proline iminopeptidase OS=Rosa chinensis OX=74649 GN=RchiOBHm_Chr6g0246361 PE=3 SV=1
§						FvH4_5g03870	AT5G17000.1 | Zinc-binding dehydrogenase family protein | Chr5:5584983-5586991 REVERSE LENGTH=345 | 201606; PREDICTED: 2-alkenal reductase (NADP(+)-dependent)-like [Fragaria vesca subsp. vesca]; sp|Q9SLN8|DBR_TOBAC 2-alkenal reductase (NADP(+)-dependent) OS=Nicotiana tabacum OX=4097 GN=DBR PE=1 SV=1; tr|A0A2P6RJ04|A0A2P6RJ04_ROSCH Putative oxidoreductase OS=Rosa chinensis OX=74649 GN=RchiOBHm_Chr…
§						FvH4_4g36930	AT5G23150.3 | Tudor/PWWP/MBT domain-containing protein | Chr5:7786173-7792080 FORWARD LENGTH=1392 | 201606; PREDICTED: ENHANCER OF AG-4 protein 2 [Fragaria vesca subsp. vesca]; sp|Q9XER9|HUA2_ARATH ENHANCER OF AG-4 protein 2 OS=Arabidopsis thaliana OX=3702 GN=HUA2 PE=2 SV=1; tr|A0A2P6R4X6|A0A2P6R4X6_ROSCH Putative PWWP domain, CID domain-containing protein OS=Rosa chinensis OX=74649 GN=RchiOBHm_C…
§						FvH4_6g46830	AT3G02130.2 | receptor-like protein kinase 2 | Chr3:380777-384181 FORWARD LENGTH=1134 | 201606; PREDICTED: LRR receptor-like serine/threonine-protein kinase RPK2 [Fragaria vesca subsp. vesca]; sp|Q9S7I6|RPK2_ARATH LRR receptor-like serine/threonine-protein kinase RPK2 OS=Arabidopsis thaliana OX=3702 GN=RPK2 PE=1 SV=1; tr|A0A2P6S3X7|A0A2P6S3X7_ROSCH Uncharacterized protein OS=Rosa chinensis OX=746…
§						FvH4_2g11540	AT3G02530.1 | TCP-1/cpn60 chaperonin family protein | Chr3:528806-532457 REVERSE LENGTH=535 | 201606; Chaperonin Cpn60/TCP-1 [Corchorus olitorius]; sp|Q9M888|TCPZA_ARATH T-complex protein 1 subunit zeta 1 OS=Arabidopsis thaliana OX=3702 GN=CCT6A PE=1 SV=1; tr|A0A1R3JIP9|A0A1R3JIP9_9ROSI Chaperonin Cpn60/TCP-1 OS=Corchorus olitorius OX=93759 GN=COLO4_16182 PE=3 SV=1
§						FvH4_5g13870	AT1G74240.1 | Mitochondrial substrate carrier family protein | Chr1:27917437-27919987 FORWARD LENGTH=364 | 201606; PREDICTED: S-adenosylmethionine carrier 1, chloroplastic/mitochondrial [Fragaria vesca subsp. vesca]; sp|Q55E45|MCFE_DICDI Mitochondrial substrate carrier family protein E OS=Dictyostelium discoideum OX=44689 GN=mcfE PE=3 SV=1; tr|A0A2P6P329|A0A2P6P329_ROSCH Putative mitochondrial ca…
§						FvH4_6g45760	AT3G02470.4 | S-adenosylmethionine decarboxylase | Chr3:510223-511323 FORWARD LENGTH=366 | 201606; PREDICTED: S-adenosylmethionine decarboxylase proenzyme-like isoform X3 [Fragaria vesca subsp. vesca]; sp|Q42679|DCAM_CATRO S-adenosylmethionine decarboxylase proenzyme OS=Catharanthus roseus OX=4058 GN=SAMDC PE=1 SV=1; tr|A0A346FQZ4|A0A346FQZ4_FRAAN S-adenosylmethionine decarboxylase proenzyme OS=F…
§						FvH4_6g07660	AT1G02380.1 | transmembrane protein | Chr1:477814-478850 FORWARD LENGTH=231 | 201606; PREDICTED: uncharacterized protein LOC105352023 [Fragaria vesca subsp. vesca]; tr|A0A2P6R7K3|A0A2P6R7K3_ROSCH Uncharacterized protein OS=Rosa chinensis OX=74649 GN=RchiOBHm_Chr3g0457351 PE=4 SV=1
	§			ICE2	320	FvH4_3g36460	AT5G08420.1 | RNA-binding KH domain-containing protein | Chr5:2713555-2716064 FORWARD LENGTH=391 | 201606; PREDICTED: uncharacterized protein LOC101314470 isoform X2 [Fragaria vesca subsp. vesca]; sp|O74777|KRR1_SCHPO KRR1 small subunit processome component homolog OS=Schizosaccharomyces pombe (strain 972 / ATCC 24843) OX=284812 GN=mis3 PE=3 SV=1; tr|A0A2P6PA66|A0A2P6PA66_ROSCH Uncharacterized pr…
	§					FvH4_3g45030	AT5G15820.1 | RING/U-box superfamily protein | Chr5:5161787-5162833 FORWARD LENGTH=348 | 201606; PREDICTED: uncharacterized protein LOC101302145, partial [Fragaria vesca subsp. vesca]; sp|Q6DIP3|RN126_XENTR E3 ubiquitin-protein ligase RNF126 OS=Xenopus tropicalis OX=8364 GN=rnf126 PE=2 SV=1; tr|A0A2P6QNF1|A0A2P6QNF1_ROSCH Putative transcription factor C2H2 family OS=Rosa chinensis OX=74649 GN=Rch…
	§					FvH4_6g44960	AT2G20860.3 | lipoic acid synthase 1 | Chr2:8979636-8980983 FORWARD LENGTH=374 | 201606; PREDICTED: lipoyl synthase 2, mitochondrial [Fragaria vesca subsp. vesca]; sp|B7FM45|LIAS_MEDTR Lipoyl synthase, mitochondrial OS=Medicago truncatula OX=3880 GN=LIP1 PE=2 SV=1; tr|A0A2P6S314|A0A2P6S314_ROSCH Lipoyl synthase, mitochondrial OS=Rosa chinensis OX=74649 GN=LIP1 PE=3 SV=1
	§					FvH4_3g16430	AT4G02600.2 | Seven transmembrane MLO family protein | Chr4:1144141-1147156 FORWARD LENGTH=526 | 201606; PREDICTED: MLO-like protein 15 isoform X1 [Fragaria vesca subsp. vesca]; sp|O49621|MLO1_ARATH MLO-like protein 1 OS=Arabidopsis thaliana OX=3702 GN=MLO1 PE=1 SV=1; tr|A0A2P6RHS8|A0A2P6RHS8_ROSCH MLO-like protein OS=Rosa chinensis OX=74649 GN=MLO PE=3 SV=1
	§					FvH4_3g11210	AT5G45390.1 | CLP protease P4 | Chr5:18396351-18397586 FORWARD LENGTH=292 | 201606; PREDICTED: ATP-dependent Clp protease proteolytic subunit 4, chloroplastic [Fragaria vesca subsp. vesca]; sp|Q94B60|CLPP4_ARATH ATP-dependent Clp protease proteolytic subunit 4, chloroplastic OS=Arabidopsis thaliana OX=3702 GN=CLPP4 PE=1 SV=1; tr|A0A2P6Q6P2|A0A2P6Q6P2_ROSCH ATP-dependent Clp protease proteolytic s…
	§					FvH4_4g09960	AT5G44180.3 | Homeodomain-like transcriptional regulator | Chr5:17783172-17789872 FORWARD LENGTH=1694 | 201606; PREDICTED: uncharacterized protein LOC101298204 isoform X1 [Fragaria vesca subsp. vesca]; sp|Q9FFH1|RLT2_ARATH Homeobox-DDT domain protein RLT2 OS=Arabidopsis thaliana OX=3702 GN=RLT2 PE=1 SV=1; tr|A0A2P6Q498|A0A2P6Q498_ROSCH Putative transcription factor &amp; chromatin remodeling DDT …
	§					FvH4_4g00230	putative ribonuclease H-like domain-containing protein [Rosa chinensis]; tr|A0A2P6QAY5|A0A2P6QAY5_ROSCH Putative ribonuclease H-like domain-containing protein OS=Rosa chinensis OX=74649 GN=RchiOBHm_Chr5g0034421 PE=4 SV=1
	§					FvH4_5g11690	AT4G23980.2 | auxin response factor 9 | Chr4:12451592-12454737 FORWARD LENGTH=636 | 201606; PREDICTED: auxin response factor 9 isoform X1 [Fragaria vesca subsp. vesca]; sp|Q9XED8|ARFI_ARATH Auxin response factor 9 OS=Arabidopsis thaliana OX=3702 GN=ARF9 PE=1 SV=1; tr|A0A2P6P3W5|A0A2P6P3W5_ROSCH Auxin response factor OS=Rosa chinensis OX=74649 GN=RchiOBHm_Chr7g0186081 PE=3 SV=1
	§					FvH4_7g13160	AT3G61860.1 | RNA-binding (RRM/RBD/RNP motifs) family protein | Chr3:22900311-22902159 REVERSE LENGTH=264 | 201606; PREDICTED: serine/arginine-rich splicing factor RS41-like isoform X2 [Fragaria vesca subsp. vesca] &gt;gi|764625822|ref|XP_011469080.1| PREDICTED: serine/arginine-rich splicing factor RS41-like isoform X2 [Fragaria vesca subsp. vesca]; sp|P92964|SRS31_ARATH Serine/arginine-rich spli…
	§					FvH4_5g14840	AT3G47510.1 | transmembrane protein | Chr3:17511173-17511615 FORWARD LENGTH=85 | 201606; PREDICTED: uncharacterized protein LOC101302939 [Fragaria vesca subsp. vesca]; tr|A0A2P6P2N2|A0A2P6P2N2_ROSCH Uncharacterized protein OS=Rosa chinensis OX=74649 GN=RchiOBHm_Chr7g0181551 PE=4 SV=1
	§					FvH4_4g17620	AT5G18570.1 | GTP1/OBG family protein | Chr5:6171839-6174823 REVERSE LENGTH=681 | 201606; PREDICTED: GTP-binding protein OBGC, chloroplastic isoform X2 [Fragaria vesca subsp. vesca]; sp|Q8L7L0|OBGC_ARATH GTP-binding protein OBGC, chloroplastic OS=Arabidopsis thaliana OX=3702 GN=OBGL PE=2 SV=1; tr|A0A2P6QY43|A0A2P6QY43_ROSCH Putative GTP-binding protein Obg/CgtA OS=Rosa chinensis OX=74649 GN=RchiO…
	§					FvH4_1g07190	AT2G19590.1 | ACC oxidase 1 | Chr2:8476239-8477354 REVERSE LENGTH=310 | 201606; PREDICTED: 1-aminocyclopropane-1-carboxylate oxidase 1 [Fragaria vesca subsp. vesca]; sp|Q9ZUN4|ACCO1_ARATH 1-aminocyclopropane-1-carboxylate oxidase 1 OS=Arabidopsis thaliana OX=3702 GN=ACO1 PE=2 SV=1; tr|A0A2P6RK53|A0A2P6RK53_ROSCH Putative aminocyclopropanecarboxylate oxidase OS=Rosa chinensis OX=74649 GN=RchiOBHm_…
	§					FvH4_1g11341	AT3G14820.1 | GDSL-like Lipase/Acylhydrolase superfamily protein | Chr3:4978726-4980241 FORWARD LENGTH=351 | 201606; PREDICTED: uncharacterized protein LOC101294893 [Fragaria vesca subsp. vesca]; sp|Q9LH73|GDL52_ARATH GDSL esterase/lipase At3g14820 OS=Arabidopsis thaliana OX=3702 GN=At3g14820 PE=3 SV=2; tr|A0A2P6RLP8|A0A2P6RLP8_ROSCH Putative triacylglycerol lipase OS=Rosa chinensis OX=74649 GN=R…
	§					FvH4_3g10940	AT4G20820.1 | FAD-binding Berberine family protein | Chr4:11150160-11151758 FORWARD LENGTH=532 | 201606; PREDICTED: tetrahydrocannabinolic acid synthase-like [Fragaria vesca subsp. vesca]; sp|Q9SVG5|BBE18_ARATH Berberine bridge enzyme-like 18 OS=Arabidopsis thaliana OX=3702 GN=At4g20820 PE=3 SV=1; tr|A0A2P6Q6K6|A0A2P6Q6K6_ROSCH Putative tetrahydroberberine oxidase OS=Rosa chinensis OX=74649 GN=Rc…
	§					FvH4_4g13330	AT3G23830.2 | glycine-rich RNA-binding protein 4 | Chr3:8606762-8607677 REVERSE LENGTH=136 | 201606; PREDICTED: glycine-rich RNA-binding protein 4, mitochondrial [Fragaria vesca subsp. vesca]; sp|Q9LIS2|RBG4_ARATH Glycine-rich RNA-binding protein 4, mitochondrial OS=Arabidopsis thaliana OX=3702 GN=RBG4 PE=2 SV=1; tr|A0A2P6QW81|A0A2P6QW81_ROSCH Putative nucleotide-binding alpha-beta plait domain-c…
	§					FvH4_1g14090	AT2G23790.1 | calcium uniporter (DUF607) | Chr2:10125692-10127455 REVERSE LENGTH=336 | 201606; PREDICTED: calcium uniporter protein 2, mitochondrial [Fragaria vesca subsp. vesca]; sp|O64823|MCU2_ARATH Calcium uniporter protein 2, mitochondrial OS=Arabidopsis thaliana OX=3702 GN=At2g23790 PE=2 SV=1; tr|A0A2P6RMQ5|A0A2P6RMQ5_ROSCH Putative Coiled-coil domain containing protein OS=Rosa chinensis OX=…
	§					FvH4_3g37320	AT1G07400.1 | HSP20-like chaperones superfamily protein | Chr1:2275148-2275621 FORWARD LENGTH=157 | 201606; PREDICTED: 17.8 kDa class I heat shock protein-like [Fragaria vesca subsp. vesca]; sp|P27880|HSP12_MEDSA 18.2 kDa class I heat shock protein OS=Medicago sativa OX=3879 GN=HSP18.2 PE=2 SV=1; tr|A0A2P6QJD1|A0A2P6QJD1_ROSCH Putative small heat shock protein HSP20 OS=Rosa chinensis OX=74649 GN=…
	§					FvH4_5g26401	AT3G53740.4 | Ribosomal protein L36e family protein | Chr3:19913921-19914813 REVERSE LENGTH=112 | 201606; PREDICTED: 60S ribosomal protein L36-2-like [Fragaria vesca subsp. vesca]; sp|Q9M352|RL362_ARATH 60S ribosomal protein L36-2 OS=Arabidopsis thaliana OX=3702 GN=RPL36B PE=3 SV=1; tr|A0A2P6SN83|A0A2P6SN83_ROSCH 60S ribosomal protein L36 OS=Rosa chinensis OX=74649 GN=RchiOBHm_Chr1g0377751 PE=3 S…
	§					FvH4_1g23170	AT4G09890.1 | mediator of RNA polymerase II transcription subunit%2C putative (DUF3511) | Chr4:6218501-6218764 FORWARD LENGTH=87 | 201606; hypothetical protein PRUPE_6G166900 [Prunus persica]; tr|A0A314Z832|A0A314Z832_PRUYE Uncharacterized protein OS=Prunus yedoensis var. nudiflora OX=2094558 GN=Pyn_34180 PE=4 SV=1
	§					FvH4_6g44350	AT2G31180.1 | myb domain protein 14 | Chr2:13286806-13288175 REVERSE LENGTH=249 | 201606; PREDICTED: transcription factor WER-like [Fragaria vesca subsp. vesca]; sp|Q9SJX8|MYB14_ARATH Transcription factor MYB14 OS=Arabidopsis thaliana OX=3702 GN=MYB14 PE=2 SV=1; tr|A0A2P6S2Q3|A0A2P6S2Q3_ROSCH Putative transcription factor MYB-HB-like family OS=Rosa chinensis OX=74649 GN=RchiOBHm_Chr2g0161281 PE=4…
	§					FvH4_6g10410	0
	§					FvH4_2g15280	AT1G12770.2 | P-loop containing nucleoside triphosphate hydrolases superfamily protein | Chr1:4351888-4353543 FORWARD LENGTH=551 | 201606; PREDICTED: DEAD-box ATP-dependent RNA helicase 47B [Fragaria vesca subsp. vesca]; sp|Q10PV9|RH47B_ORYSJ DEAD-box ATP-dependent RNA helicase 47B OS=Oryza sativa subsp. japonica OX=39947 GN=Os03g0219700 PE=2 SV=1; tr|A0A2P6PSP9|A0A2P6PSP9_ROSCH Putative RNA heli…
	§					FvH4_7g25050	AT2G40290.1 | Eukaryotic translation initiation factor 2 subunit 1 | Chr2:16829030-16830889 REVERSE LENGTH=344 | 201606; PREDICTED: eukaryotic translation initiation factor 2 subunit alpha-like [Fragaria vesca subsp. vesca]; sp|Q9SIZ2|IF2AH_ARATH Eukaryotic translation initiation factor 2 subunit alpha homolog OS=Arabidopsis thaliana OX=3702 GN=At2g40290 PE=1 SV=2; tr|A0A2P6SLF5|A0A2P6SLF5_ROSCH …
	§					FvH4_7g30272	AT5G52640.1 | heat shock-like protein | Chr5:21352557-21355147 FORWARD LENGTH=700 | 201606; PREDICTED: heat shock protein 83-like [Fragaria vesca subsp. vesca]; sp|P51819|HSP83_IPONI Heat shock protein 83 OS=Ipomoea nil OX=35883 GN=HSP83A PE=2 SV=1; tr|A0A2K3PHJ1|A0A2K3PHJ1_TRIPR Heat shock protein 83-like (Fragment) OS=Trifolium pratense OX=57577 GN=L195_g011441 PE=3 SV=1
	§					FvH4_7g05781	AT2G20580.1 | 26S proteasome regulatory subunit S2 1A | Chr2:8859211-8864699 FORWARD LENGTH=891 | 201606; PREDICTED: 26S proteasome non-ATPase regulatory subunit 2 homolog A isoform X1 [Fragaria vesca subsp. vesca]; sp|Q9SIV2|PSD2A_ARATH 26S proteasome non-ATPase regulatory subunit 2 homolog A OS=Arabidopsis thaliana OX=3702 GN=RPN1A PE=1 SV=2; tr|A0A2P6RU00|A0A2P6RU00_ROSCH 26S proteasome non-AT…
	§					FvH4_1g07700	AT3G47590.1 | alpha/beta-Hydrolases superfamily protein | Chr3:17536133-17537515 REVERSE LENGTH=309 | 201606; PREDICTED: uncharacterized protein LOC101301234 [Fragaria vesca subsp. vesca]; tr|A0A2P6RKD9|A0A2P6RKD9_ROSCH Putative feruloyl esterase OS=Rosa chinensis OX=74649 GN=RchiOBHm_Chr2g0093561 PE=4 SV=1
	§					FvH4_3g07044	AT1G29750.2 | receptor-like kinase in flowers 1 | Chr1:10414071-10420469 REVERSE LENGTH=1021 | 201606; sp|Q9FXF2|RKF1_ARATH Probable LRR receptor-like serine/threonine-protein kinase RFK1 OS=Arabidopsis thaliana OX=3702 GN=RKF1 PE=1 SV=1; tr|A0A1R3IUX4|A0A1R3IUX4_COCAP Reverse transcriptase OS=Corchorus capsularis OX=210143 GN=CCACVL1_09612 PE=4 SV=1; uncharacterized protein LOC112203048 [Rosa ch…
	§					FvH4_1g02380	AT2G30050.1 | transducin family protein / WD-40 repeat family protein | Chr2:12825540-12826448 FORWARD LENGTH=302 | 201606; PREDICTED: protein transport protein SEC13 homolog B-like [Fragaria vesca subsp. vesca]; sp|O64740|SC13B_ARATH Protein transport protein SEC13 homolog B OS=Arabidopsis thaliana OX=3702 GN=SEC13B PE=1 SV=1; tr|A0A2P6S531|A0A2P6S531_ROSCH Putative transcription factor WD40-lik…
	§					FvH4_6g21980	AT3G12040.1 | DNA-3-methyladenine glycosylase (MAG) | Chr3:3835349-3836781 REVERSE LENGTH=254 | 201606; PREDICTED: DNA-3-methyladenine glycosylase isoform X1 [Fragaria vesca subsp. vesca]; sp|Q39147|3MG_ARATH DNA-3-methyladenine glycosylase OS=Arabidopsis thaliana OX=3702 GN=MAG PE=2 SV=1; tr|A0A2P6RDE5|A0A2P6RDE5_ROSCH Putative DNA-3-methyladenine glycosylase II OS=Rosa chinensis OX=74649 GN=Rch…
	§					FvH4_4g23770	AT1G67350.2 | NADH-ubiquinone oxidoreductase | Chr1:25235826-25236122 FORWARD LENGTH=98 | 201606; PREDICTED: uncharacterized protein LOC101308929 [Fragaria vesca subsp. vesca] &gt;gi|764645616|ref|XP_011457482.1| PREDICTED: uncharacterized protein LOC101308929 [Fragaria vesca subsp. vesca]; tr|A0A2P6R0J0|A0A2P6R0J0_ROSCH Uncharacterized protein OS=Rosa chinensis OX=74649 GN=RchiOBHm_Chr4g0430261 …
	§					FvH4_4g10280	AT3G59760.1 | O-acetylserine (thiol) lyase isoform C | Chr3:22072119-22075345 REVERSE LENGTH=433 | 201606; PREDICTED: cysteine synthase [Fragaria vesca subsp. vesca]; sp|O81155|CYSKP_SOLTU Cysteine synthase, chloroplastic/chromoplastic OS=Solanum tuberosum OX=4113 PE=2 SV=1; tr|A0A2P6QU62|A0A2P6QU62_ROSCH Cysteine synthase OS=Rosa chinensis OX=74649 GN=RchiOBHm_Chr4g0405711 PE=3 SV=1
	§					FvH4_3g03620	AT5G35750.1 | histidine kinase 2 | Chr5:13911743-13916337 REVERSE LENGTH=1176 | 201606; PREDICTED: histidine kinase 2-like [Fragaria vesca subsp. vesca]; sp|Q9C5U2|AHK2_ARATH Histidine kinase 2 OS=Arabidopsis thaliana OX=3702 GN=AHK2 PE=1 SV=1; tr|A0A2P6S1K5|A0A2P6S1K5_ROSCH Putative histidine kinase response regulator and transcription factor RR-A-type family OS=Rosa chinensis OX=74649 GN=RchiOB…
	§					FvH4_5g34600	AT3G49720.3 | transmembrane protein | Chr3:18440192-18441655 REVERSE LENGTH=261 | 201606; PREDICTED: uncharacterized protein At3g49720-like [Fragaria vesca subsp. vesca]; sp|Q9M2Y6|CGR2_ARATH Probable pectin methylesterase CGR2 OS=Arabidopsis thaliana OX=3702 GN=CGR2 PE=2 SV=1; tr|A0A2P6PJR8|A0A2P6PJR8_ROSCH Putative S-adenosyl-L-methionine-dependent methyltransferase OS=Rosa chinensis OX=74649 G…
	§					FvH4_2g15760	AT2G17033.4 | pentatricopeptide (PPR) repeat-containing protein | Chr2:7401707-7403207 FORWARD LENGTH=470 | 201606; PREDICTED: pentatricopeptide repeat-containing protein At2g17033 [Fragaria vesca subsp. vesca]; sp|Q8GWA9|PP157_ARATH Pentatricopeptide repeat-containing protein At2g17033 OS=Arabidopsis thaliana OX=3702 GN=At2g17033 PE=2 SV=1; tr|A0A2P6PSW9|A0A2P6PSW9_ROSCH Putative Smr domain-cont…
	§					FvH4_6g14300	AT2G37500.1 | arginine biosynthesis protein ArgJ family | Chr2:15739904-15742689 REVERSE LENGTH=468 | 201606; PREDICTED: arginine biosynthesis bifunctional protein ArgJ, chloroplastic [Fragaria vesca subsp. vesca]; sp|Q3C251|ARGJ_CITLA Arginine biosynthesis bifunctional protein ArgJ, chloroplastic OS=Citrullus lanatus OX=3654 PE=1 SV=1; tr|A0A2P6RA79|A0A2P6RA79_ROSCH Arginine biosynthesis bifunct…
	§					FvH4_2g38600	AT3G18080.1 | B-S glucosidase 44 | Chr3:6191586-6194124 FORWARD LENGTH=512 | 201606; PREDICTED: beta-glucosidase 44-like [Fragaria vesca subsp. vesca]; sp|Q9LV33|BGL44_ARATH Beta-glucosidase 44 OS=Arabidopsis thaliana OX=3702 GN=BGLU44 PE=2 SV=1; tr|A0A2P6P1Y3|A0A2P6P1Y3_ROSCH Putative beta-glucosidase OS=Rosa chinensis OX=74649 GN=RchiOBHm_Chr7g0178741 PE=3 SV=1
	§					FvH4_4g09950	AT4G30320.1 | CAP (Cysteine-rich secretory proteins%2C Antigen 5%2C and Pathogenesis-related 1 protein) superfamily protein | Chr4:14835833-14836318 FORWARD LENGTH=161 | 201606; PREDICTED: pathogenesis-related protein PR-1-like [Fragaria vesca subsp. vesca]; sp|Q40374|PR1_MEDTR Pathogenesis-related protein PR-1 OS=Medicago truncatula OX=3880 GN=PR-1 PE=2 SV=1; tr|A0A2P6QTL3|A0A2P6QTL3_ROSCH Uncha…
	§					FvH4_3g02190	AT4G21580.1 | oxidoreductase%2C zinc-binding dehydrogenase family protein | Chr4:11475822-11477514 FORWARD LENGTH=325 | 201606; PREDICTED: quinone oxidoreductase PIG3-like [Fragaria vesca subsp. vesca]; sp|Q53FA7|QORX_HUMAN Quinone oxidoreductase PIG3 OS=Homo sapiens OX=9606 GN=TP53I3 PE=1 SV=2; tr|A0A2Z4HMV4|A0A2Z4HMV4_IPOPC Quinone oxidoreductase PIG3 (Fragment) OS=Ipomoea pes-caprae OX=89656 P…
	§					FvH4_6g19540	AT3G11560.4 | LETM1-like protein | Chr3:3639553-3645506 FORWARD LENGTH=872 | 201606; PREDICTED: uncharacterized protein LOC101293610 isoform X1 [Fragaria vesca subsp. vesca]; sp|P91927|LETM1_DROME Mitochondrial proton/calcium exchanger protein OS=Drosophila melanogaster OX=7227 GN=Letm1 PE=2 SV=2; tr|A0A2P6RC83|A0A2P6RC83_ROSCH Uncharacterized protein OS=Rosa chinensis OX=74649 GN=RchiOBHm_Chr3g0…
	§					FvH4_1g06150	AT2G19870.1 | tRNA/rRNA methyltransferase (SpoU) family protein | Chr2:8576034-8577803 FORWARD LENGTH=589 | 201606; PREDICTED: uncharacterized protein LOC101296509 [Fragaria vesca subsp. vesca]; sp|Q76NT0|MRM1_DICDI rRNA methyltransferase 1, mitochondrial OS=Dictyostelium discoideum OX=44689 GN=mrm1 PE=3 SV=1; tr|A0A2P6RJV1|A0A2P6RJV1_ROSCH Putative 23S rRNA (Guanosine(2251)-2'-O)-methyltransfera…
	§					FvH4_1g29283	0
	§					FvH4_1g24420	uncharacterized protein A4U43_C06F7380 [Asparagus officinalis]
	§					FvH4_7g17430	AT1G01140.1 | CBL-interacting protein kinase 9 | Chr1:64398-67512 REVERSE LENGTH=447 | 201606; PREDICTED: CBL-interacting serine/threonine-protein kinase 9 [Fragaria vesca subsp. vesca]; sp|Q9MAM1|CIPK9_ARATH CBL-interacting serine/threonine-protein kinase 9 OS=Arabidopsis thaliana OX=3702 GN=CIPK9 PE=1 SV=2; tr|A0A2P6SIR1|A0A2P6SIR1_ROSCH Non-specific serine/threonine protein kinase OS=Rosa chin…
	§					FvH4_7g11380	AT3G14470.2 | NB-ARC domain-containing disease resistance protein | Chr3:4857940-4861104 FORWARD LENGTH=1054 | 201606; PREDICTED: putative disease resistance RPP13-like protein 1 [Fragaria vesca subsp. vesca]; sp|Q9LRR4|R13L1_ARATH Putative disease resistance RPP13-like protein 1 OS=Arabidopsis thaliana OX=3702 GN=RPPL1 PE=3 SV=1; tr|A0A2P6SFW1|A0A2P6SFW1_ROSCH Putative P-loop containing nucleosi…
	§					FvH4_3g20740	AT3G15520.3 | Cyclophilin-like peptidyl-prolyl cis-trans isomerase family protein | Chr3:5249739-5252432 REVERSE LENGTH=466 | 201606; PREDICTED: peptidyl-prolyl cis-trans isomerase CYP37, chloroplastic isoform X2 [Fragaria vesca subsp. vesca]; sp|P82869|CYP37_ARATH Peptidyl-prolyl cis-trans isomerase CYP37, chloroplastic OS=Arabidopsis thaliana OX=3702 GN=CYP37 PE=1 SV=3; tr|A0A2P6QB33|A0A2P6QB33…
	§					FvH4_4g14410	AT3G06170.1 | Serinc-domain containing serine and sphingolipid biosynthesis protein | Chr3:1867520-1869738 FORWARD LENGTH=409 | 201606; PREDICTED: probable serine incorporator [Fragaria vesca subsp. vesca]; sp|A7S4N4|SERIC_NEMVE Probable serine incorporator OS=Nematostella vectensis OX=45351 GN=serinc PE=3 SV=1; tr|A0A2P6QXI1|A0A2P6QXI1_ROSCH Putative serine incorporator/TMS membrane protein OS=R…
	§					FvH4_6g08840	AT5G03560.4 | Tetratricopeptide repeat (TPR)-like superfamily protein | Chr5:901452-902719 REVERSE LENGTH=363 | 201606; PREDICTED: pentatricopeptide repeat-containing protein At5g65560-like [Fragaria vesca subsp. vesca]; sp|Q9M9X9|PPR18_ARATH Pentatricopeptide repeat-containing protein At1g06710, mitochondrial OS=Arabidopsis thaliana OX=3702 GN=At1g06710 PE=3 SV=1; tr|A0A2P6R830|A0A2P6R830_ROSCH …
	§					FvH4_5g39640	AT5G47900.9 | heparan-alpha-glucosaminide N-acetyltransferase-like protein (DUF1624) | Chr5:19392408-19394963 FORWARD LENGTH=440 | 201606; PREDICTED: heparan-alpha-glucosaminide N-acetyltransferase-like isoform X1 [Fragaria vesca subsp. vesca]; sp|Q3UDW8|HGNAT_MOUSE Heparan-alpha-glucosaminide N-acetyltransferase OS=Mus musculus OX=10090 GN=Hgsnat PE=1 SV=2; tr|A0A2P6PIE0|A0A2P6PIE0_ROSCH Putativ…
	§					FvH4_3g36253	AT4G00380.2 | XH/XS domain-containing protein | Chr4:167959-170448 FORWARD LENGTH=607 | 201606; PREDICTED: factor of DNA methylation 2-like isoform X2 [Fragaria vesca subsp. vesca]; sp|F4JH53|FDM2_ARATH Factor of DNA methylation 2 OS=Arabidopsis thaliana OX=3702 GN=FDM2 PE=1 SV=1; tr|A0A2P6QIT8|A0A2P6QIT8_ROSCH Uncharacterized protein OS=Rosa chinensis OX=74649 GN=RchiOBHm_Chr5g0065071 PE=4 SV=1
	§					FvH4_4g21730	AT1G48320.1 | Thioesterase superfamily protein | Chr1:17855024-17855577 REVERSE LENGTH=156 | 201606; PREDICTED: uncharacterized protein LOC101304565 [Fragaria vesca subsp. vesca]; sp|Q9SX65|DNAT1_ARATH 1,4-dihydroxy-2-naphthoyl-CoA thioesterase 1 OS=Arabidopsis thaliana OX=3702 GN=DHNAT1 PE=1 SV=1; tr|A0A2P6QZT1|A0A2P6QZT1_ROSCH Putative 1,4-dihydroxy-2-naphthoyl-CoA hydrolase OS=Rosa chinensis O…
	§					FvH4_3g03650	AT1G11360.4 | Adenine nucleotide alpha hydrolases-like superfamily protein | Chr1:3822171-3822899 REVERSE LENGTH=242 | 201606; PREDICTED: uncharacterized protein LOC105350314 [Fragaria vesca subsp. vesca]; sp|Q8L4N1|PHO34_ARATH Universal stress protein PHOS34 OS=Arabidopsis thaliana OX=3702 GN=PHOS34 PE=1 SV=1; tr|M5X278|M5X278_PRUPE Uncharacterized protein OS=Prunus persica OX=3760 GN=PRUPE_4G03…
	§					FvH4_3g11260	AT3G58110.1 | hypothetical protein | Chr3:21516775-21519129 FORWARD LENGTH=784 | 201606; PREDICTED: uncharacterized protein LOC101311950 isoform X1 [Fragaria vesca subsp. vesca]; tr|A0A2P6QFV6|A0A2P6QFV6_ROSCH Uncharacterized protein OS=Rosa chinensis OX=74649 GN=RchiOBHm_Chr5g0053351 PE=4 SV=1
	§					FvH4_6g45210	AT1G68590.1 | Ribosomal protein PSRP-3/Ycf65 | Chr1:25757593-25758169 REVERSE LENGTH=166 | 201606; PREDICTED: 30S ribosomal protein 3, chloroplastic-like [Fragaria vesca subsp. vesca]; sp|P82412|RRP3_SPIOL 30S ribosomal protein 3, chloroplastic OS=Spinacia oleracea OX=3562 GN=PSRP3 PE=1 SV=1; tr|A0A2P6S346|A0A2P6S346_ROSCH Putative ribosomal protein PSRP-3/Ycf65 OS=Rosa chinensis OX=74649 GN=Rchi…
	§					FvH4_7g07960	AT4G10650.1 | P-loop containing nucleoside triphosphate hydrolases superfamily protein | Chr4:6574472-6576231 REVERSE LENGTH=377 | 201606; PREDICTED: mitochondrial ribosome-associated GTPase 1 [Fragaria vesca subsp. vesca]; sp|O82497|DGP2_ARATH DAR GTPase 2, mitochondrial OS=Arabidopsis thaliana OX=3702 GN=DGP2 PE=3 SV=1; tr|A0A2P6SDQ5|A0A2P6SDQ5_ROSCH Putative GTP-binding protein, orthogonal bun…
	§					FvH4_3g37340	AT3G06240.1 | F-box family protein | Chr3:1887336-1888619 FORWARD LENGTH=427 | 201606; PREDICTED: F-box/kelch-repeat protein At3g06240-like [Fragaria vesca subsp. vesca]; sp|Q8GXC7|FBK50_ARATH F-box/kelch-repeat protein At3g06240 OS=Arabidopsis thaliana OX=3702 GN=At3g06240 PE=2 SV=1; tr|A0A2P6RC14|A0A2P6RC14_ROSCH Putative F-box domain-containing protein OS=Rosa chinensis OX=74649 GN=RchiOBHm_Ch…
	§					FvH4_6g29200	AT1G80480.1 | plastid transcriptionally active 17 | Chr1:30258272-30260570 REVERSE LENGTH=444 | 201606; PREDICTED: COBW domain-containing protein 1 [Fragaria vesca subsp. vesca]; sp|Q8IUF1|CBWD2_HUMAN COBW domain-containing protein 2 OS=Homo sapiens OX=9606 GN=CBWD2 PE=2 SV=1; tr|A0A2P6RVT9|A0A2P6RVT9_ROSCH Putative cobalamin (Vitamin B12) biosynthesis CobW OS=Rosa chinensis OX=74649 GN=RchiOBHm_…
	§					FvH4_5g08150	AT1G67430.1 | Ribosomal protein L22p/L17e family protein | Chr1:25262209-25263627 FORWARD LENGTH=175 | 201606; PREDICTED: 60S ribosomal protein L17-2 [Fragaria vesca subsp. vesca]; sp|P51413|RL172_ARATH 60S ribosomal protein L17-2 OS=Arabidopsis thaliana OX=3702 GN=RPL17B PE=2 SV=2; tr|A0A2P6P508|A0A2P6P508_ROSCH Putative ribosomal protein L22/L17 OS=Rosa chinensis OX=74649 GN=RchiOBHm_Chr7g01903…
	§					FvH4_4g27580	AT3G25860.1 | 2-oxoacid dehydrogenases acyltransferase family protein | Chr3:9460632-9462585 FORWARD LENGTH=480 | 201606; PREDICTED: dihydrolipoyllysine-residue acetyltransferase component 4 of pyruvate dehydrogenase complex, chloroplastic [Fragaria vesca subsp. vesca]; sp|Q9SQI8|ODP24_ARATH Dihydrolipoyllysine-residue acetyltransferase component 4 of pyruvate dehydrogenase complex, chloroplastic…
	§					FvH4_4g07610	hypothetical protein RchiOBHm_Chr1g0351211 [Rosa chinensis]; tr|A0A2P6SG92|A0A2P6SG92_ROSCH Uncharacterized protein OS=Rosa chinensis OX=74649 GN=RchiOBHm_Chr1g0351211 PE=4 SV=1
	§					FvH4_7g32980	AT5G24530.1 | 2-oxoglutarate (2OG) and Fe(II)-dependent oxygenase superfamily protein | Chr5:8378964-8383154 FORWARD LENGTH=341 | 201606; PREDICTED: 1-aminocyclopropane-1-carboxylate oxidase 5 [Fragaria vesca subsp. vesca]; sp|Q9FLV0|DMR6_ARATH Protein DOWNY MILDEW RESISTANCE 6 OS=Arabidopsis thaliana OX=3702 GN=DMR6 PE=1 SV=1; tr|A0A2P6SPH5|A0A2P6SPH5_ROSCH Putative flavanone 3-dioxygenase OS=Ro…
	§					FvH4_7g22001	AT3G12590.1 | hypothetical protein | Chr3:3996473-4003657 REVERSE LENGTH=1184 | 201606; PREDICTED: uncharacterized protein LOC101291377 [Fragaria vesca subsp. vesca]; tr|A0A2P6SK86|A0A2P6SK86_ROSCH Uncharacterized protein OS=Rosa chinensis OX=74649 GN=RchiOBHm_Chr1g0366301 PE=4 SV=1
	§					FvH4_6g36440	0
	§					FvH4_5g13030	AT5G08180.2 | Ribosomal protein L7Ae/L30e/S12e/Gadd45 family protein | Chr5:2631843-2633374 REVERSE LENGTH=156 | 201606; PREDICTED: H/ACA ribonucleoprotein complex subunit 2-like protein [Fragaria vesca subsp. vesca]; sp|Q9LEY9|NHP2_ARATH H/ACA ribonucleoprotein complex subunit 2-like protein OS=Arabidopsis thaliana OX=3702 GN=At5g08180 PE=1 SV=1; tr|A0A2P6P3B4|A0A2P6P3B4_ROSCH Putative 50S ribos…
	§					FvH4_4g18731	hypothetical protein RchiOBHm_Chr4g0423511 [Rosa chinensis]; tr|A0A2P6QYL8|A0A2P6QYL8_ROSCH Uncharacterized protein OS=Rosa chinensis OX=74649 GN=RchiOBHm_Chr4g0423511 PE=4 SV=1
	§					FvH4_4g01830	AT3G22970.1 | hypothetical protein (DUF506) | Chr3:8152592-8153881 FORWARD LENGTH=370 | 201606; PREDICTED: uncharacterized protein LOC101304761 [Fragaria vesca subsp. vesca]; tr|A0A2P6QPV0|A0A2P6QPV0_ROSCH Uncharacterized protein OS=Rosa chinensis OX=74649 GN=RchiOBHm_Chr4g0388891 PE=4 SV=1
	§					FvH4_4g34680	AT1G23820.1 | spermidine synthase | Chr1:8420410-8422724 FORWARD LENGTH=334 | 201606; PREDICTED: spermidine synthase 2 [Fragaria vesca subsp. vesca]; sp|Q9ZUB3|SPD1_ARATH Spermidine synthase 1 OS=Arabidopsis thaliana OX=3702 GN=SPDSYN1 PE=1 SV=1; tr|A0A2P6R412|A0A2P6R412_ROSCH Putative spermidine synthase OS=Rosa chinensis OX=74649 GN=RchiOBHm_Chr4g0444031 PE=3 SV=1
	§					FvH4_4g25010	0
	§					FvH4_2g19310	AT5G48850.1 | Tetratricopeptide repeat (TPR)-like superfamily protein | Chr5:19805576-19807699 REVERSE LENGTH=306 | 201606; PREDICTED: protein SULFUR DEFICIENCY-INDUCED 1 [Fragaria vesca subsp. vesca]; sp|Q8GXU5|SDI1_ARATH Protein SULFUR DEFICIENCY-INDUCED 1 OS=Arabidopsis thaliana OX=3702 GN=SDI1 PE=2 SV=1; tr|A0A2P6PUG8|A0A2P6PUG8_ROSCH Putative tetratricopeptide-like helical domain-containing …
	§					FvH4_2g39441	AT1G19640.1 | jasmonic acid carboxyl methyltransferase | Chr1:6789166-6791708 REVERSE LENGTH=389 | 201606; PREDICTED: jasmonate O-methyltransferase-like [Fragaria vesca subsp. vesca]; sp|Q9SBK6|JMT_BRARP Jasmonate O-methyltransferase OS=Brassica rapa subsp. pekinensis OX=51351 GN=JMT PE=1 SV=1; tr|A0A2P6PYS3|A0A2P6PYS3_ROSCH Putative jasmonate O-methyltransferase OS=Rosa chinensis OX=74649 GN=Rch…
	§					FvH4_7g07140	AT3G03530.1 | non-specific phospholipase C4 | Chr3:842686-844970 REVERSE LENGTH=538 | 201606; PREDICTED: non-specific phospholipase C4-like [Fragaria vesca subsp. vesca]; sp|Q9SRQ7|NPC4_ARATH Non-specific phospholipase C4 OS=Arabidopsis thaliana OX=3702 GN=NPC4 PE=1 SV=1; tr|A0A2P6SCV2|A0A2P6SCV2_ROSCH Putative phospholipase C OS=Rosa chinensis OX=74649 GN=RchiOBHm_Chr1g0337121 PE=4 SV=1
	§					FvH4_6g09311	AT5G24910.2 | cytochrome P450%2C family 714%2C subfamily A%2C polypeptide 1 | Chr5:8568186-8570260 REVERSE LENGTH=405 | 201606; PREDICTED: cytochrome P450 714A1-like [Prunus mume]; sp|B9G934|C14C3_ORYSJ Cytochrome P450 714C3 OS=Oryza sativa subsp. japonica OX=39947 GN=CYP714C3 PE=3 SV=2; tr|A0A314YT86|A0A314YT86_PRUYE Cytochrome P450 714A1 OS=Prunus yedoensis var. nudiflora OX=2094558 GN=Pyn_2143…
	§					FvH4_3g01510	PREDICTED: uncharacterized protein LOC101302140 [Fragaria vesca subsp. vesca]; tr|A0A2P6Q2G7|A0A2P6Q2G7_ROSCH Uncharacterized protein OS=Rosa chinensis OX=74649 GN=RchiOBHm_Chr5g0002161 PE=4 SV=1
	§					FvH4_7g25601	AT5G05330.1 | HMG-box (high mobility group) DNA-binding family protein | Chr5:1577289-1578750 REVERSE LENGTH=220 | 201606; PREDICTED: uncharacterized protein LOC101298834 isoform X2 [Fragaria vesca subsp. vesca]; tr|A0A2P6SLN7|A0A2P6SLN7_ROSCH Putative chromatin remodeling &amp; transcriptional activation HMG family OS=Rosa chinensis OX=74649 GN=RchiOBHm_Chr1g0371741 PE=4 SV=1
	§					FvH4_3g29100	AT5G55710.1 | TIC 20-v-like protein | Chr5:22554995-22555624 REVERSE LENGTH=209 | 201606; PREDICTED: protein TIC 20-v, chloroplastic [Fragaria vesca subsp. vesca]; sp|Q9FM67|TI205_ARATH Protein TIC 20-v, chloroplastic OS=Arabidopsis thaliana OX=3702 GN=TIC20-V PE=2 SV=1; tr|A0A315A137|A0A315A137_PRUYE Protein TIC 20-v chloroplastic OS=Prunus yedoensis var. nudiflora OX=2094558 GN=Pyn_02231 PE=4 S…
	§					FvH4_2g04971	AT1G80560.1 | isopropylmalate dehydrogenase 2 | Chr1:30287833-30290126 FORWARD LENGTH=405 | 201606; PREDICTED: 3-isopropylmalate dehydrogenase 2, chloroplastic-like [Fragaria vesca subsp. vesca] &gt;gi|764524703|ref|XP_011457816.1| PREDICTED: 3-isopropylmalate dehydrogenase 2, chloroplastic-like [Fragaria vesca subsp. vesca]; sp|P93832|LEU32_ARATH 3-isopropylmalate dehydrogenase 2, chloroplastic …
	§					FvH4_7g03340	AT3G54400.1 | Eukaryotic aspartyl protease family protein | Chr3:20140291-20142599 REVERSE LENGTH=425 | 201606; PREDICTED: protein ASPARTIC PROTEASE IN GUARD CELL 2 [Fragaria vesca subsp. vesca]; sp|O04496|AED3_ARATH Aspartyl protease AED3 OS=Arabidopsis thaliana OX=3702 GN=AED3 PE=1 SV=1; tr|A0A2P6SA44|A0A2P6SA44_ROSCH Putative nepenthesin OS=Rosa chinensis OX=74649 GN=RchiOBHm_Chr1g0325651 PE=3…
	§					FvH4_1g23532	PREDICTED: zinc finger CCHC domain-containing protein 9-like [Fragaria vesca subsp. vesca]
	§					FvH4_3g06690	AT5G48930.1 | hydroxycinnamoyl-CoA shikimate/quinate hydroxycinnamoyl transferase | Chr5:19836654-19838092 REVERSE LENGTH=433 | 201606; PREDICTED: shikimate O-hydroxycinnamoyltransferase-like [Fragaria vesca subsp. vesca] &gt;gi|764553143|ref|XP_011460375.1| PREDICTED: shikimate O-hydroxycinnamoyltransferase-like [Fragaria vesca subsp. vesca]; sp|Q9FI78|HST_ARATH Shikimate O-hydroxycinnamoyltrans…
	§					FvH4_3g34590	AT2G31725.1 | FAM136A-like protein (DUF842) | Chr2:13486447-13487391 REVERSE LENGTH=149 | 201606; PREDICTED: protein FAM136A [Fragaria vesca subsp. vesca]; sp|A4QNC6|F136A_XENTR Protein FAM136A OS=Xenopus tropicalis OX=8364 GN=fam136a PE=2 SV=1; tr|A0A2P6QU68|A0A2P6QU68_ROSCH Uncharacterized protein OS=Rosa chinensis OX=74649 GN=RchiOBHm_Chr4g0405841 PE=4 SV=1
	§					FvH4_2g03040	AT4G33760.2 | tRNA synthetase class II (D%2C K and N) family protein | Chr4:16189285-16192527 REVERSE LENGTH=528 | 201606; PREDICTED: aspartate--tRNA ligase, mitochondrial [Fragaria vesca subsp. vesca]; sp|F4JJT9|SYDM_ARATH Aspartate--tRNA ligase, chloroplastic/mitochondrial OS=Arabidopsis thaliana OX=3702 GN=At4g33760 PE=2 SV=1; tr|A0A2P6PJY1|A0A2P6PJY1_ROSCH Putative aspartate--tRNA ligase OS=R…
	§					FvH4_5g14870	AT1G74470.1 | Pyridine nucleotide-disulfide oxidoreductase family protein | Chr1:27991248-27992845 FORWARD LENGTH=467 | 201606; PREDICTED: geranylgeranyl diphosphate reductase, chloroplastic [Fragaria vesca subsp. vesca]; sp|Q9ZS34|CHLP_TOBAC Geranylgeranyl diphosphate reductase, chloroplastic OS=Nicotiana tabacum OX=4097 GN=CHLP PE=2 SV=1; tr|A0A2P6P2P1|A0A2P6P2P1_ROSCH Putative geranylgeranyl d…
	§					FvH4_5g05270	AT4G32175.1 | PNAS-3-like protein | Chr4:15535555-15537537 FORWARD LENGTH=241 | 201606; PREDICTED: putative exosome complex component rrp40 [Fragaria vesca subsp. vesca]; sp|Q7KWX9|EXOS3_DICDI Putative exosome complex component rrp40 OS=Dictyostelium discoideum OX=44689 GN=exosc3 PE=3 SV=1; tr|A0A2P6P5V3|A0A2P6P5V3_ROSCH Putative exosome complex RNA-binding protein 1/RRP40/RRP4 OS=Rosa chinensis …
	§					FvH4_2g23330	AT5G36740.5 | Acyl-CoA N-acyltransferase with RING/FYVE/PHD-type zinc finger protein | Chr5:14460790-14465727 FORWARD LENGTH=1169 | 201606; PREDICTED: uncharacterized protein LOC101305340 isoform X1 [Fragaria vesca subsp. vesca] &gt;gi|764534007|ref|XP_011458575.1| PREDICTED: uncharacterized protein LOC101305340 isoform X1 [Fragaria vesca subsp. vesca]; sp|F4IXE7|IDM1_ARATH Increased DNA methylat…
	§					FvH4_4g24630	AT3G13080.1 | multidrug resistance-associated protein 3 | Chr3:4196019-4201250 REVERSE LENGTH=1514 | 201606; PREDICTED: ABC transporter C family member 3-like, partial [Fragaria vesca subsp. vesca]; sp|Q9LK64|AB3C_ARATH ABC transporter C family member 3 OS=Arabidopsis thaliana OX=3702 GN=ABCC3 PE=1 SV=1; tr|A0A2P6R0R9|A0A2P6R0R9_ROSCH Putative xenobiotic-transporting ATPase OS=Rosa chinensis OX=7…
	§					FvH4_4g34960	AT1G10522.2 | Serine/Threonine-kinase | Chr1:3470009-3471291 FORWARD LENGTH=179 | 201606; PREDICTED: uncharacterized protein LOC101292404 [Fragaria vesca subsp. vesca]; sp|Q9XIK0|PRIN2_ARATH Protein PLASTID REDOX INSENSITIVE 2, chloroplastic OS=Arabidopsis thaliana OX=3702 GN=PRIN2 PE=1 SV=1; tr|A0A314YD54|A0A314YD54_PRUYE Protein PLASTID REDOX INSENSITIVE 2 OS=Prunus yedoensis var. nudiflora OX=…
	§					FvH4_3g27031	AT3G43610.2 | Spc97 / Spc98 family of spindle pole body (SBP) component | Chr3:15517772-15523927 REVERSE LENGTH=1208 | 201606; PREDICTED: gamma-tubulin complex component 6 isoform X2 [Fragaria vesca subsp. vesca]; tr|A0A2P6QEW7|A0A2P6QEW7_ROSCH Putative gamma-tubulin complex component protein OS=Rosa chinensis OX=74649 GN=RchiOBHm_Chr5g0049541 PE=4 SV=1
	§					FvH4_3g18910	AT4G12560.3 | F-box and associated interaction domains-containing protein | Chr4:7441815-7443157 FORWARD LENGTH=413 | 201606; PREDICTED: F-box/kelch-repeat protein At3g23880-like [Fragaria vesca subsp. vesca] &gt;gi|764562850|ref|XP_011461521.1| PREDICTED: F-box/kelch-repeat protein At3g23880-like [Fragaria vesca subsp. vesca]; sp|Q9SU30|CPR1_ARATH F-box protein CPR1 OS=Arabidopsis thaliana OX=37…
	§					FvH4_4g04650	AT1G60000.1 | RNA-binding (RRM/RBD/RNP motifs) family protein | Chr1:22093678-22094540 REVERSE LENGTH=258 | 201606; PREDICTED: 28 kDa ribonucleoprotein, chloroplastic [Fragaria vesca subsp. vesca]; sp|P28644|ROC1_SPIOL 28 kDa ribonucleoprotein, chloroplastic OS=Spinacia oleracea OX=3562 PE=1 SV=1; tr|A0A2P6QRH5|A0A2P6QRH5_ROSCH Putative nucleotide-binding alpha-beta plait domain-containing protei…
	§					FvH4_4g26350	AT2G40950.1 | Basic-leucine zipper (bZIP) transcription factor family protein | Chr2:17087823-17090326 REVERSE LENGTH=721 | 201606; PREDICTED: uncharacterized protein LOC101299380 [Fragaria vesca subsp. vesca]; sp|O22208|BZP17_ARATH bZIP transcription factor 17 OS=Arabidopsis thaliana OX=3702 GN=BZIP17 PE=1 SV=2; tr|A0A2P6R1C8|A0A2P6R1C8_ROSCH Putative transcription factor bZIP family OS=Rosa chi…
	§					FvH4_3g04200	AT1G09020.1 | sucrose nonfermenting-like protein | Chr1:2900149-2904212 REVERSE LENGTH=487 | 201606; PREDICTED: sucrose nonfermenting 4-like protein [Fragaria vesca subsp. vesca]; sp|Q944A6|SNF4_ARATH Sucrose nonfermenting 4-like protein OS=Arabidopsis thaliana OX=3702 GN=SNF4 PE=1 SV=1; tr|A0A2P6R6Z8|A0A2P6R6Z8_ROSCH Putative CBS domain, immunoglobulin E-set OS=Rosa chinensis OX=74649 GN=RchiOBH…
	§					FvH4_7g26030	AT3G56400.1 | WRKY DNA-binding protein 70 | Chr3:20909082-20910409 REVERSE LENGTH=294 | 201606; PREDICTED: probable WRKY transcription factor 70 [Fragaria vesca subsp. vesca] &gt;gi|1120760502|gb|APP13927.1| WRKY transcription factor 56 [Fragaria vesca]; sp|Q9LY00|WRK70_ARATH Probable WRKY transcription factor 70 OS=Arabidopsis thaliana OX=3702 GN=WRKY70 PE=1 SV=1; tr|A0A2H4G380|A0A2H4G380_FRAVE …
	§					FvH4_5g24460	AT1G31500.1 | DNAse I-like superfamily protein | Chr1:11273821-11276534 REVERSE LENGTH=388 | 201606; PREDICTED: carbon catabolite repressor protein 4 homolog 4 isoform X1 [Fragaria vesca subsp. vesca]; sp|A8MS41|CCR4D_ARATH Carbon catabolite repressor protein 4 homolog 4 OS=Arabidopsis thaliana OX=3702 GN=CCR4-4 PE=1 SV=1; tr|A0A2P6PBB8|A0A2P6PBB8_ROSCH Putative poly(A)-specific ribonuclease OS=R…
	§					FvH4_2g34230	AT5G67090.1 | Subtilisin-like serine endopeptidase family protein | Chr5:26774111-26776321 REVERSE LENGTH=736 | 201606; PREDICTED: subtilisin-like protease [Fragaria vesca subsp. vesca]; sp|Q9FHA4|SBT19_ARATH Subtilisin-like protease SBT1.9 OS=Arabidopsis thaliana OX=3702 GN=SBT1.9 PE=2 SV=1; tr|A0A2P6Q0Q1|A0A2P6Q0Q1_ROSCH Putative tripeptidyl-peptidase II OS=Rosa chinensis OX=74649 GN=RchiOBHm_C…
	§					FvH4_2g13460	AT1G76760.1 | thioredoxin Y1 | Chr1:28811873-28812948 REVERSE LENGTH=172 | 201606; PREDICTED: thioredoxin Y1, chloroplastic [Fragaria vesca subsp. vesca]; sp|Q6NPF9|TRXY1_ARATH Thioredoxin Y1, chloroplastic OS=Arabidopsis thaliana OX=3702 GN=At1g76760 PE=2 SV=1; tr|A0A2P6PRW6|A0A2P6PRW6_ROSCH Uncharacterized protein OS=Rosa chinensis OX=74649 GN=RchiOBHm_Chr6g0275081 PE=4 SV=1
	§					FvH4_3g45040	AT4G12190.1 | RING/U-box superfamily protein | Chr4:7278545-7278760 REVERSE LENGTH=71 | 201606; PREDICTED: uncharacterized protein LOC101313201 [Fragaria vesca subsp. vesca]; tr|A0A2P6QNF1|A0A2P6QNF1_ROSCH Putative transcription factor C2H2 family OS=Rosa chinensis OX=74649 GN=RchiOBHm_Chr5g0082881 PE=4 SV=1
	§					FvH4_2g07440	AT3G50830.1 | cold-regulated 413-plasma membrane 2 | Chr3:18894109-18895355 REVERSE LENGTH=203 | 201606; PREDICTED: cold-regulated 413 plasma membrane protein 1 [Fragaria vesca subsp. vesca]; sp|Q9SVL6|CRPM2_ARATH Cold-regulated 413 plasma membrane protein 2 OS=Arabidopsis thaliana OX=3702 GN=COR413PM2 PE=2 SV=1; tr|A0A2P6PNB7|A0A2P6PNB7_ROSCH Putative cold-regulated 413 protein OS=Rosa chinensis…
	§					FvH4_2g17730	AT3G25410.1 | Sodium Bile acid symporter family | Chr3:9214565-9216331 REVERSE LENGTH=431 | 201606; PREDICTED: probable sodium/metabolite cotransporter BASS3, chloroplastic [Fragaria vesca subsp. vesca]; sp|Q8RXE8|BASS3_ARATH Probable sodium/metabolite cotransporter BASS3, chloroplastic OS=Arabidopsis thaliana OX=3702 GN=BASS3 PE=2 SV=1; tr|A0A2P6PTU4|A0A2P6PTU4_ROSCH Putative Bile acid:sodium sy…
	§					FvH4_5g33460	AT2G35510.2 | similar to RCD one 1 | Chr2:14917694-14919198 REVERSE LENGTH=459 | 201606; PREDICTED: probable inactive poly [ADP-ribose] polymerase SRO3 [Fragaria vesca subsp. vesca]; sp|O82289|SRO1_ARATH Probable inactive poly [ADP-ribose] polymerase SRO1 OS=Arabidopsis thaliana OX=3702 GN=SRO1 PE=1 SV=2; tr|A0A2P6PFV8|A0A2P6PFV8_ROSCH Putative WWE domain, poly(ADP-ribose) polymerase, catalytic d…
	§					FvH4_2g29544	AT4G21390.1 | S-locus lectin protein kinase family protein | Chr4:11394458-11397474 REVERSE LENGTH=849 | 201606; PREDICTED: G-type lectin S-receptor-like serine/threonine-protein kinase B120 isoform X2 [Fragaria vesca subsp. vesca]; sp|O81906|B120_ARATH G-type lectin S-receptor-like serine/threonine-protein kinase B120 OS=Arabidopsis thaliana OX=3702 GN=B120 PE=2 SV=1; tr|A0A2P6PXZ2|A0A2P6PXZ2_RO…
	§					FvH4_4g34980	AT1G70200.1 | RNA-binding (RRM/RBD/RNP motifs) family protein | Chr1:26432514-26434351 REVERSE LENGTH=538 | 201606; PREDICTED: uncharacterized protein LOC101292993 [Fragaria vesca subsp. vesca]; tr|A0A2P6R470|A0A2P6R470_ROSCH Putative nucleotide-binding alpha-beta plait domain-containing protein OS=Rosa chinensis OX=74649 GN=RchiOBHm_Chr4g0444501 PE=4 SV=1
	§					FvH4_6g50810	AT3G27870.1 | ATPase E1-E2 type family protein / haloacid dehalogenase-like hydrolase family protein | Chr3:10330950-10335288 FORWARD LENGTH=1189 | 201606; PREDICTED: putative phospholipid-transporting ATPase 8 [Fragaria vesca subsp. vesca]; sp|Q9LK90|ALA8_ARATH Probable phospholipid-transporting ATPase 8 OS=Arabidopsis thaliana OX=3702 GN=ALA8 PE=3 SV=1; tr|A0A2P6S5J1|A0A2P6S5J1_ROSCH Phospholip…
	§					FvH4_4g29020	AT2G04030.1 | Chaperone protein htpG family protein | Chr2:1281983-1285909 FORWARD LENGTH=780 | 201606; PREDICTED: heat shock protein 83 [Fragaria vesca subsp. vesca]; sp|Q9SIF2|HS905_ARATH Heat shock protein 90-5, chloroplastic OS=Arabidopsis thaliana OX=3702 GN=HSP90-5 PE=1 SV=1; tr|A0A2P6R2A4|A0A2P6R2A4_ROSCH Putative Heat shock protein Hsp90 family OS=Rosa chinensis OX=74649 GN=RchiOBHm_Chr4g…
	§					FvH4_6g12000	AT3G09070.1 | LOW protein: UPF0503-like protein%2C putative (DUF740) | Chr3:2768880-2770937 REVERSE LENGTH=685 | 201606; PREDICTED: UPF0503 protein At3g09070, chloroplastic [Fragaria vesca subsp. vesca]; sp|Q9SS80|OPS_ARATH Protein OCTOPUS OS=Arabidopsis thaliana OX=3702 GN=OPS PE=1 SV=1; tr|A0A2P6R9A7|A0A2P6R9A7_ROSCH Uncharacterized protein OS=Rosa chinensis OX=74649 GN=RchiOBHm_Chr3g0463831 PE…
	§					FvH4_4g04140	AT4G27090.1 | Ribosomal protein L14 | Chr4:13594104-13595187 REVERSE LENGTH=134 | 201606; PREDICTED: 60S ribosomal protein L14-2-like [Fragaria vesca subsp. vesca]; sp|Q9T043|RL142_ARATH 60S ribosomal protein L14-2 OS=Arabidopsis thaliana OX=3702 GN=RPL14B PE=1 SV=1; tr|A0A2P6QR98|A0A2P6QR98_ROSCH Putative ribosomal protein L14e OS=Rosa chinensis OX=74649 GN=RchiOBHm_Chr4g0394561 PE=4 SV=1
	§					FvH4_5g28681	0
	§					FvH4_4g10790	AT3G59400.1 | protein GENOMES UNCOUPLED 4 | Chr3:21948881-21949678 REVERSE LENGTH=265 | 201606; PREDICTED: tetrapyrrole-binding protein, chloroplastic [Fragaria vesca subsp. vesca]; sp|Q9LX31|GUN4C_ARATH Tetrapyrrole-binding protein, chloroplastic OS=Arabidopsis thaliana OX=3702 GN=GUN4 PE=1 SV=1; tr|A0A2P6QUF4|A0A2P6QUF4_ROSCH Uncharacterized protein OS=Rosa chinensis OX=74649 GN=RchiOBHm_Chr4g0…
	§					FvH4_1g13912	tr|A0A314UDN1|A0A314UDN1_PRUYE Uncharacterized protein OS=Prunus yedoensis var. nudiflora OX=2094558 GN=Pyn_02215 PE=4 SV=1; uncharacterized protein LOC109950276 [Prunus persica]
	§					FvH4_4g21880	AT3G17630.2 | cation/H+ exchanger 19 | Chr3:6029201-6031773 FORWARD LENGTH=800 | 201606; PREDICTED: cation/H(+) antiporter 19 [Fragaria vesca subsp. vesca]; sp|Q9LUN4|CHX19_ARATH Cation/H(+) antiporter 19 OS=Arabidopsis thaliana OX=3702 GN=CHX19 PE=2 SV=1; tr|A0A2P6REJ8|A0A2P6REJ8_ROSCH Putative cation/H+ exchanger, rossmann-like alpha/beta/alpha sandwich OS=Rosa chinensis OX=74649 GN=RchiOBHm_Ch…
	§					FvH4_1g23541	AT1G80560.1 | isopropylmalate dehydrogenase 2 | Chr1:30287833-30290126 FORWARD LENGTH=405 | 201606; PREDICTED: 3-isopropylmalate dehydrogenase 2, chloroplastic-like [Fragaria vesca subsp. vesca] &gt;gi|764524703|ref|XP_011457816.1| PREDICTED: 3-isopropylmalate dehydrogenase 2, chloroplastic-like [Fragaria vesca subsp. vesca]; sp|P93832|LEU32_ARATH 3-isopropylmalate dehydrogenase 2, chloroplastic …
	§					FvH4_6g39871	AT1G22380.1 | UDP-glucosyl transferase 85A3 | Chr1:7900522-7902332 REVERSE LENGTH=488 | 201606; PREDICTED: 7-deoxyloganetin glucosyltransferase-like isoform X1 [Fragaria vesca subsp. vesca] &gt;gi|764612044|ref|XP_011467652.1| PREDICTED: 7-deoxyloganetin glucosyltransferase-like isoform X1 [Fragaria vesca subsp. vesca]; sp|F8WKW1|UGT2_GARJA 7-deoxyloganetin glucosyltransferase OS=Gardenia jasmino…
	§					FvH4_4g36350	AT2G02170.5 | Remorin family protein | Chr2:556595-558610 REVERSE LENGTH=486 | 201606; PREDICTED: uncharacterized protein LOC101302745 isoform X1 [Fragaria vesca subsp. vesca] &gt;gi|764578660|ref|XP_011463479.1| PREDICTED: uncharacterized protein LOC101302745 isoform X1 [Fragaria vesca subsp. vesca]; sp|Q7XII4|REM41_ORYSJ Remorin 4.1 OS=Oryza sativa subsp. japonica OX=39947 GN=REM4.1 PE=1 SV=1; …
	§					FvH4_3g10270	AT5G63890.2 | histidinol dehydrogenase | Chr5:25565600-25568104 REVERSE LENGTH=466 | 201606; PREDICTED: histidinol dehydrogenase, chloroplastic isoform X2 [Fragaria vesca subsp. vesca]; sp|Q9C5U8|HIS8_ARATH Histidinol dehydrogenase, chloroplastic OS=Arabidopsis thaliana OX=3702 GN=HISN8 PE=2 SV=1; tr|A0A2P6PI60|A0A2P6PI60_ROSCH Putative histidinol dehydrogenase OS=Rosa chinensis OX=74649 GN=RchiO…
	§					FvH4_3g19240	AT3G15120.2 | P-loop containing nucleoside triphosphate hydrolases superfamily protein | Chr3:5088487-5095482 REVERSE LENGTH=1964 | 201606; PREDICTED: uncharacterized protein LOC105350813 [Fragaria vesca subsp. vesca]; sp|Q5RDX4|ATAD2_PONAB ATPase family AAA domain-containing protein 2 OS=Pongo abelii OX=9601 GN=ATAD2 PE=2 SV=1; tr|A0A2P6QAE3|A0A2P6QAE3_ROSCH Putative chromatin regulator PHD fami…
	§					FvH4_5g27991	AT2G20580.1 | 26S proteasome regulatory subunit S2 1A | Chr2:8859211-8864699 FORWARD LENGTH=891 | 201606; PREDICTED: 26S proteasome non-ATPase regulatory subunit 2 homolog A-like [Fragaria vesca subsp. vesca] &gt;gi|764588706|ref|XP_011464928.1| PREDICTED: 26S proteasome non-ATPase regulatory subunit 2 homolog A-like [Fragaria vesca subsp. vesca]; sp|Q9SIV2|PSD2A_ARATH 26S proteasome non-ATPase r…
	§					FvH4_1g14000	AT2G18570.1 | UDP-Glycosyltransferase superfamily protein | Chr2:8063429-8064841 FORWARD LENGTH=470 | 201606; PREDICTED: anthocyanidin 3-O-glucosyltransferase 5-like [Fragaria vesca subsp. vesca]; sp|Q40287|UFOG5_MANES Anthocyanidin 3-O-glucosyltransferase 5 OS=Manihot esculenta OX=3983 GN=GT5 PE=2 SV=1; tr|A0A2P6QER0|A0A2P6QER0_ROSCH Glycosyltransferase OS=Rosa chinensis OX=74649 GN=RchiOBHm_Chr…
	§					FvH4_6g41500	PREDICTED: major latex allergen Hev b 5-like [Fragaria vesca subsp. vesca]; tr|A0A2P6S1N4|A0A2P6S1N4_ROSCH Uncharacterized protein OS=Rosa chinensis OX=74649 GN=RchiOBHm_Chr2g0157181 PE=4 SV=1
	§					FvH4_5g37876	AT1G22275.1 | Myosin heavy chain-related protein | Chr1:7867245-7872066 FORWARD LENGTH=856 | 201606; PREDICTED: LOW QUALITY PROTEIN: myosin heavy chain, cardiac muscle isoform-like [Fragaria vesca subsp. vesca]; sp|P61430|SYCP2_ARATH Synaptonemal complex protein 2 OS=Arabidopsis thaliana OX=3702 GN=ZYP1B PE=2 SV=1; tr|A0A2P6PHK2|A0A2P6PHK2_ROSCH Uncharacterized protein OS=Rosa chinensis OX=74649 …
	§					FvH4_4g20620	AT5G49540.1 | Rab5-interacting family protein | Chr5:20104804-20105609 REVERSE LENGTH=114 | 201606; PREDICTED: ER membrane protein complex subunit 6 [Fragaria vesca subsp. vesca]; sp|Q9CQW0|EMC6_MOUSE ER membrane protein complex subunit 6 OS=Mus musculus OX=10090 GN=Emc6 PE=1 SV=1; tr|A0A2P6QZD3|A0A2P6QZD3_ROSCH Putative rab5-interacting protein family OS=Rosa chinensis OX=74649 GN=RchiOBHm_Chr4g…
	§					FvH4_4g02220	AT5G43750.1 | NAD(P)H dehydrogenase 18 | Chr5:17580100-17581145 REVERSE LENGTH=212 | 201606; PREDICTED: photosynthetic NDH subunit of subcomplex B 5, chloroplastic [Fragaria vesca subsp. vesca]; sp|Q9FG89|PNSB5_ARATH Photosynthetic NDH subunit of subcomplex B 5, chloroplastic OS=Arabidopsis thaliana OX=3702 GN=PNSB5 PE=2 SV=1; tr|A0A2P6QQ13|A0A2P6QQ13_ROSCH Uncharacterized protein OS=Rosa chinens…
	§					FvH4_6g53350	AT3G27110.2 | Peptidase family M48 family protein | Chr3:9998006-9999892 FORWARD LENGTH=344 | 201606; PREDICTED: uncharacterized protein LOC101297021 [Fragaria vesca subsp. vesca]; tr|A0A314YYR2|A0A314YYR2_PRUYE Uncharacterized protein OS=Prunus yedoensis var. nudiflora OX=2094558 GN=Pyn_35413 PE=3 SV=1
	§					FvH4_5g03240	AT4G11270.2 | Transducin/WD40 repeat-like superfamily protein | Chr4:6854461-6859490 FORWARD LENGTH=1446 | 201606; PREDICTED: uncharacterized protein LOC101292709 [Fragaria vesca subsp. vesca]; sp|Q9Y4E6|WDR7_HUMAN WD repeat-containing protein 7 OS=Homo sapiens OX=9606 GN=WDR7 PE=1 SV=2; tr|A0A2P6P6M4|A0A2P6P6M4_ROSCH Putative transcription factor WD40-like family OS=Rosa chinensis OX=74649 GN=Rc…
	§					FvH4_3g08900	AT5G60850.1 | OBF binding protein 4 | Chr5:24480578-24481501 FORWARD LENGTH=307 | 201606; PREDICTED: dof zinc finger protein DOF3.1-like isoform X1 [Fragaria vesca subsp. vesca]; sp|Q8LDR0|DOF54_ARATH Dof zinc finger protein DOF5.4 OS=Arabidopsis thaliana OX=3702 GN=DOF5.4 PE=2 SV=2; tr|A0A2P6Q461|A0A2P6Q461_ROSCH Putative transcription factor C2C2-Dof family OS=Rosa chinensis OX=74649 GN=RchiOBH…
	§					FvH4_3g18290	AT3G14900.1 | hypothetical protein | Chr3:5013442-5015277 REVERSE LENGTH=611 | 201606; PREDICTED: uncharacterized protein LOC105350456 [Fragaria vesca subsp. vesca]; tr|A0A2P6QA18|A0A2P6QA18_ROSCH Uncharacterized protein OS=Rosa chinensis OX=74649 GN=RchiOBHm_Chr5g0030921 PE=4 SV=1
	§					FvH4_6g11440	AT5G23960.1 | terpene synthase 21 | Chr5:8092969-8095128 FORWARD LENGTH=547 | 201606; PREDICTED: (-)-germacrene D synthase-like [Fragaria vesca subsp. vesca]; sp|Q6Q3H3|TPSGD_VITVI (-)-germacrene D synthase OS=Vitis vinifera OX=29760 GN=VIT_19s0014g04930 PE=1 SV=1; tr|A0A2P6SAB1|A0A2P6SAB1_ROSCH Putative lyase OS=Rosa chinensis OX=74649 GN=RchiOBHm_Chr1g0326391 PE=3 SV=1
	§					FvH4_3g29710	AT2G36380.1 | pleiotropic drug resistance 6 | Chr2:15257583-15263627 FORWARD LENGTH=1453 | 201606; PREDICTED: pleiotropic drug resistance protein 2-like [Fragaria vesca subsp. vesca]; sp|Q2PCF1|PDR2_NICPL Pleiotropic drug resistance protein 2 OS=Nicotiana plumbaginifolia OX=4092 GN=PDR2 PE=2 SV=1; tr|A0A2P6QGB6|A0A2P6QGB6_ROSCH Putative xenobiotic-transporting ATPase OS=Rosa chinensis OX=74649 GN…
	§					FvH4_7g05750	AT3G23325.1 | Splicing factor 3B subunit 5/RDS3 complex subunit 10 | Chr3:8345808-8346856 FORWARD LENGTH=87 | 201606; PREDICTED: uncharacterized protein At4g14342 [Fragaria vesca subsp. vesca] &gt;gi|470142737|ref|XP_004307055.1| PREDICTED: uncharacterized protein At4g14342 [Fragaria vesca subsp. vesca]; sp|Q9LW64|SF3BA_ARATH Uncharacterized protein At3g23325 OS=Arabidopsis thaliana OX=3702 GN=At…
	§					FvH4_5g36090	AT3G62010.1 | metal ion-binding protein | Chr3:22964945-22971149 FORWARD LENGTH=1254 | 201606; PREDICTED: paladin [Fragaria vesca subsp. vesca]; tr|A0A2P6RF01|A0A2P6RF01_ROSCH Uncharacterized protein OS=Rosa chinensis OX=74649 GN=RchiOBHm_Chr3g0485491 PE=4 SV=1
	§					FvH4_2g35470	AT4G32900.2 | Peptidyl-tRNA hydrolase II (PTH2) family protein | Chr4:15878944-15880979 REVERSE LENGTH=193 | 201606; PREDICTED: peptidyl-tRNA hydrolase 2, mitochondrial isoform X2 [Fragaria vesca subsp. vesca]; sp|Q3ZBL5|PTH2_BOVIN Peptidyl-tRNA hydrolase 2, mitochondrial OS=Bos taurus OX=9913 GN=PTRH2 PE=2 SV=1; tr|A0A2P6Q047|A0A2P6Q047_ROSCH Putative aminoacyl-tRNA hydrolase OS=Rosa chinensis O…
	§					FvH4_6g37630	AT3G25660.1 | Amidase family protein | Chr3:9339640-9342044 REVERSE LENGTH=537 | 201606; PREDICTED: glutamyl-tRNA(Gln) amidotransferase subunit A, chloroplastic/mitochondrial [Fragaria vesca subsp. vesca]; sp|E0CTY1|GATA_VITVI Glutamyl-tRNA(Gln) amidotransferase subunit A, chloroplastic/mitochondrial OS=Vitis vinifera OX=29760 GN=GATA PE=3 SV=1; tr|A0A2P6RZZ5|A0A2P6RZZ5_ROSCH Glutamyl-tRNA(Gln) a…
	§					FvH4_3g03630	AT4G24540.1 | AGAMOUS-like 24 | Chr4:12671160-12673645 REVERSE LENGTH=220 | 201606; PREDICTED: MADS-box protein AGL24-like [Fragaria vesca subsp. vesca]; sp|O82794|AGL24_ARATH MADS-box protein AGL24 OS=Arabidopsis thaliana OX=3702 GN=AGL24 PE=1 SV=1; tr|A0A2P6PH10|A0A2P6PH10_ROSCH Putative transcription factor MADS-MIKC family OS=Rosa chinensis OX=74649 GN=RchiOBHm_Chr7g0236811 PE=4 SV=1
	§					FvH4_4g17010	AT3G21480.1 | BRCT domain-containing DNA repair protein | Chr3:7567730-7571990 FORWARD LENGTH=1041 | 201606; PREDICTED: uncharacterized protein LOC101304379 [Fragaria vesca subsp. vesca]; sp|Q6ZW49|PAXI1_HUMAN PAX-interacting protein 1 OS=Homo sapiens OX=9606 GN=PAXIP1 PE=1 SV=2; tr|A0A2P6QXW6|A0A2P6QXW6_ROSCH Putative BRCT domain-containing protein OS=Rosa chinensis OX=74649 GN=RchiOBHm_Chr4g042…
	§					FvH4_4g03940	AT4G27090.1 | Ribosomal protein L14 | Chr4:13594104-13595187 REVERSE LENGTH=134 | 201606; PREDICTED: 60S ribosomal protein L14-2 [Fragaria vesca subsp. vesca] &gt;gi|1365992877|ref|XP_024194983.1| 60S ribosomal protein L14-2 [Rosa chinensis] &gt;gi|1358162191|gb|PRQ36668.1| putative ribosomal protein L14e [Rosa chinensis]; sp|Q9T043|RL142_ARATH 60S ribosomal protein L14-2 OS=Arabidopsis thaliana …
	§					FvH4_2g15722	AT5G42210.1 | Major facilitator superfamily protein | Chr5:16866088-16870568 FORWARD LENGTH=438 | 201606; PREDICTED: uncharacterized protein LOC101306408 isoform X1 [Fragaria vesca subsp. vesca]; sp|P02982|TCR1_ECOLX Tetracycline resistance protein, class A OS=Escherichia coli OX=562 GN=tetA PE=3 SV=2; tr|A0A314ZBG8|A0A314ZBG8_PRUYE Hippocampus abundant transcript-like protein 1 isoform X1 OS=Pru…
	§					FvH4_3g13960	AT5G66520.1 | Tetratricopeptide repeat (TPR)-like superfamily protein | Chr5:26551879-26553741 FORWARD LENGTH=620 | 201606; PREDICTED: pentatricopeptide repeat-containing protein At3g46790, chloroplastic-like [Fragaria vesca subsp. vesca]; sp|Q9FJY7|PP449_ARATH Pentatricopeptide repeat-containing protein At5g66520 OS=Arabidopsis thaliana OX=3702 GN=PCMP-H61 PE=2 SV=1; tr|A0A2P6Q804|A0A2P6Q804_ROS…
	§					FvH4_4g33480	AT2G01755.1 | hypothetical protein | Chr2:332249-332770 REVERSE LENGTH=173 | 201606; PREDICTED: uncharacterized protein LOC101303511 [Fragaria vesca subsp. vesca]; tr|A0A2P6R3P3|A0A2P6R3P3_ROSCH Uncharacterized protein OS=Rosa chinensis OX=74649 GN=RchiOBHm_Chr4g0442791 PE=4 SV=1
	§					FvH4_3g20600	AT5G54190.1 | protochlorophyllide oxidoreductase A | Chr5:21991183-21992773 REVERSE LENGTH=405 | 201606; PREDICTED: protochlorophyllide reductase, chloroplastic [Fragaria vesca subsp. vesca]; sp|Q41249|PORA_CUCSA Protochlorophyllide reductase, chloroplastic OS=Cucumis sativus OX=3659 GN=PORA PE=2 SV=1; tr|A0A2P6QB06|A0A2P6QB06_ROSCH NADPH-protochlorophyllide oxidoreductase OS=Rosa chinensis OX=74…
	§					FvH4_5g33380	AT2G20690.1 | lumazine-binding family protein | Chr2:8923342-8924621 FORWARD LENGTH=271 | 201606; PREDICTED: riboflavin synthase [Fragaria vesca subsp. vesca]; sp|Q9Y7P0|RISA_SCHPO Riboflavin synthase OS=Schizosaccharomyces pombe (strain 972 / ATCC 24843) OX=284812 GN=rib5 PE=1 SV=1; tr|A0A2P6PFU8|A0A2P6PFU8_ROSCH Putative riboflavin synthase OS=Rosa chinensis OX=74649 GN=RchiOBHm_Chr7g0232111 PE…
	§					FvH4_3g20240	AT3G14840.2 | Leucine-rich repeat transmembrane protein kinase | Chr3:4988271-4993891 FORWARD LENGTH=1020 | 201606; PREDICTED: probable leucine-rich repeat receptor-like serine/threonine-protein kinase At3g14840 [Fragaria vesca subsp. vesca]; sp|C0LGN2|Y3148_ARATH Probable leucine-rich repeat receptor-like serine/threonine-protein kinase At3g14840 OS=Arabidopsis thaliana OX=3702 GN=LRR-RLK PE=1 S…
	§					FvH4_5g07670	AT3G48500.1 | Nucleic acid-binding%2C OB-fold-like protein | Chr3:17962209-17965408 FORWARD LENGTH=668 | 201606; PREDICTED: uncharacterized protein LOC105351219 [Fragaria vesca subsp. vesca]; sp|F4JF21|PTA10_ARATH Protein PLASTID TRANSCRIPTIONALLY ACTIVE 10 OS=Arabidopsis thaliana OX=3702 GN=PTAC10 PE=1 SV=1; tr|A0A2P6P539|A0A2P6P539_ROSCH Putative polyribonucleotide nucleotidyltransferase OS=Ros…
	§					FvH4_3g35183	AT5G59970.2 | Histone superfamily protein | Chr5:24146352-24146663 REVERSE LENGTH=103 | 201606; putative histone H14 [Helianthus annuus]; sp|P0CG89|H4_SOYBN Histone H4 OS=Glycine max OX=3847 PE=3 SV=1; tr|A0A368RZS7|A0A368RZS7_SETIT Histone H4 OS=Setaria italica OX=4555 GN=SETIT_7G212600v2 PE=3 SV=1
	§					FvH4_3g33580	AT3G48430.1 | relative of early flowering 6 | Chr3:17935609-17940456 FORWARD LENGTH=1360 | 201606; PREDICTED: lysine-specific demethylase REF6-like [Fragaria vesca subsp. vesca]; sp|Q9STM3|REF6_ARATH Lysine-specific demethylase REF6 OS=Arabidopsis thaliana OX=3702 GN=REF6 PE=1 SV=1; tr|A0A1R3K782|A0A1R3K782_COCAP Uncharacterized protein OS=Corchorus capsularis OX=210143 GN=CCACVL1_02664 PE=4 SV=1
	§					FvH4_7g09120	AT5G24910.1 | cytochrome P450%2C family 714%2C subfamily A%2C polypeptide 1 | Chr5:8567674-8570260 REVERSE LENGTH=532 | 201606; PREDICTED: cytochrome P450 714C2-like [Fragaria vesca subsp. vesca]; sp|Q2QYH7|C14C2_ORYSJ Cytochrome P450 714C2 OS=Oryza sativa subsp. japonica OX=39947 GN=CYP714C2 PE=2 SV=1; tr|A0A2P6SEN2|A0A2P6SEN2_ROSCH Putative cytochrome P450 OS=Rosa chinensis OX=74649 GN=RchiOBHm…
	§					FvH4_6g24100	AT2G41700.1 | ATP-binding cassette A1 | Chr2:17383239-17396110 REVERSE LENGTH=1882 | 201606; PREDICTED: LOW QUALITY PROTEIN: ABC transporter A family member 1 [Fragaria vesca subsp. vesca]; sp|Q84M24|AB1A_ARATH ABC transporter A family member 1 OS=Arabidopsis thaliana OX=3702 GN=ABCA1 PE=2 SV=2; tr|A0A2P6REA7|A0A2P6REA7_ROSCH Putative ABC transporter, P-loop containing nucleoside triphosphate hyd…
	§					FvH4_2g12440	AT1G34260.3 | FORMS APLOID AND BINUCLEATE CELLS 1A | Chr1:12485967-12491799 FORWARD LENGTH=1456 | 201606; PREDICTED: putative 1-phosphatidylinositol-3-phosphate 5-kinase FAB1D [Fragaria vesca subsp. vesca]; sp|Q9XID0|FAB1D_ARATH Putative 1-phosphatidylinositol-3-phosphate 5-kinase FAB1D OS=Arabidopsis thaliana OX=3702 GN=FAB1D PE=3 SV=1; tr|A0A2P6PRA0|A0A2P6PRA0_ROSCH Putative 1-phosphatidylinosi…
	§					FvH4_6g18880	AT5G03870.1 | Glutaredoxin family protein | Chr5:1035813-1036967 REVERSE LENGTH=384 | 201606; PREDICTED: uncharacterized protein At3g28850 [Fragaria vesca subsp. vesca]; sp|Q9FLE8|Y5986_ARATH Uncharacterized protein At5g39865 OS=Arabidopsis thaliana OX=3702 GN=At5g39865 PE=2 SV=1; tr|A0A2P6RBZ1|A0A2P6RBZ1_ROSCH Putative thioredoxin-like protein OS=Rosa chinensis OX=74649 GN=RchiOBHm_Chr3g0473861 …
	§					FvH4_3g45840	AT3G13460.1 | evolutionarily conserved C-terminal region 2 | Chr3:4385274-4388220 REVERSE LENGTH=667 | 201606; PREDICTED: YTH domain-containing family protein 2-like isoform X2 [Fragaria vesca subsp. vesca]; sp|Q9LJE5|ECT2_ARATH YTH domain-containing protein ECT2 OS=Arabidopsis thaliana OX=3702 GN=ECT2 PE=1 SV=1; tr|A0A2P6QNP6|A0A2P6QNP6_ROSCH Putative YTH domain-containing protein OS=Rosa chinen…
	§					FvH4_3g45643	AT4G27190.1 | NB-ARC domain-containing disease resistance protein | Chr4:13620977-13623934 REVERSE LENGTH=985 | 201606; PREDICTED: probable disease resistance protein At4g27220 [Fragaria vesca subsp. vesca] &gt;gi|764646613|ref|XP_011457595.1| PREDICTED: probable disease resistance protein At4g27220 [Fragaria vesca subsp. vesca] &gt;gi|764646617|ref|XP_011457596.1| PREDICTED: probable disease res…
	§					FvH4_6g49610	AT2G38110.1 | glycerol-3-phosphate acyltransferase 6 | Chr2:15952816-15955364 REVERSE LENGTH=501 | 201606; PREDICTED: glycerol-3-phosphate 2-O-acyltransferase 6-like [Fragaria vesca subsp. vesca]; sp|O80437|GPAT6_ARATH Glycerol-3-phosphate 2-O-acyltransferase 6 OS=Arabidopsis thaliana OX=3702 GN=GPAT6 PE=1 SV=1; tr|A0A2P6S4W1|A0A2P6S4W1_ROSCH Putative transferase OS=Rosa chinensis OX=74649 GN=Rch…
	§					FvH4_3g37470	PREDICTED: uncharacterized protein LOC101314450 [Fragaria vesca subsp. vesca]; tr|A0A251NL38|A0A251NL38_PRUPE Uncharacterized protein OS=Prunus persica OX=3760 GN=PRUPE_6G064800 PE=4 SV=1
	§					FvH4_6g31360	AT5G01980.1 | RING/U-box superfamily protein | Chr5:375542-377023 FORWARD LENGTH=493 | 201606; putative transcription factor C2H2 family [Rosa chinensis]; sp|P0CH30|RING1_GOSHI E3 ubiquitin-protein ligase RING1 OS=Gossypium hirsutum OX=3635 GN=RING1 PE=1 SV=1; tr|A0A2P6SDE5|A0A2P6SDE5_ROSCH Putative transcription factor C2H2 family OS=Rosa chinensis OX=74649 GN=RchiOBHm_Chr1g0340221 PE=4 SV=1
	§					FvH4_2g36490	AT5G26220.1 | ChaC-like family protein | Chr5:9163178-9164613 REVERSE LENGTH=216 | 201606; PREDICTED: putative glutathione-specific gamma-glutamylcyclotransferase 2 [Fragaria vesca subsp. vesca]; sp|Q8GY54|GCT21_ARATH Gamma-glutamylcyclotransferase 2-1 OS=Arabidopsis thaliana OX=3702 GN=GGCT2;1 PE=1 SV=1; tr|A0A2P6PZT1|A0A2P6PZT1_ROSCH Gamma-glutamylcyclotransferase OS=Rosa chinensis OX=74649 GN=…
	§					FvH4_2g19540	AT3G07010.1 | Pectin lyase-like superfamily protein | Chr3:2212973-2216306 REVERSE LENGTH=416 | 201606; PREDICTED: probable pectate lyase 20 [Fragaria vesca subsp. vesca]; sp|Q9M8Z8|PLY8_ARATH Probable pectate lyase 8 OS=Arabidopsis thaliana OX=3702 GN=At3g07010 PE=2 SV=1; tr|B0LAJ0|B0LAJ0_9ROSA Pectate lyase OS=Fragaria chiloensis OX=101007 GN=PL1 PE=2 SV=1
	§					FvH4_6g16560	AT5G03450.1 | Transducin/WD40 repeat-like superfamily protein | Chr5:858954-862238 REVERSE LENGTH=630 | 201606; PREDICTED: E3 ubiquitin-protein ligase RFWD3 [Fragaria vesca subsp. vesca]; sp|D2HWM5|RFWD3_AILME E3 ubiquitin-protein ligase RFWD3 OS=Ailuropoda melanoleuca OX=9646 GN=RFWD3 PE=3 SV=1; tr|A0A2P6RB25|A0A2P6RB25_ROSCH Putative transcription factor WD40-like family OS=Rosa chinensis OX=74…
	§					FvH4_7g24110	AT2G39990.1 | eukaryotic translation initiation factor 2 | Chr2:16698332-16699929 REVERSE LENGTH=293 | 201606; PREDICTED: eukaryotic translation initiation factor 3 subunit F [Fragaria vesca subsp. vesca]; sp|O04202|EIF3F_ARATH Eukaryotic translation initiation factor 3 subunit F OS=Arabidopsis thaliana OX=3702 GN=TIF3F1 PE=1 SV=1; tr|A0A2P6SL28|A0A2P6SL28_ROSCH Eukaryotic translation initiation …
	§					FvH4_5g23490	AT1G31970.1 | DEA(D/H)-box RNA helicase family protein | Chr1:11479921-11482707 FORWARD LENGTH=537 | 201606; PREDICTED: DEAD-box ATP-dependent RNA helicase 5 [Fragaria vesca subsp. vesca]; sp|Q6YS30|RH5_ORYSJ DEAD-box ATP-dependent RNA helicase 5 OS=Oryza sativa subsp. japonica OX=39947 GN=Os07g0301200 PE=2 SV=1; tr|A0A2P6PAT5|A0A2P6PAT5_ROSCH Putative RNA helicase OS=Rosa chinensis OX=74649 GN=R…
	§					FvH4_5g29410	AT3G46740.1 | translocon at the outer envelope membrane of chloroplasts 75-III | Chr3:17216104-17219296 REVERSE LENGTH=818 | 201606; PREDICTED: protein TOC75-3, chloroplastic-like, partial [Fragaria vesca subsp. vesca]; sp|Q9STE8|TC753_ARATH Protein TOC75-3, chloroplastic OS=Arabidopsis thaliana OX=3702 GN=TOC75-3 PE=1 SV=1; tr|A0A2P6PD89|A0A2P6PD89_ROSCH Putative chloroplast envelope protein tra…
[truncated: 631 more rows]

## Sheet: FC 2.0 common DEDMGs
Sheet name	common DEDMGs2
Description	Summary and overlap between differentially expressed differentially methylated genes (DEDMG´s) in ecotypes (with fold change >2)
[truncated: 680 more rows]

## Sheet: FC 2,0 common DEDMGs3
Sheet name	common DEDMGs 3
[truncated: 9 more rows]

[truncated: 5 more sheets: Epigenetics, Flowering, Temperature, Hormone, TF]
