# Supplementary material for: Warmer temperature during asexual reproduction induce methylome, transcriptomic, and lasting phenotypic changes in Fragaria vesca ecotypes
Source: Hortic Res. 2023 Jul 31;10(9):uhad156. doi: 10.1093/hr/uhad156 (PMC10500154; doi:10.1093/hr/uhad156)
Supplement: Web_Material_uhad156 [file web_material_uhad156.zip › Supplementary datasheet 15.xlsx]

## Sheet: README
Supplementary datasheet 15: GO term enrichment for the differentially expressed differentially methylated genes shared by ecotypes
Table showing statistical analysis to overlapped DEDMGS in ecotypes (ES12, ICE2, IT4, NOR2). The GO term, gene ratio, backgroup ratio, p value, gene ID, gene counts, fold enrichment, ecotype are included. See below for overview of sheets.
Sheet name	Sheet1
Description	GO term enrichment of DEDMGs shared by ecotypes
Colulme A	GO term ID
Colulme B	GO term Description
Colulme C	Gene Ratio
Colulme D	Background Ratio
Colulme E	pvalue
Colulme F	p.adjust
Colulme G	qvalue
Colulme H	gene ID
Colulme I	Gene Count
Colulme J	Fold Enrichment
Colulme K	ratio
Colulme L	ecotype

## Sheet: Sheet1
Sheet name	Sheet1
Description	GO term enrichment for the differentially expressed differentially methylated genes shared by ecotypes
Table showing statistical analysis to overlapped DEDMGS in ecotypes (ES12, ICE2, IT4, NOR2). The GO term, gene ratio, backgroup ratio, p value, gene ID, gene counts, fold enrichment, ecotype are included. See below for overview of sheets.
GO term ID	GO term Description	Gene Ratio	Background Ratio	pvalue	p.adjust	qvalue	gene ID	Gene Count	Fold Enrichment	ratio	ecotype
GO:0003735	structural constituent of ribosome	19/290	336/16488	8.31097e-06	0.00185335	0.00181092	FvH4_6g48920/FvH4_1g29500/FvH4_3g37450/FvH4_3g40340/FvH4_3g09190/FvH4_7g25090/FvH4_4g15860/FvH4_5g14990/FvH4_5g38130/FvH4_2g25920/FvH4_5g14631/FvH4_7g21380/FvH4_2g26110/FvH4_4g12570/FvH4_4g07470/FvH4_2g40780/FvH4_2g26171/FvH4_2g11140/FvH4_5g32110	19	3.21502	6.55172	ES12
GO:0043531	ADP binding	15/241	336/16488	0.000131746	0.00619206	0.00606725	FvH4_7g00850/FvH4_3g45643/FvH4_5g35770/FvH4_6g39860/FvH4_2g17330/FvH4_3g43850/FvH4_1g16630/FvH4_6g49490/FvH4_1g15220/FvH4_2g27701/FvH4_7g31510/FvH4_7g11380/FvH4_5g34190/FvH4_4g11392/FvH4_3g44670	15	3.05424	6.22407	ICE2
GO:0003723	RNA binding	18/241	453/16488	0.000125219	0.00619206	0.00606725	FvH4_4g00380/FvH4_5g37060/FvH4_5g13030/FvH4_6g48920/FvH4_7g25050/FvH4_7g24110/FvH4_3g09190/FvH4_3g39480/FvH4_1g06150/FvH4_2g23320/FvH4_5g05270/FvH4_3g45840/FvH4_2g26500/FvH4_7g01190/FvH4_3g36460/FvH4_3g28440/FvH4_4g03940/FvH4_4g04140	18	2.71847	7.46888	ICE2
GO:0003735	structural constituent of ribosome	22/241	336/16488	4.70594e-09	4.42358e-07	4.33442e-07	FvH4_6g48920/FvH4_3g09190/FvH4_3g39480/FvH4_5g26401/FvH4_7g21940/FvH4_5g14990/FvH4_7g28060/FvH4_5g08150/FvH4_6g32910/FvH4_2g23320/FvH4_6g45210/FvH4_5g26680/FvH4_7g32000/FvH4_2g26500/FvH4_2g40780/FvH4_4g21510/FvH4_6g53020/FvH4_3g12210/FvH4_2g23340/FvH4_4g03940/FvH4_3g23850/FvH4_4g04140	22	4.47955	9.12863	ICE2
GO:0003723	RNA binding	10/126	453/16488	0.0025052	0.142796	0.139764	FvH4_4g00380/FvH4_7g30020/FvH4_6g25030/FvH4_3g09190/FvH4_5g20020/FvH4_2g23320/FvH4_4g12310/FvH4_4g03640/FvH4_1g08300/FvH4_4g30601	10	2.88868	7.93651	IT4
GO:0003735	structural constituent of ribosome	12/126	336/16488	1.02627e-05	0.000887729	0.000868876	FvH4_4g04200/FvH4_3g09190/FvH4_6g50910/FvH4_3g40920/FvH4_2g23320/FvH4_6g47110/FvH4_2g40780/FvH4_3g12210/FvH4_5g28360/FvH4_1g08300/FvH4_4g19430/FvH4_5g32110	12	4.67347	9.52381	IT4
GO:0005198	structural molecule activity	13/126	395/16488	1.03828e-05	0.000887729	0.000868876	FvH4_4g04200/FvH4_3g09190/FvH4_6g50910/FvH4_3g40920/FvH4_2g23320/FvH4_6g47110/FvH4_2g40780/FvH4_3g12210/FvH4_5g28360/FvH4_1g08300/FvH4_4g19430/FvH4_3g45490/FvH4_5g32110	13	4.30669	10.3175	IT4
GO:0003723	RNA binding	18/262	453/16488	0.000350866	0.0252623	0.0235142	FvH4_4g00380/FvH4_7g30020/FvH4_6g25030/FvH4_6g16140/FvH4_3g33060/FvH4_3g39480/FvH4_5g20020/FvH4_6g02650/FvH4_6g46450/FvH4_7g25090/FvH4_3g19850/FvH4_2g36000/FvH4_5g38130/FvH4_2g36050/FvH4_2g23320/FvH4_6g32471/FvH4_7g01190/FvH4_2g25000	18	2.50058	6.87023	NOR2
GO:0003735	structural constituent of ribosome	25/262	336/16488	1.58474e-10	3.42304e-08	3.18617e-08	FvH4_5g19240/FvH4_3g37450/FvH4_7g15110/FvH4_6g20730/FvH4_2g18030/FvH4_3g40340/FvH4_5g14200/FvH4_3g39480/FvH4_6g02650/FvH4_7g25090/FvH4_5g11920/FvH4_3g19850/FvH4_3g34730/FvH4_5g38130/FvH4_2g25920/FvH4_2g23320/FvH4_7g32000/FvH4_6g18210/FvH4_2g18130/FvH4_4g17990/FvH4_3g12210/FvH4_1g00370/FvH4_7g29761/FvH4_4g00850/FvH4_7g11630	25	4.68239	9.54198	NOR2
