# Supplementary material for: Warmer temperature during asexual reproduction induce methylome, transcriptomic, and lasting phenotypic changes in Fragaria vesca ecotypes
Source: Hortic Res. 2023 Jul 31;10(9):uhad156. doi: 10.1093/hr/uhad156 (PMC10500154; doi:10.1093/hr/uhad156)
Supplement: Web_Material_uhad156 [file web_material_uhad156.zip › Supplementary datasheet 16.xlsx]

## Sheet: README
Supplementary datasheet 16: impact of locations of REs to the nearby gene expression
Table showing statisitical analysis to the locations of REs (without RE, RE within 2kb, RE between 2kb and 5kb, RE between 5kb and 10kb) and impact to nearby gene expression and expression changes induced by treatment in ecotypes (ES12, ICE2, IT4, NOR2). The pvalue was calculated by Games Howell test. See below for overview of sheets.
Sheet name	Sheet 1
Description	the location impact of RE to the expression.
Colulme A	ecotype
Colulme B	group1
Colulme C	group2
Colulme D	estimate
Colulme E	conf.low
Colulme F	conf.high
Colulme G	p.adj
Colulme H	p.adj.signif
Sheet name	Sheet 2
Description	the location impact of RE to the expression change induced by treament.
Colulme A	ecotype
Colulme B	group1
Colulme C	group2
Colulme D	estimate
Colulme E	conf.low
Colulme F	conf.high
Colulme G	p.adj
Colulme H	p.adj.signif

## Sheet: Sheet 1
Sheet name	Sheet1
Description	the location impact of RE to the expression.
Table showing statisitical analysis to the locations of REs (without RE, RE within 2kb, RE between 2kb and 5kb, RE between 5kb and 10kb) and impact to nearby gene expression in ecotypes (ES12, ICE2, IT4, NOR2). The pvalue was calculated by Games Howell test. See below for overview of sheets.
ecotype	group1	group2	estimate	conf.low	conf.high	p.adj	p.adj.signif
ES12	Without REs	REs between 5kb and 10kb	6.17158	-16.8298	29.173	0.9	ns
ES12	Without REs	REs within 2kb	-8.13838	-11.0756	-5.20114	6.59e-12	****
ES12	Without REs	REs between 2kb and 5kb	-2.66715	-12.0281	6.69379	0.884	ns
ES12	REs between 5kb and 10kb	REs within 2kb	-14.31	-37.2867	8.66678	0.377	ns
ES12	REs between 5kb and 10kb	REs between 2kb and 5kb	-8.83873	-33.4641	15.7867	0.792	ns
ES12	REs within 2kb	REs between 2kb and 5kb	5.47122	-3.82864	14.7711	0.43	ns
ICE2	Without REs	REs between 5kb and 10kb	17.352	-20.7815	55.4854	0.644	ns
ICE2	Without REs	REs within 2kb	-8.41679	-12.6606	-4.17298	2.08e-06	****
ICE2	Without REs	REs between 2kb and 5kb	-2.64311	-13.9187	8.63245	0.931	ns
ICE2	REs between 5kb and 10kb	REs within 2kb	-25.7687	-63.8407	12.3032	0.302	ns
ICE2	REs between 5kb and 10kb	REs between 2kb and 5kb	-19.9951	-59.4644	19.4743	0.56	ns
ICE2	REs within 2kb	REs between 2kb and 5kb	5.77368	-5.29094	16.8383	0.537	ns
IT4	Without REs	REs between 5kb and 10kb	8.24941	-15.3359	31.8347	0.804	ns
IT4	Without REs	REs within 2kb	-7.547	-10.3157	-4.77832	1.51e-11	****
IT4	Without REs	REs between 2kb and 5kb	-0.766532	-8.92675	7.39368	0.995	ns
IT4	REs between 5kb and 10kb	REs within 2kb	-15.7964	-39.3769	7.78408	0.311	ns
IT4	REs between 5kb and 10kb	REs between 2kb and 5kb	-9.01594	-33.8062	15.7743	0.785	ns
IT4	REs within 2kb	REs between 2kb and 5kb	6.78047	-1.36582	14.9268	0.141	ns
NOR2	Without REs	REs between 5kb and 10kb	12.4365	-17.5514	42.4243	0.709	ns
NOR2	Without REs	REs within 2kb	-7.72057	-11.0857	-4.35545	2.26e-08	****
NOR2	Without REs	REs between 2kb and 5kb	-0.947465	-11.9495	10.0546	0.996	ns
NOR2	REs between 5kb and 10kb	REs within 2kb	-20.1571	-50.1295	9.81539	0.307	ns
NOR2	REs between 5kb and 10kb	REs between 2kb and 5kb	-13.384	-45.1223	18.3544	0.698	ns
NOR2	REs within 2kb	REs between 2kb and 5kb	6.77311	-4.18668	17.7329	0.385	ns

## Sheet: Sheet 2
Sheet name	Sheet2
Description	the location impact of RE to the expression.
Table showing statisitical analysis to the locations of REs (without RE, RE within 2kb, RE between 2kb and 5kb, RE between 5kb and 10kb) and impact to nearby gene expression changes in ecotypes (ES12, ICE2, IT4, NOR2). The pvalue was calculated by Games Howell test. See below for overview of sheets.
ecotype	group1	group2	estimate	conf.low	conf.high	p.adj	p.adj.signif
ES12	Without REs	REs within 2kb	0.109278	0.0250436	0.193513	0.005	**
ES12	Without REs	REs between 2kb and 5kb	0.14719	-0.050951	0.345332	0.222	ns
ES12	Without REs	REs between 5kb and 10kb	0.265693	-0.313373	0.84476	0.606	ns
ES12	REs within 2kb	REs between 2kb and 5kb	0.037912	-0.168554	0.244378	0.965	ns
ES12	REs within 2kb	REs between 5kb and 10kb	0.156415	-0.425238	0.738068	0.886	ns
ES12	REs between 2kb and 5kb	REs between 5kb and 10kb	0.118503	-0.48707	0.724076	0.953	ns
ICE2	Without REs	REs within 2kb	0.10099	0.032024	0.169957	0.000979	***
ICE2	Without REs	REs between 2kb and 5kb	0.0906765	-0.0785104	0.259863	0.509	ns
ICE2	Without REs	REs between 5kb and 10kb	0.0732536	-0.300673	0.44718	0.952	ns
ICE2	REs within 2kb	REs between 2kb and 5kb	-0.0103138	-0.185549	0.164921	0.999	ns
ICE2	REs within 2kb	REs between 5kb and 10kb	-0.0277367	-0.404203	0.348729	0.997	ns
ICE2	REs between 2kb and 5kb	REs between 5kb and 10kb	-0.0174229	-0.421698	0.386852	0.999	ns
IT4	Without REs	REs within 2kb	0.156627	0.037047	0.276207	0.004	**
IT4	Without REs	REs between 2kb and 5kb	0.0774152	-0.153093	0.307923	0.82	ns
IT4	Without REs	REs between 5kb and 10kb	0.441014	-0.395912	1.27794	0.468	ns
IT4	REs within 2kb	REs between 2kb and 5kb	-0.0792116	-0.323276	0.164853	0.835	ns
IT4	REs within 2kb	REs between 5kb and 10kb	0.284388	-0.555519	1.12429	0.779	ns
IT4	REs between 2kb and 5kb	REs between 5kb and 10kb	0.363599	-0.493889	1.22109	0.648	ns
NOR2	Without REs	REs within 2kb	0.115659	0.0292327	0.202085	0.003	**
NOR2	Without REs	REs between 2kb and 5kb	0.08773	-0.106878	0.282338	0.647	ns
NOR2	Without REs	REs between 5kb and 10kb	-0.0378401	-0.402719	0.327038	0.992	ns
NOR2	REs within 2kb	REs between 2kb and 5kb	-0.027929	-0.231228	0.175371	0.985	ns
NOR2	REs within 2kb	REs between 5kb and 10kb	-0.153499	-0.522507	0.215509	0.674	ns
NOR2	REs between 2kb and 5kb	REs between 5kb and 10kb	-0.12557	-0.529298	0.278158	0.841	ns
