# Supplementary material for: Warmer temperature during asexual reproduction induce methylome, transcriptomic, and lasting phenotypic changes in Fragaria vesca ecotypes
Source: Hortic Res. 2023 Jul 31;10(9):uhad156. doi: 10.1093/hr/uhad156 (PMC10500154; doi:10.1093/hr/uhad156)
Supplement: Web_Material_uhad156 [file web_material_uhad156.zip › Supplementary datasheet 2.xlsx]

## Sheet: README
Supplementary datasheet 2: Summary and general information for bisulfite sequencing and methylome of F. vesca
Table showing general information (Mapping rate and average coverage) of bisulfite sequencing (BS-seq) in ecotypes (ES12, ICE2, IT4, NOR2), as well as methylated cytonsines identified from the BS-seq, and the their methylation symmetry. See below for overview of sheets.
Sheet name	Mapping rate
Description	Output from mapping of bisulfite mapping
Colume A	Sample/replicate name
Colume B	Strand
Colume C	Mapping rate
Colume D	Non-conversion rate
Sheet name	Coverage
Description	Output from mapping of bisulfite mapping
Colume A	Sample/replicate name
Colume B	Coverage(%)
Sheet name	Summary of methylation
Description	Output from mapping of bisulfite mapping
Colume A	Ecotype & treatment
Colume B	number of methylated CGN sites
Colume C	number of total CGN sites
Colume D	Proportion of methylated CGN sites
Colume E	number of methylated CHG sites
Colume F	number of total CHG sites
Colume G	Proportion of methylated CHG sites
Colume H	number of methylated CHH sites
Colume I	number of total CHH sites
Colume J	Proportion of methylated CHH sites
Colume K	number of Over all methylated C sites
Colume L	number of Over all C sites
Colime M	Proportion of methylated C sites
Sheet name	Methylation symmetry
Description	Output from mapping of bisulfite mapping
Colume A	Ecotype & treatment
Colume B	Strand
Colume C	number of CGN sites symmetirc methylation
Colume D	number of CGN sites asymmetirc methylation
Colume E	Proportion of symmetrically methylated CGN sites
Colume F	number of CHG sites symmetirc methylation (exclude CCG)
Colume G	number of CHG sites asymmetirc methylation (exclude CCG)
Colume H	Proportion of symmetrically methylated CHG sites (exclude CCG)
Colume I	number of CCG sites symmetirc methylation
Colume J	number of CCG sites asymmetirc methylation
Colume K	Proportion of symmetrically methylated CCG sites

## Sheet: Mapping rate
Sheet name	Mapping rate
Description	Mapping rate of bisulfite sequcening
Table showing basic information (sample name, strand, mapping rate, nonconversion rate) of bisulfite sequencing data.
Sample/replicate name	Strand	Mapping rate	Non-conversion rate
NOR2-CR-1-1	forward	48.26% overall alignment rate	0.0039518
	reverse	48.32% overall alignment rate
NOR2-CR-1-2	forward	61.08% overall alignment rate	0.00386015
	reverse	61.26% overall alignment rate
NOR2-CR-1-8	forward	55.97% overall alignment rate	0.00355702
	reverse	56.12% overall alignment rate
NOR2-HR-3-1	forward	61.19% overall alignment rate	0.00398284
	reverse	61.32% overall alignment rate
NOR2-HR-3-2	forward	60.21% overall alignment rate	0.00387735
	reverse	60.34% overall alignment rate
NOR2-HR-3-8	forward	48.58% overall alignment rate	0.00395623
	reverse	48.67% overall alignment rate
NOR2-CR-3-1	forward	51.55% overall alignment rate	0.00361579
	reverse	51.56% overall alignment rate
NOR2-CR-3-2	forward	57.38% overall alignment rate	0.0043414
	reverse	57.46% overall alignment rate
NOR2-CR-3-8	forward	56.94% overall alignment rate	0.0027597
	reverse	56.99% overall alignment rate
IT4-CR-1-5	forward	58.33% overall alignment rate	0.00264919
	reverse	58.39% overall alignment rate
ICE2-CR-1-6	forward	59.41% overall alignment rate	0.00309829
	reverse	59.57% overall alignment rate
IT4-CR-1-4	forward	59.19% overall alignment rate	0.00269415
	reverse	59.30% overall alignment rate
IT4-CR-1-7	forward	57.20% overall alignment rate	0.00260231
	reverse	57.29% overall alignment rate
IT4-HR-3-4	forward	56.61% overall alignment rate	0.00273166
	reverse	56.69% overall alignment rate
IT4-HR-3-6	forward	56.33% overall alignment rate	0.00304405
	reverse	56.44% overall alignment rate
IT4-HR-3-9	forward	56.68% overall alignment rate	0.00316115
	reverse	56.78% overall alignment rate
IT4-CR-3-5	forward	56.77% overall alignment rate	0.00306718
	reverse	56.86% overall alignment rate
IT4-CR-3-4	forward	59.40% overall alignment rate	0.00297779
	reverse	59.48% overall alignment rate
IT4-CR-3-7	forward	54.95% overall alignment rate	0.00311401
	reverse	55.01% overall alignment rate
ES12-CR-1-1	forward	56.65% overall alignment rate	0.00316486
	reverse	56.76% overall alignment rate
ES12-CR-1-8	forward	55.06% overall alignment rate	0.00308895
	reverse	55.14% overall alignment rate
ICE2-CR-1-7	forward	58.53% overall alignment rate	0.00352527
	reverse	58.67% overall alignment rate
ES12-CR-1-9	forward	56.76% overall alignment rate	0.00336534
	reverse	56.89% overall alignment rate
ES12-HR-3-6	forward	60.81% overall alignment rate	0.00398032
	reverse	60.87% overall alignment rate
ES12-HR-3-8	forward	61.68% overall alignment rate	0.00406118
	reverse	61.78% overall alignment rate
ES12-HR-3-10	forward	59.10% overall alignment rate	0.00436138
	reverse	59.15% overall alignment rate
ES12-CR-3-1	forward	57.61% overall alignment rate	0.00365349
	reverse	57.69% overall alignment rate
ES12-CR-3-8	forward	59.72% overall alignment rate	0.00388414
	reverse	59.78% overall alignment rate
ES12-CR-3-9	forward	54.02% overall alignment rate	0.00335645
	reverse	54.06% overall alignment rate
ICE2-CR-1-8	forward	59.79% overall alignment rate	0.00307217
	reverse	59.90% overall alignment rate
ICE2-HR-3-1	forward	59.80% overall alignment rate	0.00306076
	reverse	59.93% overall alignment rate
ICE2-HR-3-2	forward	60.89% overall alignment rate	0.00319205
	reverse	60.92% overall alignment rate
ICE2-HR-3-3	forward	59.93% overall alignment rate	0.0032397
	reverse	59.96% overall alignment rate
ICE2-CR-3-6	forward	61.17% overall alignment rate	0.00327265
	reverse	61.26% overall alignment rate
ICE2-CR-3-7	forward	61.20% overall alignment rate	0.00356226
	reverse	61.34% overall alignment rate
ICE2-CR-3-8	forward	61.33% overall alignment rate	0.00331543
	reverse	61.47% overall alignment rate

## Sheet: Coverage
Sheet name	Coverage
Description	Coverage of bisulfite sequcening
Table showing basic information (sample name, average converage) of bisulfite sequencing data.
samples	coverage
ES12-CR-1-1	23.1641
ES12-CR-1-8	21.6297
ES12-CR-1-9	23.1736
ES12-CR-3-1	26.7494
ES12-CR-3-8	22.2973
ES12-CR-3-9	17.5143
ES12-HR-3-10	21.8259
ES12-HR-3-6	23.6703
ES12-HR-3-8	21.412
ICE2-CR-1-6	24.1867
ICE2-CR-1-7	20.7454
ICE2-CR-1-8	25.4423
ICE2-CR-3-6	22.2512
ICE2-CR-3-7	22.9776
ICE2-CR-3-8	24.887
ICE2-HR-3-1	24.4906
ICE2-HR-3-2	24.9255
ICE2-HR-3-3	19.2956
IT4-CR-1-4	25.3733
IT4-CR-1-5	24.472
IT4-CR-1-7	23.7616
IT4-CR-3-4	24.2294
IT4-CR-3-5	23.6183
IT4-CR-3-7	22.3861
IT4-HR-3-4	21.5766
IT4-HR-3-6	20.2265
IT4-HR-3-9	23.3577
NOR2-CR-1-1	20.1764
NOR2-CR-1-2	25.7083
NOR2-CR-1-8	24.7412
NOR2-CR-3-1	17.6035
NOR2-CR-3-2	23.2594
NOR2-CR-3-8	25.0668
NOR2-HR-3-1	25.7204
NOR2-HR-3-2	23.5235
NOR2-HR-3-8	18.8558

## Sheet: Summary of methylation
Sheet name	Summary of methylation
Description	Summary of identified methylated and all cytosines
Table showing basic information of numbers of methylated and all cytosine of different methylation context (CGN, CHG, CHH) identified from bisulfite sequencing. And proportion of methylated cytosines in each methylation context
Ecotype & treatme-18 °C-	number of methylated CGN sites	number of total CGN sites	Proportion of methylated CGN sites	number of methylated CHG sites	number of total CHG sites	Proportion of methylated CHG sites	number of methylated CHH sites	number of total CHH sites	Proportion of methylated CHH sites	number of Over all methylated C sites	number of Over all C sites	Proportion of methylated C sites
ES12-18 °C-3	3832624	7188343	0.533172	2680644	9705342	0.276203	2697023	43800664	0.0615749	9210291	60694349	0.151749
ES12-28 °C-3	3787126	7053287	0.536931	2738910	9456343	0.289637	3354825	41671008	0.0805074	9880861	58180638	0.169831
ICE2-18 °C-3	4152922	7334909	0.566186	2902496	9773037	0.29699	3224375	43822197	0.0735786	10279793	60930143	0.168714
ICE2-28 °C-3	4215404	7482772	0.563348	3023998	10031952	0.301437	4116887	46017087	0.0894643	11356289	63531811	0.17875
IT4-18 °C-3	4017223	7478826	0.537146	2852316	10094757	0.282554	2770582	46554232	0.059513	9640121	64127815	0.150327
IT4-28 °C-3	3875002	7295217	0.53117	2822002	9855929	0.286325	3362932	44875251	0.0749396	10059936	62026397	0.162188
NOR2-18 °C-3	3574558	6999103	0.510717	2440151	9655583	0.252719	2083964	45001914	0.0463083	8098673	61656600	0.131351
NOR2-28 °C-3	3881923	7240438	0.536145	2816427	9766251	0.288384	3451571	44642805	0.0773153	10149921	61649494	0.164639

## Sheet: Methylation Symmetry
Sheet name	Summary of methylation
Description	Summary of identified methylated and all cytosines
Table showing basic information of numbers of methylated cytosine with symmetric methylation of different methylation context (CGN, CHG, CHH) identified from bisulfite sequencing, as well as the proportion of methylated cytosines with symmetric methylationin each methylation context
Ecotype & treatme-18 °C	Strand	number of CGN sites symmetric methylation	number of CGN sites asymmetric methylation	Proportion of symmetrically methylated CGN sites	number of CHG sites symmetric methylation (exclude CCG)	number of CHG sites asymmetric methylation (exclude CCG)	Proportion of symmetrically methylated CHG sites (exclude CCG)	number of CCG sites symmetric methylation	number of CCG sites asymmetric methylation	Proportion of symmetrically methylated CCG sites
ES12-18 °C	Forward	1873749	262389	0.877167	960538	188216	0.836156	303809	52426	0.852833
	Reverse	1873749	263547	0.876691	960538	191711	0.83362	303261	52575	0.852249
ES12-28 °C	Forward	1834882	283735	0.866075	965105	202683	0.826439	314254	57887	0.844449
	Reverse	1834882	283272	0.866265	965105	205596	0.824382	313453	57994	0.84387
ICE2-18 °C	Forward	2000397	268780	0.881552	1008643	196338	0.837061	335194	54076	0.861084
	Reverse	2000397	272287	0.880191	1008643	201678	0.833368	334809	54953	0.859009
ICE2-28 °C	Forward	2045944	240432	0.894841	1066712	183518	0.853213	352089	51406	0.872598
	Reverse	2045944	242653	0.893973	1066712	186761	0.851005	351352	51784	0.871547
IT4-18 °C	Forward	1962175	247313	0.888068	1029295	176296	0.853768	321326	49285	0.867017
	Reverse	1962175	248620	0.887543	1029295	179934	0.851199	320553	50017	0.865027
IT4-28 °C	Forward	1893998	265058	0.877234	1015148	192583	0.840541	320534	55052	0.853424
	Reverse	1893998	265307	0.877133	1015148	195338	0.838628	319439	55249	0.852547
NOR2-18 °C	Forward	1758316	242322	0.878878	890317	176887	0.834252	265214	47870	0.847102
	Reverse	1758316	244254	0.87803	890317	179725	0.832039	264003	48604	0.84452
NOR2-28 °C	Forward	1870379	248428	0.882751	988314	187854	0.840283	320785	52651	0.859009
	Reverse	1870379	248120	0.882879	988314	189818	0.838882	319691	52840	0.858159
