# Supplementary material for: Warmer temperature during asexual reproduction induce methylome, transcriptomic, and lasting phenotypic changes in Fragaria vesca ecotypes
Source: Hortic Res. 2023 Jul 31;10(9):uhad156. doi: 10.1093/hr/uhad156 (PMC10500154; doi:10.1093/hr/uhad156)
Supplement: Web_Material_uhad156 [file web_material_uhad156.zip › Supplementary datasheet 3.xlsx]

## Sheet: README
Supplementary datasheet 3: Summary of methylation difference between ecotypes on global level and chromosomal level
Table showing general statistical information using ES12 as baseline (methylation difference, SD, SE, and CI) in chromosomal level and global level. See below for overview of sheets.
Sheet name	Sheet1
Description	CGN Methylation difference between ecotypes on chromosomes
Colulme A	Ecotype pair
Colulme B	Temperature treatment
Colulme C	Chromosome
Colulme D	Number of data points
Colulme E	Methylation level
Colulme F	Standard Deviation of methylation level
Colulme G	Standard Error of methylation level
Colulme H	95% Confidential Invervals of methylation level
Sheet name	Sheet2
Description	CGN Methylation difference between ecotypes
Colulme A	Ecotype pair
Colulme B	Temperature treatment
Colulme C	Number of data points
Colulme D	Methylation level
Colulme E	Standard Deviation of methylation level
Colulme F	Standard Error of methylation level
Colulme G	95% Confidential Invervals of methylation level
Sheet name	Sheet3
Description	CHG Methylation difference between ecotypes on chromosomes
Colulme A	Ecotype pair
Colulme B	Temperature treatment
Colulme C	Chromosome
Colulme D	Number of data points
Colulme E	Methylation level
Colulme F	Standard Deviation of methylation level
Colulme G	Standard Error of methylation level
Colulme H	95% Confidential Invervals of methylation level
Sheet name	Sheet4
Description	CHG Methylation difference between ecotypes
Colulme A	Ecotype pair
Colulme B	Temperature treatment
Colulme C	Number of data points
Colulme D	Methylation level
Colulme E	Standard Deviation of methylation level
Colulme F	Standard Error of methylation level
Colulme G	95% Confidential Invervals of methylation level
Sheet name	Sheet5
Description	CHH Methylation difference between ecotypes on chromosomes
Colulme A	Ecotype pair
Colulme B	Temperature treatment
Colulme C	Chromosome
Colulme D	Number of data points
Colulme E	Methylation level
Colulme F	Standard Deviation of methylation level
Colulme G	Standard Error of methylation level
Colulme H	95% Confidential Invervals of methylation level
Sheet name	Sheet6
Description	CHH Methylation difference between ecotypes
Colulme A	Ecotype pair
Colulme B	Temperature treatment
Colulme C	Number of data points
Colulme D	Methylation level
Colulme E	Standard Deviation of methylation level
Colulme F	Standard Error of methylation level
Colulme G	95% Confidential Invervals of methylation level

## Sheet: Sheet1
Sheet name	CGN Methylation difference between ecotypes on chromosomes
Description	CGN Methylation difference between ecotypes on chromosomes
Table showing basic statistical information (Ecotype pair, chromosome, methylation difference, SD, SE, CI) with baseline of ES12 on chromosomes.
Ecotype pair	Temperature treatment	Chromosome	Number of data points	Methylation level	Standard Deviation of methylation level	Standard Error of methylation level	95% Confidential Invervals of methylation level
ICE2-ES12	18 °C	Fvb1	486	0.013763	0.052212	0.00236838	0.00465356
ICE2-ES12	18 °C	Fvb2	588	0.0263833	0.0621245	0.00256197	0.00503175
ICE2-ES12	18 °C	Fvb3	767	0.0356873	0.0807416	0.00291541	0.00572314
ICE2-ES12	18 °C	Fvb4	679	0.0286144	0.0818746	0.00314206	0.00616933
ICE2-ES12	18 °C	Fvb5	589	0.0301209	0.0731691	0.00301488	0.00592125
ICE2-ES12	18 °C	Fvb6	796	0.0232009	0.0666689	0.00236302	0.00463849
ICE2-ES12	18 °C	Fvb7	485	0.0152249	0.061272	0.00278222	0.00546672
IT4-ES12	18 °C	Fvb1	486	-0.0203196	0.033651	0.00152644	0.00299925
IT4-ES12	18 °C	Fvb2	588	-0.0154438	0.0752413	0.0031029	0.00609413
IT4-ES12	18 °C	Fvb3	767	-0.0207504	0.0726312	0.00262256	0.00514826
IT4-ES12	18 °C	Fvb4	679	-0.00977356	0.0656785	0.00252051	0.00494894
IT4-ES12	18 °C	Fvb5	589	-0.00955564	0.0556139	0.00229153	0.00450058
IT4-ES12	18 °C	Fvb6	796	-0.0131994	0.0443215	0.00157093	0.00308367
IT4-ES12	18 °C	Fvb7	485	-0.0156111	0.0440381	0.00199967	0.0039291
NOR2-ES12	18 °C	Fvb1	486	-0.0401822	0.0503609	0.00228442	0.00448858
NOR2-ES12	18 °C	Fvb2	588	-0.0380541	0.0693659	0.0028606	0.00561826
NOR2-ES12	18 °C	Fvb3	767	-0.0260434	0.0667751	0.00241111	0.00473317
NOR2-ES12	18 °C	Fvb4	679	-0.0345563	0.0636074	0.00244103	0.00479289
NOR2-ES12	18 °C	Fvb5	589	-0.0243824	0.0783962	0.00323026	0.00634425
NOR2-ES12	18 °C	Fvb6	796	-0.0395496	0.053092	0.0018818	0.00369387
NOR2-ES12	18 °C	Fvb7	485	-0.0386882	0.0679907	0.0030873	0.00606616

## Sheet: Sheet2
Sheet name	CGN Methylation difference between ecotypes
Description	CGN Methylation difference between ecotypes globally
Table showing basic statistical information (Ecotype pair, chromosome, methylation difference, SD, SE, CI) with baseline of ES12 globally.
Ecotype pair	Temperature treatment	Number of data points	Methylation level	Standard Deviation of methylation level	Standard Error of methylation level	95% Confidential Invervals of methylation level
ICE2-ES12	18 °C	4390	0.0256485	0.0705517	0.00106482	0.00208758
IT4-ES12	18 °C	4390	-0.0148552	0.0589163	0.000889207	0.00174329
NOR2-ES12	18 °C	4390	-0.0341571	0.0648742	0.000979129	0.00191959

## Sheet: Sheet3
Sheet name	CHG Methylation difference between ecotypes on chromosomes
Description	CHG Methylation difference between ecotypes on chromosomes
Table showing basic statistical information (Ecotype pair, chromosome, methylation difference, SD, SE, CI) with baseline of ES12 on chromosomes
Ecotype pair	Temperature treatment	Chromosome	Number of data points	Methylation level	Standard Deviation of methylation level	Standard Error of methylation level	95% Confidential Invervals of methylation level
ICE2-ES12	18 °C	Fvb1	486	0.0162878	0.0400445	0.00181646	0.0035691
ICE2-ES12	18 °C	Fvb2	588	0.0234622	0.0508498	0.00209701	0.00411856
ICE2-ES12	18 °C	Fvb3	767	0.0319014	0.0635494	0.00229464	0.00450452
ICE2-ES12	18 °C	Fvb4	679	0.0273319	0.066941	0.00256896	0.00504407
ICE2-ES12	18 °C	Fvb5	589	0.0244592	0.0514413	0.0021196	0.00416291
ICE2-ES12	18 °C	Fvb6	796	0.0204568	0.0536751	0.00190246	0.00373445
ICE2-ES12	18 °C	Fvb7	485	0.0116666	0.0434609	0.00197346	0.00387761
IT4-ES12	18 °C	Fvb1	486	-0.0126047	0.0308774	0.00140063	0.00275205
IT4-ES12	18 °C	Fvb2	588	-0.00535116	0.062977	0.00259713	0.00510079
IT4-ES12	18 °C	Fvb3	767	-0.0145244	0.0555091	0.00200432	0.00393461
IT4-ES12	18 °C	Fvb4	679	-0.00544311	0.0529013	0.00203017	0.00398617
IT4-ES12	18 °C	Fvb5	589	-0.00313926	0.0457017	0.00188311	0.00369843
IT4-ES12	18 °C	Fvb6	796	-0.00786565	0.0349791	0.0012398	0.00243367
IT4-ES12	18 °C	Fvb7	485	-0.00876377	0.033929	0.00154064	0.00302716
NOR2-ES12	18 °C	Fvb1	486	-0.0350229	0.0413108	0.00187389	0.00368195
NOR2-ES12	18 °C	Fvb2	588	-0.0314687	0.0563171	0.00232248	0.00456138
NOR2-ES12	18 °C	Fvb3	767	-0.0261823	0.052863	0.00190877	0.00374704
NOR2-ES12	18 °C	Fvb4	679	-0.0337266	0.058762	0.00225508	0.00442778
NOR2-ES12	18 °C	Fvb5	589	-0.0233702	0.0656611	0.00270552	0.00531366
NOR2-ES12	18 °C	Fvb6	796	-0.0317665	0.0441138	0.00156357	0.00306922
NOR2-ES12	18 °C	Fvb7	485	-0.0292118	0.043907	0.00199371	0.0039174

## Sheet: Sheet4
Sheet name	CHG Methylation difference between ecotypes
Description	CHG Methylation difference between ecotypes globally
Table showing basic statistical information (Ecotype pair, chromosome, methylation difference, SD, SE, CI) with baseline of ES12 globally.
Ecotype pair	Temperature treatment	Number of data points	Methylation level	Standard Deviation of methylation level	Standard Error of methylation level	95% Confidential Invervals of methylation level
ICE2-ES12	18 °C	4390	0.0230266	0.0551558	0.000832451	0.00163202
IT4-ES12	18 °C	4390	-0.00830727	0.0474251	0.000715775	0.00140328
NOR2-ES12	18 °C	4390	-0.0300059	0.0528288	0.000797331	0.00156317

## Sheet: Sheet5
Sheet name	CHH Methylation difference between ecotypes on chromosomes
Description	CHH Methylation difference between ecotypes on chromosomes
Table showing basic statistical information (Ecotype pair, chromosome, methylation difference, SD, SE, CI) with baseline of ES12 on chromosomes
Ecotype pair	Temperature treatment	Chromosome	Number of data points	Methylation level	Standard Deviation of methylation level	Standard Error of methylation level	95% Confidential Invervals of methylation level
ICE2-ES12	18 °C	Fvb1	486	0.000749198	0.0048507	0.000220032	0.000432334
ICE2-ES12	18 °C	Fvb2	588	0.000844855	0.00371967	0.000153397	0.000301273
ICE2-ES12	18 °C	Fvb3	767	0.00114717	0.00547067	0.000197534	0.000387773
ICE2-ES12	18 °C	Fvb4	679	0.000730968	0.00611556	0.000234694	0.000460814
ICE2-ES12	18 °C	Fvb5	589	0.00143433	0.0082936	0.000341732	0.000671164
ICE2-ES12	18 °C	Fvb6	796	0.000983097	0.00445328	0.000157842	0.000309837
ICE2-ES12	18 °C	Fvb7	485	0.000382303	0.00471987	0.000214318	0.000421109
IT4-ES12	18 °C	Fvb1	486	-0.00303437	0.00356793	0.000161845	0.000318003
IT4-ES12	18 °C	Fvb2	588	-0.00227729	0.0134827	0.000556019	0.00109203
IT4-ES12	18 °C	Fvb3	767	-0.00337657	0.00411604	0.000148621	0.000291754
IT4-ES12	18 °C	Fvb4	679	-0.00274012	0.00394916	0.000151555	0.000297574
IT4-ES12	18 °C	Fvb5	589	-0.002344	0.00383482	0.000158011	0.000310335
IT4-ES12	18 °C	Fvb6	796	-0.00269689	0.00285837	0.000101312	0.000198871
IT4-ES12	18 °C	Fvb7	485	-0.00270187	0.00330582	0.000150109	0.000294947
NOR2-ES12	18 °C	Fvb1	486	-0.00504609	0.00456905	0.000207257	0.000407232
NOR2-ES12	18 °C	Fvb2	588	-0.00467624	0.00448369	0.000184904	0.000363155
NOR2-ES12	18 °C	Fvb3	767	-0.00481392	0.00437273	0.00015789	0.000309949
NOR2-ES12	18 °C	Fvb4	679	-0.00506925	0.00522869	0.000200659	0.000393987
NOR2-ES12	18 °C	Fvb5	589	-0.00408739	0.00430209	0.000177264	0.000348149
NOR2-ES12	18 °C	Fvb6	796	-0.00454076	0.00351569	0.00012461	0.000244604
NOR2-ES12	18 °C	Fvb7	485	-0.00442306	0.00430677	0.00019556	0.000384252

## Sheet: Sheet6
Sheet name	CHH Methylation difference between ecotypes
Description	CHH Methylation difference between ecotypes globally
Table showing basic statistical information (Ecotype pair, chromosome, methylation difference, SD, SE, CI) with baseline of ES12 globally.
Ecotype pair	Temperature treatment	Number of data points	Methylation level	Standard Deviation of methylation level	Standard Error of methylation level	95% Confidential Invervals of methylation level
ICE2-ES12	18 °C	4390	0.000922524	0.00554994	8.37638e-05	0.000164219
IT4-ES12	18 °C	4390	-0.00275669	0.00598922	9.03937e-05	0.000177217
NOR2-ES12	18 °C	4390	-0.00467049	0.0044067	6.65092e-05	0.000130392
