# Supplementary material for: Warmer temperature during asexual reproduction induce methylome, transcriptomic, and lasting phenotypic changes in Fragaria vesca ecotypes
Source: Hortic Res. 2023 Jul 31;10(9):uhad156. doi: 10.1093/hr/uhad156 (PMC10500154; doi:10.1093/hr/uhad156)
Supplement: Web_Material_uhad156 [file web_material_uhad156.zip › Supplementary datasheet 4.xlsx]

## Sheet: README
Supplementary datasheet 4: Linear regression results of methylation and the densities of protein coding gene, repetitiv elements, and pseudogene in ecotypes.
Table showing the relationship of methylation and the densities of protein coding gene, repetitiv elements, and pseudogene in ecotypes by using lineary regression results, and proportion of methylation could be explainted by those genomic features.
Sheet name	Sheet1
Description	CGN methylation regression in ES12
Colulme A	variables
Colulme B	Estimate
Colulme C	Std. Error
Colulme D	t value
Colulme E	Pr(>|t|) (p value)
Sheet name	Sheet2
Description	CHG methylation regression in ES12
Colulme A	variables
Colulme B	Estimate
Colulme C	Std. Error
Colulme D	t value
Colulme E	Pr(>|t|) (p value)
Sheet name	Sheet3
Description	CHH methylation regression in ES12
Colulme A	variables
Colulme B	Estimate
Colulme C	Std. Error
Colulme D	t value
Colulme E	Pr(>|t|) (p value)
Sheet name	Sheet4
Description	CGN methylation regression in ICE2
Colulme A	variables
Colulme B	Estimate
Colulme C	Std. Error
Colulme D	t value
Colulme E	Pr(>|t|) (p value)
Sheet name	Sheet5
Description	CHG methylation regression in ICE2
Colulme A	variables
Colulme B	Estimate
Colulme C	Std. Error
Colulme D	t value
Colulme E	Pr(>|t|) (p value)
Sheet name	Sheet6
Description	CHH methylation regression in ICE2
Colulme A	variables
Colulme B	Estimate
Colulme C	Std. Error
Colulme D	t value
Colulme E	Pr(>|t|) (p value)
Sheet name	Sheet7
Description	CGN methylation regression in IT4
Colulme A	variables
Colulme B	Estimate
Colulme C	Std. Error
Colulme D	t value
Colulme E	Pr(>|t|) (p value)
Sheet name	Sheet8
Description	CHH methylation regression in IT4
Colulme A	variables
Colulme B	Estimate
Colulme C	Std. Error
Colulme D	t value
Colulme E	Pr(>|t|) (p value)
Sheet name	Sheet9
Description	CHH methylation regression in IT4
Colulme A	variables
Colulme B	Estimate
Colulme C	Std. Error
Colulme D	t value
Colulme E	Pr(>|t|) (p value)
Sheet name	Sheet10
Description	CGN methylation regression in NOR2
Colulme A	variables
Colulme B	Estimate
Colulme C	Std. Error
Colulme D	t value
Colulme E	Pr(>|t|) (p value)
Sheet name	Sheet11
Description	CHG methylation regression in NOR2
Colulme A	variables
Colulme B	Estimate
Colulme C	Std. Error
Colulme D	t value
Colulme E	Pr(>|t|) (p value)
Sheet name	Sheet12
Description	CHH methylation regression in NOR2
Colulme A	variables
Colulme B	Estimate
Colulme C	Std. Error
Colulme D	t value
Colulme E	Pr(>|t|) (p value)

## Sheet: Sheet 1
Sheet name	CGN methylation regression in ES12
Description	CGN methylation linear regression with gene, RE, and psuedogene in ES12
Table showing basic information (formula, varibles, esimate of varibles, sd, t value, p value, and R squared) of linear regression model of CGN in ES12.
lm(formula = Methylation ~ gene density + RE density + Pseudogene density)
Residuals:
Min	1Q	Median	3Q	Max
-0.72136	-0.08567	-0.00054	0.09112	0.5069
Coefficients:
variables	Estimate	Std. Error	t value	Pr(>|t|)
(Intercept)	0.459	0.008983	51.095	< 2e-16	***
gene density	-0.02408	0.0007907	-30.46	< 2e-16	***
RE density	0.0003957	7.027e-05	5.631	1.91e-08	***
Pseudogene density	0.01135	0.0003442	32.97	< 2e-16	***
---
Signif. codes: 0 ‘***’ 0.001 ‘**’ 0.01 ‘*’ 0.05 ‘.’ 0.1 ‘ ’ 1
Residual standard error: 0.1376 on 4386 degrees of freedom
Multiple R-squared: 0.4937,
Adjusted R-squared: 0.4933
F-statistic: 1426 on 3 and 4386 DF, p-value: < 2.2e-16
	Methylation	gene density	RE density	Pseudogene density
Methylation	1	-0.593602	0.616422	0.22539
gene density	-0.593602	1	-0.495549	-0.170823
RE density	0.616422	-0.495549	1	0.237614
Pseudogene density	0.22539	-0.170823	0.237614	1

## Sheet: Sheet 2
Sheet name	CHG methylation regression in ES12
Description	CHG methylation linear regression with gene, RE, and psuedogene in ES12
Table showing basic information (formula, varibles, esimate of varibles, sd, t value, p value, and R squared) of linear regression model of CHG in ES12.
lm(formula = Methylation ~ gene density + RE density + Pseudogene density)
Residuals:
Min	1Q	Median	3Q	Max
-0.50602	-0.06665	-0.00868	0.05286	0.58803
Coefficients:
	Estimate	Std. Error	t value	Pr(>|t|)
(Intercept)	0.1304	0.007155	18.218	<2e-16	***
gene density	-0.01496	0.0006298	-23.754	<2e-16	***
RE density	0.0004906	5.597e-05	8.765	<2e-16	***
Pseudogene density	0.01273	0.0002742	46.422	<2e-16	***
---
Signif. codes: 0 ‘***’ 0.001 ‘**’ 0.01 ‘*’ 0.05 ‘.’ 0.1 ‘ ’ 1
Residual standard error: 0.1096 on 4386 degrees of freedom
Multiple R-squared: 0.5598,
Adjusted R-squared: 0.5595
F-statistic: 1859 on 3 and 4386 DF, p-value: < 2.2e-16
	Methylation	gene density	RE density	Pseudogene density
Methylation	1	-0.593602	0.616422	0.22539
gene density	-0.593602	1	-0.495549	-0.170823
RE density	0.616422	-0.495549	1	0.237614
Pseudogene density	0.22539	-0.170823	0.237614	1

## Sheet: Sheet 3
Sheet name	CHH methylation regression in ES12
Description	CHH methylation linear regression with gene, RE, and psuedogene in ES12
Table showing basic information (formula, varibles, esimate of varibles, sd, t value, p value, and R squared) of linear regression model of CHH in ES12.
lm(formula = Methylation ~ gene density + RE density + Pseudogene density)
Residuals:
Min	1Q	Median	3Q	Max
-0.035547	-0.004335	-0.000965	0.002842	0.086494
Coefficients:
	Estimate	Std. Error	t value	Pr(>|t|)
(Intercept)	0.01574	0.0005212	30.203	< 2e-16	***
gene density	-0.000605	4.588e-05	-13.189	< 2e-16	***
RE density	2.286e-05	4.077e-06	5.608	2.17e-08	***
Pseudogene density	0.00065	1.997e-05	32.549	< 2e-16	***
---
Signif. codes: 0 ‘***’ 0.001 ‘**’ 0.01 ‘*’ 0.05 ‘.’ 0.1 ‘ ’ 1
Residual standard error: 0.007982 on 4386 degrees of freedom
Multiple R-squared: 0.356,
Adjusted R-squared: 0.3556
F-statistic: 808.2 on 3 and 4386 DF, p-value: < 2.2e-16
	Methylation	gene density	RE density	Pseudogene density
Methylation	1	-0.425032	0.569529	0.211255
gene density	-0.425032	1	-0.495549	-0.170823
RE density	0.569529	-0.495549	1	0.237614
Pseudogene density	0.211255	-0.170823	0.237614	1

## Sheet: Sheet 4
Sheet name	CGN methylation regression in ICE2
Description	CGN methylation linear regression with gene, RE, and psuedogene in ICE2
Table showing basic information (formula, varibles, esimate of varibles, sd, t value, p value, and R squared) of linear regression model of CGN in ICE2.
lm(formula = Methylation ~ gene density + RE density + Pseudogene density)
Residuals:
Min	1Q	Median	3Q	Max
-0.7576	-0.09141	0.00044	0.09696	0.50829
Coefficients:
	Estimate	Std. Error	t value	Pr(>|t|)
(Intercept)	0.4621	0.009301	49.685	< 2e-16	***
gene density	-0.02351	0.0008187	-28.711	< 2e-16	***
RE density	0.0004273	7.276e-05	5.873	4.6e-09	***
Pseudogene density	0.01275	0.0003564	35.783	< 2e-16	***
---
Signif. codes: 0 ‘***’ 0.001 ‘**’ 0.01 ‘*’ 0.05 ‘.’ 0.1 ‘ ’ 1
Residual standard error: 0.1424 on 4386 degrees of freedom
Multiple R-squared: 0.5036,
Adjusted R-squared: 0.5033
F-statistic: 1483 on 3 and 4386 DF, p-value: < 2.2e-16
	Methylation	gene density	RE density	Pseudogene density
Methylation	1	-0.584078	0.63534	0.230473
gene density	-0.584078	1	-0.495549	-0.170823
RE density	0.63534	-0.495549	1	0.237614
Pseudogene density	0.230473	-0.170823	0.237614	1

## Sheet: Sheet 5
Sheet name	CHG methylation regression in ICE2
Description	CHG methylation linear regression with gene, RE, and psuedogene in ICE2
Table showing basic information (formula, varibles, esimate of varibles, sd, t value, p value, and R squared) of linear regression model of CHG in ICE2.
lm(formula = Methylation ~ gene density + RE density + Pseudogene density)
Residuals:
Min	1Q	Median	3Q	Max
-0.53949	-0.06958	-0.00769	0.05955	0.56754
Coefficients:
	Estimate	Std. Error	t value	Pr(>|t|)
(Intercept)	0.1449	0.007502	19.319	<2e-16	***
gene density	-0.01585	0.0006604	-23.997	<2e-16	***
RE density	0.0005208	5.869e-05	8.875	<2e-16	***
Pseudogene density	0.01387	0.0002875	48.235	<2e-16	***
---
Signif. codes: 0 ‘***’ 0.001 ‘**’ 0.01 ‘*’ 0.05 ‘.’ 0.1 ‘ ’ 1
Residual standard error: 0.1149 on 4386 degrees of freedom
Multiple R-squared: 0.5743,
Adjusted R-squared: 0.574
F-statistic: 1972 on 3 and 4386 DF, p-value: < 2.2e-16
	Methylation	gene density	RE density	Pseudogene density
Methylation	1	-0.563702	0.712654	0.268909
gene density	-0.563702	1	-0.495549	-0.170823
RE density	0.712654	-0.495549	1	0.237614
Pseudogene density	0.268909	-0.170823	0.237614	1

## Sheet: Sheet 6
Sheet name	CHH methylation regression in ICE2
Description	CHH methylation linear regression with gene, RE, and psuedogene in ICE2
Table showing basic information (formula, varibles, esimate of varibles, sd, t value, p value, and R squared) of linear regression model of CHH in ICE2.
lm(formula = Methylation ~ gene density + RE density + Pseudogene density)
Residuals:
Min	1Q	Median	3Q	Max
-0.03234	-0.004808	-0.001458	0.00286	0.139177
Coefficients:
	Estimate	Std. Error	t value	Pr(>|t|)
(Intercept)	0.01552	0.0006327	24.523	< 2e-16	***
gene density	-0.000576	5.569e-05	-10.343	< 2e-16	***
RE density	2.486e-05	4.949e-06	5.022	5.31e-07	***
Pseudogene density	0.0007214	2.424e-05	29.758	< 2e-16	***
---
Signif. codes: 0 ‘***’ 0.001 ‘**’ 0.01 ‘*’ 0.05 ‘.’ 0.1 ‘ ’ 1
Residual standard error: 0.009689 on 4386 degrees of freedom
Multiple R-squared: 0.3023,
Adjusted R-squared: 0.3018
F-statistic: 633.4 on 3 and 4386 DF, p-value: < 2.2e-16
	Methylation	gene density	RE density	Pseudogene density
Methylation	1	-0.379284	0.529279	0.195404
gene density	-0.379284	1	-0.495549	-0.170823
RE density	0.529279	-0.495549	1	0.237614
Pseudogene density	0.195404	-0.170823	0.237614	1

## Sheet: Sheet 7
Sheet name	CGN methylation regression in IT4
Description	CGN methylation linear regression with gene, RE, and psuedogene in IT4
Table showing basic information (formula, varibles, esimate of varibles, sd, t value, p value, and R squared) of linear regression model of CGN in IT4.
lm(formula = Methylation ~ gene density + RE density + Pseudogene density)
Residuals:
Min	1Q	Median	3Q	Max
-0.71353	-0.0864	-0.00038	0.09131	0.52023
Coefficients:
	Estimate	Std. Error	t value	Pr(>|t|)
(Intercept)	0.4486	0.008936	50.201	< 2e-16	***
gene density	-0.02522	0.0007866	-32.061	< 2e-16	***
RE density	0.0003631	6.991e-05	5.194	2.15e-07	***
Pseudogene density	0.01169	0.0003424	34.151	< 2e-16	***
---
Signif. codes: 0 ‘***’ 0.001 ‘**’ 0.01 ‘*’ 0.05 ‘.’ 0.1 ‘ ’ 1
Residual standard error: 0.1369 on 4386 degrees of freedom
Multiple R-squared: 0.5134,
Adjusted R-squared: 0.5131
F-statistic: 1543 on 3 and 4386 DF, p-value: < 2.2e-16
	Methylation	gene density	RE density	Pseudogene density
Methylation	1	-0.607779	0.627361	0.222992
gene density	-0.607779	1	-0.495549	-0.170823
RE density	0.627361	-0.495549	1	0.237614
Pseudogene density	0.222992	-0.170823	0.237614	1

## Sheet: Sheet 8
Sheet name	CHG methylation regression in IT4
Description	CHG methylation linear regression with gene, RE, and psuedogene in IT4
Table showing basic information (formula, varibles, esimate of varibles, sd, t value, p value, and R squared) of linear regression model of CHG in IT4.
lm(formula = Methylation ~ gene density + RE density + Pseudogene density)
Residuals:
Min	1Q	Median	3Q	Max
-0.44412	-0.06556	-0.00884	0.04989	0.69208
Coefficients:
	Estimate	Std. Error	t value	Pr(>|t|)
(Intercept)	0.1301	0.006959	18.703	< 2e-16	***
gene density	-0.01527	0.0006125	-24.931	< 2e-16	***
RE density	0.0004321	5.443e-05	7.939	2.58e-15	***
Pseudogene density	0.01235	0.0002666	46.307	< 2e-16	***
---
Signif. codes: 0 ‘***’ 0.001 ‘**’ 0.01 ‘*’ 0.05 ‘.’ 0.1 ‘ ’ 1
Residual standard error: 0.1066 on 4386 degrees of freedom
Multiple R-squared: 0.5637,
Adjusted R-squared: 0.5634
F-statistic: 1889 on 3 and 4386 DF, p-value: < 2.2e-16
	Methylation	gene density	RE density	Pseudogene density
Methylation	1	-0.568623	0.702008	0.259096
gene density	-0.568623	1	-0.495549	-0.170823
RE density	0.702008	-0.495549	1	0.237614
Pseudogene density	0.259096	-0.170823	0.237614	1

## Sheet: Sheet 9
Sheet name	CHH methylation regression in IT4
Description	CHH methylation linear regression with gene, RE, and psuedogene in IT4
Table showing basic information (formula, varibles, esimate of varibles, sd, t value, p value, and R squared) of linear regression model of CHH in IT4.
lm(formula = Methylation ~ gene density + RE density + Pseudogene density)
Residuals:
Min	1Q	Median	3Q	Max
-0.0292	-0.003872	-0.000999	0.002332	0.296538
Coefficients:
	Estimate	Std. Error	t value	Pr(>|t|)
(Intercept)	0.01457	0.0005442	26.78	< 2e-16	***
gene density	-0.000677	4.79e-05	-14.133	< 2e-16	***
RE density	1.845e-05	4.257e-06	4.334	1.5e-05	***
Pseudogene density	0.0005719	2.085e-05	27.425	< 2e-16	***
---
Signif. codes: 0 ‘***’ 0.001 ‘**’ 0.01 ‘*’ 0.05 ‘.’ 0.1 ‘ ’ 1
Residual standard error: 0.008334 on 4386 degrees of freedom
Multiple R-squared: 0.3053,
Adjusted R-squared: 0.3048
F-statistic: 642.4 on 3 and 4386 DF, p-value: < 2.2e-16
	Methylation	gene density	RE density	Pseudogene density
Methylation	1	-0.414942	0.518935	0.187281
gene density	-0.414942	1	-0.495549	-0.170823
RE density	0.518935	-0.495549	1	0.237614
Pseudogene density	0.187281	-0.170823	0.237614	1

[truncated: 3 more sheets: Sheet 10, Sheet 11, Sheet 12]
