# Supplementary material for: Warmer temperature during asexual reproduction induce methylome, transcriptomic, and lasting phenotypic changes in Fragaria vesca ecotypes
Source: Hortic Res. 2023 Jul 31;10(9):uhad156. doi: 10.1093/hr/uhad156 (PMC10500154; doi:10.1093/hr/uhad156)
Supplement: Web_Material_uhad156 [file web_material_uhad156.zip › Supplementary datasheet 5.xlsx]

## Sheet: README
Supplementary datasheet 5: Summary of methylation difference between treatments on global level and chromosomal level
Table showing general information using 18 °C as baseline (methylation difference, SD, SE, and CI) in chromosomal level and global level. See below for overview of sheets.
Sheet name	Sheet1
Description	Average CGN methylation difference between 18 °C and 28 °C at the chromosome level
Colulme A	Ecotype
Colulme B	Temperature treatment pair
Colulme C	Chromosome
Colulme D	Number of data points
Colulme E	Methylation level
Colulme F	Standard Deviation of methylation level
Colulme G	Standard Error of methylation level
Colulme H	95% Confidential Invervals of methylation level
Sheet name	Sheet2
Description	Average CGN methylation difference between 18 °C and 28 °C at the genome level
Colulme A	Ecotype
Colulme B	Temperature treatment pair
Colulme C	Number of data points
Colulme D	Methylation level
Colulme E	Standard Deviation of methylation level
Colulme F	Standard Error of methylation level
Colulme G	95% Confidential Invervals of methylation level
Sheet name	Sheet3
Description	Average CHG methylation difference between 18 °C and 28 °C at the chromosome level
Colulme A	Ecotype
Colulme B	Temperature treatment pair
Colulme C	Chromosome
Colulme D	Number of data points
Colulme E	Methylation level
Colulme F	Standard Deviation of methylation level
Colulme G	Standard Error of methylation level
Colulme H	95% Confidential Invervals of methylation level
Sheet name	Sheet4
Description	Average CHG methylation difference between 18 °C and 28 °C at the genome level
Colulme A	Ecotype pair
Colulme B	Temperature treatment
Colulme C	Number of data points
Colulme D	Methylation level
Colulme E	Standard Deviation of methylation level
Colulme F	Standard Error of methylation level
Colulme G	95% Confidential Invervals of methylation level
Sheet name	Sheet5
Description	Average CHH methylation difference between 18 °C and 28 °C at the chromosome level
Colulme A	Ecotype
Colulme B	Temperature treatment pair
Colulme C	Chromosome
Colulme D	Number of data points
Colulme E	Methylation level
Colulme F	Standard Deviation of methylation level
Colulme G	Standard Error of methylation level
Colulme H	95% Confidential Invervals of methylation level
Sheet name	Sheet6
Description	Average CHHmethylation difference between 18 °C and 28 °C at the genome level
Colulme A	Ecotype pair
Colulme B	Temperature treatment
Colulme C	Number of data points
Colulme D	Methylation level
Colulme E	Standard Deviation of methylation level
Colulme F	Standard Error of methylation level
Colulme G	95% Confidential Invervals of methylation level

## Sheet: Sheet1
Sheet name	CGN Methylation difference between treatments on chromosomes
Description	CGN Methylation difference between treatments on chromosomes
Table showing basic statistical information (Ecotype, treatment pair, chromosome, methylation difference, SD, SE, CI) with baseline of 18 °C on chromosomes.
Ecotype	Temperature treatment pair	Chromosome	Number of data points	Methylation level	Standard Deviation of methylation level	Standard Error of methylation level	95% Confidential Invervals of methylation level
ES12	28 °C-18 °C	Fvb1	486	0.0047179	0.0112178	0.000508849	0.00099982
ES12	28 °C-18 °C	Fvb2	588	0.00482131	0.0126142	0.000520203	0.00102169
ES12	28 °C-18 °C	Fvb3	767	0.00689993	0.0135822	0.000490423	0.000962733
ES12	28 °C-18 °C	Fvb4	679	0.00723122	0.0163757	0.000628443	0.00123393
ES12	28 °C-18 °C	Fvb5	589	0.00364923	0.0409743	0.00168832	0.00331586
ES12	28 °C-18 °C	Fvb6	796	0.00552742	0.0115243	0.000408466	0.0008018
ES12	28 °C-18 °C	Fvb7	485	0.00448657	0.0111887	0.000508053	0.000998261
ICE2	28 °C-18 °C	Fvb1	486	0.0075444	0.0158025	0.000716814	0.00140844
ICE2	28 °C-18 °C	Fvb2	588	0.00630575	0.019292	0.00079559	0.00156255
ICE2	28 °C-18 °C	Fvb3	767	0.00525645	0.0237788	0.000858602	0.00168549
ICE2	28 °C-18 °C	Fvb4	679	0.0075404	0.0159784	0.000613194	0.00120399
ICE2	28 °C-18 °C	Fvb5	589	0.00811966	0.015283	0.000629723	0.00123678
ICE2	28 °C-18 °C	Fvb6	796	0.00573269	0.0193158	0.00068463	0.0013439
ICE2	28 °C-18 °C	Fvb7	485	0.0052301	0.0170211	0.000772888	0.00151863
IT4	28 °C-18 °C	Fvb1	486	-0.00267247	0.00989689	0.000448932	0.000882092
IT4	28 °C-18 °C	Fvb2	588	-0.00394155	0.0372323	0.00153543	0.00301561
IT4	28 °C-18 °C	Fvb3	767	0.0007791	0.0369322	0.00133354	0.00261783
IT4	28 °C-18 °C	Fvb4	679	-0.000566941	0.0100369	0.000385182	0.000756294
IT4	28 °C-18 °C	Fvb5	589	-0.00231727	0.00990677	0.000408201	0.00080171
IT4	28 °C-18 °C	Fvb6	796	-0.0023043	0.0147379	0.00052237	0.00102539
IT4	28 °C-18 °C	Fvb7	485	-0.00284942	0.00945898	0.00042951	0.000843935
NOR2	28 °C-18 °C	Fvb1	486	0.0367935	0.0295747	0.00134153	0.00263594
NOR2	28 °C-18 °C	Fvb2	588	0.0385788	0.0435071	0.0017942	0.00352384
NOR2	28 °C-18 °C	Fvb3	767	0.0464015	0.032212	0.00116311	0.00228326
NOR2	28 °C-18 °C	Fvb4	679	0.0429153	0.0384029	0.00147377	0.0028937
NOR2	28 °C-18 °C	Fvb5	589	0.0343543	0.060628	0.00249813	0.00490635
NOR2	28 °C-18 °C	Fvb6	796	0.0399884	0.0331839	0.00117617	0.00230877
NOR2	28 °C-18 °C	Fvb7	485	0.0338747	0.0283611	0.00128781	0.00253039

## Sheet: Sheet2
Sheet name	CGN Methylation difference between treatments globally
Description	CGN Methylation difference between treatments globally
Table showing basic statistical information (Ecotype, treatment pair, chromosome, methylation difference, SD, SE, CI) with baseline of 18 °C on chromosomes.
Ecotype	Temperature treatment pair	Number of data points	Methylation level	Standard Deviation of methylation level	Standard Error of methylation level	95% Confidential Invervals of methylation level
ES12	28 °C-18 °C	4390	0.00547956	0.0193158	0.000291528	0.000571543
ICE2	28 °C-18 °C	4390	0.00647113	0.0186418	0.000281355	0.000551598
IT4	28 °C-18 °C	4390	-0.00181888	0.0226825	0.000342341	0.000671162
NOR2	28 °C-18 °C	4390	0.0395877	0.0394648	0.000595631	0.00116774

## Sheet: Sheet3
Sheet name	CHG Methylation difference between treatments on chromosomes
Description	CHG Methylation difference between treatments on chromosomes
Table showing basic statistical information (Ecotype, treatment pair, chromosome, methylation difference, SD, SE, CI) with baseline of 18 °C on chromosomes.
Ecotype	Temperature treatment pair	Chromosome	Number of data points	Methylation level	Standard Deviation of methylation level	Standard Error of methylation level	95% Confidential Invervals of methylation level
ES12	28 °C-18 °C	Fvb1	486	0.0227694	0.0179275	0.00081321	0.00159785
ES12	28 °C-18 °C	Fvb2	588	0.0197777	0.0171345	0.000706617	0.0013878
ES12	28 °C-18 °C	Fvb3	767	0.0246483	0.018695	0.000675037	0.00132514
ES12	28 °C-18 °C	Fvb4	679	0.026995	0.0197628	0.000758426	0.00148915
ES12	28 °C-18 °C	Fvb5	589	0.0189666	0.0462573	0.001906	0.00374339
ES12	28 °C-18 °C	Fvb6	796	0.0198086	0.0173919	0.000616441	0.00121004
ES12	28 °C-18 °C	Fvb7	485	0.0173131	0.0141484	0.000642445	0.00126233
ICE2	28 °C-18 °C	Fvb1	486	0.00851783	0.0150366	0.000682074	0.00134018
ICE2	28 °C-18 °C	Fvb2	588	0.00618365	0.0138931	0.000572942	0.00112527
ICE2	28 °C-18 °C	Fvb3	767	0.00827719	0.0212783	0.000768315	0.00150825
ICE2	28 °C-18 °C	Fvb4	679	0.0112358	0.0193393	0.000742174	0.00145724
ICE2	28 °C-18 °C	Fvb5	589	0.00766115	0.0145551	0.000599734	0.00117788
ICE2	28 °C-18 °C	Fvb6	796	0.00720288	0.0389448	0.00138036	0.00270959
ICE2	28 °C-18 °C	Fvb7	485	0.00428947	0.0125541	0.00057005	0.00112008
IT4	28 °C-18 °C	Fvb1	486	0.0162508	0.0162605	0.000737593	0.00144927
IT4	28 °C-18 °C	Fvb2	588	0.0129179	0.0372857	0.00153763	0.00301993
IT4	28 °C-18 °C	Fvb3	767	0.0185729	0.0191201	0.000690387	0.00135528
IT4	28 °C-18 °C	Fvb4	679	0.0205983	0.0178706	0.000685809	0.00134657
IT4	28 °C-18 °C	Fvb5	589	0.0152348	0.0162688	0.000670345	0.00131656
IT4	28 °C-18 °C	Fvb6	796	0.0138251	0.0265567	0.000941278	0.00184768
IT4	28 °C-18 °C	Fvb7	485	0.0119719	0.0119193	0.000541229	0.00106345
NOR2	28 °C-18 °C	Fvb1	486	0.0496544	0.0359361	0.00163009	0.00320292
NOR2	28 °C-18 °C	Fvb2	588	0.0467836	0.0459387	0.00189448	0.00372079
NOR2	28 °C-18 °C	Fvb3	767	0.059224	0.0396712	0.00143245	0.00281198
NOR2	28 °C-18 °C	Fvb4	679	0.0579103	0.0435237	0.00167029	0.00327956
NOR2	28 °C-18 °C	Fvb5	589	0.0450135	0.0477983	0.0019695	0.0038681
NOR2	28 °C-18 °C	Fvb6	796	0.0470138	0.0376592	0.00133479	0.00262014
NOR2	28 °C-18 °C	Fvb7	485	0.0383462	0.0310597	0.00141035	0.00277117

## Sheet: Sheet4
Sheet name	CHG Methylation difference between treatments globally
Description	CHG Methylation difference between treatments globally
Table showing basic statistical information (Ecotype, treatment pair, chromosome, methylation difference, SD, SE, CI) with baseline of 18 °C on chromosomes.
Ecotype	Temperature treatment pair	Number of data points	Methylation level	Standard Deviation of methylation level	Standard Error of methylation level	95% Confidential Invervals of methylation level
ES12	28 °C-18 °C	4390	0.0217006	0.0238725	0.000360301	0.000706373
ICE2	28 °C-18 °C	4390	0.00776303	0.0226227	0.000341438	0.00066939
IT4	28 °C-18 °C	4390	0.0158336	0.0227062	0.000342698	0.000671861
NOR2	28 °C-18 °C	4390	0.049868	0.0413219	0.00062366	0.00122269

## Sheet: Sheet5
Sheet name	CHH Methylation difference between treatments on chromosomes
Description	CHH Methylation difference between treatments on chromosomes
Table showing basic statistical information (Ecotype, treatment pair, chromosome, methylation difference, SD, SE, CI) with baseline of 18 °C on chromosomes.
Ecotype	Temperature treatment pair	Chromosome	Number of data points	Methylation level	Standard Deviation of methylation level	Standard Error of methylation level	95% Confidential Invervals of methylation level
ES12	28 °C-18 °C	Fvb1	486	0.00629576	0.00648105	0.000293987	0.000577645
ES12	28 °C-18 °C	Fvb2	588	0.00542946	0.00407713	0.000168138	0.000330226
ES12	28 °C-18 °C	Fvb3	767	0.00621187	0.00377519	0.000136314	0.000267593
ES12	28 °C-18 °C	Fvb4	679	0.00691529	0.00576362	0.000221187	0.000434295
ES12	28 °C-18 °C	Fvb5	589	0.00588005	0.00723304	0.000298032	0.000585337
ES12	28 °C-18 °C	Fvb6	796	0.00541322	0.00363441	0.000128818	0.000252864
ES12	28 °C-18 °C	Fvb7	485	0.00504333	0.00406319	0.0001845	0.00036252
ICE2	28 °C-18 °C	Fvb1	486	0.00311306	0.00409191	0.000185613	0.000364705
ICE2	28 °C-18 °C	Fvb2	588	0.00245824	0.00314654	0.000129761	0.000254852
ICE2	28 °C-18 °C	Fvb3	767	0.00314477	0.00294931	0.000106493	0.000209053
ICE2	28 °C-18 °C	Fvb4	679	0.00351747	0.00339549	0.000130307	0.000255854
ICE2	28 °C-18 °C	Fvb5	589	0.00303897	0.00431618	0.000177845	0.000349289
ICE2	28 °C-18 °C	Fvb6	796	0.00267527	0.00330373	0.000117097	0.000229857
ICE2	28 °C-18 °C	Fvb7	485	0.00204785	0.0024642	0.000111894	0.000219857
IT4	28 °C-18 °C	Fvb1	486	0.00359743	0.00385062	0.000174668	0.000343199
IT4	28 °C-18 °C	Fvb2	588	0.00250696	0.0132134	0.00054491	0.00107021
IT4	28 °C-18 °C	Fvb3	767	0.0035153	0.00322262	0.000116362	0.000228426
IT4	28 °C-18 °C	Fvb4	679	0.00432274	0.0037292	0.000143113	0.000280999
IT4	28 °C-18 °C	Fvb5	589	0.00340768	0.0035588	0.000146638	0.000287997
IT4	28 °C-18 °C	Fvb6	796	0.003135	0.00288414	0.000102226	0.000200664
IT4	28 °C-18 °C	Fvb7	485	0.00282393	0.00303075	0.000137619	0.000270405
NOR2	28 °C-18 °C	Fvb1	486	0.00799241	0.00592872	0.000268932	0.000528416
NOR2	28 °C-18 °C	Fvb2	588	0.00722878	0.00595378	0.00024553	0.000482224
NOR2	28 °C-18 °C	Fvb3	767	0.00871088	0.00502022	0.00018127	0.000355844
NOR2	28 °C-18 °C	Fvb4	679	0.00893892	0.00544343	0.0002089	0.000410168
NOR2	28 °C-18 °C	Fvb5	589	0.00723112	0.00617484	0.00025443	0.000499702
NOR2	28 °C-18 °C	Fvb6	796	0.00735858	0.00451176	0.000159915	0.000313906
NOR2	28 °C-18 °C	Fvb7	485	0.00648876	0.0043932	0.000199485	0.000391963

## Sheet: Sheet6
Sheet name	CHH Methylation difference between treatments globally
Description	CHH Methylation difference between treatments globally
Table showing basic statistical information (Ecotype, treatment pair, chromosome, methylation difference, SD, SE, CI) with baseline of 18 °C on chromosomes.
Ecotype	Temperature treatment pair	Number of data points	Methylation level	Standard Deviation of methylation level	Standard Error of methylation level	95% Confidential Invervals of methylation level
ES12	28 °C-18 °C	4390	0.00590673	0.00510426	7.70373e-05	0.000151032
ICE2	28 °C-18 °C	4390	0.00288644	0.00343634	5.18637e-05	0.000101679
IT4	28 °C-18 °C	4390	0.00335444	0.00578437	8.73019e-05	0.000171156
NOR2	28 °C-18 °C	4390	0.00777887	0.00540244	8.15375e-05	0.000159855
