# Supplementary material for: Warmer temperature during asexual reproduction induce methylome, transcriptomic, and lasting phenotypic changes in Fragaria vesca ecotypes
Source: Hortic Res. 2023 Jul 31;10(9):uhad156. doi: 10.1093/hr/uhad156 (PMC10500154; doi:10.1093/hr/uhad156)
Supplement: Web_Material_uhad156 [file web_material_uhad156.zip › Supplementary datasheet 6.xlsx]

## Sheet: README
Supplementary datasheet 6: Average methylation in promotor, gene body, ´3 regulatory region, repeated elements and psuedogenes.
Table showing the avarage methylation and statistical analysis in the different genic elements and in repeated elements.
The P value is calculated by using wilcoxon test. Average methylation level is calculated by using all the feature with valid methylation level.
Sheet name	CGN gene-body
Description	Summary of CGN Methylation change of gene-bodys betweens treatments
Colulme A	Ecotype
Colulme B	Treatments
Colulme C	Number of genomics features
Colulme D	Average Methylation level
Colulme E	Standard Deviation of methylation level
Colulme F	Standard Error of methylation level
Colulme G	95% Confidential Invervals of methylation level
Colulme H	adj p value of Wilcoxon test betweens treatments
Sheet name	CHG gene-body
Description	Summary of CHG Methylation change of gene-bodys betweens treatments
Colulme A	Ecotype
Colulme B	Treatments
Colulme C	Number of genomics features
Colulme D	Average Methylation level
Colulme E	Standard Deviation of methylation level
Colulme F	Standard Error of methylation level
Colulme G	95% Confidential Invervals of methylation level
Colulme H	adj p value of Wilcoxon test betweens treatments
Sheet name	CHH gene-body
Description	Summary of CHH Methylation change of gene-bodys betweens treatments
Colulme A	Ecotype
Colulme B	Treatments
Colulme C	Number of genomics features
Colulme D	Average Methylation level
Colulme E	Standard Deviation of methylation level
Colulme F	Standard Error of methylation level
Colulme G	95% Confidential Invervals of methylation level
Colulme H	adj p value of Wilcoxon test betweens treatments
Sheet name	CGN promoter
Description	Summary of CGN Methylation change of promoter betweens treatments
Colulme A	Ecotype
Colulme B	Treatments
Colulme C	Number of genomics features
Colulme D	Average Methylation level
Colulme E	Standard Deviation of methylation level
Colulme F	Standard Error of methylation level
Colulme G	95% Confidential Invervals of methylation level
Colulme H	adj p value of Wilcoxon test betweens treatments
Sheet name	CHG promoter
Description	Summary of CHG Methylation change of promoter betweens treatments
Colulme A	Ecotype
Colulme B	Treatments
Colulme C	Number of genomics features
Colulme D	Average Methylation level
Colulme E	Standard Deviation of methylation level
Colulme F	Standard Error of methylation level
Colulme G	95% Confidential Invervals of methylation level
Colulme H	adj p value of Wilcoxon test betweens treatments
Sheet name	CHH promoter
Description	Summary of CHH Methylation change of promoter betweens treatments
Colulme A	Ecotype
Colulme B	Treatments
Colulme C	Number of genomics features
Colulme D	Average Methylation level
Colulme E	Standard Deviation of methylation level
Colulme F	Standard Error of methylation level
Colulme G	95% Confidential Invervals of methylation level
Colulme H	adj p value of Wilcoxon test betweens treatments
Sheet name	CGN 3' regulatory
Description	Summary of CGN Methylation change of 3 regulaory region betweens treatments
Colulme A	Ecotype
Colulme B	Treatments
Colulme C	Number of genomics features
Colulme D	Average Methylation level
Colulme E	Standard Deviation of methylation level
Colulme F	Standard Error of methylation level
Colulme G	95% Confidential Invervals of methylation level
Colulme H	adj p value of Wilcoxon test betweens treatments
Sheet name	CHG 3' regulatory
Description	Summary of CHG Methylation change of 3 regulaory region betweens treatments
Colulme A	Ecotype
Colulme B	Treatments
Colulme C	Number of genomics features
Colulme D	Average Methylation level
Colulme E	Standard Deviation of methylation level
Colulme F	Standard Error of methylation level
Colulme G	95% Confidential Invervals of methylation level
Colulme H	adj p value of Wilcoxon test betweens treatments
Sheet name	CHH 3' regulatory
Description	Summary of CHH Methylation change of 3 regulaory region betweens treatments
Colulme A	Ecotype
Colulme B	Treatments
Colulme C	Number of genomics features
Colulme D	Average Methylation level
Colulme E	Standard Deviation of methylation level
Colulme F	Standard Error of methylation level
Colulme G	95% Confidential Invervals of methylation level
Colulme H	adj p value of Wilcoxon test betweens treatments
Sheet name	CGN repetitive elements
Description	Summary of CGN Methylation change of repetitive elements betweens treatments
Colulme A	Ecotype
Colulme B	Treatments
Colulme C	Number of genomics features
Colulme D	Average Methylation level
Colulme E	Standard Deviation of methylation level
Colulme F	Standard Error of methylation level
Colulme G	95% Confidential Invervals of methylation level
Colulme H	adj p value of Wilcoxon test betweens treatments
Sheet name	CHG repetitive elements
Description	Summary of CHG Methylation change of repetitive elements betweens treatments
Colulme A	Ecotype
Colulme B	Treatments
Colulme C	Number of genomics features
Colulme D	Average Methylation level
Colulme E	Standard Deviation of methylation level
Colulme F	Standard Error of methylation level
Colulme G	95% Confidential Invervals of methylation level
Colulme H	adj p value of Wilcoxon test betweens treatments
Sheet name	CHH repetitive elements
Description	Summary of CHH Methylation change of repetitive elements betweens treatments
Colulme A	Ecotype
Colulme B	Treatments
Colulme C	Number of genomics features
Colulme D	Average Methylation level
Colulme E	Standard Deviation of methylation level
Colulme F	Standard Error of methylation level
Colulme G	95% Confidential Invervals of methylation level
Colulme H	adj p value of Wilcoxon test betweens treatments
Sheet name	CGN pseudogens
Description	Summary of CGN Methylation change of pseudogens betweens treatments
Colulme A	Ecotype
Colulme B	Treatments
Colulme C	Number of genomics features
Colulme D	Average Methylation level
Colulme E	Standard Deviation of methylation level
Colulme F	Standard Error of methylation level
Colulme G	95% Confidential Invervals of methylation level
Colulme H	adj p value of Wilcoxon test betweens treatments
Sheet name	CHG pseudogens
Description	Summary of CHG Methylation change of pseudogens betweens treatments
Colulme A	Ecotype
Colulme B	Treatments
Colulme C	Number of genomics features
Colulme D	Average Methylation level
Colulme E	Standard Deviation of methylation level
Colulme F	Standard Error of methylation level
Colulme G	95% Confidential Invervals of methylation level
Colulme H	adj p value of Wilcoxon test betweens treatments
Sheet name	CHH pseudogens
Description	Summary of CHH Methylation change of pseudogens betweens treatments
Colulme A	Ecotype
Colulme B	Treatments
Colulme C	Number of genomics features
Colulme D	Average Methylation level
Colulme E	Standard Deviation of methylation level
Colulme F	Standard Error of methylation level
Colulme G	95% Confidential Invervals of methylation level
Colulme H	adj p value of Wilcoxon test betweens treatments

## Sheet: CGN gene-body
Sheet name	CGN gene-body
Description	CGN Methylation difference between treatments within gene-body region
Table showing basic statistical information (Ecotype, treatment pair, chromosome, methylation difference, SD, SE, CI, p value) .
Ecotype	Treatments	Number of genomics features	Average Methylation level	Standard Deviation of methylation level	Standard Error of methylation level	95% Confidential Invervals of methylation level	adj p value of Wilcoxon test betweens treatments
ES12	18 °C	32925	0.313601	0.322851	0.00177926	0.00348741	0.631
ES12	28 °C	32952	0.313151	0.324769	0.0017891	0.00350669
ICE2	18 °C	32962	0.328782	0.32452	0.00178745	0.00350347	0.01869
ICE2	28 °C	32951	0.336955	0.32968	0.00181618	0.00355978
IT4	18 °C	32989	0.301141	0.319051	0.00175661	0.00344302	0.0362
IT4	28 °C	32966	0.298053	0.321194	0.00176903	0.00346735
NOR2	18 °C	32682	0.302056	0.31313	0.00173209	0.00339496	0.00728
NOR2	28 °C	32766	0.309462	0.323677	0.00178813	0.00350481

## Sheet: CHG gene-body
Sheet name	CHG gene-body
Description	CHG Methylation difference between treatments within gene-body region
Table showing basic statistical information (Ecotype, treatment pair, chromosome, methylation difference, SD, SE, CI, p value) .
Ecotype	Treatments	Number of genomics features	Average Methylation level	Standard Deviation of methylation level	Standard Error of methylation level	95% Confidential Invervals of methylation level	adj p value of Wilcoxon test betweens treatments
ES12	18 °C	32979	0.123875	0.256038	0.00140989	0.00276344	9.09e-72
ES12	28 °C	32995	0.133834	0.271705	0.0014958	0.00293182
ICE2	18 °C	33015	0.129931	0.261404	0.00143865	0.00281981	0.118
ICE2	28 °C	32994	0.138263	0.277202	0.00152609	0.00299119
IT4	18 °C	33039	0.12029	0.249365	0.0013719	0.00268897	1.346e-10
IT4	28 °C	33013	0.129048	0.265506	0.00146127	0.00286415
NOR2	18 °C	32738	0.111411	0.235968	0.00130415	0.00255617	1.956e-150
NOR2	28 °C	32816	0.130438	0.264593	0.00146061	0.00286286

## Sheet: CHH gene-body
Sheet name	CHH gene-body
Description	CHH Methylation difference between treatments within gene-body region
Table showing basic statistical information (Ecotype, treatment pair, chromosome, methylation difference, SD, SE, CI, p value) .
Ecotype	Treatments	Number of genomics features	Average Methylation level	Standard Deviation of methylation level	Standard Error of methylation level	95% Confidential Invervals of methylation level	adj p value of Wilcoxon test betweens treatments
ES12	18 °C	33002	0.0118934	0.0177699	9.78169e-05	0.000191725	3.9e-114
ES12	28 °C	33027	0.0143207	0.0224088	0.000123306	0.000241684
ICE2	18 °C	33040	0.0123198	0.0188295	0.00010359	0.000203041	3.92e-26
ICE2	28 °C	33018	0.013374	0.0222078	0.000122216	0.000239549
IT4	18 °C	33063	0.0104335	0.0162611	8.94291e-05	0.000175284	0.889
IT4	28 °C	33042	0.0118324	0.0192276	0.000105777	0.000207327
NOR2	18 °C	32764	0.00995471	0.01524	8.41953e-05	0.000165026	2.404e-157
NOR2	28 °C	32844	0.0128411	0.0205898	0.000113612	0.000222683

## Sheet: CGN promoter
Sheet name	CGN promoter
Description	CGN Methylation difference between treatments within promoter region
Table showing basic statistical information (Ecotype, treatment pair, chromosome, methylation difference, SD, SE, CI, p value) .
Ecotype	Treatments	Number of genomics features	Average Methylation level	Standard Deviation of methylation level	Standard Error of methylation level	95% Confidential Invervals of methylation level	adj p value of Wilcoxon test betweens treatments
ES12	18 °C	32576	0.393181	0.321563	0.00178163	0.00349206	0.36
ES12	28 °C	32591	0.396827	0.32585	0.00180497	0.0035378
ICE2	18 °C	32562	0.412802	0.327132	0.00181287	0.0035533	0.00345
ICE2	28 °C	32550	0.418372	0.32925	0.00182495	0.00357697
IT4	18 °C	32670	0.382064	0.31864	0.00176289	0.00345534	0.855
IT4	28 °C	32650	0.38225	0.323083	0.00178802	0.00350459
NOR2	18 °C	32375	0.368324	0.312405	0.00173625	0.00340312	5.08e-18
NOR2	28 °C	32419	0.39148	0.32614	0.00181136	0.00355033

## Sheet: CHG promoter
Sheet name	CHG promoter
Description	CHG Methylation difference between treatments within promoter region
Table showing basic statistical information (Ecotype, treatment pair, chromosome, methylation difference, SD, SE, CI, p value) .
Ecotype	Treatments	Number of genomics features	Average Methylation level	Standard Deviation of methylation level	Standard Error of methylation level	95% Confidential Invervals of methylation level	adj p value of Wilcoxon test betweens treatments
ES12	18 °C	32635	0.229244	0.269059	0.00148938	0.00291924	3.39e-27
ES12	28 °C	32641	0.252031	0.286842	0.00158767	0.0031119
ICE2	18 °C	32616	0.240079	0.276562	0.00153136	0.00300152	5.29e-13
ICE2	28 °C	32611	0.258244	0.290808	0.00161036	0.00315637
IT4	18 °C	32719	0.219652	0.260572	0.00144055	0.00282353	1.972e-14
IT4	28 °C	32707	0.239104	0.278393	0.00153935	0.00301719
NOR2	18 °C	32453	0.20309	0.248396	0.00137885	0.0027026	7.6e-73
NOR2	28 °C	32482	0.242978	0.278815	0.00154701	0.00303221

## Sheet: CHH promoter
Sheet name	CHH promoter
Description	CHH Methylation difference between treatments within promoter region
Table showing basic statistical information (Ecotype, treatment pair, chromosome, methylation difference, SD, SE, CI, p value) .
Ecotype	Treatments	Number of genomics features	Average Methylation level	Standard Deviation of methylation level	Standard Error of methylation level	95% Confidential Invervals of methylation level	adj p value of Wilcoxon test betweens treatments
ES12	18 °C	32714	0.0288949	0.0327839	0.000181257	0.00035527	9.3e-164
ES12	28 °C	32718	0.0377046	0.0415269	0.000229581	0.000449987
ICE2	18 °C	32705	0.0277486	0.0310739	0.000171826	0.000336785	2e-56
ICE2	28 °C	32694	0.0334293	0.0371868	0.000205662	0.000403106
IT4	18 °C	32801	0.0242249	0.0278066	0.000153534	0.000300932	1.238e-72
IT4	28 °C	32787	0.029581	0.0338798	0.000187107	0.000366737
NOR2	18 °C	32523	0.0222253	0.025975	0.000144032	0.000282309	<6.04E-289
NOR2	28 °C	32568	0.0331051	0.0371963	0.000206113	0.000403988

## Sheet: CGN 3 regulatory
Sheet name	CGN 3 regulatory
Description	CGN Methylation difference between treatments within 3 regulatory region
Table showing basic statistical information (Ecotype, treatment pair, chromosome, methylation difference, SD, SE, CI, p value) .
Ecotype	Treatments	Number of genomics features	Average Methylation level	Standard Deviation of methylation level	Standard Error of methylation level	95% Confidential Invervals of methylation level	adj p value of Wilcoxon test betweens treatments
ES12	18 °C	31406	0.350768	0.335593	0.00189368	0.00371169	0.446
ES12	28 °C	31404	0.353743	0.339628	0.00191651	0.00375643
ICE2	18 °C	31380	0.375517	0.339515	0.0019166	0.00375662	0.00765
ICE2	28 °C	31383	0.380551	0.343297	0.00193786	0.00379828
IT4	18 °C	31494	0.341001	0.333035	0.00187662	0.00367824	0.688
IT4	28 °C	31474	0.341363	0.337273	0.0019011	0.00372623
NOR2	18 °C	31186	0.332139	0.324937	0.00184	0.00360648	3.56e-11
NOR2	28 °C	31232	0.351705	0.33925	0.00191964	0.00376257

## Sheet: CHG 3 regulatory
Sheet name	CHH 3 regulatory
Description	CHH Methylation difference between treatments within 3 regulatory region
Table showing basic statistical information (Ecotype, treatment pair, chromosome, methylation difference, SD, SE, CI, p value) .
Ecotype	Treatments	Number of genomics features	Average Methylation level	Standard Deviation of methylation level	Standard Error of methylation level	95% Confidential Invervals of methylation level	adj p value of Wilcoxon test betweens treatments
ES12	18 °C	31646	0.187133	0.264065	0.0014844	0.00290949	7.5e-28
ES12	28 °C	31648	0.206264	0.282568	0.00158837	0.00311326
ICE2	18 °C	31626	0.196026	0.270957	0.00152363	0.00298637	4.18e-06
ICE2	28 °C	31625	0.210895	0.286594	0.00161158	0.00315876
IT4	18 °C	31718	0.179362	0.255086	0.0014323	0.00280736	1.524e-09
IT4	28 °C	31700	0.196201	0.274273	0.00154047	0.00301938
NOR2	18 °C	31429	0.164881	0.241903	0.00136451	0.00267448	2.472e-65
NOR2	28 °C	31463	0.198813	0.273859	0.00154393	0.00302616

## Sheet: CHH 3 regulatory
Sheet name	CHH 3 regulatory
Description	CHH Methylation difference between treatments within 3 regulatory region
Table showing basic statistical information (Ecotype, treatment pair, chromosome, methylation difference, SD, SE, CI, p value) .
Ecotype	Treatments	Number of genomics features	Average Methylation level	Standard Deviation of methylation level	Standard Error of methylation level	95% Confidential Invervals of methylation level	adj p value of Wilcoxon test betweens treatments
ES12	18 °C	31816	0.0224287	0.0277768	0.000155726	0.000305228	6e-109
ES12	28 °C	31817	0.0292358	0.0366871	0.000205676	0.000403133
ICE2	18 °C	31792	0.0218086	0.0272024	0.000152563	0.000299029	1.06e-15
ICE2	28 °C	31792	0.025919	0.0327902	0.000183901	0.000360453
IT4	18 °C	31884	0.0190298	0.0242132	0.000135602	0.000265785	7.9e-34
IT4	28 °C	31867	0.0231649	0.0301024	0.000168628	0.000330518
NOR2	18 °C	31613	0.0172086	0.0213317	0.000119976	0.000235157	1.276e-230
NOR2	28 °C	31634	0.0257026	0.0322925	0.000181562	0.000355868

[truncated: 6 more sheets: CGN repetitive elements, CHG repetitive elements, CHH repetitive element, CGN pseudogene, CHG pseudogene, CHH pseudogene]
