# Supplementary material for: Warmer temperature during asexual reproduction induce methylome, transcriptomic, and lasting phenotypic changes in Fragaria vesca ecotypes
Source: Hortic Res. 2023 Jul 31;10(9):uhad156. doi: 10.1093/hr/uhad156 (PMC10500154; doi:10.1093/hr/uhad156)
Supplement: Web_Material_uhad156 [file web_material_uhad156.zip › Supplementary datasheet 7.xlsx]

## Sheet: README
Supplementary datasheet 7: Differentially methylated regions (DMRs) of treatment in methylation contexts of ecotypes
Table showing the location, numbers, hyper- and hypo-methyalted samples, methylation level of samples of DMRs between treatments in different methylation context and ecotypes
Sheet name	Sheet1
Description	CGN DMRs in ES12
Colulme A	Chromosome
Colulme B	start
Colulme C	end
Colulme D	number_of_dms
Colulme E	hypermethylated_samples
Colulme F	hypomethylated_samples
Colulme G	methylation_level_18°C
Colulme H	methylation_level_28°C
Sheet name	Sheet2
Description	CGN DMRs in ICE2
Colulme A	Chromosome
Colulme B	start
Colulme C	end
Colulme D	number_of_dms
Colulme E	hypermethylated_samples
Colulme F	hypomethylated_samples
Colulme G	methylation_level_18°C
Colulme H	methylation_level_28°C
Sheet name	Sheet3
Description	CGN DMRs in IT4
Colulme A	Chromosome
Colulme B	start
Colulme C	end
Colulme D	number_of_dms
Colulme E	hypermethylated_samples
Colulme F	hypomethylated_samples
Colulme G	methylation_level_18°C
Colulme H	methylation_level_28°C
Sheet name	Sheet4
Description	CGN DMRs in NOR2
Colulme A	Chromosome
Colulme B	start
Colulme C	end
Colulme D	number_of_dms
Colulme E	hypermethylated_samples
Colulme F	hypomethylated_samples
Colulme G	methylation_level_18°C
Colulme H	methylation_level_28°C
Sheet name	Sheet5
Description	CHG DMRs in ES12
Colulme A	Chromosome
Colulme B	start
Colulme C	end
Colulme D	number_of_dms
Colulme E	hypermethylated_samples
Colulme F	hypomethylated_samples
Colulme G	methylation_level_18°C
Colulme H	methylation_level_28°C
Sheet name	Sheet6
Description	CHG DMRs in ICE2
Colulme A	Chromosome
Colulme B	start
Colulme C	end
Colulme D	number_of_dms
Colulme E	hypermethylated_samples
Colulme F	hypomethylated_samples
Colulme G	methylation_level_18°C
Colulme H	methylation_level_28°C
Sheet name	Sheet7
Description	CHG DMRs in IT4
Colulme A	Chromosome
Colulme B	start
Colulme C	end
Colulme D	number_of_dms
Colulme E	hypermethylated_samples
Colulme F	hypomethylated_samples
Colulme G	methylation_level_18°C
Colulme H	methylation_level_28°C
Sheet name	Sheet8
Description	CHG DMRs in NOR2
Colulme A	Chromosome
Colulme B	start
Colulme C	end
Colulme D	number_of_dms
Colulme E	hypermethylated_samples
Colulme F	hypomethylated_samples
Colulme G	methylation_level_18°C
Colulme H	methylation_level_28°C
Sheet name	Sheet9
Description	CHH DMRs in ES12
Colulme A	Chromosome
Colulme B	start
Colulme C	end
Colulme D	number_of_dms
Colulme E	hypermethylated_samples
Colulme F	hypomethylated_samples
Colulme G	methylation_level_18°C
Colulme H	methylation_level_28°C
Sheet name	Sheet10
Description	CHH DMRs in ICE2
Colulme A	Chromosome
Colulme B	start
Colulme C	end
Colulme D	number_of_dms
Colulme E	hypermethylated_samples
Colulme F	hypomethylated_samples
Colulme G	methylation_level_18°C
Colulme H	methylation_level_28°C
Sheet name	Sheet11
Description	CHH DMRs in IT4
Colulme A	Chromosome
Colulme B	start
Colulme C	end
Colulme D	number_of_dms
Colulme E	hypermethylated_samples
Colulme F	hypomethylated_samples
Colulme G	methylation_level_18°C
Colulme H	methylation_level_28°C
Sheet name	Sheet12
Description	CHH DMRs in NOR2
Colulme A	Chromosome
Colulme B	start
Colulme C	end
Colulme D	number_of_dms
Colulme E	hypermethylated_samples
Colulme F	hypomethylated_samples
Colulme G	methylation_level_18°C
Colulme H	methylation_level_28°C

## Sheet: Sheet1
Sheet name	Sheet1
Description	CGN DMRs between treatments in ES12
Table showing the location, numbers, hyper- and hypo-methyalted samples, methylation level of samples of DMRs between treatments in different methylation context and ecotypes in CGN ES12
Chromosome	start	end	number_of_dms	hypermethylated_samples	hypomethylated_samples	methylation_level_18°C	methylation_level_28°C
Fvb1	115312	115312	1			0.695652	0.302326
Fvb1	190280	190280	1	18°C	28°C	0.258621	0
Fvb1	1201174	1201174	1	18°C	28°C	0.34375	0
Fvb1	1345878	1345878	1	18°C	28°C	0.506494	0.140845
Fvb1	1905176	1905176	1	18°C	28°C	0.701754	0.324324
Fvb1	1922512	1922512	1	18°C	28°C	0.858696	0.545455
Fvb1	1927880	1927880	1	28°C	18°C	0.757576	0.971429
Fvb1	2315541	2315541	1	18°C	28°C	0.846154	0.369565
Fvb1	2663895	2663895	1	18°C	28°C	0.963636	0.759259
Fvb1	2722158	2722158	1	18°C	28°C	0.833333	0.480519
Fvb1	2888554	2888554	1	18°C	28°C	0.422222	0.1
Fvb1	3326543	3326572	2	18°C	28°C	0.278571	0
Fvb1	3937410	3937505	2	18°C	28°C	0.778302	0.463542
Fvb1	4304812	4304812	1	18°C	28°C	0.833333	0.25
Fvb1	4366844	4366844	1	28°C	18°C	0.189189	0.571429
Fvb1	4592050	4592050	1	28°C	18°C	0	0.268293
Fvb1	4735130	4735130	1	18°C	28°C	0.693878	0.290909
Fvb1	4758605	4758605	1	28°C	18°C	0.148936	0.55102
Fvb1	4883215	4883215	1	18°C	28°C	0.507463	0.152542
Fvb1	4887649	4887649	1	28°C	18°C	0.375	0.864865
Fvb1	5068824	5068824	1	28°C	18°C	0.653846	0.943182
Fvb1	5172090	5172090	1	18°C	28°C	0.254237	0
Fvb1	5372125	5372125	1	18°C	28°C	0.216216	0
Fvb1	5399859	5399859	1	18°C	28°C	0.186667	0.0215054
Fvb1	5428566	5428566	1	18°C	28°C	0.808511	0.305556
Fvb1	5549203	5549203	1	18°C	28°C	0.736111	0.416667
Fvb1	5584175	5584175	1	18°C	28°C	0.636364	0.210526
Fvb1	5765451	5765514	2	18°C	28°C	0.467836	0.21608
Fvb1	6084162	6084162	1	18°C	28°C	0.849057	0.510638
Fvb1	6130691	6130691	1	18°C	28°C	0.64557	0.276316
Fvb1	6132738	6132738	1	18°C	28°C	0.642857	0.234375
Fvb1	6407596	6407679	4	18°C	28°C	0.550813	0.272912
Fvb1	6674699	6674864	3	18°C	28°C	0.114327	0.0164745
Fvb1	7203980	7203980	1	18°C	28°C	0.863636	0.520833
Fvb1	7246349	7246349	1	18°C	28°C	0.595238	0.207547
Fvb1	7438634	7438634	1	18°C	28°C	0.3	0.046875
Fvb1	7445183	7445183	1	18°C	28°C	0.328358	0.0675676
Fvb1	8286375	8286375	1	18°C	28°C	0.769231	0.4625
Fvb1	8449540	8449540	1	28°C	18°C	0.121212	0.65625
Fvb1	8564622	8564622	1	18°C	28°C	0.854545	0.535714
Fvb1	8861836	8861836	1	18°C	28°C	0.373626	0.0481928
Fvb1	9200949	9200949	1	28°C	18°C	0.00943396	0.185185
Fvb1	9437807	9437807	1	18°C	28°C	0.944444	0.485714
Fvb1	9560378	9560378	1	18°C	28°C	0.783333	0.455882
Fvb1	9565887	9565887	1	18°C	28°C	1	0.77027
Fvb1	9617084	9617084	1	18°C	28°C	0.304348	0
Fvb1	9740398	9740398	1	18°C	28°C	0.737705	0.385714
Fvb1	9931985	9931985	1	18°C	28°C	0.403846	0.0735294
Fvb1	10168268	10168268	1	18°C	28°C	0.547619	0.2
Fvb1	10420181	10420181	1	28°C	18°C	0.352941	0.8125
Fvb1	10599162	10599162	1	18°C	28°C	0.510204	0.166667
Fvb1	10918551	10918551	1	28°C	18°C	0.354839	0.837838
Fvb1	10974321	10974477	2	18°C	28°C	0.394958	0.151394
Fvb1	11202136	11202136	1	28°C	18°C	0.027027	0.348837
Fvb1	11206712	11206712	1	18°C	28°C	0.619048	0.162162
Fvb1	11411430	11411430	1	18°C	28°C	0.466667	0.136364
Fvb1	12455583	12455583	1	28°C	18°C	0	0.292683
Fvb1	13882216	13882216	1	18°C	28°C	0.6	0.0967742
Fvb1	14181465	14181465	1	28°C	18°C	0	0.134328
Fvb1	14553400	14553400	1	28°C	18°C	0.287234	0.553398
Fvb1	14729677	14729677	1	18°C	28°C	0.95	0.742268
Fvb1	14944360	14944360	1	18°C	28°C	0.846154	0.490196
Fvb1	15195871	15195871	1	18°C	28°C	0.592593	0.290909
Fvb1	15350200	15350200	1	18°C	28°C	0.733333	0.193548
Fvb1	15406154	15406154	1	18°C	28°C	0.735849	0.288889
Fvb1	16325042	16325042	1	18°C	28°C	0.861111	0.387097
Fvb1	16498466	16498466	1	18°C	28°C	0.571429	0.267606
Fvb1	16606742	16607129	7	28°C	18°C	0.0181797	0.0267559
Fvb1	17128619	17128619	1	18°C	28°C	1	0.727273
Fvb1	17269249	17269249	1	18°C	28°C	0.844828	0.541667
Fvb1	17719780	17719780	1	18°C	28°C	0.93617	0.638298
Fvb1	18179717	18179720	2	18°C	28°C	0.525974	0.197183
Fvb1	18702683	18702775	2	18°C	28°C	0.507538	0.207547
Fvb1	18954230	18954230	1	18°C	28°C	0.339623	0.0666667
Fvb1	18954325	18954325	1	28°C	18°C	0	0.202899
Fvb1	19060971	19060971	1	18°C	28°C	0.911765	0.421053
Fvb1	19352381	19352381	1	28°C	18°C	0.0175439	0.285714
Fvb1	19479248	19479248	1	28°C	18°C	0	0.197531
Fvb1	19694422	19694422	1	28°C	18°C	0.0909091	0.5625
Fvb1	19972908	19972908	1	28°C	18°C	0.765957	1
Fvb1	20048373	20048373	1	18°C	28°C	0.555556	0.181818
Fvb1	20062812	20062816	2	18°C	28°C	0.972222	0.746269
Fvb1	20925472	20925472	1	28°C	18°C	0.589744	0.969697
Fvb1	21644527	21644527	1	18°C	28°C	0.190476	0.012987
Fvb1	21650869	21650869	1	28°C	18°C	0.361702	0.744186
Fvb1	22342865	22342865	1	18°C	28°C	0.754717	0.333333
Fvb2	166359	166369	2	28°C	18°C	0.471429	0.859375
Fvb2	2197784	2197784	1	18°C	28°C	0.859155	0.513514
Fvb2	2868321	2868321	1	18°C	28°C	0.571429	0.179487
Fvb2	3178885	3178885	1	28°C	18°C	0.358974	0.84375
Fvb2	3329707	3329707	1	28°C	18°C	0.2	0.702703
Fvb2	4183434	4183434	1	18°C	28°C	0.646154	0.352941
Fvb2	4842263	4842263	1	18°C	28°C	0.730769	0.380952
Fvb2	5078304	5078520	2	18°C	28°C	0.365269	0.207756
Fvb2	5320846	5320876	3	18°C	28°C	0.726415	0.452297
Fvb2	6660324	6660324	1	18°C	28°C	0.355932	0.0727273
Fvb2	7667624	7667624	1	18°C	28°C	0.818182	0.471698
Fvb2	7895762	7895762	1	18°C	28°C	0.594595	0.206897
Fvb2	8649228	8649228	1	28°C	18°C	0	0.263158
Fvb2	8777523	8777523	1	28°C	18°C	0	0.259259
Fvb2	9329126	9329288	3	28°C	18°C	0.471854	0.736762
Fvb2	9686201	9686201	1	28°C	18°C	0	0.209302
Fvb2	10094039	10094039	1	18°C	28°C	0.609756	0.2
Fvb2	10119007	10119007	1	18°C	28°C	0.943396	0.613636
Fvb2	10794180	10794180	1	18°C	28°C	0.88	0.54386
Fvb2	11322580	11322632	2	18°C	28°C	0.734375	0.421687
Fvb2	11413971	11413971	1	18°C	28°C	0.935484	0.46875
Fvb2	11414631	11414631	1	18°C	28°C	0.441176	0.0540541
Fvb2	11475601	11475601	1	18°C	28°C	0.782051	0.448276
Fvb2	11728351	11728351	1	18°C	28°C	0.964286	0.69863
Fvb2	13137152	13137152	1	18°C	28°C	0.446809	0.0810811
Fvb2	13506231	13506231	1	18°C	28°C	0.943396	0.566667
Fvb2	13957250	13957250	1	18°C	28°C	0.371429	0.027027
Fvb2	13960152	13960152	1	28°C	18°C	0.153846	0.578947
Fvb2	15013422	15013422	1	18°C	28°C	0.71875	0.230769
Fvb2	15754601	15754601	1	28°C	18°C	0.232558	0.647059
Fvb2	16073851	16073851	1	28°C	18°C	0.105263	0.465517
Fvb2	16192816	16192816	1	28°C	18°C	0.016129	0.214286
Fvb2	16832230	16832230	1	18°C	28°C	0.903226	0.578947
Fvb2	17274372	17274372	1	18°C	28°C	0.910714	0.654545
Fvb2	17911359	17911359	1	18°C	28°C	0.84	0.460317
Fvb2	17952053	17952053	1	18°C	28°C	0.428571	0.109375
Fvb2	17965219	17965249	2	28°C	18°C	0.334278	0.563574
Fvb2	18098916	18098916	1	18°C	28°C	0.294118	0
Fvb2	18273218	18273218	1	18°C	28°C	0.442857	0.1875
Fvb2	18745107	18745107	1	28°C	18°C	0.0625	0.538462
Fvb2	18757373	18757373	1	18°C	28°C	0.846154	0.317073
Fvb2	19062682	19062704	2	28°C	18°C	0.435897	0.875
Fvb2	19200372	19200372	1	18°C	28°C	0.6875	0.272727
Fvb2	19406724	19406724	1	18°C	28°C	0.40625	0
Fvb2	19921213	19921213	1	28°C	18°C	0.0441176	0.293333
Fvb2	20121284	20121284	1	28°C	18°C	0.575758	0.974359
Fvb2	20215281	20215281	1	18°C	28°C	0.8	0.434783
Fvb2	20215930	20216241	6	18°C	28°C	0.721141	0.40724
Fvb2	20388559	20388559	1	18°C	28°C	0.333333	0.0657895
Fvb2	20784528	20784679	5	18°C	28°C	0.400943	0.0414938
Fvb2	20804989	20804989	1	28°C	18°C	0.0285714	0.371429
Fvb2	20814551	20814551	1	28°C	18°C	0.515789	0.818182
Fvb2	20833317	20833317	1	18°C	28°C	0.916667	0.6
Fvb2	21005270	21005270	1	18°C	28°C	0.681818	0.394366
Fvb2	21108268	21108268	1	18°C	28°C	0.804878	0.444444
Fvb2	21146477	21146477	1	18°C	28°C	0.266667	0.0131579
Fvb2	21304074	21304074	1	28°C	18°C	0.633333	1
Fvb2	21316167	21316167	1	18°C	28°C	0.939394	0.5
Fvb2	21443340	21443340	1	28°C	18°C	0	0.34375
Fvb2	21462036	21462036	1	18°C	28°C	0.276316	0
Fvb2	21486861	21486861	1	28°C	18°C	0.471698	0.804878
Fvb2	21626620	21626729	3	18°C	28°C	0.803371	0.34058
Fvb2	21986334	21986334	1	28°C	18°C	0.625	0.94
Fvb2	22071172	22071172	1	18°C	28°C	0.574074	0.215686
Fvb2	22330495	22330495	1	28°C	18°C	0.04662	0.119874
Fvb2	22331994	22331994	1	28°C	18°C	0.038961	0.0849772
Fvb2	22338962	22338962	1	28°C	18°C	0.0315956	0.0835118
Fvb2	22342700	22342700	1	28°C	18°C	0.0423032	0.0965986
Fvb2	22343036	22343036	1	28°C	18°C	0.0228571	0.0672269
Fvb2	22449792	22449792	1	18°C	28°C	0.868852	0.564516
Fvb2	22557856	22557856	1	18°C	28°C	0.4	0
Fvb2	22596143	22596143	1	18°C	28°C	0.405797	0.131313
Fvb2	23305002	23305002	1	18°C	28°C	0.204082	0
Fvb2	23421841	23421841	1	18°C	28°C	0.179487	0.0116279
Fvb2	23439018	23439018	1	18°C	28°C	0.655172	0.315789
Fvb2	23461323	23461323	1	18°C	28°C	0.829787	0.452381
Fvb2	23636999	23636999	1	28°C	18°C	0.380282	0.706667
Fvb2	23655703	23655703	1	18°C	28°C	0.30303	0.0243902
Fvb2	24073951	24073951	1	18°C	28°C	0.325581	0.0967742
Fvb2	24313441	24313441	1	18°C	28°C	0.842105	0.365854
Fvb2	24347962	24347962	1	18°C	28°C	0.757143	0.42029
Fvb2	24409168	24409168	1	18°C	28°C	0.558824	0.129032
Fvb2	24456257	24456257	1	18°C	28°C	0.872727	0.578947
Fvb2	24535512	24535512	1	28°C	18°C	0.5	0.816901
Fvb2	24585945	24586048	5	28°C	18°C	0.377273	0.847015
Fvb2	24777296	24777296	1	18°C	28°C	0.301587	0.0163934
Fvb2	24814105	24814105	1	18°C	28°C	0.217391	0.0125
Fvb2	25304281	25304281	1	28°C	18°C	0.462963	0.882353
Fvb2	25351339	25351339	1	18°C	28°C	0.246575	0.0384615
Fvb2	25353802	25353802	1	18°C	28°C	0.637931	0.184615
Fvb2	25779663	25779663	1	18°C	28°C	0.826923	0.433962
Fvb2	25791166	25791168	2	18°C	28°C	0.340102	0.0809249
Fvb2	25946806	25946806	1	18°C	28°C	0.630769	0.278689
Fvb2	25948204	25948204	1	18°C	28°C	0.446154	0.122807
Fvb2	26028984	26028984	1	18°C	28°C	0.538462	0.173913
Fvb2	26313809	26313809	1	28°C	18°C	0.225806	0.684211
Fvb2	26342455	26342455	1	18°C	28°C	0.9	0.459459
Fvb2	26424282	26424282	1	18°C	28°C	0.815789	0.423077
Fvb2	26701754	26701989	2	18°C	28°C	0.860674	0.717703
Fvb2	26777365	26777365	1	18°C	28°C	0.783784	0.366667
Fvb2	26804315	26804367	2	18°C	28°C	0.689655	0.421053
Fvb2	27062836	27062836	1	18°C	28°C	0.813559	0.4
Fvb2	27169923	27169923	1	18°C	28°C	0.984127	0.8
Fvb2	27356798	27356798	1	18°C	28°C	0.910714	0.629032
Fvb2	27414415	27414415	1	28°C	18°C	0.021978	0.202381
Fvb2	27426563	27426563	1	18°C	28°C	0.821429	0.388889
Fvb2	27721436	27721436	1	28°C	18°C	0.276596	0.75
Fvb2	27866331	27866350	2	18°C	28°C	0.814815	0.430108
Fvb2	27869026	27869026	1	18°C	28°C	0.941176	0.659091
Fvb2	27940778	27940778	1	28°C	18°C	0.25	0.659091
Fvb2	28010988	28010988	1	18°C	28°C	0.222222	0
Fvb2	28211631	28211631	1	18°C	28°C	0.394366	0.0512821
Fvb2	28238860	28238957	4	18°C	28°C	0.555556	0.297505
Fvb2	28379830	28379830	1	18°C	28°C	0.984848	0.772727
Fvb2	28399811	28399811	1	18°C	28°C	0.566265	0.269663
Fvb2	28774634	28774634	1	28°C	18°C	0.138889	0.565217
Fvb2	28993098	28993107	2	28°C	18°C	0.266667	0.731343
Fvb2	29045566	29045566	1	28°C	18°C	0.238095	0.568627
Fvb2	29303981	29303981	1	18°C	28°C	0.61039	0.118421
Fvb3	9957	9957	1	18°C	28°C	0.268293	0
Fvb3	63138	63138	1	18°C	28°C	0.82	0.425
Fvb3	323860	323860	1	18°C	28°C	0.478261	0.0204082
Fvb3	730247	730247	1	18°C	28°C	0.726027	0.463415
Fvb3	736295	736295	1	18°C	28°C	0.823529	0.5
Fvb3	995215	995215	1	18°C	28°C	0.829268	0.368421
Fvb3	1054214	1054214	1	18°C	28°C	0.809524	0.456522
Fvb3	1165700	1165700	1	28°C	18°C	0.2	0.677419
Fvb3	1190947	1190947	1	18°C	28°C	0.835294	0.521739
Fvb3	1191330	1191348	3	18°C	28°C	0.630435	0.340081
Fvb3	1224885	1224885	1	28°C	18°C	0.185185	0.52381
Fvb3	1264303	1264303	1	28°C	18°C	0.728814	1
Fvb3	1381797	1381797	1	28°C	18°C	0	0.333333
Fvb3	1600645	1600645	1	18°C	28°C	0.74359	0.162162
Fvb3	2638502	2638502	1	18°C	28°C	0.740741	0.283019
Fvb3	3364049	3364049	1	18°C	28°C	0.512821	0.125
Fvb3	3534840	3534840	1	28°C	18°C	0.540541	0.921053
Fvb3	4932504	4932504	1	28°C	18°C	0.0192308	0.296296
Fvb3	5020049	5020059	2	28°C	18°C	0	0.317647
Fvb3	5217743	5217743	1	28°C	18°C	0.475	0.860465
Fvb3	5265313	5265444	3	28°C	18°C	0.155642	0.553571
Fvb3	5319961	5319961	1	28°C	18°C	0.258065	0.7
Fvb3	5463469	5463469	1	18°C	28°C	0.88	0.612903
Fvb3	5530474	5530474	1	28°C	18°C	0.169492	0.537037
Fvb3	5802064	5802064	1	28°C	18°C	0.652174	1
Fvb3	7128724	7128724	1	18°C	28°C	0.804878	0.363636
Fvb3	7219853	7219853	1	28°C	18°C	0.575758	0.939394
Fvb3	7263258	7263258	1	18°C	28°C	0.376623	0.12844
Fvb3	7441763	7441763	1	28°C	18°C	0.0833333	0.447368
Fvb3	7762251	7762251	1	18°C	28°C	0.632353	0.313253
Fvb3	8005436	8005436	1	18°C	28°C	0.837838	0.516667
Fvb3	8519965	8519965	1	18°C	28°C	0.821918	0.559585
Fvb3	8686633	8686633	1	28°C	18°C	0	0.25
Fvb3	9250229	9250229	1	28°C	18°C	0.409091	0.791667
Fvb3	9516308	9516308	1	18°C	28°C	0.431034	0.115942
Fvb3	9624844	9624844	1	28°C	18°C	0.184211	0.611111
Fvb3	10355439	10355439	1	18°C	28°C	0.967742	0.5625
Fvb3	10452421	10452421	1	28°C	18°C	0.449275	0.727273
Fvb3	10606444	10606444	1	18°C	28°C	0.596154	0.12
Fvb3	10789310	10789345	3	18°C	28°C	0.474453	0.12987
Fvb3	11554331	11554331	1	18°C	28°C	0.236364	0
Fvb3	11641353	11641353	1	18°C	28°C	0.734694	0.37037
Fvb3	11974347	11974347	1	28°C	18°C	0.466667	0.933333
Fvb3	12061680	12061680	1	28°C	18°C	0.533333	0.942308
Fvb3	12317986	12317986	1	28°C	18°C	0.0519481	0.253521
Fvb3	12333317	12333317	1	18°C	28°C	0.173077	0
Fvb3	13198900	13198900	1	28°C	18°C	0.6875	0.95082
Fvb3	13244387	13244387	1	18°C	28°C	0.204819	0.0206186
Fvb3	13459000	13459000	1	28°C	18°C	0.33758	0.653061
Fvb3	13740169	13740169	1	28°C	18°C	0	0.454545
Fvb3	13798309	13798309	1	18°C	28°C	0.914286	0.5
Fvb3	14221324	14221333	2	18°C	28°C	0.57377	0.193798
Fvb3	14757490	14757490	1	18°C	28°C	0.533333	0.0882353
Fvb3	15140498	15140498	1	28°C	18°C	0.205882	0.565217
Fvb3	16237225	16237225	1	18°C	28°C	0.245614	0
Fvb3	16388842	16388842	1	28°C	18°C	0.214286	0.666667
Fvb3	16399788	16399788	1	28°C	18°C	0.0149254	0.2
Fvb3	16661192	16661192	1	28°C	18°C	0.676471	1
Fvb3	16800776	16800776	1	28°C	18°C	0.285714	0.735849
Fvb3	17036606	17036606	1	18°C	28°C	0.771429	0.323529
Fvb3	17070222	17070222	1	18°C	28°C	0.796296	0.452055
Fvb3	17150198	17150198	1	18°C	28°C	1	0.74
Fvb3	17223740	17223752	2	18°C	28°C	0.891473	0.605882
Fvb3	17224024	17224024	1	18°C	28°C	0.95	0.65625
Fvb3	17225074	17225074	1	18°C	28°C	0.487179	0.0540541
Fvb3	18092692	18092692	1	28°C	18°C	0.365854	0.813953
Fvb3	18375354	18375354	1	28°C	18°C	0.0851064	0.5
Fvb3	19904440	19904440	1	18°C	28°C	0.484848	0.114286
Fvb3	19933814	19933814	1	18°C	28°C	0.807018	0.431373
Fvb3	20380037	20380037	1	28°C	18°C	0.779817	0.944056
Fvb3	20922791	20922791	1	18°C	28°C	0.875	0.520833
Fvb3	22131062	22131062	1	28°C	18°C	0.636364	0.957143
Fvb3	22618031	22618031	1	18°C	28°C	0.757143	0.411765
Fvb3	22726876	22726876	1	18°C	28°C	0.207792	0
Fvb3	23819473	23819473	1	28°C	18°C	0.702703	1
Fvb3	24216401	24216415	2	18°C	28°C	0.69863	0.303571
Fvb3	24420400	24420400	1	18°C	28°C	1	0.737705
Fvb3	25434033	25434033	1	28°C	18°C	0	0.205128
Fvb3	25747663	25747663	1	18°C	28°C	0.725806	0.338462
Fvb3	26200257	26200257	1	18°C	28°C	0.224138	0.0147059
Fvb3	26488942	26488945	2	18°C	28°C	0.953125	0.567164
Fvb3	26675670	26675670	1	28°C	18°C	0.16	0.617647
Fvb3	28883109	28883109	1	18°C	28°C	0.571429	0.142857
Fvb3	29047665	29047665	1	18°C	28°C	0.772727	0.357143
Fvb3	29048488	29048512	2	18°C	28°C	0.742857	0.398305
Fvb3	29064935	29064977	4	18°C	28°C	0.721805	0.190141
Fvb3	29950884	29950884	1	18°C	28°C	0.857143	0.462687
Fvb3	29952564	29952564	1	18°C	28°C	0.766667	0.235294
Fvb3	30318651	30318717	2	28°C	18°C	0.232	0.648148
Fvb3	30336051	30336051	1	18°C	28°C	0.775	0.390244
Fvb3	30515982	30515982	1	18°C	28°C	0.818182	0.413043
Fvb3	30682699	30682735	2	18°C	28°C	0.694444	0.25
Fvb3	30875394	30875394	1	18°C	28°C	0.657143	0.285714
Fvb3	31390763	31390763	1	28°C	18°C	0.111111	0.5
Fvb3	31971888	31971888	1	18°C	28°C	0.825581	0.470588
Fvb3	32137007	32137007	1	18°C	28°C	0.388889	0.04
Fvb3	32239044	32239044	1	28°C	18°C	0.157895	0.564103
Fvb3	32281754	32281754	1	18°C	28°C	0.645833	0.229167
Fvb3	32345630	32345630	1	18°C	28°C	0.413793	0.0357143
Fvb3	32547638	32547638	1	18°C	28°C	0.475	0.0769231
Fvb3	32883556	32883556	1	28°C	18°C	0.845528	0.984
Fvb3	33036483	33036483	1	18°C	28°C	0.979592	0.716981
Fvb3	33269379	33269379	1	18°C	28°C	0.857143	0.5
Fvb3	33923614	33923619	2	28°C	18°C	0.285714	0.634921
Fvb3	34592391	34592442	2	28°C	18°C	0.33	0.718593
Fvb3	34686253	34686253	1	18°C	28°C	0.53125	0.0571429
Fvb3	34789670	34789673	2	18°C	28°C	0.982143	0.670732
Fvb3	34810497	34810497	1	28°C	18°C	0.15625	0.583333
Fvb3	34865987	34865993	2	18°C	28°C	0.642105	0.259843
Fvb3	34945212	34945212	1	18°C	28°C	0.393939	0.0333333
Fvb3	35266350	35266350	1	18°C	28°C	0.421053	0.164179
Fvb3	35798445	35798512	2	18°C	28°C	0.894231	0.491525
Fvb3	36110514	36110514	1	18°C	28°C	0.780488	0.377358
Fvb3	36207596	36207617	4	18°C	28°C	0.686833	0.337838
Fvb3	36393162	36393162	1	28°C	18°C	0.272727	0.705882
Fvb3	36496374	36496374	1	18°C	28°C	0.904762	0.571429
Fvb3	36806164	36806164	1	18°C	28°C	0.777778	0.404255
Fvb3	36810292	36810292	1	18°C	28°C	0.494253	0.211111
Fvb3	36926119	36926119	1	28°C	18°C	0.388889	0.83871
Fvb3	37011021	37011021	1	18°C	28°C	1	0.545455
Fvb3	37015031	37015480	7	18°C	28°C	0.40564	0.131844
Fvb3	37715152	37715152	1	18°C	28°C	0.759259	0.4
Fvb3	37715455	37715465	2	18°C	28°C	0.877778	0.5
Fvb3	37750065	37750065	1	28°C	18°C	0	0.272727
Fvb3	37962058	37962058	1	18°C	28°C	0.571429	0.153846
Fvb3	38141323	38141323	1	28°C	18°C	0.352941	0.783784
Fvb3	38234026	38234026	1	18°C	28°C	0.311111	0
Fvb4	166398	166398	1	18°C	28°C	0.25	0
Fvb4	2046817	2046817	1	18°C	28°C	0.647059	0.138889
Fvb4	2093912	2093912	1	18°C	28°C	0.275	0
Fvb4	2226897	2226929	2	18°C	28°C	0.723404	0.382353
Fvb4	2972585	2972585	1	28°C	18°C	0.102564	0.575
Fvb4	4080245	4080245	1	18°C	28°C	0.5	0.0666667
Fvb4	4675582	4675582	1	28°C	18°C	0.2	0.622222
Fvb4	5358784	5358784	1	18°C	28°C	0.255814	0
Fvb4	5480075	5480075	1	18°C	28°C	0.775	0.348837
Fvb4	5559149	5559149	1	28°C	18°C	0.1875	0.685714
Fvb4	6848837	6848837	1	18°C	28°C	0.888889	0.5
Fvb4	7028778	7028778	1	28°C	18°C	0.15625	0.684211
Fvb4	7257183	7257183	1	28°C	18°C	0.414634	0.84375
Fvb4	8471678	8471678	1	28°C	18°C	0.711111	0.964912
Fvb4	8764957	8764957	1	18°C	28°C	0.264706	0
Fvb4	9233093	9233093	1	18°C	28°C	0.290323	0
Fvb4	9423439	9423466	4	18°C	28°C	0.695946	0.210526
Fvb4	10324769	10324769	1	28°C	18°C	0.463415	0.842105
Fvb4	10353032	10353032	1	28°C	18°C	0.516129	0.894737
Fvb4	11487799	11487827	2	18°C	28°C	0.847561	0.575221
Fvb4	11553507	11553507	1	28°C	18°C	0.767123	0.988235
Fvb4	12547076	12547076	1	28°C	18°C	0.627451	0.942308
Fvb4	12837714	12837714	1	28°C	18°C	0.432432	0.854167
Fvb4	13279787	13279787	1	28°C	18°C	0.769231	1
Fvb4	13347295	13347295	1	28°C	18°C	0	0.169231
Fvb4	13718041	13718041	1	18°C	28°C	0.55814	0.140625
Fvb4	14053489	14053489	1	28°C	18°C	0.512195	0.897436
Fvb4	14659391	14659391	1	28°C	18°C	0.583333	0.865385
Fvb4	15444961	15445070	2	18°C	28°C	0.886266	0.730088
Fvb4	15844388	15844750	4	18°C	28°C	0.416459	0.173594
Fvb4	16233181	16233181	1	18°C	28°C	0.431034	0.140845
Fvb4	16467781	16467781	1	28°C	18°C	0.264706	0.833333
Fvb4	16478626	16478626	1	18°C	28°C	0.823529	0.341463
Fvb4	17153442	17153442	1	18°C	28°C	0.11236	0
Fvb4	18067527	18067527	1	18°C	28°C	0.352941	0.0208333
Fvb4	18081872	18081872	1	18°C	28°C	0.470588	0.0888889
Fvb4	18564062	18564062	1	18°C	28°C	0.711864	0.322581
Fvb4	19651243	19651243	1	18°C	28°C	0.382353	0
Fvb4	19941163	19941163	1	18°C	28°C	0.810345	0.5
Fvb4	20515863	20515863	1	28°C	18°C	0.816901	1
Fvb4	20913760	20913760	1	18°C	28°C	0.25	0.0175439
Fvb4	22178905	22178905	1	18°C	28°C	0.866667	0.576923
Fvb4	22545622	22545622	1	18°C	28°C	0.924528	0.627119
Fvb4	23066216	23066216	1	28°C	18°C	0	0.211268
Fvb4	23988818	23988818	1	18°C	28°C	0.666667	0.244898
Fvb4	24372568	24372568	1	18°C	28°C	0.727273	0.233333
Fvb4	24542476	24542476	1	28°C	18°C	0.685714	0.979167
Fvb4	24552824	24552824	1	18°C	28°C	0.741935	0.375
Fvb4	24581297	24581297	1	18°C	28°C	0.581395	0.117647
Fvb4	25692726	25692726	1	18°C	28°C	0.611765	0.291667
Fvb4	26667752	26667752	1	28°C	18°C	0.0142857	0.337838
Fvb4	27068625	27068625	1	18°C	28°C	0.555556	0.12963
Fvb4	27087005	27087010	2	28°C	18°C	0.103448	0.472222
Fvb4	27205706	27205706	1	28°C	18°C	0	0.166667
Fvb4	27371431	27371482	3	18°C	28°C	0.807692	0.475728
Fvb4	27474237	27474237	1	18°C	28°C	0.245614	0
Fvb4	27490401	27490401	1	18°C	28°C	0.647059	0.0909091
Fvb4	27819288	27819300	2	18°C	28°C	0.718182	0.401515
Fvb4	27935232	27935232	1	28°C	18°C	0	0.3
Fvb4	28528813	28528827	2	18°C	28°C	0.776042	0.466063
Fvb4	28818568	28818568	1	18°C	28°C	0.710526	0.357143
Fvb4	29796482	29796482	1	18°C	28°C	0.828571	0.529412
Fvb4	29808987	29808987	1	18°C	28°C	0.282051	0
Fvb4	30017913	30017913	1	18°C	28°C	0.867925	0.584615
Fvb4	30439306	30439306	1	28°C	18°C	0.151515	0.583333
Fvb4	30579819	30579819	1	28°C	18°C	0.543478	0.918367
Fvb4	30634378	30634378	1	18°C	28°C	0.802469	0.484375
Fvb4	30723824	30723824	1	18°C	28°C	0.671429	0.362637
Fvb4	30816201	30816201	1	18°C	28°C	0.555556	0.0833333
Fvb4	30980667	30980667	1	18°C	28°C	0.491803	0.140351
Fvb4	30996495	30996495	1	18°C	28°C	0.841584	0.555556
Fvb4	31322383	31322383	1	18°C	28°C	0.954545	0.640625
Fvb4	31410543	31410548	2	18°C	28°C	0.587786	0.216981
Fvb4	31754972	31754972	1	28°C	18°C	0.296296	0.65
Fvb4	32061076	32061193	2	18°C	28°C	0.446667	0.160256
Fvb4	32066716	32066716	1	18°C	28°C	0.307692	0
Fvb4	32122911	32122911	1	18°C	28°C	0.297297	0
Fvb4	32239311	32239311	1	18°C	28°C	0.74	0.363636
Fvb4	32254758	32254758	1	18°C	28°C	0.644444	0.223529
Fvb4	32508169	32508169	1	18°C	28°C	0.875	0.447368
Fvb4	32529431	32529431	1	18°C	28°C	0.837209	0.4375
Fvb4	32971467	32971467	1	28°C	18°C	0.0638298	0.461538
Fvb4	33080072	33080072	1	18°C	28°C	0.990099	0.825243
Fvb4	33484417	33484471	2	18°C	28°C	0.455556	0.21393
Fvb4	33587526	33587526	1	18°C	28°C	1	0.651163
Fvb4	33645199	33645199	1	18°C	28°C	0.338983	0.025641
Fvb4	33850431	33850431	1	18°C	28°C	0.885714	0.48
Fvb4	33869242	33869242	1	18°C	28°C	0.4	0.0952381
Fvb5	195890	195890	1	18°C	28°C	0.5	0.111111
Fvb5	214989	214989	1	18°C	28°C	0.704545	0.285714
Fvb5	369785	369872	2	18°C	28°C	0.651416	0.334204
Fvb5	455294	455294	1	28°C	18°C	0	0.137931
Fvb5	514406	514406	1	18°C	28°C	0.784314	0.403509
Fvb5	777797	777797	1	28°C	18°C	0.681818	0.980392
Fvb5	801162	801162	1	28°C	18°C	0.116667	0.410959
Fvb5	809702	809702	1	18°C	28°C	0.714286	0.28
Fvb5	983664	983664	1	28°C	18°C	0.0555556	0.5
Fvb5	1162946	1162946	1	28°C	18°C	0.709677	0.98
Fvb5	1520652	1520652	1	18°C	28°C	0.692308	0.289474
Fvb5	1717125	1717125	1	18°C	28°C	0.574468	0.1875
Fvb5	2194554	2194554	1	28°C	18°C	0	0.282051
Fvb5	2565242	2565242	1	18°C	28°C	0.354167	0.0638298
Fvb5	3028155	3028155	1	28°C	18°C	0.102564	0.341772
Fvb5	3057593	3057946	4	18°C	28°C	0.709957	0.439815
Fvb5	3239057	3239057	1	28°C	18°C	0.0481928	0.283784
Fvb5	3403855	3403855	1	28°C	18°C	0.47619	0.875
Fvb5	3930653	3930653	1	18°C	28°C	0.758621	0.407767
Fvb5	3945507	3945507	1	28°C	18°C	0.12	0.512195
Fvb5	4483218	4483218	1	28°C	18°C	0.204545	0.578947
Fvb5	4709970	4709970	1	18°C	28°C	0.444444	0.142857
Fvb5	5100290	5100290	1	28°C	18°C	0.375	0.848485
Fvb5	5638046	5638046	1	18°C	28°C	0.6	0.111111
Fvb5	6065811	6065811	1	18°C	28°C	0.577778	0.157895
Fvb5	6097312	6097312	1	18°C	28°C	0.222222	0
Fvb5	6108638	6108638	1	18°C	28°C	0.666667	0.261905
Fvb5	6109393	6109393	1	18°C	28°C	0.637931	0.261538
Fvb5	6488428	6488428	1	18°C	28°C	0.619048	0.27027
Fvb5	6501591	6501591	1	18°C	28°C	0.805556	0.378378
Fvb5	6922300	6922300	1	18°C	28°C	0.728814	0.40678
Fvb5	7089251	7089251	1	28°C	18°C	0.673077	0.971429
Fvb5	7521451	7521473	2	18°C	28°C	0.775862	0.383929
Fvb5	7538523	7538523	1	18°C	28°C	0.875	0.487179
Fvb5	7543580	7543580	1	18°C	28°C	0.65625	0.2
Fvb5	7573235	7573235	1	18°C	28°C	0.972973	0.77027
Fvb5	7645021	7645021	1	18°C	28°C	0.8125	0.5
Fvb5	7650018	7650018	1	18°C	28°C	0.442308	0.0571429
Fvb5	7891310	7891331	2	18°C	28°C	0.528736	0.142857
Fvb5	8231705	8231705	1	18°C	28°C	0.441558	0.156627
Fvb5	8240954	8241012	2	28°C	18°C	0.265487	0.624113
Fvb5	8290066	8290066	1	18°C	28°C	0.688889	0.264706
Fvb5	8433181	8433181	1	18°C	28°C	0.185714	0
Fvb5	8502916	8502964	2	18°C	28°C	0.557692	0.288618
Fvb5	8552907	8552907	1	28°C	18°C	0	0.244444
Fvb5	9512097	9512097	1	18°C	28°C	0.8125	0.479167
Fvb5	9546383	9546383	1	18°C	28°C	0.648649	0.290698
Fvb5	9552860	9552860	1	28°C	18°C	0.02	0.277778
Fvb5	9708788	9708805	2	18°C	28°C	0.738095	0.28
Fvb5	9754391	9754391	1	18°C	28°C	0.236111	0
Fvb5	9803722	9803754	2	18°C	28°C	0.544872	0.186667
Fvb5	10440098	10440098	1	18°C	28°C	0.462687	0.148936
Fvb5	11301406	11301406	1	28°C	18°C	0.255319	0.641509
Fvb5	12119959	12119959	1	18°C	28°C	0.661017	0.310345
Fvb5	12156983	12156983	1	18°C	28°C	0.87037	0.466667
Fvb5	12413644	12413644	1	18°C	28°C	0.659091	0.272727
Fvb5	12993114	12993122	2	28°C	18°C	0.215686	0.616438
Fvb5	13235702	13235702	1	28°C	18°C	0.685714	0.955556
Fvb5	13516023	13516023	1	18°C	28°C	0.794872	0.418605
Fvb5	15220468	15220468	1	18°C	28°C	0.272727	0
Fvb5	15974520	15974529	4	18°C	28°C	0.807547	0.454225
Fvb5	17209222	17209222	1	28°C	18°C	0.55	0.842857
Fvb5	17465336	17465336	1	18°C	28°C	0.791667	0.382979
Fvb5	17640232	17640234	2	18°C	28°C	0.705128	0.28125
Fvb5	18299691	18299691	1	18°C	28°C	0.964286	0.712121
Fvb5	18422365	18422365	1	18°C	28°C	0.428571	0.123077
Fvb5	18801449	18801449	1	28°C	18°C	0.580645	1
Fvb5	18850648	18850648	1	18°C	28°C	0.580645	0.0833333
Fvb5	19230619	19230619	1	28°C	18°C	0.433333	0.9
Fvb5	19339752	19339752	1	28°C	18°C	0	0.302326
Fvb5	19569441	19569441	1	28°C	18°C	0.825758	0.915865
Fvb5	20120886	20120886	1	18°C	28°C	0.962963	0.710526
Fvb5	20142439	20142439	1	18°C	28°C	0.157895	0
Fvb5	21224393	21224393	1	28°C	18°C	0.305085	0.645161
Fvb5	21245338	21245338	1	28°C	18°C	0.743243	0.955224
Fvb5	21306241	21306241	1	18°C	28°C	0.185185	0
Fvb5	22169698	22169698	1	18°C	28°C	0.481481	0.194805
Fvb5	23182010	23182010	1	18°C	28°C	0.675	0.25
Fvb5	23277439	23277439	1	18°C	28°C	0.828571	0.440678
Fvb5	23959786	23959786	1	18°C	28°C	0.807692	0.457627
Fvb5	24342106	24342133	2	18°C	28°C	0.685393	0.359712
Fvb5	24624370	24624370	1	18°C	28°C	0.375	0
Fvb5	24704385	24704385	1	28°C	18°C	0.782609	1
Fvb5	24976290	24976290	1	28°C	18°C	0.595745	0.918033
Fvb5	25427521	25427521	1	18°C	28°C	0.254545	0
Fvb5	25507674	25507674	1	18°C	28°C	0.511111	0.128205
Fvb5	26004757	26004757	1	28°C	18°C	0	0.267857
Fvb5	26141519	26141519	1	18°C	28°C	0.694118	0.206522
Fvb5	26232149	26232149	1	18°C	28°C	0.804348	0.363636
Fvb5	26305228	26305228	1	18°C	28°C	0.522727	0.185185
Fvb5	26334276	26334276	1	18°C	28°C	0.733333	0.290323
Fvb5	26335986	26335986	1	18°C	28°C	0.4	0.0540541
Fvb5	26373615	26373615	1	18°C	28°C	0.296875	0.0588235
Fvb5	26572296	26572296	1	28°C	18°C	0.487805	0.867925
Fvb5	26863779	26863848	3	28°C	18°C	0.398533	0.626898
Fvb5	26885924	26885924	1	18°C	28°C	0.806452	0.363636
Fvb5	28154246	28154246	1	18°C	28°C	0.756757	0.4
Fvb5	28180822	28180822	1	18°C	28°C	0.8125	0.372093
Fvb5	29146731	29146731	1	18°C	28°C	0.4	0
Fvb5	29242940	29242940	1	28°C	18°C	0.684211	1
Fvb6	370762	370762	1	18°C	28°C	0.710526	0.288462
Fvb6	463493	463493	1	18°C	28°C	0.914286	0.515152
Fvb6	499909	499909	1	18°C	28°C	0.807692	0.465517
Fvb6	843766	843766	1	18°C	28°C	0.714286	0.210526
Fvb6	1259890	1259890	1	18°C	28°C	0.789474	0.266667
Fvb6	1738493	1738493	1	28°C	18°C	0.388889	0.75
Fvb6	1754553	1754553	1	18°C	28°C	0.223881	0.0147059
Fvb6	2068932	2068932	1	28°C	18°C	0.375	0.888889
Fvb6	2296567	2296567	1	18°C	28°C	0.6	0.119403
Fvb6	2591420	2591420	1	28°C	18°C	0.238095	0.557692
Fvb6	2717188	2717242	2	18°C	28°C	0.62963	0.179245
Fvb6	3099840	3099850	2	28°C	18°C	0.174603	0.706667
Fvb6	3182009	3182009	1	18°C	28°C	0.865385	0.540541
Fvb6	3278507	3278507	1	18°C	28°C	0.320755	0.0196078
Fvb6	3446920	3446955	2	18°C	28°C	0.538071	0.198113
Fvb6	3636207	3636207	1	18°C	28°C	0.57377	0.242857
Fvb6	3638195	3638195	1	18°C	28°C	0.79661	0.333333
Fvb6	3638860	3638860	1	18°C	28°C	0.487805	0.097561
Fvb6	3779743	3779743	1	18°C	28°C	0.6	0.0930233
Fvb6	4203336	4203336	1	18°C	28°C	0.432836	0.163636
Fvb6	4203686	4203686	1	18°C	28°C	0.807692	0.320755
Fvb6	4381168	4381168	1	18°C	28°C	0.470588	0.0571429
Fvb6	5616667	5616667	1	18°C	28°C	0.25	0
Fvb6	5774303	5774303	1	18°C	28°C	0.714286	0.28
Fvb6	6019374	6019374	1	18°C	28°C	0.333333	0
Fvb6	6048657	6048657	1	18°C	28°C	0.444444	0.144737
Fvb6	7118349	7118349	1	18°C	28°C	0.489362	0.0833333
Fvb6	7575829	7575829	1	28°C	18°C	0.105263	0.52381
Fvb6	7882299	7882299	1	18°C	28°C	0.487179	0.227273
Fvb6	7968325	7968325	1	18°C	28°C	0.6875	0.25
Fvb6	8044445	8044532	2	28°C	18°C	0.228571	0.66
Fvb6	8109603	8109603	1	18°C	28°C	0.806452	0.342857
Fvb6	8122670	8122752	2	18°C	28°C	0.61597	0.343643
Fvb6	8448607	8448607	1	28°C	18°C	0	0.25641
Fvb6	8623575	8623575	1	18°C	28°C	0.57971	0.253521
Fvb6	8784222	8784222	1	18°C	28°C	0.648148	0.25
Fvb6	9051011	9051011	1	18°C	28°C	0.694118	0.4
Fvb6	9612563	9612563	1	28°C	18°C	0.547945	0.866667
Fvb6	9821013	9821013	1	18°C	28°C	0.416667	0.025
Fvb6	9930245	9930245	1	28°C	18°C	0.0606061	0.513514
Fvb6	10606130	10606130	1	18°C	28°C	0.666667	0.179487
Fvb6	10672248	10672248	1	28°C	18°C	0.628571	0.971429
Fvb6	11332864	11332864	1	18°C	28°C	0.378378	0.0232558
Fvb6	11345000	11345051	3	18°C	28°C	0.534483	0.168478
Fvb6	11357230	11357230	1	18°C	28°C	0.777778	0.455882
Fvb6	11428933	11428933	1	18°C	28°C	0.972603	0.780488
Fvb6	11650225	11650225	1	28°C	18°C	0.0731707	0.451613
Fvb6	11697424	11697424	1	18°C	28°C	0.837838	0.444444
Fvb6	11781715	11781715	1	28°C	18°C	0.603774	0.9375
Fvb6	11988310	11988310	1	28°C	18°C	0.466667	0.808511
Fvb6	12393585	12393585	1	28°C	18°C	0.542857	0.933333
Fvb6	12699400	12699400	1	18°C	28°C	0.333333	0
Fvb6	13359876	13359876	1	18°C	28°C	0.387097	0.0634921
Fvb6	13701496	13701496	1	18°C	28°C	0.6	0.204082
Fvb6	13857045	13857045	1	18°C	28°C	0.866667	0.431818
Fvb6	14405878	14405878	1	28°C	18°C	0.222222	0.575
Fvb6	14512566	14512566	1	18°C	28°C	0.709677	0.133333
Fvb6	15022666	15022666	1	18°C	28°C	0.282051	0
Fvb6	15106054	15106054	1	28°C	18°C	0.833333	1
Fvb6	15287782	15287782	1	18°C	28°C	0.270833	0
Fvb6	15380742	15380742	1	18°C	28°C	0.8	0.366667
Fvb6	15652142	15652142	1	18°C	28°C	0.255319	0
Fvb6	16316143	16316143	1	18°C	28°C	0.742424	0.365385
Fvb6	17175396	17175396	1	28°C	18°C	0.166667	0.657143
Fvb6	17206600	17206766	3	28°C	18°C	0.22449	0.496711
Fvb6	17386077	17386077	1	28°C	18°C	0.452381	0.779221
Fvb6	17572255	17572255	1	28°C	18°C	0.108108	0.534884
Fvb6	17636456	17636456	1	28°C	18°C	0	0.390244
Fvb6	17636913	17636913	1	28°C	18°C	0.235294	0.66
Fvb6	18199595	18199595	1	18°C	28°C	0.404762	0.0833333
Fvb6	18545563	18545563	1	28°C	18°C	0.270833	0.727273
Fvb6	18613294	18613294	1	18°C	28°C	0.940299	0.727273
Fvb6	18766936	18766936	1	18°C	28°C	0.791667	0.475
Fvb6	18796644	18796644	1	18°C	28°C	0.954545	0.660714
Fvb6	19308435	19308435	1	18°C	28°C	0.339623	0.078125
Fvb6	19536747	19536747	1	28°C	18°C	0.813008	0.957265
Fvb6	19627694	19627694	1	28°C	18°C	0.753555	0.909091
Fvb6	19640000	19640000	1	18°C	28°C	0.72	0.333333
Fvb6	20046299	20046299	1	18°C	28°C	0.790698	0.481481
Fvb6	20779843	20779843	1	28°C	18°C	0.666667	1
Fvb6	20854927	20854940	2	28°C	18°C	0.350649	0.84375
Fvb6	21245345	21245345	1	18°C	28°C	0.333333	0
Fvb6	21935123	21935130	2	18°C	28°C	0.794326	0.521472
Fvb6	21978234	21978234	1	18°C	28°C	0.809524	0.395833
Fvb6	22295895	22295895	1	18°C	28°C	0.934783	0.607843
Fvb6	22390068	22390068	1	28°C	18°C	0	0.275
Fvb6	22499004	22499016	2	28°C	18°C	0.486486	0.84
Fvb6	22552202	22552202	1	18°C	28°C	0.861111	0.4
Fvb6	22782589	22782589	1	28°C	18°C	0.294118	0.763158
Fvb6	23518606	23518606	1	28°C	18°C	0.228571	0.506329
Fvb6	24577455	24577455	1	18°C	28°C	0.78125	0.361111
Fvb6	24968158	24968158	1	18°C	28°C	0.754717	0.36
Fvb6	26382637	26382637	1	18°C	28°C	0.955556	0.677419
Fvb6	27952329	27952329	1	28°C	18°C	0.808642	0.937107
Fvb6	28821032	28821061	2	18°C	28°C	0.62069	0.233871
Fvb6	28867289	28867289	1	18°C	28°C	0.571429	0.18
Fvb6	29263076	29263076	1	28°C	18°C	0.1	0.717949
Fvb6	30351901	30351901	1	18°C	28°C	0.387097	0.0232558
Fvb6	30706112	30706112	1	28°C	18°C	0	0.588235
Fvb6	30751476	30751476	1	18°C	28°C	0.55814	0.108696
Fvb6	30987735	30987735	1	18°C	28°C	0.80303	0.454545
Fvb6	31289274	31289274	1	18°C	28°C	0.39726	0.140351
Fvb6	31410007	31410007	1	28°C	18°C	0.390244	0.804878
Fvb6	31712342	31712342	1	18°C	28°C	0.87234	0.482143
Fvb6	31747528	31747528	1	18°C	28°C	0.378788	0.0925926
Fvb6	32343364	32343364	1	18°C	28°C	0.275362	0.0416667
Fvb6	32697038	32697038	1	28°C	18°C	0.0290873	0.0719424
Fvb6	32809987	32809987	1	28°C	18°C	0.484848	0.902439
Fvb6	34471182	34471182	1	18°C	28°C	0.698413	0.392857
Fvb6	34510699	34510699	1	18°C	28°C	0.916667	0.534483
Fvb6	34511331	34511331	1	18°C	28°C	0.881579	0.575
Fvb6	34540406	34540406	1	18°C	28°C	0.7875	0.447368
Fvb6	34664893	34664893	1	18°C	28°C	0.421053	0.0434783
Fvb6	35329642	35329642	1	28°C	18°C	0.28125	0.852941
Fvb6	35367744	35367744	1	18°C	28°C	0.173913	0
Fvb6	35647329	35647329	1	18°C	28°C	0.661017	0.282609
Fvb6	35957698	35957698	1	28°C	18°C	0.258065	0.8
Fvb6	36074608	36074608	1	28°C	18°C	0.571429	0.888889
Fvb6	36134209	36134209	1	18°C	28°C	0.428571	0.0677966
Fvb6	36319965	36319965	1	18°C	28°C	0.380952	0.0655738
Fvb6	36436333	36436333	1	18°C	28°C	0.58	0.12766
Fvb6	36469632	36469632	1	28°C	18°C	0	0.217391
Fvb6	36734411	36734531	2	18°C	28°C	0.598276	0.392045
Fvb6	36753212	36753212	1	18°C	28°C	0.65	0.255814
Fvb6	37163235	37163235	1	18°C	28°C	0.861111	0.5
Fvb6	37292405	37292405	1	18°C	28°C	0.356164	0.112245
Fvb6	37445171	37445171	1	18°C	28°C	0.792453	0.4
Fvb6	37631790	37631790	1	18°C	28°C	0.924242	0.696429
Fvb6	37633904	37633904	1	28°C	18°C	0.625	1
Fvb6	38047817	38047817	1	28°C	18°C	0.1	0.472222
Fvb6	38097584	38097584	1	18°C	28°C	0.404762	0.0714286
Fvb6	38175381	38175381	1	18°C	28°C	0.824324	0.528571
Fvb6	38224833	38224833	1	18°C	28°C	0.350877	0.030303
Fvb6	38226341	38226341	1	28°C	18°C	0.322581	0.833333
Fvb6	38280013	38280013	1	18°C	28°C	0.717949	0.244898
Fvb6	38542953	38542953	1	18°C	28°C	0.862745	0.446429
Fvb6	38550528	38550567	2	18°C	28°C	0.40625	0.0243902
Fvb6	38688662	38688662	1	28°C	18°C	0.015873	0.235294
Fvb6	38790540	38790540	1	18°C	28°C	0.627119	0.276316
Fvb6	39145826	39145826	1	18°C	28°C	0.830189	0.479167
Fvb6	39280780	39280780	1	18°C	28°C	0.625	0.210526
Fvb7	1382110	1382110	1	18°C	28°C	0.423729	0.109375
Fvb7	1394434	1394434	1	28°C	18°C	0.276596	0.625
Fvb7	1638645	1638645	1	18°C	28°C	0.844444	0.488889
Fvb7	1905411	1905411	1	28°C	18°C	0.485714	0.837209
Fvb7	2709694	2709694	1	18°C	28°C	0.451613	0.0571429
Fvb7	3679767	3679767	1	18°C	28°C	0.410256	0.0731707
Fvb7	3699657	3699657	1	18°C	28°C	0.207547	0
Fvb7	3817804	3817804	1	18°C	28°C	0.62069	0.288889
Fvb7	4667287	4667287	1	18°C	28°C	0.612903	0.142857
Fvb7	5025213	5025230	2	18°C	28°C	0.610687	0.240964
Fvb7	5083546	5083546	1	18°C	28°C	0.40625	0.03125
Fvb7	5305384	5305384	1	18°C	28°C	0.416667	0
Fvb7	5568205	5568205	1	18°C	28°C	0.6	0.157895
Fvb7	5970133	5970133	1	28°C	18°C	0.717949	0.977778
Fvb7	6036430	6036430	1	18°C	28°C	0.92	0.691358
Fvb7	6166406	6166406	1	28°C	18°C	0.470588	0.903226
Fvb7	6203122	6203122	1	18°C	28°C	0.209677	0
Fvb7	6364302	6364302	1	18°C	28°C	0.85	0.530303
Fvb7	6429521	6429521	1	18°C	28°C	0.666667	0.274194
Fvb7	6708580	6708580	1	18°C	28°C	0.365854	0.0638298
Fvb7	6905176	6905176	1	18°C	28°C	0.861111	0.463415
Fvb7	8485316	8485316	1	18°C	28°C	0.140351	0
Fvb7	8855422	8855422	1	18°C	28°C	0.245902	0.02
Fvb7	9402532	9402532	1	18°C	28°C	0.75	0.357143
Fvb7	9755514	9755514	1	18°C	28°C	0.189189	0
Fvb7	9858843	9858843	1	18°C	28°C	0.568966	0.224138
Fvb7	9885985	9885985	1	18°C	28°C	0.877551	0.492308
Fvb7	10026028	10026028	1	28°C	18°C	0.0588235	0.577778
Fvb7	10249234	10249234	1	18°C	28°C	0.322581	0.0232558
Fvb7	10504687	10504687	1	18°C	28°C	0.852941	0.444444
Fvb7	11988922	11988922	1	18°C	28°C	0.597826	0.260274
Fvb7	12462421	12462421	1	18°C	28°C	0.854167	0.513514
Fvb7	12804884	12804884	1	18°C	28°C	0.862745	0.55102
Fvb7	12984920	12984920	1	18°C	28°C	0.630435	0.186047
Fvb7	13145648	13145648	1	18°C	28°C	0.402597	0.0625
Fvb7	13983317	13983317	1	18°C	28°C	0.690476	0.236842
Fvb7	14108199	14108199	1	28°C	18°C	0.205882	0.741935
Fvb7	14304605	14304605	1	28°C	18°C	0.460227	0.67033
Fvb7	14686690	14686690	1	28°C	18°C	0.185185	0.607143
Fvb7	14778332	14778332	1	18°C	28°C	0.969697	0.589744
Fvb7	15085484	15085484	1	18°C	28°C	0.944444	0.631579
Fvb7	15466626	15466626	1	28°C	18°C	0.302326	0.7
Fvb7	15522183	15522183	1	18°C	28°C	0.882353	0.452381
Fvb7	15559634	15559634	1	28°C	18°C	0.396552	0.754386
Fvb7	15574600	15574600	1	18°C	28°C	0.141176	0
Fvb7	15856937	15856937	1	28°C	18°C	0.59375	0.898305
Fvb7	16142752	16142912	5	18°C	28°C	0.389313	0.134191
Fvb7	17101266	17101266	1	18°C	28°C	0.174603	0
Fvb7	17118840	17118840	1	28°C	18°C	0.175	0.709091
Fvb7	17795595	17795625	2	28°C	18°C	0.630252	0.95283
Fvb7	17855040	17855040	1	28°C	18°C	0.15873	0.5
Fvb7	18357487	18357487	1	18°C	28°C	0.333333	0.0357143
Fvb7	19037585	19037585	1	18°C	28°C	0.583333	0.25
Fvb7	19286317	19286405	4	18°C	28°C	0.567797	0.225352
Fvb7	19933462	19933462	1	18°C	28°C	0.145631	0.0192308
Fvb7	20115187	20115187	1	18°C	28°C	0.44898	0.12069
Fvb7	20646239	20646239	1	28°C	18°C	0.15	0.564103
Fvb7	20685208	20685406	2	18°C	28°C	0.617117	0.303571
Fvb7	20694910	20694910	1	28°C	18°C	0.393939	0.733333
Fvb7	20786165	20786165	1	18°C	28°C	0.942857	0.710526
Fvb7	20979530	20979530	1	18°C	28°C	0.932203	0.64
Fvb7	21381951	21381951	1	28°C	18°C	0.337838	0.851852
Fvb7	21687021	21687021	1	18°C	28°C	0.757576	0.45122
Fvb7	22066599	22066909	3	18°C	28°C	0.341808	0.244057
Fvb7	22187581	22187581	1	18°C	28°C	0.2	0
Fvb7	22963672	22963672	1	28°C	18°C	0.160714	0.566038
Fvb7	23129053	23129053	1	18°C	28°C	0.962264	0.628571
Fvb7	23175115	23175161	2	18°C	28°C	0.90303	0.646617
Fvb7	23603761	23603761	1	18°C	28°C	0.850746	0.597015
Fvb7	23642488	23642488	1	18°C	28°C	0.625	0.373333
Fvb7	23773063	23773063	1	18°C	28°C	0.253012	0.0222222
Fvb7	24041424	24041424	1	28°C	18°C	0.0138889	0.215385
chloroplast	46942	47144	4	28°C	18°C	0.0172362	0.0250784
chloroplast	55344	55344	1	28°C	18°C	0.000557724	0.00949598
chloroplast	121124	121124	1	28°C	18°C	0.0290873	0.0719424
contig_3	32311	32311	1	28°C	18°C	0.00727499	0.0148113
contig_5	34184	34184	1	18°C	28°C	0.584615	0.215054
Fvb4	15930498	15930498	1	28°C	18°C	0.814815	0.988889
Fvb4	15931588	15931588	1	18°C	28°C	0.416667	0.111111
Fvb4	16232878	16232878	1	28°C	18°C	0.763158	1
Fvb4	16236147	16236147	1	28°C	18°C	0.695652	0.960526
Fvb4	16287790	16287790	1	18°C	28°C	0.558824	0.123711
Fvb4	16473838	16473848	3	18°C	28°C	0.723926	0.251799
Fvb4	16579468	16579468	1	18°C	28°C	0.5	0.06
Fvb4	16753907	16753907	1	18°C	28°C	0.966667	0.512821
Fvb4	17066357	17066357	1	18°C	28°C	0.493671	0.214286
Fvb4	17143554	17143554	1	18°C	28°C	0.5	0.22449
Fvb4	17329407	17329407	1	18°C	28°C	0.603774	0.212121
Fvb4	17506863	17506863	1	18°C	28°C	0.520833	0.142857
Fvb4	17677897	17677984	7	28°C	18°C	0.284247	0.82494
Fvb4	17805841	17805841	1	28°C	18°C	0.618182	0.894737
Fvb4	18145457	18145664	2	28°C	18°C	0.630465	0.793825
Fvb4	18700948	18700948	1	28°C	18°C	0.858824	0.978541
Fvb4	18958031	18958031	1	18°C	28°C	0.543478	0.21875
Fvb4	19207619	19207619	1	28°C	18°C	0.75	0.984848
Fvb4	19251897	19251897	1	18°C	28°C	0.731707	0.346535
Fvb4	19395202	19395202	1	28°C	18°C	0.278351	0.514286
Fvb4	19498212	19498214	2	28°C	18°C	0.303797	0.745455
Fvb4	19582911	19582911	1	18°C	28°C	0.806452	0.371429
Fvb4	19665837	19665837	1	18°C	28°C	0.519231	0.202532
Fvb4	19968057	19968057	1	28°C	18°C	0.0555556	0.5
Fvb4	20222463	20222463	1	28°C	18°C	0.409836	0.75
Fvb4	20352506	20352512	2	28°C	18°C	0.67619	0.889423
Fvb4	20759234	20759234	1	28°C	18°C	0.0294118	0.428571
Fvb4	20909694	20909694	1	28°C	18°C	0.674419	0.97619
Fvb4	21743717	21743717	1	28°C	18°C	0.725926	0.895141
Fvb4	21896654	21896654	1	18°C	28°C	1	0.759036
Fvb4	21978520	21978525	2	18°C	28°C	0.487179	0.125
Fvb4	22122365	22122365	1	18°C	28°C	0.742857	0.340909
Fvb4	22178660	22178660	1	18°C	28°C	0.419355	0.0958904
Fvb4	22188147	22188198	2	18°C	28°C	0.502538	0.24537
Fvb4	22455417	22455417	1	28°C	18°C	0.533333	0.914286
Fvb4	22689959	22689959	1	28°C	18°C	0.012987	0.5
Fvb4	22799885	22799885	1	28°C	18°C	0.0681818	0.381818
Fvb4	22810148	22810148	1	18°C	28°C	0.513514	0.0571429
Fvb4	22845805	22845805	1	28°C	18°C	0.724138	0.956989
Fvb4	23025813	23025813	1	18°C	28°C	0.676471	0.211538
Fvb4	23077369	23077607	2	18°C	28°C	0.754601	0.546693
Fvb4	23294503	23294745	7	18°C	28°C	0.453057	0.251082
Fvb4	23295345	23295352	2	18°C	28°C	0.425926	0.131148
Fvb4	23477763	23477763	1	18°C	28°C	0.853333	0.580645
Fvb4	23716812	23716833	3	18°C	28°C	0.234043	0.0238095
Fvb4	24024801	24024801	1	18°C	28°C	0.272727	0.028169
Fvb4	24339058	24339058	1	18°C	28°C	0.255814	0
Fvb4	24382269	24382269	1	18°C	28°C	0.444444	0.037037
Fvb4	24795616	24795616	1	28°C	18°C	0.419355	0.895833
Fvb4	24909275	24909275	1	18°C	28°C	0.83871	0.545455
Fvb4	24909626	24909626	1	18°C	28°C	0.47619	0.122807
Fvb4	25085514	25085889	4	18°C	28°C	0.318693	0.157098
Fvb4	25275963	25275963	1	18°C	28°C	0.72093	0.350877
Fvb4	25524597	25524597	1	18°C	28°C	0.883721	0.581395
Fvb4	25677871	25677871	1	18°C	28°C	0.78125	0.35
Fvb4	25901457	25901457	1	28°C	18°C	0.807692	0.971429
Fvb4	26186782	26186782	1	28°C	18°C	0.756757	0.981132
Fvb4	26274183	26274183	1	18°C	28°C	0.362319	0.0162602
Fvb4	26356259	26356345	3	28°C	18°C	0.322368	0.769575
Fvb4	26519315	26519315	1	28°C	18°C	0.633333	1
Fvb4	26796622	26796622	1	18°C	28°C	0.774194	0.342105
Fvb4	26812608	26812667	2	18°C	28°C	0.356354	0.134328
Fvb4	26878187	26878188	2	28°C	18°C	0.591549	0.964286
Fvb4	26944907	26944916	2	28°C	18°C	0.760563	0.96789
Fvb4	26951171	26951171	1	28°C	18°C	0.597015	0.847619
Fvb4	27215066	27215079	2	18°C	28°C	0.719298	0.3
Fvb4	27231112	27231112	1	28°C	18°C	0.33871	0.666667
Fvb4	27231929	27231929	1	18°C	28°C	0.842105	0.421875
Fvb4	27371447	27371447	1	18°C	28°C	0.885714	0.412698
Fvb4	27409635	27409635	1	18°C	28°C	0.524272	0.295597
Fvb4	27517581	27517581	1	18°C	28°C	0.763889	0.445455
Fvb4	27690691	27690691	1	18°C	28°C	0.606061	0.333333
Fvb4	27744732	27744732	1	18°C	28°C	0.860465	0.508772
Fvb4	27766756	27766756	1	18°C	28°C	0.52	0.118644
Fvb4	27859469	27859469	1	18°C	28°C	0.163636	0
Fvb4	28209050	28209050	1	18°C	28°C	0.458333	0.142857
Fvb4	28414130	28414188	2	28°C	18°C	0.775862	0.968912
Fvb4	28528813	28528920	4	18°C	28°C	0.567391	0.32772
Fvb4	28818580	28818580	1	18°C	28°C	0.83871	0.571429
Fvb4	28838212	28838212	1	28°C	18°C	0.575	0.925
Fvb4	29103905	29104083	8	28°C	18°C	0.238332	0.846753
Fvb4	29261114	29261114	1	28°C	18°C	0.333333	0.722222
Fvb4	29434759	29434838	2	18°C	28°C	0.326087	0.119658
Fvb4	29436261	29436261	1	18°C	28°C	0.442623	0.170732
Fvb4	29645843	29645843	1	18°C	28°C	0.866667	0.333333
Fvb4	29736498	29736498	1	18°C	28°C	0.827957	0.510204
Fvb4	29796482	29796482	1	18°C	28°C	0.703704	0.340426
Fvb4	29808542	29808600	2	18°C	28°C	0.492228	0.242291
Fvb4	29909570	29909570	1	18°C	28°C	0.267857	0
Fvb4	29974379	29974379	1	18°C	28°C	0.910448	0.577778
Fvb4	30009401	30009401	1	18°C	28°C	0.738095	0.342105
Fvb4	30051249	30051341	3	18°C	28°C	0.315966	0.165367
Fvb4	30108490	30108490	1	28°C	18°C	0	0.204819
Fvb4	30379352	30379352	1	28°C	18°C	0.42	0.727273
Fvb4	30466166	30466240	6	18°C	28°C	0.353698	0.0185185
Fvb4	30625524	30625524	1	18°C	28°C	0.807018	0.46
Fvb4	30646183	30646183	1	18°C	28°C	0.916667	0.540541
Fvb4	30908171	30908171	1	18°C	28°C	0.235294	0.0454545
Fvb4	30956086	30956086	1	18°C	28°C	0.231884	0.0390625
Fvb4	30957752	30957752	1	28°C	18°C	0.326923	0.740741
Fvb4	31058762	31058949	3	18°C	28°C	0.341697	0.219512
Fvb4	31385141	31385141	1	28°C	18°C	0.756098	1
Fvb4	31410543	31410543	1	18°C	28°C	0.648148	0.329412
Fvb4	31419575	31419575	1	18°C	28°C	0.810811	0.366667
Fvb4	31446104	31446104	1	18°C	28°C	0.636364	0.177778
Fvb4	31647676	31647676	1	28°C	18°C	0.415094	0.813953
Fvb4	31664676	31664676	1	28°C	18°C	0.846154	0.985401
Fvb4	31777685	31777685	1	18°C	28°C	0.189873	0
Fvb4	31885715	31885715	1	18°C	28°C	0.660714	0.297872
Fvb4	31913800	31913800	1	28°C	18°C	0.6	0.953488
Fvb4	32043718	32043718	1	18°C	28°C	0.153846	0.0104167
Fvb4	32085662	32085662	1	18°C	28°C	0.367347	0.0227273
Fvb4	32090279	32090279	1	18°C	28°C	0.774648	0.505376
Fvb4	32123538	32123538	1	28°C	18°C	0.778481	0.926724
Fvb4	32231231	32231231	1	18°C	28°C	0.628571	0.226415
Fvb4	32254758	32254785	2	18°C	28°C	0.401639	0.273869
Fvb4	32266480	32266480	1	28°C	18°C	0.366667	0.823529
Fvb4	32288881	32288881	1	18°C	28°C	0.806452	0.323529
Fvb4	32372975	32372975	1	18°C	28°C	0.738095	0.352941
Fvb4	32587609	32587609	1	18°C	28°C	0.153846	0.01
Fvb4	32954123	32954123	1	28°C	18°C	0.19697	0.578947
Fvb4	33052553	33052553	1	18°C	28°C	0.423077	0.127273
Fvb4	33491814	33491977	3	18°C	28°C	0.56167	0.35752
Fvb4	33568469	33568469	1	18°C	28°C	0.981132	0.746269
Fvb4	33692265	33692265	1	18°C	28°C	0.394737	0.025
Fvb4	33778713	33778850	6	18°C	28°C	0.403955	0.0641975
Fvb4	33801946	33801946	1	18°C	28°C	0.826923	0.403509
Fvb4	33817630	33817630	1	18°C	28°C	0.328767	0.0776699
Fvb5	369789	369878	7	18°C	28°C	0.682415	0.260383
Fvb5	577328	577328	1	18°C	28°C	0.605263	0.306306
Fvb5	748837	748837	1	28°C	18°C	0.583333	0.903846
Fvb5	777797	777815	2	28°C	18°C	0.421053	0.852459
Fvb5	883936	883936	1	18°C	28°C	0.787879	0.346154
Fvb5	947522	947522	1	18°C	28°C	0.5	0.105263
Fvb5	1052843	1052843	1	18°C	28°C	0.542857	0.160714
Fvb5	1106615	1106615	1	18°C	28°C	0.33871	0.0526316
Fvb5	1376306	1376306	1	18°C	28°C	0.489362	0.0821918
Fvb5	1493518	1493518	1	28°C	18°C	0.758065	0.965116
Fvb5	1511880	1511880	1	18°C	28°C	0.732143	0.38843
Fvb5	1974619	1974619	1	18°C	28°C	0.873016	0.551724
Fvb5	2142958	2142958	1	28°C	18°C	0.506667	0.791667
Fvb5	2330990	2331050	2	18°C	28°C	0.37799	0.162025
Fvb5	2706672	2706672	1	28°C	18°C	0.410256	0.809524
Fvb5	2729543	2729543	1	18°C	28°C	0.767442	0.372093
Fvb5	2729828	2729828	1	18°C	28°C	0.777778	0.363636
Fvb5	2890927	2890927	1	28°C	18°C	0.416667	0.68323
Fvb5	2906919	2906919	1	18°C	28°C	0.26	0.016129
Fvb5	3057613	3057852	4	18°C	28°C	0.66416	0.369004
Fvb5	3089536	3089536	1	18°C	28°C	0.527027	0.252525
Fvb5	3244525	3244679	2	18°C	28°C	0.29	0.0918367
Fvb5	3257724	3257724	1	18°C	28°C	0.614035	0.262626
Fvb5	3481558	3481558	1	18°C	28°C	0.290323	0
Fvb5	4173881	4173881	1	18°C	28°C	0.969697	0.666667
Fvb5	4500964	4500964	1	18°C	28°C	0.5	0.149425
Fvb5	4650626	4650833	13	28°C	18°C	0.403386	0.858612
Fvb5	4778501	4778501	1	18°C	28°C	0.931034	0.652174
Fvb5	4898644	4898731	2	18°C	28°C	0.569378	0.4
Fvb5	4925253	4925253	1	18°C	28°C	0.265306	0.038835
Fvb5	4928977	4928977	1	18°C	28°C	0.384615	0.120567
Fvb5	5359621	5359621	1	18°C	28°C	0.818182	0.45122
Fvb5	5663242	5663242	1	18°C	28°C	0.777778	0.366667
Fvb5	5672294	5672294	1	18°C	28°C	0.553571	0.230769
Fvb5	5720326	5720326	1	28°C	18°C	0.53125	0.916667
Fvb5	5800961	5800961	1	18°C	28°C	0.433333	0.0789474
Fvb5	6108638	6108638	1	18°C	28°C	0.775	0.377358
Fvb5	6109684	6109729	2	18°C	28°C	0.40991	0.239496
Fvb5	6258122	6258122	1	28°C	18°C	0.553191	0.865385
Fvb5	6526178	6526178	1	18°C	28°C	0.868421	0.436364
Fvb5	6828957	6828957	1	18°C	28°C	0.44186	0.122449
Fvb5	6858616	6858616	1	18°C	28°C	0.338235	0.0483871
Fvb5	6923928	6923928	1	28°C	18°C	0.769231	0.983607
Fvb5	7047530	7047530	1	18°C	28°C	0.243243	0.0336134
Fvb5	7121810	7121810	1	18°C	28°C	0.438596	0.0588235
Fvb5	7162055	7162055	1	28°C	18°C	0.366667	0.777778
Fvb5	7262773	7262773	1	18°C	28°C	0.777778	0.491071
Fvb5	7388892	7388892	1	18°C	28°C	0.820513	0.511628
Fvb5	7538523	7538523	1	18°C	28°C	0.757576	0.243243
Fvb5	7553055	7553055	1	18°C	28°C	0.707317	0.258065
Fvb5	7773735	7773735	1	18°C	28°C	0.316667	0.0357143
Fvb5	7797731	7797731	1	18°C	28°C	0.804598	0.447761
Fvb5	7917501	7917501	1	28°C	18°C	0.6	0.962963
Fvb5	7938028	7938028	1	28°C	18°C	0.0416667	0.324324
Fvb5	7950033	7950061	2	28°C	18°C	0.742424	0.97093
Fvb5	8014082	8014082	1	18°C	28°C	0.844444	0.444444
Fvb5	8148485	8148485	1	18°C	28°C	0.755556	0.326531
Fvb5	8289841	8289872	2	18°C	28°C	0.678899	0.169014
Fvb5	8341299	8341299	1	28°C	18°C	0.318182	0.710526
Fvb5	8380419	8380419	1	18°C	28°C	0.676471	0.136364
Fvb5	8392364	8392388	2	18°C	28°C	0.729412	0.384615
Fvb5	8664227	8664279	2	28°C	18°C	0.46789	0.827869
Fvb5	8670888	8670888	1	18°C	28°C	0.394737	0.0714286
Fvb5	8747622	8747622	1	18°C	28°C	0.772727	0.404255
Fvb5	8751473	8751628	2	18°C	28°C	0.304404	0.143106
Fvb5	8882544	8882544	1	18°C	28°C	0.69697	0.232143
Fvb5	9096521	9096521	1	28°C	18°C	0.647059	0.945455
Fvb5	9188574	9188608	2	18°C	28°C	0.509091	0.170616
Fvb5	9189679	9189679	1	28°C	18°C	0.648649	0.953846
Fvb5	9254457	9254457	1	18°C	28°C	0.940299	0.684783
Fvb5	9306460	9306460	1	28°C	18°C	0.433333	0.870968
Fvb5	9366105	9366105	1	18°C	28°C	0.953488	0.569231
Fvb5	9404893	9404893	1	28°C	18°C	0.741935	1
Fvb5	9553226	9553226	1	18°C	28°C	0.735849	0.410714
Fvb5	9879965	9879965	1	18°C	28°C	0.810345	0.507246
Fvb5	9924546	9924546	1	28°C	18°C	0.657895	1
Fvb5	10009617	10009617	1	28°C	18°C	0.27451	0.634615
Fvb5	10061109	10061109	1	18°C	28°C	0.761194	0.476923
Fvb5	10088800	10088943	2	28°C	18°C	0.731465	0.822358
Fvb5	10195236	10195236	1	18°C	28°C	0.636364	0.245614
Fvb5	10198779	10198779	1	18°C	28°C	0.804878	0.39759
Fvb5	10430576	10430576	1	18°C	28°C	0.5	0.03125
Fvb5	10560672	10560672	1	18°C	28°C	0.566667	0.297872
Fvb5	10653721	10653721	1	28°C	18°C	0.279412	0.574257
Fvb5	10848908	10848908	1	18°C	28°C	0.784314	0.441558
Fvb5	10968604	10968604	1	18°C	28°C	0.301887	0.0714286
Fvb5	11093088	11093088	1	18°C	28°C	0.479452	0.140187
Fvb5	11115328	11115328	1	18°C	28°C	0.608696	0.118644
Fvb5	11307586	11307586	1	18°C	28°C	0.8	0.555556
Fvb5	11814619	11814619	1	18°C	28°C	0.434783	0.151786
Fvb5	12069075	12069075	1	28°C	18°C	0	0.184615
Fvb5	12070022	12070022	1	28°C	18°C	0.818182	0.989583
Fvb5	12106234	12106234	1	28°C	18°C	0.825	1
Fvb5	12520665	12520786	3	28°C	18°C	0.336957	0.75
Fvb5	12774780	12774780	1	28°C	18°C	0.769231	0.984127
Fvb5	12837436	12837436	1	18°C	28°C	0.79661	0.391304
Fvb5	13021465	13021465	1	18°C	28°C	0.608696	0.2
Fvb5	13052420	13052420	1	18°C	28°C	0.789474	0.435897
Fvb5	13152272	13152272	1	18°C	28°C	0.269231	0.0422535
Fvb5	13435282	13435282	1	28°C	18°C	0.742857	0.973684
Fvb5	13645450	13645450	1	28°C	18°C	0.290323	0.8
Fvb5	13789021	13789021	1	28°C	18°C	0.382353	0.73913
Fvb5	14314577	14314577	1	28°C	18°C	0.844444	1
Fvb5	14402110	14402110	1	18°C	28°C	0.861111	0.418605
Fvb5	14474490	14474490	1	18°C	28°C	0.2	0.015625
Fvb5	14796532	14796532	1	18°C	28°C	0.222222	0
Fvb5	15172745	15172745	1	18°C	28°C	0.27027	0
Fvb5	15260513	15260513	1	28°C	18°C	0.0125	0.242424
Fvb5	15642660	15642660	1	18°C	28°C	0.285714	0.0243902
Fvb5	15789011	15789136	7	28°C	18°C	0.190821	0.30187
Fvb5	15821005	15821005	1	18°C	28°C	0.574468	0.168421
Fvb5	16083350	16083350	1	28°C	18°C	0.3	0.757576
Fvb5	16445985	16445985	1	28°C	18°C	0.772727	0.973684
Fvb5	16446266	16446266	1	28°C	18°C	0.816667	1
Fvb5	16866445	16866445	1	18°C	28°C	0.631579	0.291667
Fvb5	17417067	17417067	1	18°C	28°C	0.177419	0
Fvb5	17449603	17449603	1	18°C	28°C	0.294118	0
Fvb5	17570854	17570854	1	18°C	28°C	0.918919	0.548387
Fvb5	17662948	17662948	1	28°C	18°C	0.752688	0.91573
Fvb5	17746823	17746823	1	28°C	18°C	0.75	0.977011
Fvb5	17955043	17955043	1	18°C	28°C	0.617021	0.12963
Fvb5	18037212	18037212	1	18°C	28°C	0.75	0.4
Fvb5	18299487	18299487	1	18°C	28°C	0.5625	0.162162
Fvb5	18518786	18518786	1	18°C	28°C	0.679245	0.376923
Fvb5	18704391	18704391	1	18°C	28°C	0.590164	0.240506
Fvb5	18992063	18992063	1	18°C	28°C	0.904762	0.576923
Fvb5	19150099	19150099	1	18°C	28°C	0.142857	0
Fvb5	19410971	19410971	1	28°C	18°C	0.633333	0.945946
Fvb5	19493021	19493021	1	18°C	28°C	0.875	0.454545
Fvb5	20077661	20077661	1	18°C	28°C	0.253968	0.0144928
Fvb5	20138736	20138736	1	18°C	28°C	0.666667	0.1875
Fvb5	20141234	20141234	1	18°C	28°C	0.885714	0.512821
Fvb5	20209419	20209419	1	18°C	28°C	0.297297	0
Fvb5	20589621	20589621	1	28°C	18°C	0.488889	0.862745
Fvb5	20734150	20734150	1	18°C	28°C	0.897436	0.555556
Fvb5	20807645	20807645	1	18°C	28°C	0.2	0.0131579
Fvb5	21076663	21076669	2	28°C	18°C	0.785714	1
Fvb5	21242319	21242319	1	28°C	18°C	0.77551	0.985507
Fvb5	21312429	21312429	1	28°C	18°C	0	0.257143
Fvb5	22574171	22574171	1	18°C	28°C	0.272727	0
Fvb5	22874533	22874533	1	28°C	18°C	0.754386	0.984848
Fvb5	23001264	23001264	1	18°C	28°C	0.478261	0.175
Fvb5	23459055	23459112	5	18°C	28°C	0.784566	0.384709
Fvb5	23651379	23651379	1	28°C	18°C	0.59375	0.913043
Fvb5	23698770	23698770	1	28°C	18°C	0.193548	0.727273
Fvb5	23939327	23939327	1	28°C	18°C	0.442623	0.701754
Fvb5	24113187	24113244	2	18°C	28°C	0.471503	0.266129
Fvb5	24134271	24134271	1	18°C	28°C	0.882353	0.45
Fvb5	24180958	24180958	1	28°C	18°C	0.588235	0.967742
Fvb5	24399119	24399119	1	18°C	28°C	0.784314	0.478873
Fvb5	24622286	24622286	1	18°C	28°C	0.909091	0.509804
Fvb5	24857343	24857343	1	18°C	28°C	0.111111	0.00680272
Fvb5	25062421	25062421	1	28°C	18°C	0.421053	0.785714
Fvb5	25226712	25226712	1	18°C	28°C	0.96875	0.484848
Fvb5	25227804	25227804	1	18°C	28°C	0.884615	0.485294
Fvb5	25314843	25314843	1	28°C	18°C	0.71875	0.971014
Fvb5	25413121	25413121	1	18°C	28°C	0.214286	0
Fvb5	25488229	25488229	1	28°C	18°C	0.394737	0.862745
Fvb5	25591016	25591016	1	18°C	28°C	0.72093	0.27381
Fvb5	25945624	25945624	1	28°C	18°C	0.809524	1
Fvb5	25962045	25962045	1	18°C	28°C	0.276596	0
Fvb5	26133968	26134004	4	18°C	28°C	0.688889	0.28169
Fvb5	26141519	26141519	1	18°C	28°C	0.766234	0.495146
Fvb5	26211661	26211661	1	18°C	28°C	0.547619	0.101695
Fvb5	26334285	26334285	1	18°C	28°C	0.625	0.271429
Fvb5	26335833	26335846	3	18°C	28°C	0.742574	0.257426
Fvb5	26383013	26383013	1	18°C	28°C	0.842105	0.541284
Fvb5	26461926	26461926	1	28°C	18°C	0.521739	0.835052
Fvb5	26863623	26863884	9	28°C	18°C	0.574509	0.761392
Fvb5	26934745	26935215	11	28°C	18°C	0.0718947	0.181474
Fvb5	26940946	26940946	1	28°C	18°C	0.633333	0.932203
Fvb5	27493587	27493587	1	28°C	18°C	0.155556	0.568627
Fvb5	27534600	27534600	1	28°C	18°C	0.6	1
Fvb5	27653319	27653319	1	18°C	28°C	0.242424	0
Fvb5	27684372	27684372	1	28°C	18°C	0.548387	0.875
Fvb5	27815372	27815372	1	28°C	18°C	0	0.263158
Fvb5	27834044	27834044	1	28°C	18°C	0.64	0.908046
Fvb5	27987281	27987281	1	18°C	28°C	0.47541	0.1875
Fvb5	28179999	28179999	1	18°C	28°C	0.813187	0.524194
Fvb5	28330053	28330053	1	28°C	18°C	0.625	0.972222
Fvb5	28524166	28524166	1	28°C	18°C	0.112903	0.45
Fvb5	28706083	28706083	1	18°C	28°C	0.47619	0.114754
Fvb5	28794083	28794083	1	18°C	28°C	0.322581	0
Fvb5	28833705	28833705	1	18°C	28°C	0.625	0.268041
Fvb5	28851900	28851989	3	28°C	18°C	0.45509	0.839827
Fvb5	29189093	29189093	1	28°C	18°C	0.612903	0.946667
Fvb5	29368730	29368730	1	28°C	18°C	0.0277778	0.46875
Fvb6	47279	47334	2	28°C	18°C	0.490741	0.917293
Fvb6	113384	113384	1	18°C	28°C	0.45	0.125
Fvb6	500439	500439	1	18°C	28°C	0.721519	0.453333
Fvb6	591967	591967	1	18°C	28°C	0.367347	0.0277778
Fvb6	617239	617239	1	28°C	18°C	0.615385	0.96
Fvb6	704156	704183	2	18°C	28°C	0.666667	0.352459
Fvb6	899781	899781	1	18°C	28°C	0.25	0
Fvb6	918220	918220	1	18°C	28°C	0.792453	0.407407
Fvb6	987809	987809	1	18°C	28°C	0.53125	0.215827
Fvb6	1036943	1036943	1	18°C	28°C	0.888889	0.57377
Fvb6	1115744	1115744	1	18°C	28°C	0.607843	0.214286
Fvb6	1119386	1119563	11	28°C	18°C	0.316092	0.561268
Fvb6	1211238	1211238	1	18°C	28°C	0.257143	0
Fvb6	1364645	1364645	1	18°C	28°C	0.736842	0.4375
Fvb6	1496793	1496793	1	18°C	28°C	0.314286	0
Fvb6	1514320	1514320	1	28°C	18°C	0.227273	0.558442
Fvb6	1641740	1641740	1	18°C	28°C	0.523077	0.225806
Fvb6	1668517	1668517	1	18°C	28°C	0.979167	0.72
Fvb6	1880870	1880870	1	18°C	28°C	0.652778	0.162162
Fvb6	1995862	1995862	1	18°C	28°C	0.151515	0.0103093
Fvb6	1996312	1996312	1	18°C	28°C	0.452381	0.130435
Fvb6	2124072	2124072	1	18°C	28°C	0.529412	0.196429
Fvb6	2410447	2410714	4	18°C	28°C	0.610568	0.384549
Fvb6	2601137	2601137	1	18°C	28°C	0.25	0
Fvb6	2960760	2960760	1	18°C	28°C	0.5	0.298343
Fvb6	3028446	3028446	1	18°C	28°C	0.702128	0.333333
Fvb6	3259289	3259289	1	18°C	28°C	0.634146	0.333333
Fvb6	3446931	3446931	1	18°C	28°C	0.428571	0.116883
Fvb6	3545038	3545195	11	28°C	18°C	0.292411	0.788599
Fvb6	3574337	3574337	1	18°C	28°C	0.424242	0.0434783
Fvb6	3634364	3634364	1	18°C	28°C	0.553191	0.18
Fvb6	3638195	3638195	1	18°C	28°C	0.830189	0.45
Fvb6	3638860	3638860	1	18°C	28°C	0.23913	0
Fvb6	4070070	4070070	1	18°C	28°C	0.217391	0
Fvb6	4203686	4203686	1	18°C	28°C	0.847826	0.232558
Fvb6	4298069	4298079	2	18°C	28°C	0.827957	0.425926
Fvb6	4333248	4333248	1	18°C	28°C	0.282051	0.059322
Fvb6	4658918	4658918	1	18°C	28°C	0.195402	0
Fvb6	4668906	4668906	1	18°C	28°C	0.791667	0.5
Fvb6	4777062	4777062	1	18°C	28°C	0.952381	0.586957
Fvb6	4797079	4797079	1	28°C	18°C	0.0666667	0.338028
Fvb6	4845570	4845570	1	18°C	28°C	0.148148	0
Fvb6	4850277	4850277	1	18°C	28°C	0.212121	0
Fvb6	4850545	4850545	1	18°C	28°C	0.56338	0.116505
Fvb6	5013782	5013782	1	18°C	28°C	0.851852	0.45122
Fvb6	5306603	5306809	14	28°C	18°C	0.0430161	0.109416
Fvb6	5489337	5489337	1	18°C	28°C	0.470588	0.0540541
Fvb6	5775500	5775500	1	18°C	28°C	0.604167	0.211538
Fvb6	5777053	5777053	1	18°C	28°C	0.853659	0.448276
Fvb6	6028102	6028102	1	18°C	28°C	0.658537	0.196429
Fvb6	6108626	6108626	1	18°C	28°C	0.578947	0.308943
Fvb6	6122909	6122909	1	18°C	28°C	0.736842	0.352941
Fvb6	6188960	6188960	1	18°C	28°C	0.418182	0.0769231
Fvb6	6308591	6308591	1	28°C	18°C	0.0882353	0.5
Fvb6	6497888	6497888	1	18°C	28°C	0.282051	0
Fvb6	6755361	6755361	1	18°C	28°C	0.613636	0.157303
Fvb6	6968579	6968579	1	18°C	28°C	0.34	0.0714286
Fvb6	6992356	6992356	1	18°C	28°C	0.842105	0.46875
Fvb6	7410528	7410528	1	18°C	28°C	0.62	0.211538
Fvb6	7566696	7566696	1	18°C	28°C	0.567568	0.117647
Fvb6	7715281	7715281	1	28°C	18°C	0.727273	0.966292
Fvb6	7882304	7882304	1	18°C	28°C	0.689655	0.348624
Fvb6	7897776	7897776	1	18°C	28°C	0.654545	0.337209
Fvb6	8122667	8122828	4	18°C	28°C	0.615385	0.306525
Fvb6	8425651	8425651	1	28°C	18°C	0.744681	0.971831
Fvb6	8607754	8607754	1	18°C	28°C	0.342105	0.0384615
Fvb6	8623503	8623575	3	18°C	28°C	0.80292	0.405797
Fvb6	8720459	8720459	1	18°C	28°C	0.804878	0.346154
Fvb6	8730259	8730259	1	28°C	18°C	0.0151515	0.242424
Fvb6	8742408	8742408	1	18°C	28°C	0.90411	0.640449
Fvb6	8784187	8784187	1	28°C	18°C	0.4	0.860465
Fvb6	8987626	8987626	1	18°C	28°C	0.62963	0.276923
Fvb6	9002712	9002722	2	18°C	28°C	0.821429	0.527473
Fvb6	9064283	9064283	1	28°C	18°C	0.425926	0.759259
Fvb6	9084594	9084594	1	18°C	28°C	0.833333	0.5
Fvb6	9115543	9115806	3	18°C	28°C	0.72814	0.534791
Fvb6	9217103	9217103	1	18°C	28°C	0.5	0.168831
Fvb6	9417609	9417609	1	18°C	28°C	0.595238	0.153846
Fvb6	9670973	9671121	12	28°C	18°C	0.47075	0.831897
Fvb6	9796406	9796406	1	28°C	18°C	0.421053	0.863636
Fvb6	10163229	10163229	1	18°C	28°C	0.146341	0
Fvb6	10248300	10248300	1	18°C	28°C	0.575758	0.211111
Fvb6	10555125	10555125	1	18°C	28°C	0.875	0.486486
Fvb6	10762722	10762722	1	28°C	18°C	0.809524	0.980952
Fvb6	11209060	11209150	4	18°C	28°C	0.353623	0.181275
Fvb6	11273622	11273622	1	28°C	18°C	0.3	0.723077
Fvb6	11320111	11320204	2	28°C	18°C	0.822828	0.895172
Fvb6	11411806	11411806	1	28°C	18°C	0.589744	0.958333
Fvb6	11422246	11422270	2	18°C	28°C	0.754717	0.445946
Fvb6	11428672	11428672	1	18°C	28°C	0.860465	0.448276
Fvb6	11668331	11668331	1	18°C	28°C	0.576923	0.300971
Fvb6	12014742	12014742	1	18°C	28°C	0.761194	0.431579
Fvb6	12304239	12304239	1	28°C	18°C	0.358974	0.8125
Fvb6	12319719	12319719	1	18°C	28°C	0.538462	0.254386
Fvb6	12479124	12479124	1	28°C	18°C	0.694444	0.984375
Fvb6	12859232	12859232	1	18°C	28°C	0.95122	0.592593
Fvb6	12888354	12888354	1	28°C	18°C	0.83871	1
Fvb6	13853238	13853238	1	28°C	18°C	0.0222222	0.405405
Fvb6	14088708	14088708	1	18°C	28°C	0.431818	0.0731707
Fvb6	14122774	14122810	2	28°C	18°C	0.19802	0.561983
Fvb6	14301958	14301958	1	18°C	28°C	0.932203	0.655172
Fvb6	14333027	14333027	1	28°C	18°C	0.236842	0.676471
Fvb6	14405878	14405878	1	28°C	18°C	0.350649	0.715686
Fvb6	14492238	14492238	1	28°C	18°C	0.785714	0.978495
Fvb6	14639313	14639313	1	18°C	28°C	0.759259	0.475806
Fvb6	14938829	14938829	1	18°C	28°C	0.878788	0.613636
Fvb6	15127305	15127305	1	28°C	18°C	0.16092	0.433333
Fvb6	15192874	15192874	1	28°C	18°C	0.5	0.921053
Fvb6	15385631	15385637	2	18°C	28°C	0.232143	0
Fvb6	15504571	15504571	1	18°C	28°C	0.952381	0.561798
Fvb6	15667792	15667792	1	18°C	28°C	0.8	0.396552
Fvb6	15744642	15744642	1	28°C	18°C	0.333333	0.75
Fvb6	15766767	15766767	1	18°C	28°C	0.703704	0.350649
Fvb6	15876736	15876736	1	18°C	28°C	0.666667	0.321429
Fvb6	15986807	15986807	1	28°C	18°C	0.735294	0.97561
Fvb6	16054240	16054240	1	18°C	28°C	0.675676	0.255814
Fvb6	16156019	16156031	2	18°C	28°C	0.354717	0.160279
Fvb6	16315904	16315904	1	18°C	28°C	0.701754	0.380435
Fvb6	16350555	16350595	2	18°C	28°C	0.694444	0.311111
Fvb6	16355320	16355320	1	18°C	28°C	0.488372	0.0697674
Fvb6	16355572	16355816	3	18°C	28°C	0.229592	0.0173913
Fvb6	16363455	16363455	1	28°C	18°C	0.738095	0.972603
Fvb6	17011102	17011102	1	28°C	18°C	0.618182	0.891089
Fvb6	17175396	17175396	1	28°C	18°C	0.405405	0.813953
Fvb6	17206600	17206691	4	28°C	18°C	0.172131	0.620833
Fvb6	17386052	17386052	1	28°C	18°C	0.550725	0.833333
Fvb6	17575637	17575637	1	28°C	18°C	0.472222	0.847826
Fvb6	17672235	17672235	1	28°C	18°C	0.432432	0.891892
Fvb6	17962951	17963011	3	18°C	28°C	0.763158	0.475275
Fvb6	17997202	17997202	1	28°C	18°C	0.0666667	0.5
Fvb6	18206820	18206820	1	18°C	28°C	0.469388	0.0769231
Fvb6	18240195	18240195	1	18°C	28°C	0.5	0.177215
Fvb6	18495049	18495049	1	18°C	28°C	0.193548	0
Fvb6	18613345	18613345	1	18°C	28°C	0.830189	0.483333
Fvb6	18679924	18679924	1	18°C	28°C	0.796296	0.294118
Fvb6	18832525	18832525	1	28°C	18°C	0.6875	0.943396
Fvb6	19109084	19109084	1	28°C	18°C	0.294118	0.794118
Fvb6	19223867	19223867	1	18°C	28°C	0.842105	0.414634
Fvb6	19292461	19292461	1	28°C	18°C	0.128205	0.509434
Fvb6	19391044	19391044	1	18°C	28°C	0.5	0.0714286
Fvb6	19409305	19409305	1	18°C	28°C	0.428571	0.0769231
Fvb6	19440349	19440349	1	28°C	18°C	0.741379	0.958904
Fvb6	19659648	19659648	1	28°C	18°C	0.695652	0.939394
Fvb6	19672298	19672496	2	28°C	18°C	0.741325	0.833708
Fvb6	19876074	19876074	1	28°C	18°C	0.428571	0.826087
Fvb6	19922874	19922874	1	18°C	28°C	0.290323	0.0208333
Fvb6	19928020	19928044	2	18°C	28°C	0.387097	0.103175
Fvb6	20031229	20031229	1	18°C	28°C	0.846154	0.408163
Fvb6	20453479	20453479	1	28°C	18°C	0.722222	0.971429
Fvb6	20779287	20779287	1	18°C	28°C	0.237288	0
Fvb6	20786193	20786193	1	18°C	28°C	0.27907	0.0416667
Fvb6	21126375	21126643	6	18°C	28°C	0.356575	0.209821
Fvb6	21158838	21158838	1	28°C	18°C	0.742857	1
Fvb6	21438898	21438898	1	18°C	28°C	0.733333	0.431193
Fvb6	21440703	21440703	1	28°C	18°C	0.511628	0.824561
Fvb6	21577741	21577741	1	18°C	28°C	0.707317	0.333333
Fvb6	21604731	21604731	1	18°C	28°C	0.369565	0.0754717
Fvb6	22044547	22044547	1	28°C	18°C	0.591837	0.881356
Fvb6	22403430	22403430	1	28°C	18°C	0.175	0.645161
Fvb6	22499004	22499030	3	28°C	18°C	0.326087	0.771429
Fvb6	22552202	22552212	2	18°C	28°C	0.709677	0.166667
Fvb6	22716456	22716456	1	28°C	18°C	0.244444	0.653846
Fvb6	22921284	22921284	1	28°C	18°C	0.744681	0.972973
Fvb6	22952887	22952887	1	18°C	28°C	0.525424	0.156863
Fvb6	22993175	22993175	1	18°C	28°C	0.609756	0.2125
Fvb6	23150362	23150362	1	28°C	18°C	0.611111	0.85567
Fvb6	23207722	23207722	1	28°C	18°C	0	0.266667
Fvb6	23222565	23222576	2	18°C	28°C	0.243523	0.0366667
Fvb6	23657286	23657286	1	18°C	28°C	0.694915	0.272727
Fvb6	24039924	24039924	1	28°C	18°C	0.779661	0.962617
Fvb6	24063800	24063800	1	28°C	18°C	0.648148	0.939759
Fvb6	24125900	24125900	1	18°C	28°C	0.207547	0
Fvb6	24567655	24567655	1	18°C	28°C	0.463415	0.0909091
Fvb6	24701452	24701608	6	28°C	18°C	0.057393	0.178392
Fvb6	24709784	24709784	1	18°C	28°C	0.880952	0.4
Fvb6	24942201	24942201	1	28°C	18°C	0.459459	0.871795
Fvb6	25293323	25293323	1	18°C	28°C	0.622642	0.314286
Fvb6	25391151	25391151	1	18°C	28°C	0.6	0.254902
Fvb6	25468028	25468028	1	18°C	28°C	0.612903	0.373134
Fvb6	25527234	25527234	1	18°C	28°C	0.485294	0.215686
Fvb6	25550715	25550715	1	28°C	18°C	0.75	1
Fvb6	25647043	25647043	1	18°C	28°C	0.296296	0.0645161
Fvb6	26495971	26495971	1	18°C	28°C	0.261905	0
Fvb6	26685040	26685040	1	28°C	18°C	0.309524	0.897436
Fvb6	26897334	26897342	2	18°C	28°C	0.694215	0.269841
Fvb6	27049771	27049771	1	18°C	28°C	0.75	0.298701
Fvb6	27088979	27088979	1	18°C	28°C	0.945455	0.666667
Fvb6	27179997	27180172	12	28°C	18°C	0.075419	0.322309
Fvb6	27182319	27182343	2	28°C	18°C	0.40404	0.868421
Fvb6	27529218	27529225	2	18°C	28°C	0.77027	0.176471
Fvb6	28246299	28246299	1	28°C	18°C	0.833333	1
Fvb6	28373786	28373786	1	28°C	18°C	0.714286	0.947368
Fvb6	28408524	28408524	1	18°C	28°C	0.253731	0.031746
Fvb6	28437576	28437576	1	18°C	28°C	0.57377	0.278351
Fvb6	28444353	28444353	1	28°C	18°C	0.710526	0.971831
Fvb6	28472805	28472805	1	18°C	28°C	0.744681	0.353846
Fvb6	28525494	28525494	1	28°C	18°C	0.589744	0.895522
Fvb6	28954370	28954370	1	28°C	18°C	0.037037	0.24031
Fvb6	28985853	28985853	1	18°C	28°C	0.854167	0.52381
Fvb6	29074966	29074997	2	18°C	28°C	0.810811	0.343511
Fvb6	29238412	29238412	1	18°C	28°C	0.612903	0.230769
Fvb6	29410929	29410929	1	18°C	28°C	0.64	0.34375
Fvb6	29418786	29418786	1	28°C	18°C	0.621622	0.918033
Fvb6	29480543	29480543	1	18°C	28°C	0.578947	0.241379
Fvb6	29717341	29717341	1	28°C	18°C	0.463158	0.691176
Fvb6	29944892	29944892	1	28°C	18°C	0.736842	0.984127
Fvb6	30792263	30792263	1	28°C	18°C	0.487805	0.842105
Fvb6	30981083	30981083	1	18°C	28°C	0.45122	0.160377
Fvb6	31065738	31065738	1	28°C	18°C	0.775	1
Fvb6	31110070	31110070	1	18°C	28°C	0.55102	0.0952381
Fvb6	31161358	31161358	1	18°C	28°C	0.674419	0.308511
Fvb6	31553566	31553566	1	28°C	18°C	0.742857	1
Fvb6	31689313	31689313	1	18°C	28°C	0.791667	0.333333
Fvb6	31712308	31712308	1	18°C	28°C	0.826923	0.491525
Fvb6	31712575	31712575	1	18°C	28°C	0.941176	0.580645
Fvb6	31872171	31872171	1	18°C	28°C	0.787879	0.363636
Fvb6	31890120	31890120	1	28°C	18°C	0.528926	0.734597
Fvb6	32088055	32088055	1	18°C	28°C	0.166667	0
Fvb6	32199095	32199095	1	18°C	28°C	0.828571	0.490909
Fvb6	32256335	32256335	1	28°C	18°C	0.614458	0.868421
Fvb6	32279026	32279026	1	18°C	28°C	0.675676	0.255319
Fvb6	32281945	32281945	1	28°C	18°C	0.388889	0.820513
Fvb6	32283278	32283278	1	18°C	28°C	0.650794	0.338028
Fvb6	32534997	32534997	1	28°C	18°C	0.5	0.87234
Fvb6	32697238	32697346	4	28°C	18°C	0.0201443	0.0356627
Fvb6	32752480	32752480	1	18°C	28°C	0.850575	0.555556
Fvb6	32786653	32786653	1	18°C	28°C	0.722222	0.445545
Fvb6	33036199	33036308	4	28°C	18°C	0.194758	0.337003
Fvb6	33573346	33573346	1	18°C	28°C	0.742857	0.35
Fvb6	33780154	33780157	2	18°C	28°C	0.472973	0.119266
Fvb6	33930164	33930164	1	18°C	28°C	0.296296	0.0679612
Fvb6	33957099	33957102	2	18°C	28°C	0.82069	0.476
Fvb6	34210628	34210628	1	18°C	28°C	0.15493	0.01
Fvb6	34540406	34540406	1	18°C	28°C	0.745455	0.442478
Fvb6	34664893	34664893	1	18°C	28°C	0.424242	0.075
Fvb6	34673351	34673363	3	18°C	28°C	0.695652	0.331522
Fvb6	34685891	34685891	1	18°C	28°C	0.808511	0.380952
Fvb6	34830950	34830950	1	18°C	28°C	0.761905	0.493333
Fvb6	35009538	35009538	1	28°C	18°C	0.193548	0.648649
Fvb6	35046963	35046963	1	18°C	28°C	0.779412	0.439394
Fvb6	35240300	35240300	1	28°C	18°C	0.555556	0.886364
Fvb6	35311218	35311218	1	28°C	18°C	0.075	0.567568
Fvb6	35335895	35335895	1	18°C	28°C	0.680851	0.309524
Fvb6	35350225	35350225	1	28°C	18°C	0.658537	0.96
Fvb6	35386335	35386335	1	18°C	28°C	0.890909	0.469388
Fvb6	35818259	35818259	1	18°C	28°C	0.630137	0.374046
Fvb6	35904918	35904918	1	28°C	18°C	0	0.165517
Fvb6	36131023	36131024	2	18°C	28°C	0.753425	0.302083
Fvb6	36142409	36142409	1	18°C	28°C	0.560976	0.195122
Fvb6	36275017	36275017	1	18°C	28°C	0.866667	0.447368
Fvb6	36436324	36436324	1	18°C	28°C	0.346154	0.015873
Fvb6	36605160	36605160	1	18°C	28°C	0.131148	0
Fvb6	36914626	36914626	1	18°C	28°C	0.5	0.0757576
Fvb6	37070503	37070503	1	18°C	28°C	0.19697	0.032
Fvb6	37163464	37163464	1	28°C	18°C	0.6	0.888889
Fvb6	37250874	37250874	1	28°C	18°C	0.410256	0.914894
Fvb6	37546843	37546843	1	18°C	28°C	0.365854	0.0681818
Fvb6	37584899	37584899	1	18°C	28°C	0.466667	0.0769231
Fvb6	37616824	37616824	1	28°C	18°C	0.485714	0.869565
Fvb6	38161603	38161603	1	18°C	28°C	0.253521	0.0465116
Fvb6	38175381	38175381	1	18°C	28°C	0.855263	0.484536
Fvb6	38279585	38279585	1	18°C	28°C	0.709091	0.169811
Fvb6	38279836	38279863	2	18°C	28°C	0.558824	0.150602
Fvb6	38385367	38385372	2	28°C	18°C	0.217391	0.638554
Fvb6	38474985	38474985	1	28°C	18°C	0.142857	0.368
Fvb6	38478648	38478657	2	18°C	28°C	0.752381	0.357724
Fvb6	38542953	38542953	1	18°C	28°C	0.888889	0.323077
Fvb6	38590539	38590539	1	18°C	28°C	0.741935	0.458333
Fvb6	38594588	38594588	1	18°C	28°C	0.159091	0
Fvb6	38813354	38813354	1	18°C	28°C	0.790698	0.381818
Fvb6	38871956	38871956	1	18°C	28°C	0.530612	0.0985915
Fvb6	39008144	39008144	1	18°C	28°C	0.823529	0.482517
Fvb6	39135382	39135382	1	28°C	18°C	0.380952	0.844444
Fvb6	39192449	39192449	1	18°C	28°C	0.235294	0
Fvb6	39274560	39274560	1	18°C	28°C	0.288462	0.0196078
Fvb6	39426189	39426189	1	18°C	28°C	0.613636	0.326923
Fvb6	39602682	39602682	1	28°C	18°C	0.764706	0.974359
Fvb6	39653521	39653521	1	18°C	28°C	0.328571	0.0410959
Fvb6	39688303	39688343	2	18°C	28°C	0.641791	0.188235
Fvb6	39752977	39752977	1	18°C	28°C	0.648148	0.283019
Fvb7	806744	806744	1	28°C	18°C	0.459459	0.870968
Fvb7	883624	883624	1	28°C	18°C	0	0.354839
Fvb7	1254672	1254672	1	18°C	28°C	0.72549	0.422535
Fvb7	1319891	1319891	1	18°C	28°C	0.35	0.0793651
Fvb7	1359630	1359630	1	18°C	28°C	0.176471	0
Fvb7	1382110	1382110	1	18°C	28°C	0.230769	0.0438596
Fvb7	1700038	1700038	1	18°C	28°C	0.903226	0.537313
Fvb7	1947538	1947538	1	28°C	18°C	0.6875	0.949153
Fvb7	2125516	2125516	1	28°C	18°C	0.676471	0.965517
Fvb7	2269945	2269945	1	18°C	28°C	0.48	0.216981
Fvb7	2722601	2722601	1	28°C	18°C	0.823529	1
Fvb7	2828472	2828472	1	18°C	28°C	0.46875	0.0980392
Fvb7	3219754	3219754	1	28°C	18°C	0.783784	1
Fvb7	3647498	3647498	1	18°C	28°C	0.913043	0.444444
Fvb7	3679659	3679788	5	18°C	28°C	0.5	0.276034
Fvb7	3686582	3686582	1	28°C	18°C	0.791667	1
Fvb7	3723734	3723877	7	28°C	18°C	0.130626	0.572954
Fvb7	3814696	3814696	1	28°C	18°C	0.612245	0.904762
Fvb7	3837457	3837457	1	28°C	18°C	0.6875	1
Fvb7	4155142	4155142	1	28°C	18°C	0.835165	0.982759
Fvb7	4235435	4235435	1	18°C	28°C	0.738095	0.318182
Fvb7	4366479	4366479	1	28°C	18°C	0.5	0.851852
Fvb7	4555038	4555038	1	28°C	18°C	0.606061	0.945455
Fvb7	4662693	4662693	1	28°C	18°C	0.792208	0.964539
Fvb7	5071905	5071905	1	28°C	18°C	0.298507	0.621951
Fvb7	5207919	5207919	1	28°C	18°C	0.6	0.921569
Fvb7	5232876	5232876	1	18°C	28°C	0.852941	0.432432
Fvb7	5360036	5360049	2	18°C	28°C	0.865854	0.504348
Fvb7	5490371	5490371	1	18°C	28°C	0.824324	0.491667
Fvb7	6846444	6846444	1	28°C	18°C	0.347826	0.75
Fvb7	6905176	6905176	1	18°C	28°C	0.633333	0.136364
Fvb7	7407452	7407452	1	18°C	28°C	0.583333	0.222222
Fvb7	7531167	7531183	3	28°C	18°C	0.29582	0.446097
Fvb7	7713380	7713380	1	28°C	18°C	0.543478	0.852941
Fvb7	8024048	8024048	1	18°C	28°C	0.515152	0.301587
Fvb7	8247757	8247757	1	18°C	28°C	0.961538	0.56
Fvb7	8254953	8254953	1	18°C	28°C	0.188679	0
Fvb7	8375975	8375975	1	28°C	18°C	0.757576	0.982456
Fvb7	8490686	8490686	1	28°C	18°C	0.630435	0.910112
Fvb7	8794575	8794575	1	28°C	18°C	0	0.2375
Fvb7	9021352	9021352	1	18°C	28°C	0.208955	0.0309278
Fvb7	9051553	9051553	1	18°C	28°C	0.6	0.225806
Fvb7	9402532	9402596	3	18°C	28°C	0.543624	0.108108
Fvb7	9585517	9585688	6	28°C	18°C	0.21826	0.384285
Fvb7	9885859	9885859	1	18°C	28°C	0.266667	0.0446429
Fvb7	10075131	10075131	1	18°C	28°C	0.421053	0.0434783
Fvb7	10120855	10120855	1	18°C	28°C	0.84375	0.411765
Fvb7	10128484	10128484	1	18°C	28°C	0.822581	0.472222
Fvb7	10240925	10240925	1	18°C	28°C	0.242424	0
Fvb7	10395729	10395729	1	18°C	28°C	0.795455	0.386364
Fvb7	10438875	10438875	1	18°C	28°C	0.764706	0.423077
Fvb7	10566322	10566322	1	28°C	18°C	0.666667	1
Fvb7	10677813	10677813	1	18°C	28°C	0.28	0
Fvb7	10785953	10785953	1	18°C	28°C	0.810811	0.506667
Fvb7	10870927	10870927	1	18°C	28°C	0.46875	0.140351
Fvb7	10978498	10978498	1	18°C	28°C	0.666667	0.325758
Fvb7	11115867	11115867	1	28°C	18°C	0.651163	1
Fvb7	11136176	11136176	1	18°C	28°C	0.513889	0.156863
Fvb7	11527713	11527713	1	28°C	18°C	0.421053	0.818182
Fvb7	11574297	11574309	2	28°C	18°C	0.551724	0.896296
Fvb7	12021994	12021994	1	28°C	18°C	0.433333	0.844444
Fvb7	12352629	12352629	1	18°C	28°C	0.586957	0.272727
Fvb7	12439937	12439937	1	28°C	18°C	0.184211	0.617021
Fvb7	12766700	12766700	1	18°C	28°C	0.282609	0
Fvb7	12807788	12807823	3	28°C	18°C	0.480263	0.765193
Fvb7	13087612	13087612	1	28°C	18°C	0.787234	1
Fvb7	13102634	13102634	1	28°C	18°C	0.305085	0.666667
Fvb7	13119507	13119513	2	18°C	28°C	0.767677	0.304965
Fvb7	13215082	13215082	1	18°C	28°C	0.5	0.191176
Fvb7	13550440	13550440	1	18°C	28°C	0.257143	0.0151515
Fvb7	13669025	13669046	2	18°C	28°C	0.588235	0.173913
Fvb7	13712366	13712399	2	18°C	28°C	0.602273	0.279835
Fvb7	13815691	13815691	1	18°C	28°C	0.882353	0.410256
Fvb7	13895979	13895979	1	28°C	18°C	0.671875	0.892857
Fvb7	14008239	14008239	1	18°C	28°C	0.219512	0.0136986
Fvb7	14102467	14102467	1	18°C	28°C	0.566038	0.261538
Fvb7	14113113	14113113	1	18°C	28°C	0.257143	0
Fvb7	14304605	14304605	1	28°C	18°C	0.449198	0.66129
Fvb7	14328718	14328718	1	18°C	28°C	0.243243	0.0348837
Fvb7	14376021	14376021	1	18°C	28°C	0.942308	0.654762
Fvb7	14501692	14501692	1	18°C	28°C	0.346154	0.0701754
Fvb7	14575985	14575985	1	18°C	28°C	0.522727	0.178571
Fvb7	14597497	14597610	5	18°C	28°C	0.596774	0.238671
Fvb7	14655592	14655592	1	28°C	18°C	0.0857143	0.605263
Fvb7	14816527	14816527	1	28°C	18°C	0.454545	0.8125
Fvb7	14849975	14849975	1	18°C	28°C	0.631579	0.142857
Fvb7	15147607	15147607	1	18°C	28°C	0.4	0.126582
Fvb7	15243190	15243245	2	28°C	18°C	0.654135	0.733826
Fvb7	15387700	15387700	1	18°C	28°C	0.378378	0.0526316
Fvb7	15397666	15397666	1	18°C	28°C	0.510638	0.037037
Fvb7	15572368	15572368	1	18°C	28°C	0.527778	0.146341
Fvb7	15618478	15618478	1	18°C	28°C	0.871795	0.631579
Fvb7	15625910	15625910	1	28°C	18°C	0.873563	0.980952
Fvb7	15692523	15692523	1	18°C	28°C	0.711111	0.328125
Fvb7	15817053	15817281	5	18°C	28°C	0.30448	0.174339
Fvb7	15824566	15824616	2	28°C	18°C	0.438356	0.853933
Fvb7	15990723	15990723	1	18°C	28°C	0.342105	0.04
Fvb7	16071318	16071318	1	18°C	28°C	0.294118	0
Fvb7	16383313	16383313	1	18°C	28°C	0.547945	0.137681
Fvb7	16593854	16593854	1	18°C	28°C	0.5	0.0243902
Fvb7	16790144	16790144	1	18°C	28°C	0.818182	0.366667
Fvb7	17072326	17072326	1	18°C	28°C	0.746032	0.37
Fvb7	17262033	17262033	1	28°C	18°C	0.451613	0.84
Fvb7	17452535	17452535	1	18°C	28°C	0.455882	0.157143
Fvb7	17589323	17589323	1	28°C	18°C	0	0.263158
Fvb7	17710144	17710144	1	18°C	28°C	0.717949	0.318182
Fvb7	17724920	17724920	1	18°C	28°C	0.433333	0.19469
Fvb7	17779081	17779081	1	28°C	18°C	0.787879	1
Fvb7	17838825	17838825	1	18°C	28°C	0.617021	0.121212
Fvb7	17853977	17853977	1	18°C	28°C	0.263889	0.0714286
Fvb7	17978518	17978518	1	18°C	28°C	0.6875	0.398305
Fvb7	18077715	18077739	2	18°C	28°C	0.483146	0.16
Fvb7	18288301	18288301	1	18°C	28°C	0.852941	0.333333
Fvb7	18311257	18311257	1	18°C	28°C	0.596154	0.211268
Fvb7	18526026	18526026	1	28°C	18°C	0.833333	0.990196
Fvb7	18942093	18942093	1	28°C	18°C	0.690141	0.89899
Fvb7	19027227	19027368	2	18°C	28°C	0.8	0.49827
Fvb7	19084273	19084273	1	18°C	28°C	0.658537	0.194444
Fvb7	19266880	19266880	1	18°C	28°C	0.522727	0.123077
Fvb7	19300391	19300391	1	18°C	28°C	0.204545	0
Fvb7	19361026	19361026	1	18°C	28°C	0.166667	0.0107527
Fvb7	19361471	19361471	1	18°C	28°C	0.671642	0.358974
Fvb7	19430207	19430207	1	18°C	28°C	0.54	0.144737
Fvb7	19585411	19585439	2	18°C	28°C	0.544	0.274431
Fvb7	19735329	19735329	1	18°C	28°C	0.877193	0.55
Fvb7	19804774	19804774	1	18°C	28°C	0.454545	0.111111
Fvb7	19806631	19806660	4	18°C	28°C	0.662162	0.231076
Fvb7	20062647	20062647	1	28°C	18°C	0.849057	0.972028
Fvb7	20115187	20115235	2	18°C	28°C	0.6125	0.217822
Fvb7	20128800	20128800	1	18°C	28°C	0.970149	0.744444
Fvb7	20928571	20928571	1	18°C	28°C	0.8	0.459016
Fvb7	20972725	20972821	2	18°C	28°C	0.611702	0.345304
Fvb7	21083345	21083360	2	28°C	18°C	0.00555556	0.236311
Fvb7	21229963	21229963	1	28°C	18°C	0.0144928	0.217949
Fvb7	21285213	21285384	2	18°C	28°C	0.589844	0.416462
Fvb7	21365440	21365440	1	18°C	28°C	0.647059	0.324675
Fvb7	21382676	21382676	1	18°C	28°C	0.278689	0.0447761
Fvb7	21529229	21529618	3	18°C	28°C	0.578067	0.369958
Fvb7	21669362	21669362	1	18°C	28°C	0.724138	0.411765
Fvb7	21801989	21801989	1	28°C	18°C	0.637255	0.866667
Fvb7	21831489	21831491	2	18°C	28°C	0.892562	0.555556
Fvb7	22158060	22158065	2	18°C	28°C	0.489362	0.152
Fvb7	22188479	22188479	1	28°C	18°C	0.010101	0.168317
Fvb7	22345668	22345668	1	18°C	28°C	0.568627	0.131579
Fvb7	22432778	22432778	1	18°C	28°C	0.732759	0.505495
Fvb7	22433663	22433663	1	18°C	28°C	0.340909	0.0289855
Fvb7	22571790	22571790	1	18°C	28°C	0.722222	0.25
Fvb7	22572217	22572217	1	18°C	28°C	0.839286	0.562044
Fvb7	22684484	22684484	1	18°C	28°C	0.72	0.285714
Fvb7	22723376	22723439	2	18°C	28°C	0.316062	0.141949
Fvb7	22960352	22960352	1	18°C	28°C	0.714286	0.347826
Fvb7	23081835	23081978	2	18°C	28°C	0.777083	0.663987
Fvb7	23130893	23130893	1	18°C	28°C	0.763636	0.432432
Fvb7	23368803	23368803	1	18°C	28°C	0.244898	0
Fvb7	23415907	23415907	1	28°C	18°C	0.0119048	0.154639
Fvb7	23589180	23589250	4	28°C	18°C	0.568579	0.914062
Fvb7	23600437	23600437	1	18°C	28°C	0.85	0.355556
Fvb7	23912191	23912191	1	18°C	28°C	0.607595	0.289157
Fvb7	23952956	23952956	1	18°C	28°C	0.692308	0.243902
Fvb7	24038427	24038427	1	28°C	18°C	0	0.25
Fvb7	24056935	24056935	1	18°C	28°C	0.255814	0.0204082
Fvb7	24120485	24120581	2	28°C	18°C	0.126464	0.4
Fvb7	24192831	24192849	2	18°C	28°C	0.744966	0.447619
chloroplast	11902	11902	1	28°C	18°C	0.000478011	0.00717274
chloroplast	44440	44440	1	28°C	18°C	0.00270149	0.0135773
chloroplast	52754	52777	3	28°C	18°C	0.018558	0.0321124
chloroplast	68839	68896	3	28°C	18°C	0.0107122	0.0222694
chloroplast	82764	82790	2	28°C	18°C	0.00762833	0.0170164
chloroplast	116442	116442	1	28°C	18°C	0.000513084	0.00871314
chloroplast	120383	120383	1	28°C	18°C	0.0111857	0.0240269
chloroplast	121324	121362	2	28°C	18°C	0.0192442	0.0362275
contig_1	461	532	4	28°C	18°C	0.104503	0.168272
contig_1	1093	1154	2	28°C	18°C	0.119751	0.165644
contig_1	2077	2273	10	28°C	18°C	0.12458	0.175634
contig_1	3320	3456	3	28°C	18°C	0.111325	0.168142
contig_1	107623	107623	1	28°C	18°C	0.0868902	0.147619
contig_1	108688	108971	4	28°C	18°C	0.0933557	0.142514
contig_1	109396	110453	41	28°C	18°C	0.111915	0.172034
contig_1	122909	122909	1	28°C	18°C	0.0229682	0.06814
contig_1	123947	124044	8	28°C	18°C	0.0280471	0.0571932
contig_1	128136	128136	1	28°C	18°C	0.02526	0.0627262
contig_1	140914	140919	2	28°C	18°C	0.0441899	0.0853347
contig_1	142551	142573	3	28°C	18°C	0.0425717	0.0901421
contig_1	143029	143205	7	28°C	18°C	0.0768508	0.126806
contig_1	145462	145462	1	28°C	18°C	0.0686275	0.183673
contig_1	146109	146140	2	28°C	18°C	0.0671451	0.122196
contig_1	146950	146994	3	28°C	18°C	0.0811722	0.133396
contig_1	148071	148233	7	28°C	18°C	0.0685685	0.116246
contig_1	150614	150706	6	28°C	18°C	0.0651976	0.131885
contig_1	152437	152437	1	28°C	18°C	0.0659472	0.124146
contig_1	153974	153974	1	28°C	18°C	0.0591716	0.124302
contig_1	154694	154796	4	28°C	18°C	0.0849743	0.140581
contig_1	155374	155374	1	28°C	18°C	0.0871935	0.177156
contig_10	179	280	5	28°C	18°C	0.665876	0.686248
contig_2	29186	29186	1	28°C	18°C	0.485149	0.783582
contig_21	29867	29867	1	28°C	18°C	0.0220588	0.148387
contig_3	13037	13037	1	28°C	18°C	0.000509684	0.00867245
contig_3	31626	31691	2	28°C	18°C	0.00676443	0.0120778
contig_3	32251	32251	1	28°C	18°C	0.006218	0.013382
contig_3	34207	34284	2	28°C	18°C	0.00905191	0.0154795
contig_3	35625	35625	1	28°C	18°C	0.00843882	0.0207156
contig_3	36361	36448	3	28°C	18°C	0.0101544	0.0168867
contig_3	38289	38332	6	28°C	18°C	0.0112475	0.0184851
contig_3	46713	46713	1	28°C	18°C	0.00555836	0.0192637
contig_7	24928	25091	4	28°C	18°C	0.654921	0.75991

## Sheet: Sheet2
Sheet name	Sheet2
Description	CGN DMRs between treatments in ICE2
Table showing the location, numbers, hyper- and hypo-methyalted samples, methylation level of samples of DMRs between treatments in different methylation context and ecotypes in CGN ICE2
Chromosome	start	end	number_of_dms	hypermethylated_samples	hypomethylated_samples	methylation_level_18°C	methylation_level_28°C
Fvb1	318925	318925	1			0	0.12987
Fvb1	354979	354979	1	18°C	28°C	0.902439	0.5
Fvb1	424491	424491	1	18°C	28°C	0.908046	0.692308
Fvb1	482848	482927	2	18°C	28°C	0.658333	0.19469
Fvb1	863346	863370	2	18°C	28°C	0.188209	0.0495627
Fvb1	1038897	1039110	4	18°C	28°C	0.829887	0.65445
Fvb1	1169968	1169968	1	18°C	28°C	0.579832	0.270588
Fvb1	1456457	1456457	1	28°C	18°C	0.275362	0.581081
Fvb1	1854023	1854023	1	18°C	28°C	0.344595	0.163793
Fvb1	1910745	1910745	1	18°C	28°C	0.577465	0.2
Fvb1	1913860	1913860	1	18°C	28°C	0.796748	0.567901
Fvb1	2120475	2120475	1	18°C	28°C	0.428571	0.177083
Fvb1	2176319	2176319	1	18°C	28°C	0.986842	0.866667
Fvb1	2221508	2221508	1	18°C	28°C	0.54955	0.297872
Fvb1	2363273	2363273	1	18°C	28°C	0.891892	0.447368
Fvb1	2722147	2722158	2	18°C	28°C	0.826667	0.594203
Fvb1	2727044	2727044	1	28°C	18°C	0.613861	0.875
Fvb1	4086554	4086554	1	18°C	28°C	0.391892	0.166667
Fvb1	4104424	4104424	1	18°C	28°C	0.85	0.475
Fvb1	4891587	4891587	1	18°C	28°C	0.755102	0.361702
Fvb1	4923645	4923645	1	18°C	28°C	0.971429	0.612903
Fvb1	4985910	4985913	2	28°C	18°C	0.644444	0.925
Fvb1	5501607	5501607	1	28°C	18°C	0.00862069	0.184783
Fvb1	5549203	5549203	1	18°C	28°C	0.7375	0.403509
Fvb1	5709531	5709531	1	18°C	28°C	0.454545	0.2
Fvb1	6034744	6034744	1	18°C	28°C	0.754808	0.534653
Fvb1	6299246	6299246	1	18°C	28°C	0.140244	0
Fvb1	6518827	6518827	1	28°C	18°C	0	0.15493
Fvb1	6791591	6791591	1	18°C	28°C	0.617647	0.162791
Fvb1	7168864	7168864	1	18°C	28°C	0.866667	0.48
Fvb1	7349860	7349860	1	18°C	28°C	0.652174	0.25
Fvb1	7663857	7663857	1	28°C	18°C	0.325581	0.738095
Fvb1	7725409	7725409	1	28°C	18°C	0	0.105263
Fvb1	7748878	7748992	2	18°C	28°C	0.304348	0.119497
Fvb1	7806028	7806028	1	18°C	28°C	0.637255	0.329545
Fvb1	7873061	7873061	1	28°C	18°C	0.685393	0.923913
Fvb1	7901276	7901419	4	28°C	18°C	0.614754	0.835841
Fvb1	8045418	8045418	1	28°C	18°C	0.707143	0.91
Fvb1	8056461	8056461	1	28°C	18°C	0.297297	0.837838
Fvb1	8663391	8663391	1	18°C	28°C	0.405405	0.0697674
Fvb1	9600100	9600100	1	28°C	18°C	0.529412	0.871795
Fvb1	9645603	9645603	1	28°C	18°C	0.0252525	0.211382
Fvb1	9748618	9748618	1	18°C	28°C	0.202899	0
Fvb1	9761559	9761559	1	18°C	28°C	0.948276	0.638298
Fvb1	10168268	10168293	3	18°C	28°C	0.515707	0.161812
Fvb1	10293744	10293744	1	18°C	28°C	0.747253	0.462687
Fvb1	10698868	10698868	1	28°C	18°C	0	0.219512
Fvb1	10848131	10848131	1	28°C	18°C	0.181034	0.412371
Fvb1	10888490	10888490	1	28°C	18°C	0	0.26
Fvb1	10918171	10918343	4	28°C	18°C	0.314943	0.656604
Fvb1	11190075	11190075	1	18°C	28°C	0.898876	0.651515
Fvb1	11444613	11444613	1	28°C	18°C	0.772277	0.974026
Fvb1	11673373	11673373	1	18°C	28°C	0.769231	0.34375
Fvb1	11840305	11840305	1	18°C	28°C	0.163934	0
Fvb1	12385648	12385648	1	18°C	28°C	0.207921	0.019802
Fvb1	12510387	12510387	1	28°C	18°C	0	0.149533
Fvb1	12889934	12889934	1	28°C	18°C	0.666667	0.909091
Fvb1	13397963	13397963	1	28°C	18°C	0.681818	0.923077
Fvb1	13719604	13719604	1	18°C	28°C	0.710145	0.385714
Fvb1	13934688	13934688	1	28°C	18°C	0.708955	0.914894
Fvb1	14720255	14720255	1	28°C	18°C	0.0144928	0.142857
Fvb1	14987857	14987857	1	18°C	28°C	0.742857	0.402778
Fvb1	15081689	15081689	1	28°C	18°C	0.348837	0.755556
Fvb1	15106261	15106261	1	28°C	18°C	0.716981	1
Fvb1	15187592	15187631	2	18°C	28°C	0.469388	0.164062
Fvb1	15993519	15993519	1	28°C	18°C	0.46	0.923077
Fvb1	16125744	16125744	1	28°C	18°C	0.352941	0.885714
Fvb1	16212571	16212571	1	28°C	18°C	0.529412	0.892308
Fvb1	16279496	16279496	1	18°C	28°C	0.30303	0.0344828
Fvb1	16534280	16534280	1	28°C	18°C	0.5625	0.921569
Fvb1	16970823	16970823	1	18°C	28°C	0.969697	0.6
Fvb1	17418241	17418241	1	28°C	18°C	0.0483871	0.408163
Fvb1	17565598	17565598	1	18°C	28°C	0.368421	0
Fvb1	17616767	17616767	1	18°C	28°C	0.6	0.26087
Fvb1	19080616	19080616	1	28°C	18°C	0.327869	0.675
Fvb1	19531032	19531159	4	28°C	18°C	0.144615	0.416667
Fvb1	19536268	19536416	6	28°C	18°C	0.408353	0.794224
Fvb1	19697747	19697747	1	28°C	18°C	0.0930233	0.536585
Fvb1	20428229	20428229	1	28°C	18°C	0.695652	0.952381
Fvb1	20516770	20516770	1	28°C	18°C	0.735632	0.952941
Fvb1	20548355	20548355	1	28°C	18°C	0.701299	0.927711
Fvb1	20925610	20925610	1	28°C	18°C	0.105263	0.5
Fvb1	21010508	21010538	3	28°C	18°C	0.223022	0.673077
Fvb1	21089854	21089854	1	28°C	18°C	0.046875	0.27381
Fvb1	21910279	21910279	1	28°C	18°C	0.706897	0.971014
Fvb1	22128946	22128971	2	28°C	18°C	0.416309	0.75817
Fvb1	22169897	22169897	1	18°C	28°C	0.866667	0.533333
Fvb1	22187947	22188035	2	18°C	28°C	0.570552	0.266129
Fvb1	22479793	22479809	2	28°C	18°C	0.644737	0.852778
Fvb1	22571303	22571303	1	18°C	28°C	0.97973	0.863636
Fvb1	22699928	22699928	1	28°C	18°C	0.830645	0.989899
Fvb1	22873510	22873510	1	18°C	28°C	0.314815	0
Fvb1	22932685	22932685	1	28°C	18°C	0.66087	0.876404
Fvb1	22969552	22969552	1	28°C	18°C	0.428571	0.861111
Fvb1	23124089	23124089	1	28°C	18°C	0.653333	0.90411
Fvb1	23155864	23155864	1	18°C	28°C	0.187845	0.0241935
Fvb1	23534289	23534289	1	18°C	28°C	0.652174	0.196078
Fvb1	23855405	23855405	1	28°C	18°C	0.690476	0.954545
Fvb1	24034611	24034611	1	18°C	28°C	0.47619	0.122449
Fvb1	24088013	24088013	1	18°C	28°C	0.931818	0.621622
Fvb2	18387	18387	1	28°C	18°C	0.373134	0.77551
Fvb2	166232	166328	2	28°C	18°C	0.346154	0.773585
Fvb2	459884	459884	1	28°C	18°C	0.707317	1
Fvb2	464956	464956	1	28°C	18°C	0	0.285714
Fvb2	736469	736469	1	28°C	18°C	0.25974	0.706897
Fvb2	1120884	1120884	1	18°C	28°C	0.411765	0.117647
Fvb2	1532322	1532322	1	18°C	28°C	0.609195	0.287879
Fvb2	1694066	1694066	1	28°C	18°C	0	0.11828
Fvb2	1821091	1821091	1	28°C	18°C	0.25	0.647059
Fvb2	2055593	2055611	3	18°C	28°C	0.74569	0.549061
Fvb2	2122794	2122794	1	28°C	18°C	0.3	0.78125
Fvb2	2406404	2406404	1	18°C	28°C	0.916667	0.580645
Fvb2	2591845	2591845	1	18°C	28°C	0.145299	0.010101
Fvb2	2876084	2876084	1	18°C	28°C	0.410596	0.151515
Fvb2	3179070	3179070	1	28°C	18°C	0.157895	0.594595
Fvb2	3569667	3569667	1	28°C	18°C	0.227273	0.619048
Fvb2	3586653	3586766	3	28°C	18°C	0.205357	0.666667
Fvb2	3793174	3793174	1	28°C	18°C	0.486486	0.846154
Fvb2	4022987	4022987	1	28°C	18°C	0.583333	0.84375
Fvb2	4283081	4283081	1	28°C	18°C	0.166667	0.543478
Fvb2	4419303	4419407	4	28°C	18°C	0.237668	0.786164
Fvb2	4865239	4865239	1	18°C	28°C	0.828571	0.431818
Fvb2	4904475	4904475	1	28°C	18°C	0.710526	0.894231
Fvb2	5006137	5006137	1	18°C	28°C	0.5	0.162791
Fvb2	5049180	5049180	1	28°C	18°C	0.471698	0.837838
Fvb2	5257838	5257838	1	28°C	18°C	0.367347	0.815789
Fvb2	5331835	5331835	1	18°C	28°C	0.532934	0.281818
Fvb2	5410696	5410696	1	18°C	28°C	0.793651	0.46
Fvb2	5539649	5539649	1	28°C	18°C	0.25	0.636364
Fvb2	5562781	5562781	1	18°C	28°C	0.672727	0.428571
Fvb2	5723028	5723039	2	28°C	18°C	0.581818	0.968254
Fvb2	5727418	5727418	1	28°C	18°C	0.169492	0.382022
Fvb2	5769300	5769300	1	28°C	18°C	0.547619	0.941176
Fvb2	5803328	5803328	1	18°C	28°C	0.783333	0.506494
Fvb2	5954845	5954875	2	28°C	18°C	0.317647	0.794521
Fvb2	6062658	6062658	1	28°C	18°C	0.0776699	0.317073
Fvb2	6069041	6069041	1	28°C	18°C	0.466667	0.914286
Fvb2	6266189	6266189	1	18°C	28°C	0.588235	0.216216
Fvb2	7066351	7066351	1	28°C	18°C	0.5	0.897436
Fvb2	7149648	7149648	1	28°C	18°C	0.714286	1
Fvb2	7266337	7266337	1	28°C	18°C	0	0.192982
Fvb2	7563040	7563040	1	18°C	28°C	0.384615	0.0677966
Fvb2	7895762	7895762	1	18°C	28°C	0.760563	0.333333
Fvb2	8025473	8025473	1	18°C	28°C	0.929688	0.696203
Fvb2	8778941	8778941	1	28°C	18°C	0.585366	0.926829
Fvb2	8879350	8879350	1	18°C	28°C	0.272059	0
Fvb2	9260438	9260438	1	28°C	18°C	0.692308	1
Fvb2	9329169	9329371	5	28°C	18°C	0.572243	0.728934
Fvb2	9674371	9674371	1	28°C	18°C	0.453608	0.694118
Fvb2	9799419	9799523	4	28°C	18°C	0.372294	0.751479
Fvb2	9872466	9872466	1	18°C	28°C	0.28169	0
Fvb2	10513379	10513379	1	18°C	28°C	0.515152	0.131148
Fvb2	10545010	10545010	1	28°C	18°C	0.290323	0.780488
Fvb2	10613702	10613702	1	28°C	18°C	0.788462	0.987179
Fvb2	10727879	10727879	1	28°C	18°C	0.617647	0.926829
Fvb2	11192113	11192113	1	28°C	18°C	0.00653595	0.14
Fvb2	11413971	11413971	1	18°C	28°C	0.807692	0.395349
Fvb2	11568777	11568777	1	18°C	28°C	0.774194	0.266667
Fvb2	11659860	11659860	1	28°C	18°C	0.542857	0.925
Fvb2	12001180	12001180	1	28°C	18°C	0	0.0967742
Fvb2	12064222	12064224	2	18°C	28°C	0.785124	0.382353
Fvb2	13767333	13767333	1	28°C	18°C	0.00934579	0.191489
Fvb2	13792745	13792745	1	28°C	18°C	0.617647	0.944444
Fvb2	13957251	13957251	1	18°C	28°C	0.203704	0.0169492
Fvb2	13989077	13989077	1	18°C	28°C	0.466019	0.211268
Fvb2	14126528	14126528	1	28°C	18°C	0.491228	0.846154
Fvb2	14127205	14127205	1	28°C	18°C	0.651163	0.942308
Fvb2	14801061	14801061	1	28°C	18°C	0.291667	0.72973
Fvb2	14854280	14854280	1	28°C	18°C	0.52	0.911111
Fvb2	14864115	14864115	1	18°C	28°C	0.811594	0.383333
Fvb2	15140952	15140952	1	28°C	18°C	0.34375	0.626506
Fvb2	15538871	15538871	1	18°C	28°C	0.841463	0.5
Fvb2	15843587	15843587	1	18°C	28°C	0.626263	0.358974
Fvb2	16443011	16443011	1	18°C	28°C	0.277778	0.0333333
Fvb2	16910084	16910084	1	18°C	28°C	0.932331	0.703297
Fvb2	17035340	17035340	1	28°C	18°C	0.0822785	0.262136
Fvb2	17041352	17041352	1	28°C	18°C	0.376812	0.761905
Fvb2	17253646	17253646	1	28°C	18°C	0.446809	0.77551
Fvb2	17269235	17269235	1	28°C	18°C	0.116279	0.44186
Fvb2	17280444	17280444	1	28°C	18°C	0.27027	0.6875
Fvb2	17450085	17450085	1	18°C	28°C	0.405405	0.140845
Fvb2	17499929	17499929	1	18°C	28°C	0.936306	0.712963
Fvb2	17667108	17667108	1	28°C	18°C	0	0.115789
Fvb2	17802856	17802856	1	28°C	18°C	0.0121951	0.168675
Fvb2	17965821	17965846	3	18°C	28°C	0.540323	0.167939
Fvb2	18074681	18074681	1	18°C	28°C	0.575758	0.0652174
Fvb2	18434444	18434444	1	18°C	28°C	0.857143	0.375
Fvb2	18723904	18723936	2	28°C	18°C	0.265487	0.731959
Fvb2	18767249	18767249	1	28°C	18°C	0.684932	0.924051
Fvb2	18798342	18798560	5	18°C	28°C	0.716034	0.393162
Fvb2	18799282	18799340	2	18°C	28°C	0.816456	0.496894
Fvb2	18799603	18799769	4	18°C	28°C	0.598253	0.32833
Fvb2	18800080	18800080	1	18°C	28°C	0.73743	0.480315
Fvb2	18823756	18823756	1	18°C	28°C	0.882353	0.472222
Fvb2	18979004	18979004	1	28°C	18°C	0	0.203704
Fvb2	19045956	19045956	1	28°C	18°C	0.685185	0.938462
Fvb2	19403707	19403707	1	28°C	18°C	0	0.384615
Fvb2	20121258	20121413	3	28°C	18°C	0.673594	0.879661
Fvb2	20126019	20126019	1	28°C	18°C	0.727273	1
Fvb2	20215930	20215960	2	18°C	28°C	0.832669	0.561111
Fvb2	20216218	20216241	2	18°C	28°C	0.535865	0.172414
Fvb2	20216974	20216974	1	18°C	28°C	0.432432	0.0512821
Fvb2	20391483	20391483	1	28°C	18°C	0.625	0.96875
Fvb2	20546628	20546628	1	28°C	18°C	0.295455	0.7
Fvb2	20583685	20583748	3	28°C	18°C	0.703549	0.918519
Fvb2	20727190	20727190	1	28°C	18°C	0.3	0.741935
Fvb2	20973888	20973888	1	28°C	18°C	0.588235	0.913043
Fvb2	21263491	21263491	1	18°C	28°C	0.747899	0.523256
Fvb2	21721945	21721945	1	18°C	28°C	0.16	0.00854701
Fvb2	21780006	21780006	1	28°C	18°C	0.142077	0.316901
Fvb2	21923504	21923504	1	18°C	28°C	0.387755	0.0714286
Fvb2	22071380	22071380	1	18°C	28°C	0.745455	0.380952
Fvb2	22117317	22117317	1	18°C	28°C	0.62963	0.328358
Fvb2	22316429	22316452	2	28°C	18°C	0.186441	0.514851
Fvb2	22322995	22322995	1	18°C	28°C	0.969388	0.8
Fvb2	22564178	22564178	1	18°C	28°C	0.169492	0.0106383
Fvb2	22596959	22596959	1	18°C	28°C	0.596491	0.275862
Fvb2	22969621	22969621	1	28°C	18°C	0.576923	0.921569
Fvb2	23016536	23016536	1	18°C	28°C	0.4	0.119048
Fvb2	23026491	23026491	1	28°C	18°C	0.0123457	0.184615
Fvb2	23028436	23028436	1	28°C	18°C	0.733333	0.961538
Fvb2	23054374	23054374	1	18°C	28°C	0.422535	0.1125
Fvb2	23320064	23320064	1	18°C	28°C	0.13913	0
Fvb2	23421816	23421841	3	18°C	28°C	0.642857	0.342939
Fvb2	23439018	23439031	2	18°C	28°C	0.76616	0.583333
Fvb2	24044405	24044415	2	28°C	18°C	0.146667	0.6
Fvb2	24064995	24065022	2	18°C	28°C	0.587549	0.295082
Fvb2	24073855	24073855	1	18°C	28°C	0.668639	0.447761
Fvb2	24096449	24096449	1	28°C	18°C	0.534351	0.852174
Fvb2	24279940	24279940	1	18°C	28°C	0.921053	0.6
Fvb2	25033612	25033612	1	28°C	18°C	0.430556	0.703704
Fvb2	25146696	25146696	1	28°C	18°C	0.5	0.8125
Fvb2	25208927	25208927	1	18°C	28°C	0.322314	0.03125
Fvb2	25330410	25330450	2	18°C	28°C	0.95098	0.62963
Fvb2	25351408	25351583	3	18°C	28°C	0.677852	0.42348
Fvb2	25389740	25389740	1	18°C	28°C	0.733333	0.392857
Fvb2	25452727	25452727	1	28°C	18°C	0.451613	0.878049
Fvb2	25602469	25602469	1	28°C	18°C	0.447917	0.75
Fvb2	25659880	25659880	1	28°C	18°C	0.16129	0.848485
Fvb2	25675449	25675449	1	18°C	28°C	0.569444	0.222222
Fvb2	25733470	25733470	1	28°C	18°C	0.121951	0.617647
Fvb2	25791764	25791764	1	18°C	28°C	0.930435	0.734177
Fvb2	25940702	25940702	1	18°C	28°C	0.918033	0.684932
Fvb2	26453678	26453678	1	28°C	18°C	0.0833333	0.333333
Fvb2	26874568	26874568	1	18°C	28°C	0.931034	0.690476
Fvb2	26954813	26954813	1	18°C	28°C	0.714286	0.390805
Fvb2	27159591	27159591	1	18°C	28°C	0.681818	0.277778
Fvb2	27170303	27170303	1	18°C	28°C	0.569343	0.307087
Fvb2	27294128	27294128	1	28°C	18°C	0	0.151515
Fvb2	27357050	27357050	1	18°C	28°C	0.456522	0.180723
Fvb2	27605422	27605422	1	28°C	18°C	0	0.192308
Fvb2	27638282	27638282	1	18°C	28°C	0.781609	0.421687
Fvb2	27689977	27689977	1	28°C	18°C	0.14433	0.436893
Fvb2	27940767	27940767	1	28°C	18°C	0.30303	0.701754
Fvb2	27994974	27994974	1	18°C	28°C	0.695946	0.424528
Fvb2	28211631	28211631	1	18°C	28°C	0.269231	0.025974
Fvb2	28221673	28221673	1	28°C	18°C	0	0.0932203
Fvb2	28570968	28570968	1	28°C	18°C	0.339623	0.824561
Fvb2	28643662	28643662	1	18°C	28°C	0.730769	0.525424
Fvb2	29012163	29012163	1	18°C	28°C	0.210526	0.0138889
Fvb2	29143660	29143660	1	28°C	18°C	0.615385	0.975
Fvb2	29303981	29303981	1	18°C	28°C	0.689922	0.245098
Fvb3	25928	25928	1	18°C	28°C	0.14	0
Fvb3	164817	164817	1	28°C	18°C	0	0.157143
Fvb3	293430	293430	1	28°C	18°C	0.844106	0.98
Fvb3	512960	512960	1	28°C	18°C	0.0625	0.424242
Fvb3	690796	690796	1	18°C	28°C	0.709677	0.228571
Fvb3	702297	702297	1	18°C	28°C	0.484375	0.183673
Fvb3	730179	730188	2	18°C	28°C	0.397661	0.170732
Fvb3	846918	846918	1	18°C	28°C	0.638889	0.272727
Fvb3	882908	882908	1	18°C	28°C	0.931818	0.55102
Fvb3	1007254	1007254	1	18°C	28°C	0.3	0.0196078
Fvb3	1112382	1112382	1	18°C	28°C	0.363636	0
Fvb3	1160054	1160054	1	18°C	28°C	0.651934	0.472441
Fvb3	1191348	1191348	1	18°C	28°C	0.708029	0.487179
Fvb3	1286079	1286079	1	18°C	28°C	0.904762	0.521739
Fvb3	1608530	1608530	1	28°C	18°C	0.70073	0.901099
Fvb3	2108909	2109086	3	18°C	28°C	0.56123	0.44454
Fvb3	2170376	2170379	2	28°C	18°C	0.678947	0.943262
Fvb3	2186048	2186239	3	18°C	28°C	0.468637	0.319809
Fvb3	2223071	2223071	1	18°C	28°C	0.522013	0.294737
Fvb3	2524612	2524612	1	28°C	18°C	0.172414	0.545455
Fvb3	3069493	3069511	3	28°C	18°C	0.551136	0.860465
Fvb3	3127340	3127340	1	18°C	28°C	0.589744	0.15
Fvb3	3142794	3142794	1	18°C	28°C	0.757576	0.225806
Fvb3	3364049	3364049	1	18°C	28°C	0.656566	0.32
Fvb3	3786841	3787022	3	18°C	28°C	0.349609	0.191939
Fvb3	3850565	3850595	2	28°C	18°C	0.554545	0.857143
Fvb3	3864918	3864918	1	18°C	28°C	0.257143	0.016129
Fvb3	4007440	4007440	1	18°C	28°C	0.9	0.387097
Fvb3	4211659	4211667	2	18°C	28°C	0.264368	0.0639269
Fvb3	4211932	4211932	1	18°C	28°C	0.889571	0.636364
Fvb3	4252530	4252530	1	18°C	28°C	0.390244	0
Fvb3	4273603	4273603	1	28°C	18°C	0	0.137931
Fvb3	4599187	4599187	1	18°C	28°C	0.690476	0.409091
Fvb3	5010305	5010305	1	28°C	18°C	0	0.138889
Fvb3	5089100	5089100	1	28°C	18°C	0.680851	0.972973
Fvb3	5103266	5103266	1	28°C	18°C	0.551282	0.830508
Fvb3	5217638	5217743	3	28°C	18°C	0.341837	0.764423
Fvb3	5265258	5265444	4	28°C	18°C	0.296417	0.657431
Fvb3	5317781	5317781	1	28°C	18°C	0.0416667	0.515152
Fvb3	5420384	5420384	1	18°C	28°C	0.834532	0.56
Fvb3	5798791	5798791	1	18°C	28°C	0.825243	0.59434
Fvb3	5838171	5838203	2	18°C	28°C	0.825279	0.591837
Fvb3	5849655	5849655	1	18°C	28°C	0.34375	0.0285714
Fvb3	5974359	5974359	1	28°C	18°C	0.5	0.830769
Fvb3	6486635	6486635	1	18°C	28°C	0.195402	0.011236
Fvb3	6996479	6996479	1	18°C	28°C	0.25641	0.047619
Fvb3	7064212	7064214	2	18°C	28°C	0.879699	0.538462
Fvb3	7272293	7272367	2	18°C	28°C	0.724832	0.481818
Fvb3	8394406	8394406	1	28°C	18°C	0.0164835	0.183486
Fvb3	8951725	8951725	1	18°C	28°C	0.598425	0.3
Fvb3	9177282	9177285	2	28°C	18°C	0.00632911	0.193277
Fvb3	9250244	9250244	1	28°C	18°C	0	0.325
Fvb3	9295181	9295181	1	28°C	18°C	0.622222	0.961538
Fvb3	9624870	9624870	1	28°C	18°C	0.289474	0.714286
Fvb3	9684549	9684549	1	18°C	28°C	0.209302	0
Fvb3	9833480	9833480	1	28°C	18°C	0.0377358	0.357143
Fvb3	9852589	9852589	1	18°C	28°C	0.204082	0
Fvb3	10049459	10049459	1	18°C	28°C	0.545455	0.104478
Fvb3	10417179	10417179	1	18°C	28°C	0.785714	0.446429
Fvb3	10418141	10418141	1	28°C	18°C	0.5	0.897436
Fvb3	10789319	10789345	2	18°C	28°C	0.648649	0.215054
Fvb3	10928867	10928867	1	28°C	18°C	0.265306	0.771429
Fvb3	11180261	11180261	1	18°C	28°C	0.707865	0.362069
Fvb3	11325766	11325766	1	28°C	18°C	0.0238095	0.433333
Fvb3	11422542	11422542	1	28°C	18°C	0.660377	0.945455
Fvb3	11433623	11433623	1	28°C	18°C	0	0.108434
Fvb3	11533286	11533399	2	28°C	18°C	0.328638	0.748299
Fvb3	11690944	11690944	1	18°C	28°C	0.725714	0.462585
Fvb3	11974266	11974266	1	28°C	18°C	0.194444	0.810811
Fvb3	12033268	12033307	4	28°C	18°C	0.469027	0.834061
Fvb3	12122477	12122499	2	18°C	28°C	0.19244	0.0199005
Fvb3	12330692	12330692	1	18°C	28°C	0.892308	0.568966
Fvb3	12344533	12344533	1	18°C	28°C	0.262712	0.05
Fvb3	12424989	12424989	1	28°C	18°C	0.527778	0.945946
Fvb3	12426369	12426369	1	18°C	28°C	0.69697	0.261905
Fvb3	12856306	12856306	1	18°C	28°C	0.838983	0.592593
Fvb3	12935770	12935770	1	28°C	18°C	0	0.254902
Fvb3	12985178	12985178	1	28°C	18°C	0.454545	0.842105
Fvb3	13369978	13370093	2	28°C	18°C	0.779592	0.9374
Fvb3	13459000	13459000	1	28°C	18°C	0.338164	0.572289
Fvb3	13661287	13661287	1	18°C	28°C	0.763158	0.307692
Fvb3	14664739	14664739	1	28°C	18°C	0.246575	0.693878
Fvb3	15022229	15022229	1	28°C	18°C	0	0.25
Fvb3	15142377	15142446	4	28°C	18°C	0.493562	0.852174
Fvb3	15150541	15150541	1	28°C	18°C	0.53125	0.945946
Fvb3	15225334	15225337	2	28°C	18°C	0.430693	0.718121
Fvb3	15600894	15600894	1	18°C	28°C	0.8	0.466667
Fvb3	15978794	15978794	1	28°C	18°C	0.641509	0.955556
Fvb3	16083840	16083840	1	28°C	18°C	0.657143	0.903226
Fvb3	16341719	16341719	1	28°C	18°C	0.857143	1
Fvb3	16804214	16804214	1	28°C	18°C	0.589744	0.956522
Fvb3	17444002	17444010	2	18°C	28°C	0.582609	0.171171
Fvb3	18000491	18000491	1	18°C	28°C	0.60274	0.283784
Fvb3	18086532	18086532	1	28°C	18°C	0.424242	0.918919
Fvb3	18167529	18167529	1	18°C	28°C	0.366667	0.101449
Fvb3	18219837	18219837	1	18°C	28°C	0.613445	0.373016
Fvb3	18461737	18461737	1	28°C	18°C	0	0.128205
Fvb3	18481357	18481357	1	18°C	28°C	0.913043	0.689189
Fvb3	18560986	18560986	1	28°C	18°C	0.138889	0.605263
Fvb3	18596126	18596143	2	28°C	18°C	0.516129	0.955224
Fvb3	18901363	18901363	1	28°C	18°C	0.0142857	0.142857
Fvb3	18948606	18948606	1	28°C	18°C	0.027933	0.139706
Fvb3	19291574	19291574	1	18°C	28°C	0.68	0.307692
Fvb3	19972733	19972733	1	18°C	28°C	0.6	0.190476
Fvb3	20059498	20059498	1	18°C	28°C	0.87037	0.561404
Fvb3	20193981	20194276	3	18°C	28°C	0.30066	0.0595883
Fvb3	20376332	20376332	1	28°C	18°C	0.792308	0.972028
Fvb3	20377883	20377883	1	28°C	18°C	0.671171	0.868545
Fvb3	20650158	20650158	1	28°C	18°C	0.404255	0.704225
Fvb3	20753460	20753561	2	28°C	18°C	0.397351	0.809524
Fvb3	20832623	20832623	1	18°C	28°C	0.439024	0.0294118
Fvb3	20883482	20883482	1	18°C	28°C	0.735294	0.25
Fvb3	20965645	20965645	1	28°C	18°C	0.225806	0.787879
Fvb3	21100340	21100340	1	18°C	28°C	0.333333	0.031746
Fvb3	21982194	21982194	1	28°C	18°C	0.755102	0.980769
Fvb3	22095284	22095284	1	28°C	18°C	0.533333	0.833333
Fvb3	22749184	22749184	1	28°C	18°C	0.377049	0.730769
Fvb3	23455949	23455949	1	28°C	18°C	0.225	0.676471
Fvb3	23613809	23613809	1	28°C	18°C	0.269231	0.703704
Fvb3	23941193	23941193	1	28°C	18°C	0.0227273	0.363636
Fvb3	24209952	24209952	1	28°C	18°C	0.42623	0.807018
Fvb3	25057217	25057217	1	28°C	18°C	0.638889	0.952381
Fvb3	25437482	25437482	1	28°C	18°C	0.737705	1
Fvb3	25899189	25899189	1	28°C	18°C	0.390244	0.897436
Fvb3	26103962	26103962	1	28°C	18°C	0.706827	0.879518
Fvb3	26375338	26375338	1	28°C	18°C	0.340909	0.804878
Fvb3	26675776	26675783	2	28°C	18°C	0.202703	0.722222
Fvb3	26733488	26733488	1	28°C	18°C	0.75	1
Fvb3	26784410	26784410	1	28°C	18°C	0.423077	0.84375
Fvb3	26797057	26797057	1	28°C	18°C	0.189189	0.59375
Fvb3	26801242	26801242	1	28°C	18°C	0.4	0.806452
Fvb3	27437393	27437498	2	28°C	18°C	0.383333	0.776471
Fvb3	27519467	27519632	5	28°C	18°C	0.618529	0.78848
Fvb3	27665927	27666026	7	28°C	18°C	0.518957	0.834971
Fvb3	27722288	27722350	2	28°C	18°C	0.614141	0.843137
Fvb3	27768610	27768610	1	18°C	28°C	0.746479	0.378788
Fvb3	28160971	28160994	2	28°C	18°C	0.437956	0.844156
Fvb3	28376495	28376495	1	28°C	18°C	0	0.272727
Fvb3	28811389	28811389	1	28°C	18°C	0	0.196078
Fvb3	29027069	29027069	1	28°C	18°C	0.277778	0.702703
Fvb3	29047665	29047665	1	18°C	28°C	0.759259	0.358491
Fvb3	29064977	29064977	1	18°C	28°C	0.346154	0.0447761
Fvb3	29714683	29714872	2	28°C	18°C	0.333333	0.524752
Fvb3	29770125	29770245	5	28°C	18°C	0.375375	0.752033
Fvb3	29892408	29892408	1	28°C	18°C	0.678261	0.9
Fvb3	29967930	29967930	1	28°C	18°C	0.415094	0.755556
Fvb3	30212288	30212288	1	28°C	18°C	0.485714	0.844444
Fvb3	30629292	30629292	1	18°C	28°C	0.885714	0.444444
Fvb3	30680518	30680518	1	18°C	28°C	0.581081	0.286885
Fvb3	30878017	30878017	1	18°C	28°C	0.150838	0
Fvb3	31247450	31247450	1	28°C	18°C	0.207547	0.65
Fvb3	31390856	31390856	1	28°C	18°C	0.08	0.621622
Fvb3	31413716	31413716	1	18°C	28°C	0.164835	0
Fvb3	31578439	31578442	2	18°C	28°C	0.398892	0.149378
Fvb3	32211968	32211968	1	28°C	18°C	0.114286	0.571429
Fvb3	32214144	32214310	2	28°C	18°C	0.717703	0.877966
Fvb3	32219567	32219567	1	28°C	18°C	0.04	0.325
Fvb3	32439807	32439807	1	18°C	28°C	0.95	0.711538
Fvb3	32557066	32557178	2	18°C	28°C	0.358356	0.231302
Fvb3	33010749	33010749	1	28°C	18°C	0.425	0.868421
Fvb3	33103883	33103989	3	28°C	18°C	0.378085	0.557895
Fvb3	33123926	33123926	1	18°C	28°C	0.657534	0.304348
Fvb3	33168609	33168609	1	28°C	18°C	0.242424	0.710526
Fvb3	33276863	33276863	1	28°C	18°C	0.295455	0.74359
Fvb3	33288730	33288730	1	18°C	28°C	0.8125	0.506329
Fvb3	33303357	33303357	1	18°C	28°C	0.866667	0.683168
Fvb3	33502074	33502074	1	28°C	18°C	0	0.130435
Fvb3	33574737	33574737	1	18°C	28°C	0.328859	0.121212
Fvb3	33718880	33718880	1	18°C	28°C	0.863636	0.634409
Fvb3	33727739	33727829	2	18°C	28°C	0.226712	0.112342
Fvb3	34194246	34194246	1	18°C	28°C	0.84127	0.52
Fvb3	34243113	34243113	1	28°C	18°C	0.0102041	0.19403
Fvb3	34246638	34246638	1	28°C	18°C	0.0106383	0.225806
Fvb3	34362673	34362673	1	18°C	28°C	0.921569	0.691176
Fvb3	34462715	34462715	1	28°C	18°C	0.00641026	0.136752
Fvb3	34917524	34917529	2	18°C	28°C	0.414169	0.191304
Fvb3	34983484	34983484	1	18°C	28°C	0.9375	0.741573
Fvb3	34989612	34989635	2	28°C	18°C	0.0642857	0.315315
Fvb3	35268382	35268382	1	18°C	28°C	0.536585	0.164179
Fvb3	35354582	35354582	1	28°C	18°C	0.405405	0.866667
Fvb3	35539061	35539061	1	28°C	18°C	0.669291	0.870968
Fvb3	35798445	35798445	1	18°C	28°C	0.931034	0.647059
Fvb3	35852997	35852997	1	18°C	28°C	0.618497	0.373016
Fvb3	36144810	36144810	1	28°C	18°C	0.6	0.931034
Fvb3	36327565	36327565	1	18°C	28°C	0.669173	0.44
Fvb3	36774528	36774528	1	28°C	18°C	0.55	0.902439
Fvb3	36945236	36945236	1	28°C	18°C	0.763889	0.972973
Fvb3	37457056	37457056	1	18°C	28°C	0.327586	0.05
Fvb3	37479893	37479893	1	18°C	28°C	0.72973	0.38806
Fvb3	37661999	37661999	1	18°C	28°C	0.907407	0.618182
Fvb3	37713858	37713894	3	18°C	28°C	0.788136	0.397661
Fvb3	37715152	37715152	1	18°C	28°C	0.758065	0.375
Fvb3	37715438	37715465	2	18°C	28°C	0.751037	0.439189
Fvb3	38248033	38248033	1	28°C	18°C	0.608392	0.963855
Fvb4	139077	139077	1	28°C	18°C	0.22449	0.603774
Fvb4	256571	256571	1	18°C	28°C	0.382979	0.0675676
Fvb4	377982	378011	3	28°C	18°C	0.119403	0.488038
Fvb4	427511	427511	1	18°C	28°C	0.178571	0
Fvb4	503019	503019	1	28°C	18°C	0.16129	0.8125
Fvb4	711696	711696	1	18°C	28°C	0.77551	0.413043
Fvb4	995784	995784	1	18°C	28°C	0.64557	0.373333
Fvb4	1520385	1520538	6	28°C	18°C	0.171429	0.439252
Fvb4	1643657	1643657	1	28°C	18°C	0.3	0.777778
Fvb4	1974877	1974877	1	28°C	18°C	0.682353	0.915493
Fvb4	2137009	2137009	1	28°C	18°C	0.201439	0.434343
Fvb4	2188553	2188592	2	28°C	18°C	0.128	0.411765
Fvb4	2226929	2226929	1	18°C	28°C	0.823529	0.325581
Fvb4	2619006	2619006	1	18°C	28°C	0.75641	0.469388
Fvb4	2831798	2831798	1	28°C	18°C	0.794118	0.967742
Fvb4	3428029	3428029	1	18°C	28°C	0.6	0.1875
Fvb4	3484173	3484173	1	18°C	28°C	0.827338	0.56701
Fvb4	3716628	3716628	1	18°C	28°C	0.815451	0.588235
Fvb4	3723679	3723946	10	28°C	18°C	0.547001	0.867076
Fvb4	3943760	3943760	1	28°C	18°C	0.273973	0.638889
Fvb4	4051457	4051457	1	28°C	18°C	0.751381	0.932331
Fvb4	4484617	4484617	1	18°C	28°C	0.927273	0.66
Fvb4	4679091	4679091	1	18°C	28°C	0.917722	0.75
Fvb4	5345166	5345166	1	18°C	28°C	0.846154	0.457143
Fvb4	5480108	5480108	1	18°C	28°C	0.528736	0.238806
Fvb4	6024293	6024293	1	18°C	28°C	0.654545	0.345455
Fvb4	6208430	6208430	1	28°C	18°C	0.512195	0.911765
Fvb4	6768821	6768821	1	28°C	18°C	0.74359	1
Fvb4	7028778	7028778	1	28°C	18°C	0.4375	0.842105
Fvb4	7189522	7189522	1	28°C	18°C	0.867925	0.978142
Fvb4	7453540	7453540	1	28°C	18°C	0.792079	0.965116
Fvb4	7852706	7852706	1	28°C	18°C	0.684932	0.942857
Fvb4	7883633	7883669	3	28°C	18°C	0.228571	0.637931
Fvb4	7892359	7892359	1	18°C	28°C	0.986301	0.77193
Fvb4	8133478	8133478	1	28°C	18°C	0.137931	0.453333
Fvb4	8218284	8218284	1	28°C	18°C	0.0307692	0.153226
Fvb4	8218718	8218718	1	28°C	18°C	0.576642	0.821053
Fvb4	8636946	8636946	1	28°C	18°C	0.717949	1
Fvb4	8775350	8775350	1	28°C	18°C	0.109589	0.45098
Fvb4	8829363	8829363	1	28°C	18°C	0.804348	0.986842
Fvb4	9136677	9136677	1	28°C	18°C	0.535714	0.843137
Fvb4	9167612	9167612	1	28°C	18°C	0.205128	0.72093
Fvb4	9653452	9653452	1	28°C	18°C	0.387755	0.789474
Fvb4	10573722	10573722	1	28°C	18°C	0.52381	0.85
Fvb4	11029031	11029031	1	28°C	18°C	0.0208333	0.340426
Fvb4	11060725	11060725	1	18°C	28°C	0.410256	0.097561
Fvb4	11133488	11133488	1	18°C	28°C	0.676471	0.121951
Fvb4	11188380	11188380	1	28°C	18°C	0.487179	0.947368
Fvb4	11202432	11202432	1	18°C	28°C	0.987179	0.836957
Fvb4	11490807	11490825	2	18°C	28°C	0.544554	0.10101
Fvb4	12007035	12007035	1	28°C	18°C	0.761905	0.975
Fvb4	12253927	12253927	1	18°C	28°C	0.580645	0.09375
Fvb4	12256740	12256749	2	18°C	28°C	0.871795	0.557377
Fvb4	12626105	12626105	1	28°C	18°C	0.72973	1
Fvb4	12964534	12964534	1	28°C	18°C	0	0.166667
Fvb4	13193834	13193834	1	28°C	18°C	0.786667	0.971014
Fvb4	13260039	13260039	1	28°C	18°C	0.552381	0.867647
Fvb4	13411352	13411352	1	28°C	18°C	0.632911	0.954545
Fvb4	13543551	13543551	1	28°C	18°C	0.753425	1
Fvb4	13742055	13742055	1	28°C	18°C	0.772727	0.95122
Fvb4	13968058	13968058	1	18°C	28°C	0.15	0
Fvb4	14029010	14029010	1	28°C	18°C	0.6	0.918033
Fvb4	14189729	14189729	1	28°C	18°C	0.324324	0.78125
Fvb4	14353871	14353871	1	28°C	18°C	0.633333	0.975
Fvb4	14552410	14552410	1	18°C	28°C	0.536842	0.25
Fvb4	15048899	15048899	1	28°C	18°C	0.566667	0.9375
Fvb4	15198196	15198196	1	28°C	18°C	0.692857	0.908046
Fvb4	15200385	15200385	1	18°C	28°C	0.186813	0
Fvb4	15249564	15249564	1	18°C	28°C	0.16092	0
Fvb4	15289540	15289540	1	28°C	18°C	0.296703	0.608108
Fvb4	15689703	15689703	1	28°C	18°C	0	0.151163
Fvb4	15857511	15857511	1	28°C	18°C	0.351852	0.683333
Fvb4	16478534	16478534	1	18°C	28°C	0.890411	0.614035
Fvb4	16616918	16616918	1	28°C	18°C	0.785714	0.983333
Fvb4	16931614	16931614	1	18°C	28°C	0.923077	0.548387
Fvb4	17240222	17240222	1	28°C	18°C	0.722892	0.931507
Fvb4	17309820	17309820	1	28°C	18°C	0	0.149533
Fvb4	17506596	17506656	2	18°C	28°C	0.779376	0.551237
Fvb4	17890750	17890750	1	28°C	18°C	0.0982659	0.315789
Fvb4	17976794	17976794	1	28°C	18°C	0	0.12766
Fvb4	18067527	18067527	1	18°C	28°C	0.387097	0.0434783
Fvb4	18145457	18145457	1	28°C	18°C	0.572674	0.764493
Fvb4	18498315	18498315	1	18°C	28°C	0.521472	0.310924
Fvb4	18847687	18847687	1	28°C	18°C	0	0.380952
Fvb4	19098475	19098475	1	28°C	18°C	0.714286	0.962264
Fvb4	19610329	19610329	1	18°C	28°C	0.53125	0.0857143
Fvb4	19638123	19638123	1	28°C	18°C	0.382979	0.76
Fvb4	19815537	19815537	1	28°C	18°C	0.214286	0.666667
Fvb4	20163494	20163494	1	18°C	28°C	0.954545	0.611111
Fvb4	20222463	20222463	1	28°C	18°C	0.518349	0.786667
Fvb4	20772065	20772065	1	28°C	18°C	0.444444	0.914286
Fvb4	20774059	20774059	1	28°C	18°C	0.594595	0.931818
Fvb4	21262209	21262209	1	28°C	18°C	0.625	0.907407
Fvb4	21516300	21516300	1	18°C	28°C	0.263158	0
Fvb4	21743571	21743571	1	28°C	18°C	0.208835	0.353571
Fvb4	22397861	22397861	1	28°C	18°C	0.511111	0.9
Fvb4	22605874	22605910	3	28°C	18°C	0.25974	0.679389
Fvb4	23048191	23048193	2	28°C	18°C	0.504348	0.827586
Fvb4	23186734	23186734	1	28°C	18°C	0.280488	0.596774
Fvb4	23578712	23578712	1	28°C	18°C	0.232558	0.694444
Fvb4	23642578	23642578	1	18°C	28°C	0.983607	0.783784
Fvb4	23840013	23840013	1	18°C	28°C	0.306122	0
Fvb4	24017335	24017335	1	28°C	18°C	0.469388	0.880952
Fvb4	24168635	24168635	1	28°C	18°C	0.0347826	0.364865
Fvb4	24573414	24573414	1	18°C	28°C	0.930636	0.735294
Fvb4	24587550	24587550	1	28°C	18°C	0.688525	0.979592
Fvb4	24723808	24723808	1	18°C	28°C	0.190476	0
Fvb4	24795562	24795562	1	28°C	18°C	0.625	0.946429
Fvb4	24840516	24840543	2	28°C	18°C	0.294118	0.644928
Fvb4	24856081	24856096	3	18°C	28°C	0.461929	0.202941
Fvb4	24979046	24979046	1	28°C	18°C	0.899371	0.991071
Fvb4	25312736	25312736	1	18°C	28°C	0.507246	0.166667
Fvb4	25419676	25419676	1	28°C	18°C	0.366667	0.777778
Fvb4	25565621	25565621	1	18°C	28°C	0.333333	0.0263158
Fvb4	25628514	25628514	1	18°C	28°C	0.464706	0.258621
Fvb4	25677871	25677871	1	18°C	28°C	0.733333	0.339623
Fvb4	25746823	25746823	1	18°C	28°C	0.163043	0
Fvb4	25910185	25910185	1	18°C	28°C	0.431373	0.0428571
Fvb4	26247457	26247457	1	28°C	18°C	0.605263	0.892857
Fvb4	26298927	26298927	1	18°C	28°C	0.920863	0.770642
Fvb4	26418773	26418773	1	18°C	28°C	0.684783	0.370968
Fvb4	26516924	26516924	1	28°C	18°C	0.142857	0.611111
Fvb4	26599992	26599992	1	18°C	28°C	0.740741	0.405797
Fvb4	26724864	26724864	1	28°C	18°C	0.441176	0.891892
Fvb4	26891469	26891469	1	28°C	18°C	0	0.0909091
Fvb4	26993146	26993146	1	18°C	28°C	0.648649	0.219512
Fvb4	27667614	27667657	2	18°C	28°C	0.735294	0.446927
Fvb4	27693441	27693441	1	28°C	18°C	0.782051	0.972603
Fvb4	27766819	27766819	1	18°C	28°C	0.854167	0.523077
Fvb4	27771536	27771536	1	18°C	28°C	0.282609	0.0363636
Fvb4	27892095	27892095	1	18°C	28°C	0.7	0.378788
Fvb4	28264457	28264457	1	28°C	18°C	0.761905	0.933962
Fvb4	28342127	28342127	1	28°C	18°C	0.0576923	0.387097
Fvb4	28443412	28443412	1	28°C	18°C	0	0.186047
Fvb4	28528827	28528978	2	18°C	28°C	0.492439	0.405797
Fvb4	28818807	28818807	1	18°C	28°C	0.243902	0.0135135
Fvb4	28910658	28910658	1	18°C	28°C	0.790698	0.410256
Fvb4	28926019	28926019	1	28°C	18°C	0.125	0.303922
Fvb4	28930864	28930864	1	18°C	28°C	0.566038	0.15
Fvb4	29313565	29313565	1	28°C	18°C	0.0357143	0.36
Fvb4	29333407	29333407	1	18°C	28°C	0.839161	0.542169
Fvb4	29347780	29347780	1	28°C	18°C	0.769231	0.983871
Fvb4	29531114	29531114	1	28°C	18°C	0.0454545	0.203704
Fvb4	29637190	29637190	1	28°C	18°C	0.155172	0.589744
Fvb4	30150949	30150949	1	28°C	18°C	0.603774	0.864407
Fvb4	30268150	30268150	1	28°C	18°C	0.236364	0.658537
Fvb4	30289223	30289343	4	28°C	18°C	0.0833989	0.272939
Fvb4	30761317	30761317	1	18°C	28°C	0.243781	0
Fvb4	30956116	30956116	1	18°C	28°C	0.141935	0.0075188
Fvb4	30980667	30980667	1	18°C	28°C	0.549296	0.257143
Fvb4	31225042	31225042	1	18°C	28°C	0.186047	0.0108696
Fvb4	31410466	31410543	2	18°C	28°C	0.355079	0.215488
Fvb4	31488111	31488124	2	18°C	28°C	0.317597	0.0923913
Fvb4	31647676	31647676	1	28°C	18°C	0.598291	0.846154
Fvb4	31733237	31733237	1	28°C	18°C	0.666667	0.897059
Fvb4	31775745	31775745	1	28°C	18°C	0.484848	0.833333
Fvb4	32130349	32130349	1	18°C	28°C	0.524476	0.252632
Fvb4	32166141	32166141	1	28°C	18°C	0.590909	0.94
Fvb4	32323036	32323036	1	18°C	28°C	0.569444	0.216667
Fvb4	32477094	32477094	1	18°C	28°C	0.403315	0.193548
Fvb4	32595826	32595826	1	18°C	28°C	0.726027	0.403846
Fvb4	32723968	32723968	1	18°C	28°C	0.12766	0
Fvb4	33181963	33181963	1	18°C	28°C	0.797619	0.618644
Fvb4	33301356	33301356	1	18°C	28°C	0.327381	0.0898876
Fvb4	33316932	33316932	1	18°C	28°C	0.481928	0.122807
Fvb4	33321641	33321641	1	18°C	28°C	0.148936	0
Fvb4	33350131	33350131	1	28°C	18°C	0	0.232143
Fvb4	33452738	33452738	1	18°C	28°C	0.935714	0.74359
Fvb5	62445	62445	1	18°C	28°C	0.447368	0.108108
Fvb5	423351	423351	1	18°C	28°C	0.521739	0.129032
Fvb5	455770	455783	2	18°C	28°C	0.478599	0.242604
Fvb5	774421	774421	1	18°C	28°C	0.875	0.580645
Fvb5	777815	777815	1	28°C	18°C	0.0892857	0.480769
Fvb5	798291	798291	1	28°C	18°C	0	0.192308
Fvb5	983597	983663	2	28°C	18°C	0.154412	0.624113
Fvb5	1297011	1297011	1	28°C	18°C	0.757895	0.964286
Fvb5	1443669	1443669	1	18°C	28°C	0.842105	0.393939
Fvb5	1655147	1655147	1	28°C	18°C	0	0.224138
Fvb5	1718009	1718009	1	18°C	28°C	0.216216	0.0420168
Fvb5	1925083	1925083	1	28°C	18°C	0.0194805	0.177215
Fvb5	2055258	2055258	1	28°C	18°C	0	0.207547
Fvb5	2194583	2194583	1	28°C	18°C	0.290909	0.780488
Fvb5	2426297	2426297	1	28°C	18°C	0	0.193548
Fvb5	2489242	2489242	1	18°C	28°C	0.391304	0.0454545
Fvb5	2753520	2753520	1	28°C	18°C	0.0833333	0.6
Fvb5	2979416	2979416	1	18°C	28°C	0.573333	0.186441
Fvb5	3026307	3026307	1	18°C	28°C	0.857143	0.411765
Fvb5	3070378	3070378	1	18°C	28°C	0.514706	0.290541
Fvb5	3244524	3244524	1	18°C	28°C	0.735294	0.25
Fvb5	3414283	3414283	1	18°C	28°C	0.154639	0
Fvb5	3765470	3765470	1	18°C	28°C	0.708861	0.466667
Fvb5	3828396	3828435	2	28°C	18°C	0.688776	0.927083
Fvb5	3952704	3952704	1	18°C	28°C	0.851852	0.62766
Fvb5	3996908	3996908	1	28°C	18°C	0	0.162791
Fvb5	4176114	4176114	1	18°C	28°C	0.368056	0.117021
Fvb5	4487477	4487477	1	28°C	18°C	0	0.126866
Fvb5	4748172	4748172	1	18°C	28°C	0.933333	0.68
Fvb5	4929030	4929078	4	18°C	28°C	0.638681	0.39312
Fvb5	5202934	5202934	1	28°C	18°C	0	0.142857
Fvb5	5666862	5666862	1	18°C	28°C	0.322581	0.0724638
Fvb5	5798501	5798501	1	18°C	28°C	0.894737	0.62
Fvb5	5838189	5838189	1	18°C	28°C	0.182927	0
Fvb5	5880284	5880284	1	28°C	18°C	0.419847	0.666667
Fvb5	6033801	6033801	1	28°C	18°C	0.589744	0.938776
Fvb5	6109393	6109393	1	18°C	28°C	0.522523	0.246753
Fvb5	6238414	6238414	1	18°C	28°C	0.718563	0.514286
Fvb5	6424555	6424555	1	18°C	28°C	0.625	0.217391
Fvb5	6623072	6623072	1	18°C	28°C	0.747475	0.47191
Fvb5	6710129	6710129	1	18°C	28°C	0.809783	0.632479
Fvb5	7123576	7123576	1	28°C	18°C	0.586957	0.942857
Fvb5	7516528	7516528	1	18°C	28°C	0.271186	0.0693069
Fvb5	7713327	7713327	1	28°C	18°C	0.475962	0.7
Fvb5	7864372	7864372	1	18°C	28°C	0.245714	0.0923077
Fvb5	7891331	7891331	1	18°C	28°C	0.627119	0.22807
Fvb5	8077529	8077529	1	28°C	18°C	0.73913	0.977273
Fvb5	8130818	8130818	1	28°C	18°C	0	0.208955
Fvb5	8421126	8421126	1	28°C	18°C	0.166667	0.705882
Fvb5	8434998	8434998	1	18°C	28°C	0.478261	0.09375
Fvb5	8496433	8496433	1	18°C	28°C	0.789474	0.55914
Fvb5	8670898	8670898	1	18°C	28°C	0.714286	0.283333
Fvb5	8865938	8865938	1	28°C	18°C	0.0285714	0.4375
Fvb5	8957549	8957549	1	18°C	28°C	0.866667	0.595745
Fvb5	9090314	9090314	1	18°C	28°C	0.487179	0.179104
Fvb5	9254119	9254119	1	18°C	28°C	0.8	0.46
Fvb5	9254806	9254806	1	18°C	28°C	0.755102	0.380282
Fvb5	9402434	9402434	1	28°C	18°C	0.12987	0.4
Fvb5	9546447	9546447	1	28°C	18°C	0.0931677	0.257143
Fvb5	10168713	10168713	1	18°C	28°C	0.75	0.390244
Fvb5	10195236	10195236	1	18°C	28°C	0.833333	0.375
Fvb5	10332854	10332854	1	18°C	28°C	0.682927	0.338235
Fvb5	10440035	10440035	1	18°C	28°C	0.25	0.0366972
Fvb5	10822356	10822356	1	28°C	18°C	0.828125	1
Fvb5	11254737	11254737	1	18°C	28°C	0.757143	0.424242
Fvb5	11589609	11589609	1	28°C	18°C	0.0206897	0.176991
Fvb5	12156735	12156841	3	18°C	28°C	0.807571	0.592751
Fvb5	12275379	12275379	1	18°C	28°C	0.894737	0.52381
Fvb5	12471679	12471679	1	28°C	18°C	0.00645161	0.144144
Fvb5	12520825	12520825	1	28°C	18°C	0.181818	0.727273
Fvb5	12558336	12558336	1	28°C	18°C	0.8	0.966942
Fvb5	12653299	12653299	1	28°C	18°C	0.205882	0.638889
Fvb5	13056916	13056916	1	18°C	28°C	0.845361	0.619048
Fvb5	13900921	13900921	1	18°C	28°C	0.816327	0.446429
Fvb5	14028086	14028086	1	18°C	28°C	0.611111	0.276596
Fvb5	14403738	14403738	1	18°C	28°C	0.446429	0.133333
Fvb5	14556655	14556774	5	28°C	18°C	0.539823	0.918216
Fvb5	14815431	14815431	1	18°C	28°C	0.608696	0.376344
Fvb5	15049718	15049718	1	18°C	28°C	0.744444	0.338983
Fvb5	15634795	15634795	1	28°C	18°C	0.5	0.933333
Fvb5	15635539	15635539	1	28°C	18°C	0	0.237288
Fvb5	15811082	15811082	1	28°C	18°C	0.567568	0.859375
Fvb5	16044718	16044718	1	28°C	18°C	0.353846	0.777778
Fvb5	16546849	16546849	1	18°C	28°C	0.578947	0.298969
Fvb5	16629534	16629534	1	18°C	28°C	0.4	0.0727273
Fvb5	17385482	17385507	2	28°C	18°C	0.651515	0.988372
Fvb5	17458368	17458515	6	28°C	18°C	0.105932	0.626016
Fvb5	17907732	17907732	1	18°C	28°C	0.255814	0
Fvb5	18022396	18022396	1	28°C	18°C	0.34	0.813953
Fvb5	18170372	18170372	1	28°C	18°C	0.107143	0.469697
Fvb5	18339926	18339926	1	28°C	18°C	0.625	0.96875
Fvb5	19086902	19086902	1	28°C	18°C	0.351351	0.755102
Fvb5	19231007	19231007	1	28°C	18°C	0.740385	0.914286
Fvb5	19408483	19408483	1	28°C	18°C	0.677419	0.938462
Fvb5	19557042	19557042	1	28°C	18°C	0.627119	0.974359
Fvb5	19863591	19863591	1	28°C	18°C	0.511628	0.77027
Fvb5	20026737	20026737	1	28°C	18°C	0.81	0.977273
Fvb5	20301871	20301871	1	18°C	28°C	0.643411	0.384615
Fvb5	20390029	20390029	1	28°C	18°C	0.05	0.274194
Fvb5	20670077	20670077	1	18°C	28°C	0.725	0.294118
Fvb5	21112272	21112272	1	28°C	18°C	0.40625	0.815789
Fvb5	21311112	21311112	1	18°C	28°C	0.876712	0.540541
Fvb5	21508387	21508387	1	28°C	18°C	0.0882353	0.540541
Fvb5	22205955	22205976	3	28°C	18°C	0.682119	0.96281
Fvb5	22309391	22309391	1	28°C	18°C	0.533333	0.851064
Fvb5	22887184	22887184	1	18°C	28°C	0.901408	0.644444
Fvb5	23459059	23459119	5	18°C	28°C	0.689466	0.45841
Fvb5	23641817	23641817	1	18°C	28°C	0.806452	0.354839
Fvb5	23835865	23835865	1	28°C	18°C	0.738095	0.964286
Fvb5	23938641	23938658	2	18°C	28°C	0.907143	0.567308
Fvb5	23996203	23996203	1	18°C	28°C	0.90566	0.690476
Fvb5	24113175	24113175	1	18°C	28°C	0.171642	0.00990099
Fvb5	24141945	24141945	1	18°C	28°C	0.585366	0.131579
Fvb5	24189678	24189678	1	28°C	18°C	0.459459	0.882353
Fvb5	24193379	24193379	1	18°C	28°C	0.554455	0.226667
Fvb5	24399077	24399077	1	18°C	28°C	0.693333	0.346154
Fvb5	24470882	24470882	1	28°C	18°C	0.0131579	0.25
Fvb5	24576838	24576838	1	18°C	28°C	0.708333	0.341463
Fvb5	24639553	24639553	1	28°C	18°C	0.283019	0.641509
Fvb5	24864287	24864287	1	28°C	18°C	0.540541	0.925
Fvb5	24928562	24928562	1	28°C	18°C	0.785714	1
Fvb5	26117309	26117309	1	28°C	18°C	0.508197	0.836735
Fvb5	26133968	26133968	1	18°C	28°C	0.171171	0
Fvb5	26194604	26194604	1	18°C	28°C	0.722222	0.315789
Fvb5	26211650	26211650	1	18°C	28°C	0.297872	0.02
Fvb5	26284859	26284859	1	28°C	18°C	0.372093	0.777778
Fvb5	26417284	26417284	1	18°C	28°C	0.421053	0.114754
Fvb5	26457411	26457411	1	28°C	18°C	0.341463	0.757576
Fvb5	26606221	26606221	1	28°C	18°C	0.627119	0.942308
Fvb5	26863755	26863884	5	28°C	18°C	0.471204	0.681777
Fvb5	27279054	27279173	2	28°C	18°C	0.317919	0.624665
Fvb5	27684342	27684372	2	28°C	18°C	0.424242	0.792308
Fvb5	27948859	27948859	1	18°C	28°C	0.878788	0.433333
Fvb5	28064081	28064081	1	28°C	18°C	0.574074	0.872727
Fvb5	28194490	28194490	1	28°C	18°C	0.340909	0.744186
Fvb5	28263922	28263922	1	28°C	18°C	0	0.341463
Fvb5	28303950	28303950	1	28°C	18°C	0.48	0.857143
Fvb5	28695017	28695017	1	28°C	18°C	0.416667	0.818182
Fvb5	28851970	28851970	1	28°C	18°C	0.571429	0.888889
Fvb5	28928949	28928949	1	18°C	28°C	0.623377	0.306122
Fvb5	29001409	29001456	2	28°C	18°C	0.606667	0.877193
Fvb5	29010405	29010420	2	18°C	28°C	0.279141	0.0693431
Fvb5	29128089	29128089	1	18°C	28°C	0.740741	0.333333
Fvb5	29232778	29232778	1	18°C	28°C	0.853333	0.540984
Fvb6	87460	87460	1	28°C	18°C	0.195122	0.666667
Fvb6	92593	92595	2	18°C	28°C	0.540541	0.272727
Fvb6	115540	115540	1	28°C	18°C	0.470588	0.891892
Fvb6	118476	118476	1	18°C	28°C	0.823529	0.470588
Fvb6	427372	427372	1	28°C	18°C	0.473684	0.878788
Fvb6	431779	431779	1	18°C	28°C	0.979592	0.69697
Fvb6	645682	645683	2	18°C	28°C	0.578947	0.255814
Fvb6	706661	706661	1	18°C	28°C	0.818182	0.480769
Fvb6	878719	878719	1	18°C	28°C	0.607362	0.364341
Fvb6	933783	933783	1	18°C	28°C	0.932203	0.645161
Fvb6	1434333	1434333	1	28°C	18°C	0.311111	0.806452
Fvb6	1530183	1530183	1	18°C	28°C	0.196429	0.0120482
Fvb6	1601953	1601953	1	18°C	28°C	0.472222	0.0555556
Fvb6	1685101	1685101	1	18°C	28°C	0.208333	0
Fvb6	1824431	1824431	1	18°C	28°C	0.714286	0.357143
Fvb6	2015026	2015026	1	28°C	18°C	0.483871	0.737288
Fvb6	2017964	2017964	1	28°C	18°C	0	0.142857
Fvb6	2282078	2282078	1	28°C	18°C	0	0.152542
Fvb6	2405760	2405760	1	18°C	28°C	0.80083	0.643836
Fvb6	2720513	2720513	1	18°C	28°C	0.641026	0.137931
Fvb6	2744904	2744904	1	28°C	18°C	0.628931	0.842857
Fvb6	2843115	2843115	1	18°C	28°C	0.93617	0.576923
Fvb6	3275103	3275103	1	28°C	18°C	0.680851	0.976744
Fvb6	3450402	3450402	1	28°C	18°C	0.180328	0.574074
Fvb6	3638195	3638195	1	18°C	28°C	0.864198	0.491228
Fvb6	4189785	4189785	1	28°C	18°C	0.590909	0.918367
Fvb6	4845383	4845604	2	18°C	28°C	0.355322	0.230126
Fvb6	4850642	4850823	2	18°C	28°C	0.365944	0.250435
Fvb6	4920285	4920285	1	18°C	28°C	0.336538	0.0842105
Fvb6	5185645	5185671	2	18°C	28°C	0.739899	0.467049
Fvb6	5287075	5287075	1	28°C	18°C	0	0.227273
Fvb6	5459890	5459890	1	18°C	28°C	0.833333	0.5
Fvb6	5619771	5619771	1	28°C	18°C	0.768116	0.956044
Fvb6	5951240	5951240	1	18°C	28°C	0.845815	0.618421
Fvb6	6542907	6542907	1	18°C	28°C	0.369048	0.0985915
Fvb6	7002141	7002141	1	18°C	28°C	0.548387	0.186047
Fvb6	7201237	7201237	1	18°C	28°C	0.747059	0.51
Fvb6	7211847	7211847	1	28°C	18°C	0.506329	0.808081
Fvb6	7960304	7960312	2	18°C	28°C	0.629268	0.327044
Fvb6	8043975	8043975	1	28°C	18°C	0.515152	0.941176
Fvb6	8111092	8111092	1	28°C	18°C	0.264151	0.641026
Fvb6	8122475	8122667	2	18°C	28°C	0.495128	0.353261
Fvb6	8241420	8241420	1	28°C	18°C	0.387755	0.708333
Fvb6	8773659	8773659	1	18°C	28°C	0.352	0.141509
Fvb6	8964125	8964125	1	28°C	18°C	0.448276	0.764706
Fvb6	9217382	9217382	1	18°C	28°C	0.219512	0
Fvb6	9218355	9218355	1	28°C	18°C	0.703704	1
Fvb6	9611333	9611337	2	28°C	18°C	0.628571	0.924812
Fvb6	10713276	10713276	1	28°C	18°C	0.373737	0.776316
Fvb6	10785759	10785759	1	18°C	28°C	0.851852	0.461538
Fvb6	10786786	10786786	1	18°C	28°C	0.880597	0.571429
Fvb6	11108350	11108369	2	28°C	18°C	0.558333	0.853846
Fvb6	11205935	11205935	1	18°C	28°C	0.803279	0.428571
Fvb6	11375834	11375834	1	18°C	28°C	0.888889	0.655172
Fvb6	11538726	11538726	1	28°C	18°C	0.242424	0.771429
Fvb6	11633953	11633953	1	18°C	28°C	0.233577	0.0487805
Fvb6	11650175	11650225	2	28°C	18°C	0.318627	0.725424
Fvb6	11868943	11868943	1	28°C	18°C	0.0909091	0.69697
Fvb6	12063273	12063273	1	18°C	28°C	0.863636	0.518519
Fvb6	12246018	12246018	1	18°C	28°C	0.631579	0.205882
Fvb6	12429025	12429025	1	28°C	18°C	0.0128205	0.131148
Fvb6	12501109	12501109	1	28°C	18°C	0.773333	1
Fvb6	12525168	12525168	1	28°C	18°C	0.00833333	0.166667
Fvb6	12931066	12931066	1	28°C	18°C	0.402778	0.674419
Fvb6	13158977	13159000	2	28°C	18°C	0.685057	0.912214
Fvb6	13351712	13351712	1	28°C	18°C	0	0.160494
Fvb6	13424815	13424939	4	28°C	18°C	0.382239	0.811966
Fvb6	13660376	13660376	1	28°C	18°C	0.380952	0.736842
Fvb6	14111031	14111031	1	28°C	18°C	0.5	0.880952
Fvb6	14789394	14789394	1	28°C	18°C	0.528571	0.875
Fvb6	14921386	14921408	3	18°C	28°C	0.259542	0.0421348
Fvb6	14963671	14963671	1	28°C	18°C	0.725806	0.966667
Fvb6	15304725	15304725	1	28°C	18°C	0.772727	1
Fvb6	15380742	15380742	1	18°C	28°C	0.891892	0.444444
Fvb6	15457927	15458009	2	28°C	18°C	0.335664	0.71875
Fvb6	15604443	15604473	3	28°C	18°C	0.18254	0.656489
Fvb6	15655874	15655874	1	18°C	28°C	0.874459	0.69281
Fvb6	15657798	15657895	13	28°C	18°C	0.481675	0.900888
Fvb6	15667792	15667792	1	18°C	28°C	0.673469	0.170213
Fvb6	15920493	15920493	1	28°C	18°C	0.47619	0.878049
Fvb6	15965806	15965806	1	18°C	28°C	1	0.636364
Fvb6	16119893	16119893	1	28°C	18°C	0.724638	0.982143
Fvb6	16355572	16355572	1	18°C	28°C	0.296296	0.0196078
Fvb6	16882143	16882156	2	18°C	28°C	0.848	0.627451
Fvb6	17206557	17206680	3	28°C	18°C	0.316804	0.62954
Fvb6	18048800	18048800	1	18°C	28°C	0.122449	0
Fvb6	18326881	18326881	1	18°C	28°C	0.132231	0
Fvb6	18545563	18545563	1	28°C	18°C	0.21875	0.679245
Fvb6	18755662	18755662	1	18°C	28°C	0.74359	0.512821
Fvb6	18906809	18906809	1	28°C	18°C	0.618182	0.972222
Fvb6	19046487	19046487	1	18°C	28°C	0.766355	0.452055
Fvb6	19223860	19223867	2	18°C	28°C	0.76	0.453947
Fvb6	19242959	19242959	1	28°C	18°C	0.246753	0.54902
Fvb6	19391044	19391208	6	18°C	28°C	0.718391	0.320988
Fvb6	19622980	19622980	1	28°C	18°C	0.675926	0.903846
Fvb6	19920254	19920254	1	18°C	28°C	0.75	0.46
Fvb6	19933312	19933312	1	18°C	28°C	0.621622	0.105263
Fvb6	19935084	19935084	1	28°C	18°C	0.305556	0.731707
Fvb6	20471256	20471256	1	28°C	18°C	0.568182	0.944444
Fvb6	20493498	20493498	1	18°C	28°C	0.622222	0.170213
Fvb6	20717407	20717407	1	18°C	28°C	0.315789	0.0655738
Fvb6	20806927	20806927	1	18°C	28°C	0.969466	0.827957
Fvb6	20807302	20807302	1	18°C	28°C	0.943925	0.739583
Fvb6	20854829	20854940	3	28°C	18°C	0.657201	0.883495
Fvb6	21072639	21072639	1	28°C	18°C	0.706667	0.931507
Fvb6	21127175	21127175	1	18°C	28°C	0.8125	0.576923
Fvb6	21373514	21373514	1	28°C	18°C	0.587302	0.929825
Fvb6	21444424	21444424	1	28°C	18°C	0	0.25
Fvb6	21657454	21657454	1	28°C	18°C	0.789474	1
Fvb6	21760364	21760364	1	28°C	18°C	0.653465	0.909091
Fvb6	22332203	22332203	1	18°C	28°C	0.980392	0.692308
Fvb6	22536506	22536506	1	28°C	18°C	0	0.0894309
Fvb6	22923570	22923570	1	28°C	18°C	0.798319	0.975
Fvb6	22946077	22946077	1	18°C	28°C	0.71875	0.235294
Fvb6	23145392	23145392	1	28°C	18°C	0.419355	0.837209
Fvb6	23222576	23222581	2	18°C	28°C	0.425455	0.176166
Fvb6	23438504	23438655	4	28°C	18°C	0.0570033	0.116944
Fvb6	23467780	23467780	1	18°C	28°C	0.675532	0.459459
Fvb6	23590051	23590051	1	18°C	28°C	0.586667	0.295082
Fvb6	23719387	23719387	1	18°C	28°C	0.727273	0.341463
Fvb6	23791719	23791719	1	28°C	18°C	0.756098	0.980769
Fvb6	23825483	23825483	1	18°C	28°C	0.972603	0.734694
Fvb6	24575819	24575819	1	28°C	18°C	0.673077	0.955556
Fvb6	25054240	25054240	1	18°C	28°C	0.288462	0
Fvb6	25292305	25292305	1	18°C	28°C	0.415094	0.171429
Fvb6	25759278	25759278	1	28°C	18°C	0.367347	0.75
Fvb6	25969816	25969816	1	18°C	28°C	0.656863	0.408163
Fvb6	26037940	26037940	1	28°C	18°C	0.634615	0.924528
Fvb6	26288756	26288756	1	28°C	18°C	0.233333	0.770833
Fvb6	26638832	26639014	2	28°C	18°C	0.379616	0.572451
Fvb6	26852829	26852829	1	28°C	18°C	0.603448	0.938776
Fvb6	27049169	27049169	1	18°C	28°C	0.696296	0.443299
Fvb6	27113452	27113452	1	28°C	18°C	0	0.342857
Fvb6	27203184	27203184	1	28°C	18°C	0.0666667	0.466667
Fvb6	27306797	27306834	2	18°C	28°C	0.760563	0.549849
Fvb6	27529225	27529225	1	18°C	28°C	0.545455	0.166667
Fvb6	28673992	28673992	1	28°C	18°C	0.324324	0.774194
Fvb6	29263248	29263248	1	28°C	18°C	0.244898	0.727273
Fvb6	29339797	29339797	1	28°C	18°C	0.106667	0.369863
Fvb6	29627691	29627691	1	18°C	28°C	0.93913	0.753247
Fvb6	29846053	29846053	1	18°C	28°C	0.657143	0.363636
Fvb6	29947501	29947501	1	28°C	18°C	0.576923	0.921053
Fvb6	30189637	30189637	1	28°C	18°C	0.827586	1
Fvb6	30229485	30229485	1	18°C	28°C	0.145	0
Fvb6	30772637	30772637	1	18°C	28°C	0.966667	0.705882
Fvb6	30981252	30981252	1	18°C	28°C	0.662338	0.36
Fvb6	31087156	31087156	1	28°C	18°C	0.761905	1
Fvb6	31110070	31110070	1	18°C	28°C	0.537037	0.133333
Fvb6	31116813	31116815	2	28°C	18°C	0.666667	0.923077
Fvb6	31122582	31122582	1	18°C	28°C	0.853659	0.409091
Fvb6	31499201	31499201	1	28°C	18°C	0.592593	0.914894
Fvb6	31533525	31533525	1	18°C	28°C	0.387097	0
Fvb6	31592687	31592687	1	28°C	18°C	0.568627	0.941176
Fvb6	31777284	31777284	1	28°C	18°C	0.303571	0.642857
Fvb6	32261032	32261032	1	18°C	28°C	0.529412	0.153846
Fvb6	32293099	32293099	1	18°C	28°C	0.636364	0.16129
Fvb6	32479069	32479219	2	18°C	28°C	0.792356	0.745188
Fvb6	32578461	32578461	1	28°C	18°C	0.6	0.867647
Fvb6	32599727	32599727	1	18°C	28°C	0.731343	0.324324
Fvb6	32654697	32654697	1	28°C	18°C	0.290323	0.878788
Fvb6	32947929	32947929	1	18°C	28°C	0.752294	0.426667
Fvb6	33105281	33105281	1	28°C	18°C	0.0721649	0.293333
Fvb6	33265433	33265433	1	28°C	18°C	0.166667	0.580645
Fvb6	33680459	33680459	1	18°C	28°C	0.454545	0.107143
Fvb6	33750350	33750350	1	18°C	28°C	0.594286	0.375
Fvb6	34069843	34069843	1	28°C	18°C	0.520833	0.945946
Fvb6	34513973	34513973	1	18°C	28°C	0.2	0
Fvb6	34616784	34616784	1	18°C	28°C	0.730159	0.342105
Fvb6	34621734	34621734	1	18°C	28°C	0.69697	0.380952
Fvb6	34673363	34673377	2	18°C	28°C	0.502347	0.196429
Fvb6	34887524	34887524	1	28°C	18°C	0.625	0.875
Fvb6	34904387	34904387	1	28°C	18°C	0.733333	1
Fvb6	35321375	35321407	2	28°C	18°C	0.176	0.583333
Fvb6	35561152	35561152	1	18°C	28°C	0.776786	0.518987
Fvb6	35626114	35626114	1	18°C	28°C	0.214286	0.0131579
Fvb6	36298058	36298058	1	18°C	28°C	0.8	0.392157
Fvb6	36303325	36303325	1	18°C	28°C	0.459459	0.0857143
Fvb6	37058212	37058212	1	28°C	18°C	0.047619	0.272727
Fvb6	37138189	37138189	1	18°C	28°C	0.826087	0.326087
Fvb6	37283665	37283665	1	18°C	28°C	0.875817	0.683761
Fvb6	37292204	37292204	1	18°C	28°C	0.217391	0.057377
Fvb6	37776397	37776397	1	18°C	28°C	0.161616	0
Fvb6	37776616	37776616	1	28°C	18°C	0.245399	0.57377
Fvb6	38052250	38052251	2	28°C	18°C	0.435294	0.868132
Fvb6	38074628	38074628	1	18°C	28°C	0.854545	0.597403
Fvb6	38089316	38089316	1	18°C	28°C	0.309091	0.0192308
Fvb6	38148134	38148137	2	28°C	18°C	0.2	0.72619
Fvb6	38175381	38175381	1	18°C	28°C	0.951923	0.722772
Fvb6	38187935	38187935	1	18°C	28°C	0.529412	0.238806
Fvb6	38226202	38226341	7	28°C	18°C	0.324841	0.796875
Fvb6	38280032	38280033	2	18°C	28°C	0.521127	0.0666667
Fvb6	38354202	38354202	1	18°C	28°C	0.616667	0.3
Fvb6	38437717	38437717	1	28°C	18°C	0.0138889	0.19697
Fvb6	38478345	38478345	1	28°C	18°C	0.454545	0.909091
Fvb6	38542953	38542953	1	18°C	28°C	0.823529	0.507692
Fvb6	38550567	38550567	1	18°C	28°C	0.464286	0.097561
Fvb6	38654479	38654479	1	18°C	28°C	0.537037	0.27957
Fvb6	38790728	38790728	1	18°C	28°C	0.425	0.0757576
Fvb6	38816364	38816364	1	18°C	28°C	0.546667	0.208955
Fvb6	38860551	38860551	1	28°C	18°C	0.291045	0.560606
Fvb6	39002490	39002490	1	18°C	28°C	0.264	0.0188679
Fvb6	39035222	39035222	1	18°C	28°C	0.342105	0.0344828
Fvb6	39280854	39280854	1	18°C	28°C	0.911111	0.529412
Fvb6	39410482	39410482	1	28°C	18°C	0.6	0.970588
Fvb6	39443669	39443669	1	18°C	28°C	0.56	0.159091
Fvb7	793146	793146	1	18°C	28°C	0.645161	0.36
Fvb7	956523	956523	1	28°C	18°C	0.191489	0.581395
Fvb7	1319891	1319891	1	18°C	28°C	0.258065	0.03125
Fvb7	1393913	1393913	1	28°C	18°C	0.617647	0.875
Fvb7	1468549	1468549	1	18°C	28°C	0.333333	0.0227273
Fvb7	2141026	2141026	1	28°C	18°C	0.732143	1
Fvb7	3691773	3691773	1	28°C	18°C	0.7	0.948052
Fvb7	3801714	3801714	1	18°C	28°C	0.636364	0.329114
Fvb7	4300061	4300061	1	28°C	18°C	0.180328	0.428571
Fvb7	4584111	4584111	1	18°C	28°C	0.40678	0.0169492
Fvb7	4929107	4929107	1	28°C	18°C	0.535714	0.88
Fvb7	5326673	5326673	1	28°C	18°C	0.524194	0.78022
Fvb7	5402517	5402517	1	18°C	28°C	0.440678	0.103448
Fvb7	5490287	5490371	2	18°C	28°C	0.280899	0.115789
Fvb7	5747446	5747446	1	28°C	18°C	0.492958	0.78125
Fvb7	6080754	6080754	1	28°C	18°C	0.0740741	0.263158
Fvb7	6749998	6749998	1	28°C	18°C	0	0.155844
Fvb7	6880306	6880306	1	28°C	18°C	0.00900901	0.152174
Fvb7	7049598	7049598	1	28°C	18°C	0.0246914	0.192308
Fvb7	7499793	7499793	1	28°C	18°C	0.512195	0.878049
Fvb7	7585810	7585810	1	18°C	28°C	0.634921	0.3
Fvb7	7897352	7897352	1	18°C	28°C	0.411765	0.0487805
Fvb7	8490628	8490628	1	18°C	28°C	0.547368	0.289157
Fvb7	8762739	8762739	1	18°C	28°C	0.854167	0.404762
Fvb7	8855422	8855422	1	18°C	28°C	0.41791	0.134328
Fvb7	9243104	9243104	1	18°C	28°C	0.555556	0.1875
Fvb7	9307948	9307948	1	28°C	18°C	0.333333	0.771429
Fvb7	9960483	9960488	2	28°C	18°C	0.189189	0.621212
Fvb7	9971577	9971711	3	28°C	18°C	0.181818	0.573171
Fvb7	10099300	10099300	1	28°C	18°C	0.0222222	0.314815
Fvb7	10173761	10173761	1	28°C	18°C	0.35	0.83871
Fvb7	10437999	10437999	1	28°C	18°C	0.477612	0.877551
Fvb7	10576894	10576894	1	28°C	18°C	0.759259	0.966102
Fvb7	10789899	10789899	1	28°C	18°C	0.701923	0.914286
Fvb7	10936372	10936372	1	18°C	28°C	0.923077	0.5625
Fvb7	10992881	10992881	1	28°C	18°C	0.375	0.737705
Fvb7	11077571	11077571	1	18°C	28°C	0.726027	0.370968
Fvb7	11471604	11471604	1	18°C	28°C	0.865854	0.619048
Fvb7	11488137	11488140	2	18°C	28°C	0.96861	0.870647
Fvb7	11717684	11717684	1	18°C	28°C	0.754386	0.404255
Fvb7	11852144	11852144	1	18°C	28°C	0.77686	0.5
Fvb7	12040333	12040333	1	28°C	18°C	0.837838	1
Fvb7	12439937	12439937	1	28°C	18°C	0.104167	0.682927
Fvb7	12498335	12498335	1	28°C	18°C	0.333333	0.75
Fvb7	12695798	12695798	1	28°C	18°C	0.611111	0.896552
Fvb7	12984601	12984601	1	28°C	18°C	0.027027	0.19697
Fvb7	13079584	13079584	1	28°C	18°C	0.00970874	0.196721
Fvb7	13416973	13416973	1	18°C	28°C	0.888889	0.528302
Fvb7	13466252	13466252	1	18°C	28°C	0.117647	0.00714286
Fvb7	13712337	13712337	1	18°C	28°C	0.809816	0.536364
Fvb7	13712502	13712502	1	28°C	18°C	0	0.107143
Fvb7	13755572	13755572	1	28°C	18°C	0.761905	0.968421
Fvb7	13848714	13848714	1	28°C	18°C	0.80303	0.985507
Fvb7	14136073	14136096	2	28°C	18°C	0.388889	0.870968
Fvb7	14304605	14304605	1	28°C	18°C	0.483333	0.721925
Fvb7	14328109	14328109	1	28°C	18°C	0.424242	0.84375
Fvb7	14370232	14370363	2	28°C	18°C	0.0376176	0.235772
Fvb7	14472796	14472796	1	28°C	18°C	0.898876	0.992308
Fvb7	14573329	14573329	1	28°C	18°C	0.568182	0.875
Fvb7	14840709	14840709	1	28°C	18°C	0.362069	0.783333
Fvb7	14908491	14908491	1	28°C	18°C	0	0.107527
Fvb7	14936705	14936705	1	28°C	18°C	0.0659898	0.268657
Fvb7	15479075	15479075	1	28°C	18°C	0.0397351	0.186441
Fvb7	15482157	15482157	1	18°C	28°C	0.173228	0.018018
Fvb7	15760634	15760634	1	28°C	18°C	0.285714	0.681818
Fvb7	15817206	15817206	1	18°C	28°C	0.62931	0.361446
Fvb7	16324264	16324264	1	28°C	18°C	0.0277778	0.387097
Fvb7	16357003	16357003	1	28°C	18°C	0.22807	0.584906
Fvb7	16413370	16413370	1	18°C	28°C	0.956522	0.653061
Fvb7	16566749	16566749	1	28°C	18°C	0.386364	0.783784
Fvb7	16619269	16619284	3	18°C	28°C	0.900943	0.704615
Fvb7	16675020	16675020	1	18°C	28°C	0.25	0.046875
Fvb7	16733561	16733561	1	18°C	28°C	0.192771	0.0120482
Fvb7	17486509	17486509	1	28°C	18°C	0.25	0.521127
Fvb7	17656726	17656726	1	18°C	28°C	0.529412	0.138889
Fvb7	17945120	17945120	1	18°C	28°C	0.536082	0.207317
Fvb7	18017335	18017335	1	18°C	28°C	0.980392	0.722222
Fvb7	18037020	18037020	1	28°C	18°C	0	0.153846
Fvb7	18357487	18357487	1	28°C	18°C	0	0.211765
Fvb7	18655529	18655529	1	18°C	28°C	0.666667	0.16129
Fvb7	19196803	19196803	1	28°C	18°C	0.00568182	0.12
Fvb7	19465895	19465895	1	28°C	18°C	0.588235	0.931818
Fvb7	19520553	19520553	1	28°C	18°C	0.302083	0.59375
Fvb7	19603922	19603922	1	28°C	18°C	0.555556	0.911111
Fvb7	19702906	19702906	1	28°C	18°C	0.0735294	0.343284
Fvb7	19735329	19735329	1	18°C	28°C	0.831683	0.518519
Fvb7	19797321	19797321	1	28°C	18°C	0.59292	0.835294
Fvb7	19841621	19841621	1	28°C	18°C	0.796296	1
Fvb7	19933672	19933672	1	18°C	28°C	0.827586	0.559633
Fvb7	20067151	20067151	1	28°C	18°C	0.647059	0.97561
Fvb7	20528946	20528946	1	18°C	28°C	0.357895	0.0571429
Fvb7	20797408	20797408	1	28°C	18°C	0.267857	0.638298
Fvb7	20847740	20847740	1	18°C	28°C	0.645161	0.236842
Fvb7	20916964	20916982	2	28°C	18°C	0.640523	0.835616
Fvb7	21285213	21285213	1	18°C	28°C	0.664122	0.344444
Fvb7	21365440	21365440	1	18°C	28°C	0.40625	0.116279
Fvb7	21957579	21957579	1	28°C	18°C	0.759259	1
Fvb7	22066660	22066660	1	18°C	28°C	0.730159	0.43617
Fvb7	22067198	22067198	1	18°C	28°C	0.536585	0.265823
Fvb7	22098754	22098754	1	18°C	28°C	0.702703	0.243243
Fvb7	22104526	22104526	1	18°C	28°C	0.632353	0.206349
Fvb7	22154015	22154048	2	18°C	28°C	0.676856	0.432692
Fvb7	22222759	22222759	1	18°C	28°C	0.0862944	0
Fvb7	22394278	22394278	1	28°C	18°C	0.57732	0.860465
Fvb7	22395152	22395152	1	18°C	28°C	0.666667	0.23913
Fvb7	22595700	22595752	2	18°C	28°C	0.530864	0.213904
Fvb7	22723520	22723553	2	18°C	28°C	0.241096	0.0431034
Fvb7	22911452	22911452	1	18°C	28°C	0.105556	0
Fvb7	23082635	23082635	1	28°C	18°C	0.0909091	0.479167
Fvb7	23589196	23589281	7	28°C	18°C	0.570297	0.907725
Fvb7	23907018	23907018	1	28°C	18°C	0.0658683	0.235294
Fvb7	24117752	24117752	1	28°C	18°C	0.322581	0.704918
chloroplast	104139	104139	1	18°C	28°C	0.0043638	0.00108696
chloroplast	118935	118935	1	28°C	18°C	0.00916784	0.028169
contig_10	7471	7489	3	28°C	18°C	0.596187	0.757033
contig_2	22943	22943	1	28°C	18°C	0.65625	0.83432
contig_2	25861	25861	1	28°C	18°C	0.766272	0.895105
contig_2	51427	51427	1	28°C	18°C	0.470588	0.830508
contig_4	21743	21763	2	28°C	18°C	0.584362	0.851282

## Sheet: Sheet3
Sheet name	Sheet3
Description	CGN DMRs between treatments in IT4
Table showing the location, numbers, hyper- and hypo-methyalted samples, methylation level of samples of DMRs between treatments in different methylation context and ecotypes in CGN IT4
Chromosome	start	end	number_of_dms	hypermethylated_samples	hypomethylated_samples	methylation_level_18°C	methylation_level_28°C
Fvb1	115734	115734	1			0.833333	0.433333
Fvb1	361719	361731	3	18°C	28°C	0.570946	0.275316
Fvb1	436644	436644	1	18°C	28°C	1	0.685714
Fvb1	449605	449605	1	18°C	28°C	0.976744	0.625
Fvb1	456751	456751	1	18°C	28°C	0.722222	0.376623
Fvb1	483071	483071	1	18°C	28°C	0.589286	0.214286
Fvb1	730594	730594	1	18°C	28°C	0.590476	0.284404
Fvb1	1072675	1072675	1	18°C	28°C	0.27957	0.0795455
Fvb1	1103429	1103432	2	28°C	18°C	0.269231	0.662791
Fvb1	1173227	1173227	1	28°C	18°C	0.488372	0.902439
Fvb1	1939732	1939732	1	18°C	28°C	0.395833	0.163265
Fvb1	2141696	2141696	1	18°C	28°C	0.3375	0.108108
Fvb1	2193166	2193166	1	18°C	28°C	0.380952	0.025
Fvb1	2317034	2317034	1	18°C	28°C	0.888889	0.61194
Fvb1	2636982	2636987	2	18°C	28°C	0.532468	0.15625
Fvb1	2722158	2722158	1	18°C	28°C	0.875	0.6
Fvb1	2886098	2886098	1	18°C	28°C	0.547368	0.246753
Fvb1	3381842	3381842	1	18°C	28°C	0.653061	0.175
Fvb1	3430136	3430136	1	18°C	28°C	0.271186	0.0344828
Fvb1	3488080	3488080	1	18°C	28°C	0.179487	0
Fvb1	3696236	3696236	1	28°C	18°C	0.544444	0.797468
Fvb1	3772105	3772156	2	18°C	28°C	0.650407	0.447738
Fvb1	3901281	3901281	1	28°C	18°C	0.0232558	0.354839
Fvb1	4290283	4290283	1	18°C	28°C	0.893939	0.578947
Fvb1	4660847	4660847	1	18°C	28°C	0.920455	0.662162
Fvb1	4716167	4716263	2	18°C	28°C	0.716353	0.571429
Fvb1	4887027	4887027	1	28°C	18°C	0.0280374	0.22807
Fvb1	4941631	4941631	1	28°C	18°C	0.619048	0.956522
Fvb1	4970336	4970336	1	18°C	28°C	0.775281	0.453333
Fvb1	4986001	4986006	2	28°C	18°C	0.598214	0.925
Fvb1	5395875	5395875	1	18°C	28°C	0.46875	0.0645161
Fvb1	6504983	6504983	1	28°C	18°C	0.537037	0.842857
Fvb1	6561518	6561518	1	18°C	28°C	0.222222	0.0114943
Fvb1	6940074	6940074	1	18°C	28°C	0.521739	0.169811
Fvb1	7359715	7359715	1	18°C	28°C	0.415385	0.147059
Fvb1	7552622	7552622	1	18°C	28°C	0.339286	0.0232558
Fvb1	8102224	8102224	1	18°C	28°C	0.906977	0.483333
Fvb1	8349304	8349304	1	28°C	18°C	0	0.264706
Fvb1	8601739	8601739	1	18°C	28°C	0.645161	0.2
Fvb1	8835514	8835514	1	18°C	28°C	0.705882	0.321101
Fvb1	9138194	9138194	1	18°C	28°C	0.898876	0.670732
Fvb1	9560378	9560378	1	18°C	28°C	0.644737	0.349206
Fvb1	9562004	9562072	2	18°C	28°C	0.489297	0.23
Fvb1	10001859	10001859	1	28°C	18°C	0.777778	1
Fvb1	10153174	10153174	1	18°C	28°C	0.636364	0.255814
Fvb1	10168268	10168268	1	18°C	28°C	0.61039	0.214953
Fvb1	10483308	10483308	1	18°C	28°C	0.702128	0.255319
Fvb1	10974477	10974477	1	18°C	28°C	0.346457	0.134021
Fvb1	11189990	11190209	3	18°C	28°C	0.829103	0.555556
Fvb1	11644422	11644422	1	18°C	28°C	0.405405	0.030303
Fvb1	11770303	11770303	1	28°C	18°C	0.619048	0.935484
Fvb1	11853359	11853359	1	28°C	18°C	0	0.157895
Fvb1	12108935	12108935	1	28°C	18°C	0.361446	0.670886
Fvb1	12405082	12405082	1	18°C	28°C	0.30303	0
Fvb1	12778746	12778746	1	18°C	28°C	0.638889	0.151515
Fvb1	13013625	13013625	1	18°C	28°C	0.698113	0.330709
Fvb1	13013681	13013681	1	28°C	18°C	0.49	0.785124
Fvb1	13084065	13084065	1	18°C	28°C	0.803571	0.45
Fvb1	13762821	13762821	1	18°C	28°C	0.82716	0.591398
Fvb1	14110692	14110692	1	28°C	18°C	0.5	0.90625
Fvb1	14435118	14435118	1	18°C	28°C	0.654545	0.275
Fvb1	14548479	14548479	1	18°C	28°C	0.291667	0.0344828
Fvb1	14579088	14579088	1	18°C	28°C	0.388889	0.0217391
Fvb1	15147546	15147563	2	28°C	18°C	0.0875912	0.466165
Fvb1	15565448	15565448	1	28°C	18°C	0.018018	0.173554
Fvb1	15614668	15614668	1	28°C	18°C	0.0377358	0.304348
Fvb1	15669759	15669759	1	28°C	18°C	0.210526	0.710526
Fvb1	16140233	16140233	1	18°C	28°C	0.847458	0.466667
Fvb1	16199290	16199290	1	28°C	18°C	0.269231	0.857143
Fvb1	16282540	16282540	1	28°C	18°C	0.60241	0.884615
Fvb1	17336930	17336930	1	18°C	28°C	0.268293	0
Fvb1	17824153	17824153	1	18°C	28°C	0.9	0.596774
Fvb1	18102406	18102406	1	18°C	28°C	0.560976	0.210526
Fvb1	18328840	18328840	1	28°C	18°C	0.730769	0.976744
Fvb1	18619340	18619340	1	18°C	28°C	0.506849	0.178571
Fvb1	18638340	18638340	1	28°C	18°C	0.594595	0.947368
Fvb1	18702732	18702775	2	18°C	28°C	0.541667	0.252688
Fvb1	18792701	18792809	2	18°C	28°C	0.585938	0.253968
Fvb1	19931252	19931252	1	18°C	28°C	0.966667	0.606061
Fvb1	19942010	19942010	1	28°C	18°C	0.205128	0.634146
Fvb1	21233332	21233332	1	18°C	28°C	0.714286	0.229167
Fvb1	21560803	21560947	2	28°C	18°C	0.210843	0.515152
Fvb1	21780985	21780985	1	28°C	18°C	0.722222	0.979592
Fvb1	22187947	22187947	1	18°C	28°C	0.529412	0.0810811
Fvb1	22677724	22677724	1	28°C	18°C	0.666667	1
Fvb1	22887480	22887480	1	28°C	18°C	0.602941	0.872727
Fvb1	23179671	23179671	1	28°C	18°C	0.488889	0.85
Fvb1	23261044	23261044	1	28°C	18°C	0.210526	0.54386
Fvb1	23298408	23298408	1	18°C	28°C	1	0.719298
Fvb1	23817922	23817922	1	18°C	28°C	0.928571	0.584906
Fvb1	23845735	23845735	1	18°C	28°C	0.6	0.125
Fvb1	24154135	24154135	1	28°C	18°C	0.484848	0.883721
Fvb2	226884	226884	1	18°C	28°C	0.466667	0.206897
Fvb2	652019	652019	1	28°C	18°C	0.27907	0.705882
Fvb2	1286288	1286288	1	18°C	28°C	0.663265	0.361111
Fvb2	1344049	1344049	1	28°C	18°C	0.78125	1
Fvb2	1414104	1414104	1	18°C	28°C	0.658537	0.327273
Fvb2	1532242	1532242	1	18°C	28°C	0.285714	0
Fvb2	1829845	1829845	1	28°C	18°C	0.515152	0.916667
Fvb2	2700984	2700984	1	28°C	18°C	0.472222	0.90625
Fvb2	2876084	2876084	1	18°C	28°C	0.574713	0.253333
Fvb2	2896527	2896527	1	18°C	28°C	0.666667	0.333333
Fvb2	3161432	3161432	1	18°C	28°C	0.8	0.5
Fvb2	3262507	3262507	1	28°C	18°C	0.694444	0.963636
Fvb2	3696637	3696637	1	28°C	18°C	0.727273	1
Fvb2	4676240	4676240	1	18°C	28°C	0.133333	0
Fvb2	4842240	4842240	1	18°C	28°C	0.5	0.169811
Fvb2	5346114	5346114	1	18°C	28°C	0.509804	0.138889
Fvb2	5803328	5803386	2	18°C	28°C	0.760234	0.458333
Fvb2	6323477	6323477	1	28°C	18°C	0.171429	0.648649
Fvb2	6344499	6344499	1	18°C	28°C	0.45098	0.115385
Fvb2	6356956	6356956	1	18°C	28°C	0.419355	0
Fvb2	6660324	6660531	3	18°C	28°C	0.721239	0.350282
Fvb2	7287055	7287062	2	18°C	28°C	0.5	0.154839
Fvb2	7438626	7438626	1	28°C	18°C	0.447368	0.848485
Fvb2	7830565	7830565	1	18°C	28°C	0.915789	0.655172
Fvb2	7895744	7895744	1	18°C	28°C	0.851064	0.491525
Fvb2	8128589	8128589	1	28°C	18°C	0.785714	1
Fvb2	8287665	8287665	1	28°C	18°C	0.0769231	0.366667
Fvb2	8883099	8883099	1	18°C	28°C	0.777778	0.266667
Fvb2	9172041	9172041	1	18°C	28°C	0.883721	0.568966
Fvb2	9177908	9177908	1	28°C	18°C	0.0571429	0.5
Fvb2	9329162	9329162	1	28°C	18°C	0.590909	0.896552
Fvb2	9506916	9506916	1	18°C	28°C	0.672727	0.282609
Fvb2	9731211	9731211	1	18°C	28°C	0.408696	0.144144
Fvb2	10190591	10190591	1	28°C	18°C	0.0677966	0.387755
Fvb2	10420895	10420895	1	28°C	18°C	0.628571	0.947368
Fvb2	10630095	10630095	1	28°C	18°C	0.0634921	0.396552
Fvb2	11191094	11191094	1	18°C	28°C	0.230769	0
Fvb2	11466046	11466046	1	28°C	18°C	0.57971	0.854545
Fvb2	12026178	12026178	1	18°C	28°C	0.823529	0.404762
Fvb2	13157608	13157608	1	28°C	18°C	0.52381	0.894737
Fvb2	13432283	13432283	1	18°C	28°C	0.685714	0.285714
Fvb2	13962921	13962921	1	18°C	28°C	0.781818	0.461538
Fvb2	14765038	14765038	1	18°C	28°C	0.84375	0.478261
Fvb2	14772659	14772659	1	28°C	18°C	0	0.202532
Fvb2	15036763	15036777	2	18°C	28°C	0.919192	0.653846
Fvb2	15115393	15115393	1	18°C	28°C	0.466667	0.0952381
Fvb2	15165456	15165456	1	28°C	18°C	0.185185	0.647059
Fvb2	15214910	15214910	1	28°C	18°C	0.25	0.69697
Fvb2	15929691	15929761	2	18°C	28°C	0.167183	0.0580524
Fvb2	15946043	15946043	1	18°C	28°C	0.779412	0.477612
Fvb2	16014866	16014893	2	18°C	28°C	0.837438	0.575
Fvb2	16816607	16816607	1	18°C	28°C	0.679245	0.288889
Fvb2	17058174	17058174	1	18°C	28°C	0.86747	0.623762
Fvb2	17433464	17433464	1	18°C	28°C	0.592593	0.25
Fvb2	17660315	17660315	1	18°C	28°C	1	0.533333
Fvb2	18829821	18829845	2	18°C	28°C	0.933333	0.60177
Fvb2	18919422	18919422	1	18°C	28°C	0.581395	0.212121
Fvb2	18997168	18997456	3	18°C	28°C	0.692182	0.517018
Fvb2	19434525	19434525	1	28°C	18°C	0.772727	1
Fvb2	19722353	19722353	1	28°C	18°C	0	0.138211
Fvb2	20009168	20009168	1	18°C	28°C	0.893333	0.528846
Fvb2	20215197	20215197	1	18°C	28°C	0.588235	0.148936
Fvb2	20215873	20216241	6	18°C	28°C	0.767577	0.546233
Fvb2	20384473	20384473	1	18°C	28°C	0.87037	0.477612
Fvb2	20684509	20684509	1	18°C	28°C	0.945455	0.666667
Fvb2	20784228	20784228	1	18°C	28°C	0.583333	0.24
Fvb2	21109835	21109838	2	18°C	28°C	0.654412	0.228571
Fvb2	22114035	22114035	1	18°C	28°C	0.629213	0.295775
Fvb2	22718940	22718940	1	18°C	28°C	0.694444	0.238095
Fvb2	22886674	22886674	1	18°C	28°C	0.763889	0.444444
Fvb2	22959495	22959495	1	18°C	28°C	0.175824	0
Fvb2	23035284	23035284	1	28°C	18°C	0.494505	0.747748
Fvb2	23330952	23330952	1	18°C	28°C	0.96875	0.568182
Fvb2	23700547	23700547	1	28°C	18°C	0.707317	0.977273
Fvb2	23799983	23799983	1	18°C	28°C	0.518519	0.169811
Fvb2	24073855	24073915	3	18°C	28°C	0.429395	0.206522
Fvb2	24104858	24104858	1	18°C	28°C	0.529412	0.163934
Fvb2	24228270	24228270	1	18°C	28°C	0.885714	0.508475
Fvb2	24281784	24281784	1	18°C	28°C	0.708333	0.270833
Fvb2	24298876	24298876	1	18°C	28°C	0.5	0.188679
Fvb2	24346462	24346462	1	28°C	18°C	0	0.222222
Fvb2	24614392	24614392	1	28°C	18°C	0.560606	0.833333
Fvb2	24791393	24791393	1	18°C	28°C	0.534884	0.136364
Fvb2	24898171	24898171	1	18°C	28°C	0.62069	0.224138
Fvb2	25503503	25503503	1	28°C	18°C	0	0.157143
Fvb2	25659707	25659793	3	28°C	18°C	0.24812	0.798077
Fvb2	25791166	25791174	3	18°C	28°C	0.440741	0.174825
Fvb2	25939761	25939761	1	18°C	28°C	0.73913	0.261905
Fvb2	26012694	26012694	1	28°C	18°C	0.121212	0.53125
Fvb2	26068086	26068086	1	18°C	28°C	1	0.72973
Fvb2	26113427	26113427	1	18°C	28°C	0.836364	0.532258
Fvb2	26260936	26260936	1	28°C	18°C	0.0175439	0.294118
Fvb2	26629611	26629611	1	28°C	18°C	0.24	0.62069
Fvb2	27356954	27356954	1	18°C	28°C	0.69697	0.392405
Fvb2	27416838	27416838	1	28°C	18°C	0.558824	0.942857
Fvb2	27437455	27437455	1	18°C	28°C	0.817073	0.509434
Fvb2	27505819	27505819	1	18°C	28°C	0.568966	0.245283
Fvb2	27635748	27635756	2	18°C	28°C	0.428571	0.10687
Fvb2	27693271	27693271	1	18°C	28°C	0.686275	0.194444
Fvb2	27752701	27752701	1	18°C	28°C	0.83871	0.606383
Fvb2	27912307	27912307	1	18°C	28°C	0.428571	0.0322581
Fvb2	27994974	27994974	1	18°C	28°C	0.625	0.284211
Fvb2	28025210	28025210	1	28°C	18°C	0.0104167	0.193878
Fvb2	28043949	28043949	1	18°C	28°C	0.559524	0.285714
Fvb2	28125000	28125000	1	18°C	28°C	0.29661	0.0531915
Fvb2	28129789	28129789	1	18°C	28°C	0.765306	0.48913
Fvb2	28238906	28238906	1	18°C	28°C	0.795455	0.401961
Fvb2	28289234	28289276	3	18°C	28°C	0.367412	0.0853333
Fvb2	28466505	28466505	1	28°C	18°C	0.6	0.893617
Fvb2	28580620	28580620	1	18°C	28°C	0.75	0.353846
Fvb2	28774634	28774670	3	28°C	18°C	0.29249	0.581081
Fvb2	28993098	28993107	2	28°C	18°C	0.0782609	0.488372
Fvb2	29069604	29069604	1	18°C	28°C	0.805556	0.425
Fvb2	29243551	29243551	1	18°C	28°C	0.916667	0.596154
Fvb2	29303981	29303981	1	18°C	28°C	0.546218	0.0480769
Fvb3	63143	63143	1	18°C	28°C	0.754386	0.435484
Fvb3	211883	211883	1	18°C	28°C	0.767442	0.442623
Fvb3	276843	276843	1	18°C	28°C	0.960784	0.545455
Fvb3	509769	509769	1	18°C	28°C	0.327103	0.103448
Fvb3	1042533	1042533	1	18°C	28°C	0.822034	0.519685
Fvb3	1159111	1159111	1	18°C	28°C	0.52459	0.192982
Fvb3	1160066	1160066	1	18°C	28°C	0.722689	0.486239
Fvb3	1325304	1325304	1	18°C	28°C	0.466667	0.188406
Fvb3	1762495	1762495	1	18°C	28°C	0.866667	0.466667
Fvb3	1763129	1763196	2	18°C	28°C	0.414392	0.17551
Fvb3	2602506	2602506	1	18°C	28°C	0.657895	0.225806
Fvb3	3069547	3069547	1	28°C	18°C	0.396825	0.810811
Fvb3	3520111	3520111	1	18°C	28°C	0.564103	0.121212
Fvb3	3522303	3522303	1	18°C	28°C	0.46875	0.0930233
Fvb3	3821113	3821113	1	28°C	18°C	0.193548	0.741935
Fvb3	4347440	4347440	1	28°C	18°C	0.440678	0.823529
Fvb3	5317938	5317938	1	28°C	18°C	0.170732	0.766667
Fvb3	5374185	5374209	3	28°C	18°C	0.355422	0.852113
Fvb3	5530796	5530796	1	18°C	28°C	0.465116	0.0333333
Fvb3	5548170	5548170	1	18°C	28°C	0.892857	0.649351
Fvb3	5798701	5798701	1	18°C	28°C	0.901639	0.5
Fvb3	6970355	6970355	1	18°C	28°C	0.947368	0.679245
Fvb3	7064417	7064500	4	18°C	28°C	0.709302	0.319149
Fvb3	7310233	7310233	1	28°C	18°C	0.779006	0.914573
Fvb3	7404534	7404534	1	18°C	28°C	0.688889	0.39759
Fvb3	7480519	7480519	1	28°C	18°C	0.181818	0.625
Fvb3	7729963	7729963	1	18°C	28°C	0.802817	0.409091
Fvb3	8003078	8003078	1	18°C	28°C	0.730769	0.363636
Fvb3	8004461	8004461	1	18°C	28°C	0.882353	0.630137
Fvb3	8323145	8323145	1	28°C	18°C	0.528846	0.783784
Fvb3	8365245	8365245	1	18°C	28°C	0.59322	0.24
Fvb3	8519948	8519948	1	18°C	28°C	0.697917	0.388889
Fvb3	8952000	8952000	1	18°C	28°C	0.80303	0.479452
Fvb3	8983640	8983640	1	18°C	28°C	1	0.796296
Fvb3	9475905	9475905	1	28°C	18°C	0.666667	0.971429
Fvb3	9710849	9710849	1	28°C	18°C	0	0.3125
Fvb3	9834303	9834303	1	28°C	18°C	0.0740741	0.5
Fvb3	10068275	10068275	1	18°C	28°C	0.636364	0.166667
Fvb3	10150553	10150553	1	18°C	28°C	0.508197	0.204819
Fvb3	10605057	10605057	1	18°C	28°C	0.824324	0.525641
Fvb3	10606445	10606445	1	18°C	28°C	0.733333	0.285714
Fvb3	10789319	10789319	1	18°C	28°C	0.446429	0.0980392
Fvb3	11087432	11087432	1	28°C	18°C	0.322581	0.828571
Fvb3	11430813	11430813	1	18°C	28°C	0.78125	0.371429
Fvb3	11932571	11932571	1	18°C	28°C	0.923077	0.53125
Fvb3	12843711	12843711	1	28°C	18°C	0.826087	1
Fvb3	12989523	12989523	1	18°C	28°C	1	0.727273
Fvb3	12992922	12992922	1	28°C	18°C	0.164179	0.464789
Fvb3	13459000	13459000	1	28°C	18°C	0.292208	0.567742
Fvb3	13472383	13472383	1	28°C	18°C	0.529412	0.916667
Fvb3	13661120	13661120	1	18°C	28°C	0.97561	0.65625
Fvb3	14147480	14147480	1	28°C	18°C	0.533333	0.9
Fvb3	14274858	14274858	1	18°C	28°C	0.818182	0.365854
Fvb3	16045737	16045738	2	18°C	28°C	0.703704	0.294118
Fvb3	16085414	16085414	1	28°C	18°C	0.511628	0.861111
Fvb3	16167424	16167424	1	18°C	28°C	0.531646	0.217391
Fvb3	16197234	16197234	1	18°C	28°C	0.471698	0.0857143
Fvb3	17014068	17014068	1	18°C	28°C	0.913043	0.47619
Fvb3	17036787	17036814	2	18°C	28°C	0.743363	0.407407
Fvb3	17037303	17037347	3	18°C	28°C	0.906542	0.721429
Fvb3	17037827	17037827	1	18°C	28°C	0.575342	0.207547
Fvb3	17101525	17101525	1	18°C	28°C	0.882353	0.545455
Fvb3	17224486	17224501	2	18°C	28°C	0.616279	0.351351
Fvb3	17239330	17239330	1	28°C	18°C	0.470588	1
Fvb3	17677335	17677335	1	18°C	28°C	0.483871	0.0555556
Fvb3	18000478	18000478	1	18°C	28°C	0.546875	0.216867
Fvb3	18373838	18373838	1	18°C	28°C	1	0.685714
Fvb3	18917998	18918003	2	28°C	18°C	0.507042	0.904762
Fvb3	19716253	19716253	1	18°C	28°C	0.692308	0.275
Fvb3	19898303	19898303	1	18°C	28°C	0.618182	0.266667
Fvb3	20093618	20093806	2	18°C	28°C	0.481328	0.248731
Fvb3	20140168	20140168	1	28°C	18°C	0.0392157	0.326087
Fvb3	20169348	20169348	1	18°C	28°C	0.22807	0
Fvb3	20193782	20193782	1	18°C	28°C	0.816901	0.52439
Fvb3	20282643	20282643	1	18°C	28°C	0.2	0.0114943
Fvb3	20321507	20321507	1	18°C	28°C	0.969231	0.769231
Fvb3	20377413	20377413	1	28°C	18°C	0.416667	0.72
Fvb3	20422234	20422234	1	28°C	18°C	0	0.333333
Fvb3	20751418	20751418	1	18°C	28°C	0.393443	0.0634921
Fvb3	20753460	20753561	3	28°C	18°C	0.39823	0.827068
Fvb3	20838304	20838304	1	18°C	28°C	0.611111	0.240741
Fvb3	20883483	20883492	3	18°C	28°C	0.770642	0.336364
Fvb3	20975287	20975287	1	18°C	28°C	0.675	0.16129
Fvb3	21001452	21001459	2	18°C	28°C	0.684564	0.334862
Fvb3	21127807	21127807	1	28°C	18°C	0.677966	0.923077
Fvb3	21615261	21615261	1	18°C	28°C	0.714286	0.295455
Fvb3	22207066	22207066	1	18°C	28°C	0.795455	0.431373
Fvb3	23613772	23613841	3	28°C	18°C	0.319527	0.708029
Fvb3	23982167	23982167	1	28°C	18°C	0.553571	0.854839
Fvb3	24216415	24216415	1	18°C	28°C	0.533333	0.108696
Fvb3	25605296	25605296	1	18°C	28°C	0.836364	0.263158
Fvb3	25785855	25785855	1	28°C	18°C	0.72973	0.977273
Fvb3	25789666	25789666	1	18°C	28°C	0.857143	0.45
Fvb3	26928168	26928168	1	28°C	18°C	0.764706	1
Fvb3	27055873	27055873	1	18°C	28°C	0.9	0.515152
Fvb3	27106522	27106522	1	28°C	18°C	0.369565	0.8
Fvb3	27718699	27718699	1	18°C	28°C	0.5	0.0769231
Fvb3	27755162	27755162	1	18°C	28°C	0.794118	0.530864
Fvb3	28740042	28740042	1	18°C	28°C	0.575	0.203704
Fvb3	28767682	28767682	1	28°C	18°C	0.813559	1
Fvb3	29047650	29047650	1	18°C	28°C	0.777778	0.319149
Fvb3	29442716	29442716	1	18°C	28°C	0.655556	0.362319
Fvb3	29473194	29473194	1	18°C	28°C	0.685714	0.295455
Fvb3	29810282	29810282	1	18°C	28°C	0.690141	0.309524
Fvb3	29952452	29952564	4	18°C	28°C	0.528736	0.0620155
Fvb3	30117791	30117791	1	18°C	28°C	0.516129	0.0810811
Fvb3	30318717	30318717	1	28°C	18°C	0.294118	0.727273
Fvb3	30594767	30594767	1	28°C	18°C	0.794872	1
Fvb3	30875394	30875394	1	18°C	28°C	0.621212	0.3125
Fvb3	32082824	32082824	1	18°C	28°C	0.97561	0.642857
Fvb3	32083113	32083113	1	18°C	28°C	0.836735	0.451613
Fvb3	32138569	32138697	2	18°C	28°C	0.439462	0.208738
Fvb3	32504451	32504451	1	18°C	28°C	0.367647	0.103448
Fvb3	32557310	32557310	1	18°C	28°C	0.869565	0.513514
Fvb3	32626816	32626816	1	18°C	28°C	0.220339	0.0149254
Fvb3	32645265	32645265	1	28°C	18°C	0	0.375
Fvb3	32950023	32950023	1	18°C	28°C	0.702703	0.266667
Fvb3	33282362	33282444	3	28°C	18°C	0.55	0.884444
Fvb3	33294749	33294761	2	18°C	28°C	0.44	0.168919
Fvb3	33521398	33521398	1	18°C	28°C	0.68932	0.420455
Fvb3	33653206	33653206	1	18°C	28°C	0.206349	0.0144928
Fvb3	33728061	33728109	2	18°C	28°C	0.251497	0.0911681
Fvb3	33728380	33728380	1	18°C	28°C	0.527027	0.235294
Fvb3	33923614	33923614	1	28°C	18°C	0.125	0.486486
Fvb3	33940642	33940642	1	18°C	28°C	0.64	0.245283
Fvb3	34334950	34334950	1	28°C	18°C	0.414634	0.847826
Fvb3	34404079	34404079	1	18°C	28°C	0.919192	0.707547
Fvb3	34534464	34534672	2	18°C	28°C	0.347368	0.138973
Fvb3	34977825	34977825	1	18°C	28°C	0.696429	0.243243
Fvb3	35012870	35012870	1	18°C	28°C	0.409639	0.114286
Fvb3	35026149	35026149	1	18°C	28°C	0.792453	0.470588
Fvb3	35266350	35266350	1	18°C	28°C	0.53125	0.223684
Fvb3	35354582	35354582	1	28°C	18°C	0.341463	0.818182
Fvb3	35398319	35398319	1	28°C	18°C	0.121951	0.536585
Fvb3	35619051	35619051	1	28°C	18°C	0.210526	0.777778
Fvb3	35798445	35798512	2	18°C	28°C	0.774648	0.248227
Fvb3	35852908	35852908	1	18°C	28°C	0.8	0.545455
Fvb3	35884884	35884884	1	18°C	28°C	0.928571	0.547619
Fvb3	36110202	36110202	1	18°C	28°C	0.518519	0.178571
Fvb3	36130071	36130080	3	18°C	28°C	0.356828	0.0535714
Fvb3	36389737	36389737	1	28°C	18°C	0.411765	0.83871
Fvb3	36659550	36659550	1	18°C	28°C	0.702532	0.470968
Fvb3	37262465	37262565	4	18°C	28°C	0.826211	0.522491
Fvb3	37564660	37564660	1	18°C	28°C	0.674699	0.344262
Fvb3	37714147	37714377	4	18°C	28°C	0.773279	0.342541
Fvb3	37715032	37715032	1	18°C	28°C	0.821429	0.365854
Fvb3	37715306	37715465	5	18°C	28°C	0.67147	0.21875
Fvb3	37752267	37752267	1	18°C	28°C	0.276923	0.0172414
Fvb3	37962058	37962092	2	18°C	28°C	0.722892	0.386905
Fvb3	38170292	38170292	1	18°C	28°C	0.938462	0.672414
Fvb4	287510	287510	1	18°C	28°C	0.698113	0.210526
Fvb4	378011	378048	3	28°C	18°C	0.136364	0.62406
Fvb4	386223	386223	1	28°C	18°C	0.74359	0.935897
Fvb4	521473	521473	1	18°C	28°C	0.771084	0.494382
Fvb4	805567	805567	1	28°C	18°C	0.216216	0.657895
Fvb4	825435	825435	1	18°C	28°C	0.623656	0.333333
Fvb4	996882	996882	1	18°C	28°C	0.698113	0.305085
Fvb4	1057782	1057782	1	18°C	28°C	0.367647	0.136364
Fvb4	1520417	1520417	1	28°C	18°C	0.131148	0.741935
Fvb4	1698922	1698922	1	18°C	28°C	0.506173	0.206897
Fvb4	2683237	2683237	1	18°C	28°C	0.606061	0.283784
Fvb4	2972585	2972585	1	28°C	18°C	0.0714286	0.424242
Fvb4	3080146	3080146	1	18°C	28°C	0.892157	0.682353
Fvb4	3247995	3247995	1	28°C	18°C	0.272727	0.746032
Fvb4	3436544	3436544	1	18°C	28°C	0.80597	0.519231
Fvb4	3484173	3484173	1	18°C	28°C	0.863636	0.52439
Fvb4	3601165	3601165	1	28°C	18°C	0.217391	0.595238
Fvb4	3631236	3631236	1	18°C	28°C	0.568966	0.163934
Fvb4	4923064	4923064	1	18°C	28°C	0.9375	0.451613
Fvb4	5422889	5422889	1	18°C	28°C	0.978261	0.736842
Fvb4	5749652	5749652	1	18°C	28°C	0.408163	0.027027
Fvb4	6100485	6100485	1	18°C	28°C	0.214286	0.03125
Fvb4	6305656	6305656	1	18°C	28°C	0.717647	0.397436
Fvb4	6536814	6536814	1	28°C	18°C	0.0810811	0.444444
Fvb4	6807511	6807511	1	18°C	28°C	0.977273	0.666667
Fvb4	6965537	6965537	1	18°C	28°C	0.681818	0.395062
Fvb4	7028778	7028835	3	28°C	18°C	0.243902	0.745283
Fvb4	7191588	7191604	2	28°C	18°C	0.40399	0.619318
Fvb4	7256038	7256038	1	28°C	18°C	0.384615	0.829268
Fvb4	7555818	7555818	1	28°C	18°C	0.722222	0.95
Fvb4	7597022	7597022	1	18°C	28°C	0.791667	0.418605
Fvb4	7608129	7608129	1	28°C	18°C	0.209302	0.617647
Fvb4	7755246	7755246	1	28°C	18°C	0.830189	1
Fvb4	8035503	8035541	2	18°C	28°C	0.845455	0.480769
Fvb4	9031797	9031797	1	28°C	18°C	0.460317	0.820513
Fvb4	9168655	9168655	1	28°C	18°C	0.0652174	0.468085
Fvb4	10082376	10082376	1	18°C	28°C	0.506329	0.238636
Fvb4	10302785	10302785	1	18°C	28°C	1	0.75
Fvb4	10656146	10656146	1	28°C	18°C	0.72973	1
Fvb4	11245521	11245521	1	18°C	28°C	0.871795	0.478261
Fvb4	13093623	13093623	1	28°C	18°C	0.416667	0.783784
Fvb4	13234735	13234735	1	28°C	18°C	0.469388	0.880952
Fvb4	13344719	13344719	1	28°C	18°C	0.615385	1
Fvb4	13718041	13718041	1	18°C	28°C	0.724138	0.295775
Fvb4	13809416	13809416	1	28°C	18°C	0.702703	0.979592
Fvb4	13857495	13857495	1	18°C	28°C	0.941176	0.708861
Fvb4	13990139	13990139	1	28°C	18°C	0.814815	0.986486
Fvb4	14436515	14436515	1	18°C	28°C	0.867925	0.482759
Fvb4	14615118	14615118	1	18°C	28°C	0.487805	0
Fvb4	14674948	14674948	1	28°C	18°C	0.1875	0.638889
Fvb4	15135557	15135557	1	18°C	28°C	0.829787	0.477273
Fvb4	15254045	15254045	1	28°C	18°C	0.640625	0.912281
Fvb4	15364661	15364904	5	18°C	28°C	0.689189	0.357143
Fvb4	15365736	15365772	3	18°C	28°C	0.773438	0.411348
Fvb4	15556862	15556862	1	18°C	28°C	0.471429	0.111111
Fvb4	15568506	15568506	1	18°C	28°C	0.934783	0.6
Fvb4	15713054	15713054	1	18°C	28°C	0.698113	0.363636
Fvb4	15804672	15804672	1	28°C	18°C	0	0.121212
Fvb4	15857652	15857652	1	28°C	18°C	0.0754717	0.4375
Fvb4	16003364	16003364	1	18°C	28°C	0.333333	0
Fvb4	16019600	16019600	1	28°C	18°C	0.5	0.9
Fvb4	16120198	16120198	1	18°C	28°C	0.833333	0.4
Fvb4	16431981	16431981	1	18°C	28°C	0.351351	0.0434783
Fvb4	16454449	16454449	1	28°C	18°C	0.7	1
Fvb4	16478555	16478555	1	18°C	28°C	0.882353	0.520833
Fvb4	16673537	16673537	1	18°C	28°C	0.893617	0.581395
Fvb4	16773483	16773483	1	18°C	28°C	0.138298	0.00892857
Fvb4	16923071	16923077	2	18°C	28°C	0.614583	0.252336
Fvb4	17098046	17098046	1	18°C	28°C	0.941176	0.512821
Fvb4	17807038	17807038	1	18°C	28°C	0.375	0.115942
Fvb4	18067527	18067561	2	18°C	28°C	0.414141	0.0431034
Fvb4	18244373	18244373	1	18°C	28°C	0.169811	0
Fvb4	18264822	18264822	1	28°C	18°C	0.793103	1
Fvb4	18498315	18498315	1	18°C	28°C	0.256198	0.0708661
Fvb4	18671545	18671545	1	18°C	28°C	0.857143	0.428571
Fvb4	18818490	18818490	1	18°C	28°C	0.393939	0.0277778
Fvb4	18889961	18889987	3	18°C	28°C	0.493056	0.152125
Fvb4	19272288	19272288	1	18°C	28°C	0.604167	0.223881
Fvb4	20588533	20588533	1	18°C	28°C	0.725806	0.405063
Fvb4	21753498	21753498	1	18°C	28°C	0.828571	0.419355
Fvb4	22113729	22113729	1	28°C	18°C	0.378378	0.8
Fvb4	22188256	22188256	1	18°C	28°C	0.9375	0.661972
Fvb4	22563901	22563902	2	18°C	28°C	0.593023	0.151899
Fvb4	22597186	22597186	1	28°C	18°C	0.702703	0.97561
Fvb4	22689959	22689959	1	18°C	28°C	0.292929	0.0438596
Fvb4	23048115	23048156	2	28°C	18°C	0.426357	0.817568
Fvb4	23056162	23056162	1	18°C	28°C	0.472222	0.0833333
Fvb4	23074539	23074539	1	18°C	28°C	0.377778	0.126984
Fvb4	23077218	23077454	4	18°C	28°C	0.691655	0.494076
Fvb4	23578611	23578611	1	28°C	18°C	0.255814	0.666667
Fvb4	23638818	23638818	1	18°C	28°C	0.542857	0.15
Fvb4	23716821	23716830	2	18°C	28°C	0.517483	0.208861
Fvb4	23778933	23779011	3	28°C	18°C	0.529412	0.771014
Fvb4	23822221	23822221	1	18°C	28°C	0.666667	0.233333
Fvb4	23915614	23915614	1	18°C	28°C	0.771429	0.323529
Fvb4	24184177	24184177	1	18°C	28°C	0.928571	0.758929
Fvb4	24387861	24387861	1	18°C	28°C	0.714286	0.355556
Fvb4	24542318	24542318	1	28°C	18°C	0.729167	0.977273
Fvb4	24600889	24600889	1	18°C	28°C	0.904762	0.684211
Fvb4	25275888	25275888	1	18°C	28°C	0.5	0.16
Fvb4	25668486	25668486	1	18°C	28°C	0.574468	0.22807
Fvb4	26191897	26191897	1	28°C	18°C	0.527778	0.935484
Fvb4	26222778	26222778	1	18°C	28°C	0.898305	0.628571
Fvb4	26242520	26242520	1	18°C	28°C	0.40566	0.168224
Fvb4	26396347	26396347	1	18°C	28°C	0.75	0.35
Fvb4	26812613	26812613	1	18°C	28°C	0.5	0.175
Fvb4	27202333	27202333	1	28°C	18°C	0	0.227273
Fvb4	27231812	27231812	1	18°C	28°C	0.585714	0.246154
Fvb4	27277292	27277292	1	18°C	28°C	0.568182	0.128205
Fvb4	27371398	27371482	2	18°C	28°C	0.644928	0.460733
Fvb4	27517539	27517539	1	18°C	28°C	0.867257	0.62766
Fvb4	27598907	27598907	1	18°C	28°C	0.386364	0
Fvb4	27819389	27819389	1	18°C	28°C	0.830986	0.54902
Fvb4	28010318	28010331	3	18°C	28°C	0.361538	0.15051
Fvb4	28564802	28564802	1	18°C	28°C	0.623762	0.340909
Fvb4	29452473	29452473	1	28°C	18°C	0	0.25
Fvb4	29736492	29736498	2	18°C	28°C	0.608696	0.294931
Fvb4	29796482	29796482	1	18°C	28°C	0.644737	0.323529
Fvb4	29808588	29808600	2	18°C	28°C	0.668919	0.295775
Fvb4	29864622	29864622	1	18°C	28°C	0.967742	0.6
Fvb4	30019506	30019506	1	18°C	28°C	0.285714	0.0375
Fvb4	30051059	30051059	1	18°C	28°C	0.259259	0.0375
Fvb4	30237326	30237332	2	18°C	28°C	0.503067	0.240385
Fvb4	30371638	30371638	1	18°C	28°C	0.419355	0
Fvb4	30426577	30426577	1	18°C	28°C	0.661538	0.264706
Fvb4	30541069	30541074	2	18°C	28°C	0.431034	0.12
Fvb4	30575648	30575648	1	18°C	28°C	0.833333	0.483871
Fvb4	30625524	30625524	1	18°C	28°C	0.641975	0.388889
Fvb4	30799757	30799757	1	28°C	18°C	0.084507	0.444444
Fvb4	30848190	30848190	1	28°C	18°C	0.377358	0.725
Fvb4	30996495	30996495	1	18°C	28°C	0.773585	0.542373
Fvb4	31063530	31063530	1	18°C	28°C	0.591549	0.230769
Fvb4	31410097	31410097	1	18°C	28°C	0.432836	0.176471
Fvb4	31419536	31419539	2	18°C	28°C	0.5625	0.268817
Fvb4	32130180	32130180	1	28°C	18°C	0.00952381	0.185567
Fvb4	32202973	32202973	1	18°C	28°C	0.686275	0.296296
Fvb4	32240887	32240887	1	18°C	28°C	0.891304	0.547619
Fvb4	32739404	32739404	1	18°C	28°C	0.33871	0.0140845
Fvb4	32986435	32986435	1	28°C	18°C	0	0.181818
Fvb4	33316722	33316722	1	18°C	28°C	0.846154	0.44186
Fvb4	33491979	33491979	1	18°C	28°C	0.769231	0.493333
Fvb4	33530201	33530201	1	18°C	28°C	0.8125	0.346154
Fvb4	33568136	33568136	1	18°C	28°C	0.771429	0.418182
Fvb4	33645569	33645569	1	18°C	28°C	0.107527	0
Fvb4	33788371	33788371	1	18°C	28°C	0.825	0.513158
Fvb5	47859	47859	1	18°C	28°C	0.794872	0.394737
Fvb5	277798	277798	1	18°C	28°C	0.566038	0.166667
Fvb5	280294	280294	1	18°C	28°C	0.625	0.341463
Fvb5	369789	369878	5	18°C	28°C	0.542735	0.213675
Fvb5	401685	401685	1	18°C	28°C	0.146341	0
Fvb5	896770	896801	2	28°C	18°C	0.112245	0.472527
Fvb5	930336	930336	1	28°C	18°C	0.428571	0.878049
Fvb5	1308973	1308973	1	18°C	28°C	0.5	0.152542
Fvb5	1470048	1470048	1	28°C	18°C	0.657658	0.867769
Fvb5	1508040	1508040	1	28°C	18°C	0.672414	0.930233
Fvb5	1517082	1517082	1	18°C	28°C	0.454545	0.2
Fvb5	1680577	1680583	2	18°C	28°C	0.88189	0.593496
Fvb5	2194583	2194583	1	28°C	18°C	0.363636	0.789474
Fvb5	2284916	2284916	1	18°C	28°C	0.258065	0.0178571
Fvb5	2477623	2477623	1	18°C	28°C	0.6	0.244898
Fvb5	2753389	2753389	1	28°C	18°C	0.195122	0.825
Fvb5	3057593	3057593	1	18°C	28°C	0.484375	0.189655
Fvb5	3257354	3257354	1	18°C	28°C	0.466667	0.102041
Fvb5	3411999	3411999	1	28°C	18°C	0.622222	0.969697
Fvb5	3473606	3473606	1	28°C	18°C	0	0.205882
Fvb5	3764515	3764515	1	18°C	28°C	0.890909	0.590909
Fvb5	3765452	3765452	1	18°C	28°C	0.754545	0.433628
Fvb5	4100132	4100132	1	18°C	28°C	0.305085	0.0222222
Fvb5	4141962	4141962	1	18°C	28°C	0.533333	0.211111
Fvb5	4582837	4582837	1	18°C	28°C	0.847458	0.580247
Fvb5	5333771	5333771	1	18°C	28°C	0.924528	0.646154
Fvb5	5815207	5815207	1	18°C	28°C	0.532258	0.186441
Fvb5	5828107	5828288	2	18°C	28°C	0.75	0.463054
Fvb5	5868525	5868556	3	18°C	28°C	0.424051	0.129252
Fvb5	5917174	5917174	1	28°C	18°C	0.714286	1
Fvb5	5989364	5989364	1	18°C	28°C	0.397959	0.141026
Fvb5	6238414	6238414	1	18°C	28°C	0.77193	0.466667
Fvb5	6617961	6617961	1	28°C	18°C	0.488372	0.825
Fvb5	6922158	6922300	2	18°C	28°C	0.678063	0.416431
Fvb5	7312492	7312492	1	18°C	28°C	0.75	0.270833
Fvb5	7428263	7428263	1	18°C	28°C	0.553571	0.204082
Fvb5	7521481	7521481	1	18°C	28°C	0.74026	0.408451
Fvb5	7886675	7886675	1	18°C	28°C	0.690476	0.189189
Fvb5	7891310	7891310	1	18°C	28°C	0.591837	0.169811
Fvb5	8286131	8286131	1	18°C	28°C	0.735294	0.441176
Fvb5	8289506	8289506	1	18°C	28°C	0.689655	0.342857
Fvb5	8670856	8670888	3	18°C	28°C	0.813253	0.471861
Fvb5	9361984	9362010	4	18°C	28°C	0.37799	0.107884
Fvb5	9570685	9570685	1	18°C	28°C	0.548387	0.151515
Fvb5	9753072	9753072	1	18°C	28°C	0.738462	0.381818
Fvb5	10050392	10050392	1	28°C	18°C	0.304348	0.686275
Fvb5	10089037	10089037	1	28°C	18°C	0.355932	0.679012
Fvb5	10549652	10549652	1	28°C	18°C	0.327586	0.631579
Fvb5	10653736	10653736	1	18°C	28°C	0.886364	0.633333
Fvb5	10741896	10741896	1	28°C	18°C	0.509434	0.895833
Fvb5	11228116	11228116	1	28°C	18°C	0.181818	0.482353
Fvb5	11307586	11307586	1	28°C	18°C	0	0.135135
Fvb5	11814619	11814661	2	18°C	28°C	0.641463	0.465169
Fvb5	12178088	12178088	1	18°C	28°C	0.65	0.243902
Fvb5	14028086	14028086	1	18°C	28°C	0.75	0.351351
Fvb5	14563729	14563729	1	28°C	18°C	0.630435	0.947368
Fvb5	14675098	14675098	1	18°C	28°C	0.904255	0.566667
Fvb5	14838714	14838777	4	28°C	18°C	0.185022	0.640845
Fvb5	15117522	15117522	1	18°C	28°C	0.955556	0.666667
Fvb5	15613464	15613464	1	18°C	28°C	0.851852	0.549296
Fvb5	15779399	15779399	1	18°C	28°C	0.875	0.511111
Fvb5	16264790	16264790	1	18°C	28°C	0.836066	0.5625
Fvb5	17109586	17109586	1	18°C	28°C	0.734375	0.424658
Fvb5	17124695	17124695	1	28°C	18°C	0.25	0.727273
Fvb5	17245129	17245129	1	18°C	28°C	0.386364	0.0989011
Fvb5	17458384	17458384	1	28°C	18°C	0.2	0.7
Fvb5	17614341	17614341	1	18°C	28°C	1	0.767857
Fvb5	18387640	18387640	1	18°C	28°C	0.815385	0.472727
Fvb5	19349335	19349335	1	28°C	18°C	0.730159	0.954545
Fvb5	19618841	19618841	1	28°C	18°C	0	0.285714
Fvb5	19849275	19849275	1	18°C	28°C	0.9	0.548387
Fvb5	20795946	20795946	1	18°C	28°C	0.45	0.121212
Fvb5	21159386	21159386	1	28°C	18°C	0.722222	1
Fvb5	21542063	21542063	1	28°C	18°C	0.694444	0.978261
Fvb5	21765574	21765574	1	18°C	28°C	0.27907	0
Fvb5	22173470	22173470	1	18°C	28°C	0.909091	0.466667
Fvb5	22886650	22886650	1	18°C	28°C	0.948276	0.688172
Fvb5	23158324	23158324	1	28°C	18°C	0.368421	0.84375
Fvb5	23197120	23197120	1	28°C	18°C	0.384615	0.820513
Fvb5	23459095	23459112	2	18°C	28°C	0.604167	0.347328
Fvb5	23776078	23776078	1	18°C	28°C	0.84507	0.523256
Fvb5	24013429	24013429	1	18°C	28°C	0.633333	0.240741
Fvb5	24208530	24208530	1	28°C	18°C	0.1	0.383562
Fvb5	24400000	24400000	1	18°C	28°C	0.65625	0.306452
Fvb5	25958623	25958623	1	18°C	28°C	0.666667	0.338028
Fvb5	25983035	25983035	1	28°C	18°C	0.361111	0.644068
Fvb5	26178283	26178283	1	28°C	18°C	0.0114943	0.194175
Fvb5	26255225	26255225	1	18°C	28°C	0.733333	0.345455
Fvb5	26334484	26334557	2	18°C	28°C	0.531746	0.179688
Fvb5	26334925	26335075	2	18°C	28°C	0.69084	0.381481
Fvb5	26525566	26525566	1	28°C	18°C	0.577465	0.84507
Fvb5	26634686	26634686	1	28°C	18°C	0.27027	0.78125
Fvb5	26863843	26863881	2	28°C	18°C	0.506977	0.728022
Fvb5	26927366	26927366	1	18°C	28°C	0.3	0
Fvb5	27381759	27381759	1	28°C	18°C	0.0697674	0.387097
Fvb5	27493587	27493652	2	28°C	18°C	0.361905	0.716418
Fvb5	27971043	27971043	1	18°C	28°C	0.848485	0.428571
Fvb5	27987138	27987138	1	18°C	28°C	0.754717	0.444444
Fvb5	28550567	28550567	1	28°C	18°C	0	0.319149
Fvb5	28681301	28681301	1	18°C	28°C	0.985915	0.753425
Fvb5	29128296	29128296	1	28°C	18°C	0.0196078	0.341463
Fvb5	29275753	29275753	1	18°C	28°C	0.288889	0.02
Fvb6	262680	262680	1	18°C	28°C	0.5	0.121212
Fvb6	951805	951805	1	28°C	18°C	0.0131579	0.21519
Fvb6	1092337	1092363	3	18°C	28°C	0.601399	0.212121
Fvb6	1631321	1631321	1	18°C	28°C	0.988235	0.8125
Fvb6	2124695	2124695	1	18°C	28°C	0.883117	0.619048
Fvb6	2226658	2226658	1	18°C	28°C	0.467742	0.169231
Fvb6	2234838	2234838	1	18°C	28°C	0.910714	0.639344
Fvb6	2272469	2272469	1	28°C	18°C	0.0227273	0.352941
Fvb6	2331665	2331665	1	18°C	28°C	0.806452	0.386364
Fvb6	2655636	2655636	1	28°C	18°C	0.358491	0.745763
Fvb6	2717479	2717479	1	18°C	28°C	0.617647	0.177778
Fvb6	2720354	2720494	3	18°C	28°C	0.488827	0.194508
Fvb6	2740454	2740454	1	18°C	28°C	0.485714	0.142857
Fvb6	2745399	2745410	2	18°C	28°C	0.797546	0.463277
Fvb6	3024152	3024152	1	18°C	28°C	0.949153	0.697674
Fvb6	3167357	3167357	1	18°C	28°C	0.870968	0.368421
Fvb6	3358360	3358363	2	18°C	28°C	0.59322	0.285068
Fvb6	3829555	3829555	1	18°C	28°C	0.930233	0.628571
Fvb6	3843744	3843744	1	18°C	28°C	0.777778	0.342857
Fvb6	4060037	4060037	1	18°C	28°C	0.423077	0.0655738
Fvb6	4203686	4203686	1	18°C	28°C	0.821429	0.454545
Fvb6	4506178	4506178	1	18°C	28°C	0.507937	0.225352
Fvb6	4835444	4835444	1	18°C	28°C	0.436364	0.132075
Fvb6	4988462	4988521	2	18°C	28°C	0.678414	0.427778
Fvb6	5185658	5185671	2	18°C	28°C	0.704	0.236264
Fvb6	5207977	5207977	1	28°C	18°C	0.528302	0.843137
Fvb6	5388793	5388793	1	18°C	28°C	0.833333	0.522388
Fvb6	5735518	5735518	1	28°C	18°C	0.2	0.636364
Fvb6	5761972	5761972	1	28°C	18°C	0.030303	0.40625
Fvb6	5775353	5775544	2	18°C	28°C	0.682759	0.356322
Fvb6	5777053	5777053	1	18°C	28°C	0.64	0.272727
Fvb6	5780419	5780419	1	18°C	28°C	0.9	0.543478
Fvb6	5868228	5868228	1	18°C	28°C	0.541667	0.142857
Fvb6	6131111	6131111	1	28°C	18°C	0.265306	0.644444
Fvb6	6317106	6317106	1	18°C	28°C	0.75	0.354839
Fvb6	7197523	7197523	1	18°C	28°C	0.344262	0.0666667
Fvb6	7416365	7416365	1	28°C	18°C	0.107843	0.43956
Fvb6	7897747	7897747	1	18°C	28°C	0.84058	0.545455
Fvb6	8044165	8044165	1	28°C	18°C	0.09375	0.741935
Fvb6	8306529	8306529	1	28°C	18°C	0.30303	0.766667
Fvb6	8479640	8479640	1	18°C	28°C	0.764706	0.340909
Fvb6	8623635	8623760	3	18°C	28°C	0.5953	0.414692
Fvb6	8638993	8638993	1	18°C	28°C	0.531646	0.234375
Fvb6	9115686	9115734	2	18°C	28°C	0.643068	0.464789
Fvb6	9321912	9321912	1	18°C	28°C	0.66129	0.254237
Fvb6	9332015	9332015	1	18°C	28°C	0.553846	0.235294
Fvb6	9354150	9354150	1	28°C	18°C	0.151163	0.441558
Fvb6	9822365	9822365	1	18°C	28°C	0.459016	0.131148
Fvb6	10285854	10285854	1	18°C	28°C	0.638298	0.142857
Fvb6	10784870	10784870	1	18°C	28°C	0.651515	0.363636
Fvb6	10785759	10785759	1	18°C	28°C	0.813953	0.357143
Fvb6	10804405	10804405	1	18°C	28°C	0.648148	0.388889
Fvb6	11411464	11411464	1	18°C	28°C	0.378378	0.117647
Fvb6	11538660	11538660	1	28°C	18°C	0.25	0.75
Fvb6	11711835	11711835	1	18°C	28°C	0.878788	0.277778
Fvb6	11831526	11831526	1	18°C	28°C	0.611111	0.229167
Fvb6	12992003	12992048	3	28°C	18°C	0.387978	0.753846
Fvb6	14405878	14405878	1	28°C	18°C	0.306122	0.592593
Fvb6	14639313	14639325	2	18°C	28°C	0.750988	0.492754
Fvb6	14829684	14829684	1	18°C	28°C	0.464286	0.0465116
Fvb6	15065492	15065492	1	18°C	28°C	0.935484	0.727273
Fvb6	15123659	15123659	1	18°C	28°C	0.4	0.108108
Fvb6	15173578	15173578	1	28°C	18°C	0.645161	0.974359
Fvb6	15372314	15372314	1	18°C	28°C	0.605634	0.223881
Fvb6	15604327	15604330	2	28°C	18°C	0.360656	0.828947
Fvb6	15657753	15657895	6	28°C	18°C	0.233449	0.657754
Fvb6	16153048	16153048	1	18°C	28°C	0.354839	0.0736842
Fvb6	16350595	16350595	1	18°C	28°C	0.73913	0.318182
Fvb6	16654212	16654212	1	28°C	18°C	0.6	0.953488
Fvb6	16947119	16947119	1	18°C	28°C	0.433333	0.0333333
Fvb6	17076015	17076015	1	18°C	28°C	1	0.705882
Fvb6	17134689	17134689	1	18°C	28°C	0.7	0.3125
Fvb6	17206600	17206600	1	28°C	18°C	0.308824	0.640625
Fvb6	17575636	17575636	1	28°C	18°C	0.257143	0.870968
Fvb6	17671277	17671277	1	18°C	28°C	0.918033	0.642857
Fvb6	18340038	18340038	1	28°C	18°C	0.615385	0.96875
Fvb6	18545563	18545563	1	28°C	18°C	0.170213	0.6
Fvb6	18679457	18679457	1	18°C	28°C	0.567568	0.133333
Fvb6	18771720	18771727	2	18°C	28°C	0.666667	0.297872
Fvb6	18959084	18959084	1	18°C	28°C	1	0.714286
Fvb6	18962284	18962284	1	18°C	28°C	0.807692	0.414286
Fvb6	19144298	19144298	1	18°C	28°C	0.307692	0.031746
Fvb6	19207461	19207506	3	18°C	28°C	0.63	0.20979
Fvb6	19391044	19391178	4	18°C	28°C	0.568182	0.104803
Fvb6	19409305	19409305	1	18°C	28°C	0.340426	0.0441176
Fvb6	19621554	19621554	1	28°C	18°C	0.769231	0.963415
Fvb6	19906541	19906541	1	28°C	18°C	0.5625	0.969697
Fvb6	20070622	20070622	1	18°C	28°C	0.553191	0.275
Fvb6	20748517	20748517	1	18°C	28°C	0.862745	0.485714
Fvb6	21734196	21734196	1	18°C	28°C	0.926829	0.618182
Fvb6	22254197	22254197	1	18°C	28°C	0.462963	0.131579
Fvb6	22460444	22460444	1	28°C	18°C	0.27027	0.729167
Fvb6	22498933	22498933	1	28°C	18°C	0.578947	0.921053
Fvb6	22552202	22552212	2	18°C	28°C	0.608696	0.171429
Fvb6	22993215	22993215	1	18°C	28°C	0.815385	0.5
Fvb6	23308681	23308681	1	18°C	28°C	0.857143	0.387097
Fvb6	23631942	23631942	1	18°C	28°C	0.818182	0.541667
Fvb6	23657286	23657286	1	18°C	28°C	0.595238	0.244898
Fvb6	23993062	23993062	1	18°C	28°C	0.396226	0.0727273
Fvb6	24577444	24577444	1	18°C	28°C	0.515152	0.0909091
Fvb6	24810132	24810132	1	18°C	28°C	0.907692	0.525424
Fvb6	25000520	25000520	1	18°C	28°C	0.925	0.555556
Fvb6	25288092	25288092	1	18°C	28°C	0.818182	0.366667
Fvb6	26637820	26637820	1	28°C	18°C	0.508929	0.74
Fvb6	27367003	27367003	1	18°C	28°C	0.146067	0
Fvb6	27591237	27591237	1	18°C	28°C	0.418605	0.12
Fvb6	27699755	27699755	1	18°C	28°C	0.775862	0.444444
Fvb6	28125834	28125834	1	28°C	18°C	0.325	0.83871
Fvb6	28877731	28877731	1	18°C	28°C	0.78125	0.294118
Fvb6	29194125	29194125	1	28°C	18°C	0.103448	0.367347
Fvb6	29481328	29481328	1	18°C	28°C	0.547619	0.142857
Fvb6	30304626	30304626	1	18°C	28°C	0.561224	0.235294
Fvb6	30618514	30618514	1	28°C	18°C	0.242424	0.757576
Fvb6	30981028	30981028	1	18°C	28°C	0.796296	0.535354
Fvb6	31205467	31205467	1	18°C	28°C	0.765957	0.431373
Fvb6	31866688	31866688	1	28°C	18°C	0.125	0.540541
Fvb6	31984474	31984474	1	18°C	28°C	0.343137	0.102273
Fvb6	32187822	32187822	1	18°C	28°C	0.781818	0.3
Fvb6	32264431	32264431	1	18°C	28°C	0.839286	0.511628
Fvb6	32799372	32799372	1	28°C	18°C	0.745455	0.964286
Fvb6	32891737	32891737	1	18°C	28°C	0.76087	0.319149
Fvb6	33072090	33072090	1	18°C	28°C	0.957447	0.619048
Fvb6	33106749	33106749	1	18°C	28°C	0.5	0.136364
Fvb6	33230100	33230100	1	18°C	28°C	0.72093	0.282051
Fvb6	33360795	33360795	1	28°C	18°C	0.031746	0.292683
Fvb6	33453839	33453839	1	18°C	28°C	0.53271	0.282828
Fvb6	33656611	33656611	1	18°C	28°C	0.933333	0.67619
Fvb6	33957001	33957001	1	18°C	28°C	0.269231	0.0659341
Fvb6	34136757	34136757	1	18°C	28°C	1	0.728814
Fvb6	34146660	34146660	1	18°C	28°C	0.327869	0.05
Fvb6	34340068	34340068	1	28°C	18°C	0	0.183333
Fvb6	34511333	34511333	1	18°C	28°C	0.74359	0.43662
Fvb6	34540406	34540406	1	18°C	28°C	0.621951	0.345679
Fvb6	34556134	34556134	1	18°C	28°C	0.349398	0.103448
Fvb6	34769386	34769386	1	18°C	28°C	0.157895	0.019802
Fvb6	35403728	35403728	1	18°C	28°C	0.234043	0.0169492
Fvb6	35792839	35792839	1	18°C	28°C	0.802083	0.43617
Fvb6	35818259	35818259	1	18°C	28°C	0.376471	0.133333
Fvb6	35854376	35854376	1	18°C	28°C	0.369048	0.126582
Fvb6	36125442	36125442	1	18°C	28°C	0.734375	0.411765
Fvb6	36131012	36131012	1	18°C	28°C	0.775	0.403846
Fvb6	36298075	36298075	1	18°C	28°C	0.886792	0.522727
Fvb6	36807394	36807394	1	18°C	28°C	0.262295	0
Fvb6	36822472	36822472	1	18°C	28°C	0.636364	0.138889
Fvb6	36899419	36899419	1	28°C	18°C	0.06	0.34
Fvb6	37103170	37103170	1	18°C	28°C	0.686275	0.333333
Fvb6	37192664	37192724	2	18°C	28°C	0.844156	0.532051
Fvb6	37235013	37235013	1	28°C	18°C	0.738462	0.961538
Fvb6	37659227	37659227	1	18°C	28°C	0.74359	0.351351
Fvb6	38074610	38074610	1	28°C	18°C	0.394231	0.625
Fvb6	38542953	38542953	1	18°C	28°C	0.896552	0.303571
Fvb6	38804426	38804426	1	28°C	18°C	0.203125	0.585366
Fvb6	38925081	38925081	1	18°C	28°C	0.965517	0.684211
Fvb6	39732538	39732538	1	18°C	28°C	0.586207	0.241935
Fvb7	1179456	1179456	1	18°C	28°C	0.965517	0.7
Fvb7	1286400	1286400	1	18°C	28°C	0.897436	0.62766
Fvb7	1428269	1428329	2	18°C	28°C	0.450479	0.232558
Fvb7	1583545	1583545	1	28°C	18°C	0.738095	1
Fvb7	1716718	1716718	1	28°C	18°C	0.261905	0.828571
Fvb7	2407308	2407308	1	18°C	28°C	0.794118	0.387755
Fvb7	2612462	2612469	2	28°C	18°C	0.65812	0.942857
Fvb7	2921587	2921587	1	28°C	18°C	0.695652	0.962264
Fvb7	3390316	3390316	1	28°C	18°C	0.153846	0.538462
Fvb7	3506601	3506601	1	18°C	28°C	0.967742	0.74359
Fvb7	3679649	3679730	3	18°C	28°C	0.539863	0.348805
Fvb7	4400702	4400702	1	28°C	18°C	0.566667	0.944444
Fvb7	5753281	5753281	1	18°C	28°C	0.560976	0.0294118
Fvb7	6064625	6064625	1	18°C	28°C	0.833333	0.507463
Fvb7	6281074	6281074	1	28°C	18°C	0.590909	0.916667
Fvb7	6360656	6360656	1	18°C	28°C	0.771429	0.3
Fvb7	6457967	6457967	1	28°C	18°C	0.396552	0.785714
Fvb7	7165513	7165513	1	28°C	18°C	0.54	0.877193
Fvb7	7863778	7863778	1	28°C	18°C	0	0.26087
Fvb7	8181005	8181005	1	18°C	28°C	0.871795	0.47619
Fvb7	8762663	8762663	1	18°C	28°C	0.637931	0.209677
Fvb7	9119343	9119343	1	18°C	28°C	0.24	0.0175439
Fvb7	9440429	9440429	1	18°C	28°C	0.941176	0.688525
Fvb7	10395258	10395258	1	18°C	28°C	0.688889	0.26
Fvb7	11861324	11861324	1	18°C	28°C	0.666667	0.289855
Fvb7	11988922	11988922	1	18°C	28°C	0.390805	0.151515
Fvb7	12027050	12027050	1	28°C	18°C	0.115385	0.473684
Fvb7	12646394	12646394	1	18°C	28°C	0.2375	0.0361446
Fvb7	12870057	12870057	1	18°C	28°C	0.645161	0.216216
Fvb7	13435476	13435476	1	18°C	28°C	0.732759	0.521739
Fvb7	13989075	13989075	1	18°C	28°C	0.85	0.511111
Fvb7	14113093	14113093	1	18°C	28°C	0.486111	0.0566038
Fvb7	14113723	14113723	1	18°C	28°C	0.823529	0.314286
Fvb7	14304605	14304605	1	28°C	18°C	0.509174	0.703704
Fvb7	14370299	14370299	1	28°C	18°C	0.236364	0.685714
Fvb7	14423666	14423666	1	28°C	18°C	0.463415	0.852941
Fvb7	14774694	14774694	1	18°C	28°C	0.681818	0.27907
Fvb7	14785700	14785700	1	28°C	18°C	0.382979	0.787234
Fvb7	15028728	15028728	1	18°C	28°C	0.345455	0.0612245
Fvb7	15226206	15226206	1	18°C	28°C	0.818182	0.413043
Fvb7	15353876	15353876	1	18°C	28°C	0.402985	0.0892857
Fvb7	15405384	15405384	1	18°C	28°C	0.9	0.530612
Fvb7	15607580	15607580	1	18°C	28°C	0.793478	0.513514
Fvb7	15789903	15789903	1	28°C	18°C	0.0517241	0.313725
Fvb7	15824616	15824616	1	28°C	18°C	0.242424	0.69697
Fvb7	15826268	15826268	1	18°C	28°C	1	0.733333
Fvb7	15965676	15965676	1	18°C	28°C	0.815789	0.461538
Fvb7	16678525	16678525	1	18°C	28°C	0.766234	0.463768
Fvb7	16812277	16812277	1	18°C	28°C	0.355932	0.0384615
Fvb7	17067412	17067412	1	18°C	28°C	0.941176	0.731707
Fvb7	17069583	17069583	1	18°C	28°C	0.606061	0.15625
Fvb7	17597435	17597435	1	18°C	28°C	0.9375	0.447368
Fvb7	17599429	17599429	1	28°C	18°C	0.475	0.840909
Fvb7	18088670	18088670	1	18°C	28°C	0.478261	0.101695
Fvb7	18354391	18354391	1	18°C	28°C	0.466667	0.0540541
Fvb7	18522198	18522198	1	18°C	28°C	0.8375	0.517647
Fvb7	18606181	18606181	1	18°C	28°C	0.896552	0.439024
Fvb7	18610224	18610224	1	18°C	28°C	0.819672	0.460526
Fvb7	18763725	18763725	1	28°C	18°C	0.487179	0.923077
Fvb7	19027248	19027248	1	18°C	28°C	0.72973	0.27451
Fvb7	19286534	19286534	1	18°C	28°C	0.475	0.0952381
Fvb7	19393836	19393836	1	18°C	28°C	0.847826	0.488372
Fvb7	19735329	19735329	1	18°C	28°C	0.824561	0.536585
Fvb7	20001381	20001381	1	18°C	28°C	0.4	0.0294118
Fvb7	20115187	20115187	1	18°C	28°C	0.625	0.227273
Fvb7	20750986	20750986	1	18°C	28°C	0.840909	0.425
Fvb7	20787393	20787423	2	28°C	18°C	0.407895	0.77907
Fvb7	20891574	20891574	1	18°C	28°C	0.7	0.257143
Fvb7	20972725	20972725	1	18°C	28°C	0.715517	0.469565
Fvb7	20987335	20987335	1	18°C	28°C	0.575	0.0882353
Fvb7	21298234	21298234	1	28°C	18°C	0.661972	0.902439
Fvb7	21365440	21365440	1	18°C	28°C	0.645161	0.304348
Fvb7	21529467	21529467	1	18°C	28°C	0.671233	0.363636
Fvb7	21570385	21570385	1	28°C	18°C	0	0.11215
Fvb7	21780196	21780196	1	18°C	28°C	0.519481	0.207792
Fvb7	21972033	21972033	1	18°C	28°C	0.397059	0.117647
Fvb7	22104514	22104526	2	18°C	28°C	0.657658	0.297619
Fvb7	22194937	22194937	1	18°C	28°C	0.614035	0.292308
Fvb7	22651276	22651276	1	28°C	18°C	0.0126582	0.216667
Fvb7	22756476	22756476	1	18°C	28°C	0.78125	0.485294
Fvb7	22834232	22834232	1	18°C	28°C	0.947368	0.617021
Fvb7	22894617	22894617	1	18°C	28°C	0.765306	0.459459
Fvb7	23130647	23130647	1	18°C	28°C	0.78481	0.484848
Fvb7	23142236	23142236	1	18°C	28°C	0.393443	0.0377358
Fvb7	23209107	23209107	1	28°C	18°C	0.162162	0.641026
Fvb7	23589165	23589336	10	28°C	18°C	0.308756	0.837379
Fvb7	23599577	23599577	1	18°C	28°C	0.62963	0.296296
Fvb7	23600437	23600437	1	18°C	28°C	0.788462	0.416667
contig_5	7970	7970	1	18°C	28°C	0.942308	0.657895
contig_5	34158	34158	1	18°C	28°C	0.423913	0.155844

## Sheet: Sheet4
Sheet name	Sheet4
Description	CGN DMRs between treatments in NOR2
Table showing the location, numbers, hyper- and hypo-methyalted samples, methylation level of samples of DMRs between treatments in different methylation context and ecotypes in CGN NOR2
Chromosome	start	end	number_of_dms	hypermethylated_samples	hypomethylated_samples	methylation_level_18°C	methylation_level_28°C
Fvb1	115811	115811	1			0.7	0.37037
Fvb1	205078	205078	1	18°C	28°C	0.872727	0.567164
Fvb1	401178	401178	1	18°C	28°C	0.868852	0.575
Fvb1	469918	469918	1	18°C	28°C	0.426829	0.188406
Fvb1	482810	482927	2	18°C	28°C	0.359606	0.130435
Fvb1	501706	501706	1	18°C	28°C	0.854167	0.594203
Fvb1	730439	730491	3	18°C	28°C	0.79668	0.471223
Fvb1	755247	755247	1	28°C	18°C	0.205882	0.641026
Fvb1	760899	760899	1	18°C	28°C	0.9375	0.472222
Fvb1	767290	767290	1	18°C	28°C	0.484848	0.21875
Fvb1	913751	913755	2	28°C	18°C	0.492958	0.865385
Fvb1	1104857	1104857	1	28°C	18°C	0.637931	0.90099
Fvb1	1431827	1431827	1	18°C	28°C	0.315789	0.0756303
Fvb1	1461954	1461954	1	18°C	28°C	0.15625	0.00847458
Fvb1	1589028	1589028	1	18°C	28°C	0.183099	0.0163934
Fvb1	1595168	1595176	2	18°C	28°C	0.664384	0.334459
Fvb1	1607836	1607842	2	18°C	28°C	0.363636	0.0786026
Fvb1	1859284	1859284	1	28°C	18°C	0.342857	0.72
Fvb1	1861473	1861526	3	18°C	28°C	0.534483	0.275478
Fvb1	1881309	1881309	1	18°C	28°C	0.597222	0.263889
Fvb1	1896480	1896480	1	28°C	18°C	0.346939	0.655462
Fvb1	1997412	1997412	1	18°C	28°C	0.446809	0.0555556
Fvb1	2065292	2065292	1	28°C	18°C	0.548387	0.923077
Fvb1	2141452	2141452	1	18°C	28°C	0.192308	0.025
Fvb1	2174068	2174068	1	18°C	28°C	0.6	0.181818
Fvb1	2193147	2193147	1	18°C	28°C	0.529412	0.142857
Fvb1	2221325	2221325	1	18°C	28°C	0.698113	0.275862
Fvb1	2293827	2293827	1	28°C	18°C	0.732143	0.981818
Fvb1	2555423	2555423	1	18°C	28°C	0.626374	0.381818
Fvb1	2652859	2652859	1	18°C	28°C	0.190476	0
Fvb1	2687292	2687292	1	18°C	28°C	0.8	0.314286
Fvb1	2788816	2788897	2	18°C	28°C	0.246269	0.164141
Fvb1	2878492	2878492	1	28°C	18°C	0	0.225806
Fvb1	2886310	2886310	1	18°C	28°C	0.568182	0.27972
Fvb1	2900327	2900327	1	18°C	28°C	0.384615	0.0425532
Fvb1	2928116	2928136	2	18°C	28°C	0.763052	0.464832
Fvb1	3201953	3201973	2	18°C	28°C	0.275641	0.0102041
Fvb1	3213478	3213478	1	18°C	28°C	0.380952	0.139241
Fvb1	3357327	3357327	1	28°C	18°C	0.0980392	0.34
Fvb1	3406676	3406676	1	28°C	18°C	0	0.2
Fvb1	3437039	3437039	1	18°C	28°C	0.142857	0
Fvb1	3502906	3502906	1	18°C	28°C	0.40625	0.0714286
Fvb1	3734490	3734490	1	18°C	28°C	0.333333	0.0535714
Fvb1	3937411	3937411	1	18°C	28°C	0.731707	0.27027
Fvb1	4100794	4100794	1	18°C	28°C	0.797297	0.470588
Fvb1	4140955	4140955	1	18°C	28°C	0.4375	0.104167
Fvb1	4246570	4246570	1	18°C	28°C	0.415385	0.164384
Fvb1	4289881	4289881	1	18°C	28°C	0.787879	0.480392
Fvb1	4290283	4290283	1	18°C	28°C	0.90566	0.583333
Fvb1	4465196	4465196	1	18°C	28°C	0.166667	0.0163934
Fvb1	4735126	4735130	2	18°C	28°C	0.863636	0.471074
Fvb1	4735608	4735608	1	18°C	28°C	0.541667	0.239583
Fvb1	4742440	4742440	1	18°C	28°C	0.618182	0.266667
Fvb1	4757410	4757410	1	18°C	28°C	0.230769	0
Fvb1	4865385	4865385	1	18°C	28°C	0.638889	0.166667
Fvb1	4883396	4883396	1	28°C	18°C	0.195876	0.464646
Fvb1	4887681	4887681	1	28°C	18°C	0.210526	0.628571
Fvb1	4956779	4956779	1	18°C	28°C	0.411765	0.0694444
Fvb1	4985910	4985910	1	28°C	18°C	0.366667	0.765625
Fvb1	5025788	5025788	1	18°C	28°C	0.493671	0.191489
Fvb1	5068882	5068894	3	28°C	18°C	0.396226	0.755869
Fvb1	5089081	5089081	1	18°C	28°C	0.375	0.0727273
Fvb1	5096886	5096886	1	28°C	18°C	0.657143	0.972603
Fvb1	5306841	5306841	1	18°C	28°C	0.481481	0.202128
Fvb1	5346496	5346496	1	18°C	28°C	0.780822	0.484848
Fvb1	5346760	5346760	1	18°C	28°C	0.590164	0.234234
Fvb1	5402073	5402073	1	28°C	18°C	0.470588	0.886364
Fvb1	5432763	5432763	1	28°C	18°C	0.30303	0.607843
Fvb1	5615709	5615709	1	18°C	28°C	0.973684	0.644444
Fvb1	5620708	5620708	1	18°C	28°C	0.846154	0.492308
Fvb1	5647083	5647083	1	18°C	28°C	0.822222	0.394737
Fvb1	5765442	5765514	2	18°C	28°C	0.17849	0.0509317
Fvb1	5887653	5887653	1	18°C	28°C	0.868421	0.488372
Fvb1	5947579	5947579	1	18°C	28°C	0.725806	0.445652
Fvb1	5961129	5961129	1	18°C	28°C	0.52	0.192308
Fvb1	6082083	6082083	1	18°C	28°C	0.384615	0.0227273
Fvb1	6084645	6084659	3	18°C	28°C	0.629108	0.341176
Fvb1	6217103	6217103	1	18°C	28°C	0.19697	0
Fvb1	6286683	6286683	1	18°C	28°C	0.906977	0.6
Fvb1	6386770	6386775	2	18°C	28°C	0.804878	0.414062
Fvb1	6387999	6387999	1	18°C	28°C	0.890909	0.610526
Fvb1	7221006	7221006	1	18°C	28°C	0.232143	0
Fvb1	7236971	7236971	1	18°C	28°C	0.317073	0.0238095
Fvb1	7292064	7292064	1	18°C	28°C	0.97561	0.673469
Fvb1	7317657	7317657	1	18°C	28°C	0.571429	0.195652
Fvb1	7393095	7393095	1	18°C	28°C	0.818182	0.469136
Fvb1	7570882	7570882	1	18°C	28°C	0.735294	0.287879
Fvb1	7636764	7636764	1	18°C	28°C	0.804348	0.380952
Fvb1	8046006	8046006	1	18°C	28°C	0.764706	0.243243
Fvb1	8546537	8546537	1	28°C	18°C	0.552632	0.931034
Fvb1	8711427	8711427	1	18°C	28°C	0.246154	0
Fvb1	8714044	8714044	1	28°C	18°C	0.816327	0.988095
Fvb1	8835450	8835450	1	18°C	28°C	0.859155	0.610619
Fvb1	8918103	8918103	1	28°C	18°C	0.774194	1
Fvb1	8967343	8967343	1	28°C	18°C	0.780488	1
Fvb1	9095545	9095545	1	28°C	18°C	0.0384615	0.5
Fvb1	9432342	9432342	1	18°C	28°C	0.404255	0
Fvb1	9562011	9562072	2	18°C	28°C	0.621622	0.193878
Fvb1	9750601	9750601	1	28°C	18°C	0.471698	0.823529
Fvb1	9968739	9968739	1	28°C	18°C	0.59375	0.892857
Fvb1	10047130	10047130	1	28°C	18°C	0.512821	0.87234
Fvb1	10070694	10070694	1	18°C	28°C	0.589286	0.229508
Fvb1	10116759	10116759	1	28°C	18°C	0.695652	0.939394
Fvb1	10156441	10156522	6	28°C	18°C	0.0280731	0.07782
Fvb1	10157023	10157023	1	28°C	18°C	0.191489	0.722222
Fvb1	10168268	10168280	2	18°C	28°C	0.555556	0.117155
Fvb1	10266368	10266368	1	18°C	28°C	0.314815	0.0175439
Fvb1	10499091	10499091	1	18°C	28°C	0.911111	0.603175
Fvb1	10510035	10510035	1	18°C	28°C	0.815789	0.568182
Fvb1	10928945	10928995	3	18°C	28°C	0.48249	0.220588
Fvb1	11069949	11069949	1	28°C	18°C	0.741071	0.945578
Fvb1	11075022	11075022	1	28°C	18°C	0.882979	0.956403
Fvb1	11618163	11618193	2	18°C	28°C	0.537879	0.2
Fvb1	11814378	11814378	1	28°C	18°C	0.266667	0.684211
Fvb1	11848809	11848809	1	18°C	28°C	0.716667	0.35
Fvb1	12009581	12009581	1	18°C	28°C	0.72619	0.394495
Fvb1	12384699	12384699	1	28°C	18°C	0.534884	0.852941
Fvb1	12509345	12509345	1	18°C	28°C	0.318182	0.078125
Fvb1	12643366	12643366	1	18°C	28°C	0.8125	0.505882
Fvb1	13253142	13253142	1	18°C	28°C	0.25	0
Fvb1	13255609	13255609	1	18°C	28°C	0.837838	0.41791
Fvb1	13429170	13429170	1	28°C	18°C	0.8375	0.97619
Fvb1	13651953	13652085	6	28°C	18°C	0.047443	0.15583
Fvb1	13844571	13844571	1	28°C	18°C	0.702703	0.982456
Fvb1	14409522	14409522	1	18°C	28°C	0.636364	0.227273
Fvb1	14575345	14575345	1	18°C	28°C	0.511628	0.176471
Fvb1	15205688	15205688	1	18°C	28°C	0.628571	0.125
Fvb1	15459048	15459048	1	28°C	18°C	0	0.166667
Fvb1	15501013	15501013	1	28°C	18°C	0.547619	0.881356
Fvb1	15649928	15649928	1	18°C	28°C	0.403509	0.115385
Fvb1	15756144	15756144	1	28°C	18°C	0.744681	0.985714
Fvb1	16190574	16190574	1	18°C	28°C	0.923077	0.623188
Fvb1	16837758	16837758	1	28°C	18°C	0.744186	0.955882
Fvb1	16945868	16945868	1	18°C	28°C	0.473684	0
Fvb1	16967632	16967632	1	28°C	18°C	0.725	0.956044
Fvb1	17471714	17471714	1	18°C	28°C	0.59375	0.121212
Fvb1	17634240	17634246	2	28°C	18°C	0.807339	0.986175
Fvb1	17936468	17936468	1	28°C	18°C	0.6	0.979167
Fvb1	18078072	18078072	1	18°C	28°C	0.655738	0.111111
Fvb1	18247030	18247030	1	28°C	18°C	0.574468	0.894737
Fvb1	18948239	18948239	1	18°C	28°C	0.5	0.102941
Fvb1	19060976	19060976	1	18°C	28°C	0.69697	0.272727
Fvb1	19156388	19156404	2	18°C	28°C	0.630952	0.188679
Fvb1	19379899	19379899	1	18°C	28°C	0.757576	0.4
Fvb1	19462566	19462566	1	28°C	18°C	0.848485	0.990741
Fvb1	19463632	19463652	3	28°C	18°C	0.208333	0.682927
Fvb1	19588777	19588777	1	28°C	18°C	0.529412	1
Fvb1	20048342	20048342	1	18°C	28°C	0.478261	0.175
Fvb1	20110283	20110283	1	28°C	18°C	0.625	0.941176
Fvb1	20119096	20119096	1	18°C	28°C	0.44186	0.0816327
Fvb1	20166980	20166980	1	28°C	18°C	0.823529	0.966019
Fvb1	20180208	20180208	1	28°C	18°C	0.285714	0.68
Fvb1	20241979	20241979	1	18°C	28°C	0.941176	0.55
Fvb1	20278459	20278459	1	28°C	18°C	0.129032	0.577778
Fvb1	21484038	21484038	1	18°C	28°C	0.180328	0.0153846
Fvb1	21897363	21897363	1	28°C	18°C	0.69697	0.982143
Fvb1	22350064	22350064	1	28°C	18°C	0.75	1
Fvb1	22422841	22422841	1	28°C	18°C	0.0645161	0.612903
Fvb1	22801069	22801069	1	28°C	18°C	0.717391	0.986111
Fvb1	23396207	23396207	1	28°C	18°C	0.75	0.97561
Fvb1	23519185	23519185	1	28°C	18°C	0.756098	0.985915
Fvb1	23758440	23758440	1	18°C	28°C	0.485294	0.21875
Fvb1	23775294	23775294	1	18°C	28°C	0.375	0.0540541
Fvb1	24208048	24208053	2	18°C	28°C	0.675	0.302752
Fvb1	24242168	24242168	1	18°C	28°C	0.434783	0.123457
Fvb1	24248353	24248353	1	28°C	18°C	0.333333	0.84375
Fvb2	235480	235480	1	18°C	28°C	0.809524	0.447368
Fvb2	315801	315801	1	18°C	28°C	0.685714	0.16129
Fvb2	317580	317580	1	18°C	28°C	0.6	0.244444
Fvb2	413655	413655	1	18°C	28°C	0.684211	0.233333
Fvb2	620205	620205	1	28°C	18°C	0.709677	0.980392
Fvb2	765410	765410	1	18°C	28°C	0.254237	0
Fvb2	931214	931214	1	28°C	18°C	0	0.333333
Fvb2	939026	939026	1	28°C	18°C	0.8	0.99
Fvb2	1380423	1380423	1	18°C	28°C	0.6	0.225
Fvb2	1380754	1380754	1	18°C	28°C	0.54902	0.193548
Fvb2	1432748	1432748	1	18°C	28°C	0.294118	0.0289855
Fvb2	1678977	1678977	1	28°C	18°C	0	0.217391
Fvb2	1726326	1726903	8	18°C	28°C	0.703879	0.413708
Fvb2	1727620	1727663	2	18°C	28°C	0.943925	0.630872
Fvb2	1729156	1729172	2	18°C	28°C	0.789474	0.515625
Fvb2	1730047	1730181	2	18°C	28°C	0.844891	0.634446
Fvb2	1802443	1802443	1	18°C	28°C	0.815789	0.460526
Fvb2	2055605	2055605	1	18°C	28°C	0.708333	0.43956
Fvb2	2180234	2180234	1	18°C	28°C	0.763158	0.311111
Fvb2	2877148	2877148	1	18°C	28°C	0.631579	0.0857143
Fvb2	2893478	2893478	1	18°C	28°C	0.196429	0
Fvb2	2896897	2896897	1	18°C	28°C	0.188679	0
Fvb2	3205352	3205352	1	18°C	28°C	0.481928	0.234234
Fvb2	3211664	3211664	1	28°C	18°C	0.108108	0.54
Fvb2	3262471	3262471	1	28°C	18°C	0.3125	0.690476
Fvb2	3523417	3523417	1	18°C	28°C	0.803922	0.465517
Fvb2	3657280	3657280	1	28°C	18°C	0.716814	0.931217
Fvb2	3928882	3928882	1	28°C	18°C	0.606061	0.928571
Fvb2	4298163	4298163	1	28°C	18°C	0	0.232877
Fvb2	4328876	4328876	1	18°C	28°C	0.78481	0.495238
Fvb2	4462767	4462767	1	18°C	28°C	0.694444	0.193548
Fvb2	4680017	4680017	1	18°C	28°C	0.4	0.0133333
Fvb2	4702416	4702416	1	28°C	18°C	0	0.305556
Fvb2	4910307	4910434	4	18°C	28°C	0.611722	0.272953
Fvb2	4911243	4911243	1	18°C	28°C	0.631579	0.16129
Fvb2	5006133	5006136	2	18°C	28°C	0.607143	0.242604
Fvb2	5064996	5064996	1	18°C	28°C	0.6	0.265823
Fvb2	5624826	5624826	1	18°C	28°C	0.465753	0.175258
Fvb2	5738973	5738973	1	18°C	28°C	0.581081	0.281553
Fvb2	5916044	5916044	1	28°C	18°C	0.65625	0.979167
Fvb2	5942375	5942375	1	18°C	28°C	0.606061	0.162162
Fvb2	5959281	5959281	1	18°C	28°C	0.621622	0.191489
Fvb2	6660294	6660294	1	18°C	28°C	0.880952	0.516667
Fvb2	6750778	6750851	2	18°C	28°C	0.898551	0.536913
Fvb2	7102296	7102296	1	28°C	18°C	0.514286	0.901408
Fvb2	7287062	7287062	1	18°C	28°C	0.412698	0.128205
Fvb2	7390165	7390165	1	18°C	28°C	0.803922	0.351648
Fvb2	7421578	7421578	1	28°C	18°C	0.681818	0.946667
Fvb2	7895762	7895762	1	18°C	28°C	0.72973	0.196721
Fvb2	7953122	7953122	1	18°C	28°C	0.305556	0
Fvb2	7998214	7998214	1	18°C	28°C	0.36	0.0125
Fvb2	8050279	8050279	1	18°C	28°C	0.769231	0.387097
Fvb2	8491058	8491058	1	18°C	28°C	0.878049	0.435897
Fvb2	8574312	8574312	1	18°C	28°C	0.806452	0.333333
Fvb2	9143187	9143187	1	18°C	28°C	0.904762	0.560976
Fvb2	9329255	9329258	2	28°C	18°C	0.452174	0.75
Fvb2	9507059	9507190	2	18°C	28°C	0.339623	0.0542169
Fvb2	9508413	9508450	2	18°C	28°C	0.5	0.284698
Fvb2	9655674	9655674	1	28°C	18°C	0.6	0.918367
Fvb2	9728475	9728475	1	28°C	18°C	0.268293	0.666667
Fvb2	9731127	9731316	4	18°C	28°C	0.400612	0.121429
Fvb2	9752159	9752159	1	18°C	28°C	0.640625	0.232143
Fvb2	10029571	10029571	1	18°C	28°C	0.529412	0.0833333
Fvb2	10173476	10173476	1	18°C	28°C	0.190476	0
Fvb2	10267388	10267388	1	28°C	18°C	0.393939	0.823529
Fvb2	10516591	10516591	1	28°C	18°C	0.0384615	0.282609
Fvb2	10545010	10545010	1	28°C	18°C	0.363636	0.846154
Fvb2	10548759	10548759	1	28°C	18°C	0.0322581	0.677419
Fvb2	10584386	10584386	1	28°C	18°C	0.673469	0.962963
Fvb2	10600734	10600734	1	28°C	18°C	0.634146	0.972973
Fvb2	10615688	10615688	1	28°C	18°C	0.735294	0.959596
Fvb2	10869749	10869749	1	28°C	18°C	0.733333	0.977528
Fvb2	11082939	11082939	1	18°C	28°C	0.405405	0
Fvb2	11200489	11200489	1	18°C	28°C	0.231884	0.0120482
Fvb2	11386486	11386486	1	28°C	18°C	0.675	0.929577
Fvb2	11441123	11441123	1	28°C	18°C	0.772727	1
Fvb2	11475601	11475601	1	18°C	28°C	0.575758	0.292035
Fvb2	11519851	11519851	1	18°C	28°C	0.844444	0.483333
Fvb2	11568777	11568777	1	18°C	28°C	0.675	0.133333
Fvb2	11641061	11641061	1	28°C	18°C	0	0.166667
Fvb2	11730223	11730223	1	18°C	28°C	0.325	0
Fvb2	11767323	11767323	1	28°C	18°C	0.71831	0.931298
Fvb2	11995943	11995955	3	18°C	28°C	0.70297	0.327731
Fvb2	12330074	12330074	1	28°C	18°C	0.645161	0.953488
Fvb2	13416602	13416602	1	28°C	18°C	0.794521	0.96063
Fvb2	13524838	13524838	1	28°C	18°C	0.612903	0.929577
Fvb2	13869047	13869047	1	18°C	28°C	0.2	0
Fvb2	14095616	14095616	1	18°C	28°C	0.258621	0.00943396
Fvb2	14196977	14196977	1	18°C	28°C	0.625	0.15493
Fvb2	14296955	14296955	1	28°C	18°C	0.604651	0.934783
Fvb2	14424702	14424702	1	28°C	18°C	0.65	0.958904
Fvb2	14553944	14553944	1	28°C	18°C	0.6	0.918367
Fvb2	14603630	14603630	1	18°C	28°C	0.802326	0.445205
Fvb2	14711963	14711963	1	18°C	28°C	0.526316	0.0933333
Fvb2	14725007	14725007	1	18°C	28°C	0.525424	0.247934
Fvb2	14760441	14760482	3	18°C	28°C	0.586345	0.33758
Fvb2	15190767	15190767	1	18°C	28°C	0.28169	0.0336134
Fvb2	15528229	15528229	1	18°C	28°C	0.882353	0.454545
Fvb2	15754556	15754601	3	28°C	18°C	0.136364	0.706294
Fvb2	15784174	15784240	4	28°C	18°C	0.483871	0.862222
Fvb2	15843882	15843882	1	18°C	28°C	0.2	0.0147059
Fvb2	15952362	15952362	1	18°C	28°C	0.637681	0.297872
Fvb2	15959288	15959288	1	18°C	28°C	0.916667	0.637681
Fvb2	15988610	15988610	1	18°C	28°C	0.101266	0
Fvb2	16131970	16131970	1	18°C	28°C	0.258065	0.0574713
Fvb2	16339045	16339045	1	28°C	18°C	0	0.22449
Fvb2	16448582	16448582	1	18°C	28°C	0.796875	0.458333
Fvb2	16817015	16817015	1	18°C	28°C	0.272727	0.0405405
Fvb2	16823009	16823021	2	28°C	18°C	0.544118	0.947368
Fvb2	17007887	17007887	1	28°C	18°C	0.707317	0.983871
Fvb2	17029040	17029040	1	28°C	18°C	0.752475	0.923664
Fvb2	17102548	17102548	1	18°C	28°C	0.65	0.3625
Fvb2	17254569	17254569	1	18°C	28°C	0.901408	0.607843
Fvb2	17269240	17269308	4	28°C	18°C	0.137363	0.551587
Fvb2	17273631	17273637	2	18°C	28°C	0.706349	0.371901
Fvb2	17316479	17316479	1	18°C	28°C	0.53125	0.128205
Fvb2	17579612	17579612	1	28°C	18°C	0.59375	0.930233
Fvb2	17593509	17593509	1	28°C	18°C	0.431373	0.78125
Fvb2	17628798	17628798	1	28°C	18°C	0.545455	0.867925
Fvb2	17711653	17711653	1	28°C	18°C	0.72973	0.980392
Fvb2	17725078	17725078	1	18°C	28°C	0.809524	0.5
Fvb2	17965219	17965219	1	28°C	18°C	0.848485	1
Fvb2	18250204	18250204	1	28°C	18°C	0.65	0.94
Fvb2	18273604	18273604	1	18°C	28°C	0.962963	0.724138
Fvb2	18336871	18336871	1	18°C	28°C	0.914286	0.627119
Fvb2	18493439	18493439	1	18°C	28°C	0.568966	0.192308
Fvb2	18674933	18674933	1	18°C	28°C	0.638889	0.243243
Fvb2	18757373	18757373	1	18°C	28°C	0.803922	0.452381
Fvb2	18799442	18799442	1	18°C	28°C	0.403226	0.0515464
Fvb2	18799725	18800064	3	18°C	28°C	0.579004	0.421665
Fvb2	18817391	18817460	2	18°C	28°C	0.724518	0.564961
Fvb2	18822154	18822154	1	18°C	28°C	0.5	0.175824
Fvb2	18997316	18997316	1	18°C	28°C	0.854167	0.544304
Fvb2	19193530	19193530	1	18°C	28°C	0.611111	0.162162
Fvb2	19388240	19388240	1	18°C	28°C	0.145161	0.0150376
Fvb2	19932092	19932092	1	18°C	28°C	0.8	0.5
Fvb2	19948969	19948969	1	18°C	28°C	0.742857	0.4
Fvb2	20026971	20026971	1	18°C	28°C	0.882353	0.547619
Fvb2	20215193	20215198	3	18°C	28°C	0.751825	0.391304
Fvb2	20215930	20216241	4	18°C	28°C	0.647585	0.433985
Fvb2	20216561	20216607	2	18°C	28°C	0.462857	0.15
Fvb2	20310804	20310804	1	28°C	18°C	0	0.227273
Fvb2	20584972	20584972	1	18°C	28°C	0.477273	0.103448
Fvb2	20814365	20814365	1	28°C	18°C	0.752941	0.945736
Fvb2	20889272	20889272	1	28°C	18°C	0.585366	0.896552
Fvb2	20904532	20904532	1	18°C	28°C	0.220339	0.0178571
Fvb2	20964678	20964678	1	28°C	18°C	0.613636	0.959184
Fvb2	21183688	21183688	1	18°C	28°C	0.757576	0.339623
Fvb2	21186131	21186131	1	18°C	28°C	0.677966	0.333333
Fvb2	21329638	21329638	1	28°C	18°C	0.456522	0.867925
Fvb2	21531510	21531510	1	18°C	28°C	0.571429	0.163265
Fvb2	21924396	21924396	1	18°C	28°C	0.355556	0.0786517
Fvb2	22061935	22061935	1	18°C	28°C	0.903846	0.5
Fvb2	22071219	22071491	5	18°C	28°C	0.633548	0.318131
Fvb2	22072073	22072073	1	18°C	28°C	0.68	0.27451
Fvb2	22114029	22114035	2	18°C	28°C	0.886957	0.519553
Fvb2	22327829	22328830	54	28°C	18°C	0.15532	0.220849
Fvb2	22329659	22329945	11	28°C	18°C	0.189979	0.259679
Fvb2	22330411	22330516	3	28°C	18°C	0.181693	0.251142
Fvb2	22331754	22331994	6	28°C	18°C	0.179279	0.243703
Fvb2	22332819	22335382	53	28°C	18°C	0.174976	0.241762
Fvb2	22335667	22335774	3	28°C	18°C	0.189139	0.256892
Fvb2	22336177	22336287	5	28°C	18°C	0.17735	0.230289
Fvb2	22336695	22336848	12	28°C	18°C	0.160106	0.258077
Fvb2	22338378	22343460	182	28°C	18°C	0.152703	0.218891
Fvb2	22343963	22344043	3	28°C	18°C	0.160971	0.229652
Fvb2	22344319	22344504	19	28°C	18°C	0.147271	0.22323
Fvb2	22344826	22345005	12	28°C	18°C	0.177025	0.24321
Fvb2	22346080	22346462	14	28°C	18°C	0.161653	0.23764
Fvb2	22346834	22347292	7	28°C	18°C	0.192792	0.23653
Fvb2	22347616	22347870	18	28°C	18°C	0.12918	0.202238
Fvb2	22519916	22519916	1	18°C	28°C	0.802198	0.53012
Fvb2	22596146	22596146	1	18°C	28°C	0.561798	0.316176
Fvb2	23439031	23439031	1	18°C	28°C	0.333333	0.0666667
Fvb2	23694580	23694580	1	28°C	18°C	0.09375	0.53125
Fvb2	23845090	23845090	1	18°C	28°C	0.157895	0
Fvb2	23924256	23924256	1	18°C	28°C	0.787879	0.365854
Fvb2	24065193	24065193	1	18°C	28°C	0.914894	0.608696
Fvb2	24073640	24073649	2	18°C	28°C	0.469697	0.154206
Fvb2	24073951	24073954	2	18°C	28°C	0.261146	0.0549828
Fvb2	24237287	24237287	1	28°C	18°C	0.568627	0.860465
Fvb2	24553076	24553076	1	28°C	18°C	0.416667	0.782609
Fvb2	24630664	24630664	1	18°C	28°C	0.289474	0.0612245
Fvb2	24677162	24677172	2	18°C	28°C	0.163636	0.0263158
Fvb2	24844722	24844722	1	18°C	28°C	0.372549	0.08
Fvb2	24897661	24897661	1	18°C	28°C	0.827586	0.476923
Fvb2	24950094	24950094	1	28°C	18°C	0.125	0.522727
Fvb2	24956987	24956987	1	18°C	28°C	0.7	0.323529
Fvb2	25328021	25328021	1	28°C	18°C	0.604651	0.960784
Fvb2	25330409	25330409	1	28°C	18°C	0.366667	0.805556
Fvb2	25351441	25351583	3	18°C	28°C	0.592784	0.231383
Fvb2	25352695	25352695	1	18°C	28°C	0.77551	0.389831
Fvb2	25389722	25389722	1	18°C	28°C	0.568182	0.155556
Fvb2	25557850	25557850	1	18°C	28°C	0.769231	0.408163
Fvb2	25658628	25658628	1	18°C	28°C	0.147541	0
Fvb2	25725282	25725282	1	18°C	28°C	0.709091	0.416667
Fvb2	25791142	25791177	5	18°C	28°C	0.504762	0.221557
Fvb2	25946806	25946878	3	18°C	28°C	0.315789	0.075067
Fvb2	25948204	25948204	1	18°C	28°C	0.222222	0.0114943
Fvb2	25987584	25987584	1	18°C	28°C	0.244186	0.0791367
Fvb2	26051767	26051767	1	18°C	28°C	0.931818	0.595238
Fvb2	26453905	26453905	1	18°C	28°C	0.117647	0.00826446
Fvb2	26460792	26460792	1	18°C	28°C	0.68	0.377778
Fvb2	26473336	26473336	1	18°C	28°C	0.258824	0.0152672
Fvb2	26475661	26475684	2	18°C	28°C	0.925	0.628205
Fvb2	26485997	26486039	2	18°C	28°C	0.472222	0.215103
Fvb2	26517591	26517591	1	18°C	28°C	0.277778	0.0681818
Fvb2	26641150	26641150	1	18°C	28°C	0.857143	0.382353
Fvb2	26662811	26662811	1	18°C	28°C	0.794118	0.416667
Fvb2	26697162	26697162	1	28°C	18°C	0.769231	0.981481
Fvb2	26755010	26755010	1	28°C	18°C	0.777778	1
Fvb2	26759655	26759749	2	18°C	28°C	0.554167	0.233333
Fvb2	26982256	26982256	1	18°C	28°C	1	0.825397
Fvb2	27170042	27170189	2	18°C	28°C	0.527397	0.354167
Fvb2	27356836	27356836	1	18°C	28°C	0.94	0.518868
Fvb2	27380398	27380398	1	18°C	28°C	0.468354	0.242857
Fvb2	27495250	27495250	1	18°C	28°C	0.342105	0.1
Fvb2	27639324	27639324	1	18°C	28°C	0.272727	0
Fvb2	27878607	27878607	1	18°C	28°C	0.75	0.452055
Fvb2	27948794	27948794	1	18°C	28°C	0.323529	0.0769231
Fvb2	27953452	27953452	1	18°C	28°C	0.68	0.333333
Fvb2	28125290	28125290	1	18°C	28°C	0.258621	0.0263158
Fvb2	28135178	28135178	1	28°C	18°C	0.0128205	0.211538
Fvb2	28139301	28139301	1	28°C	18°C	0.266667	0.765625
Fvb2	28238772	28238906	2	18°C	28°C	0.374429	0.215873
Fvb2	28253323	28253558	4	18°C	28°C	0.474553	0.263216
Fvb2	28263092	28263092	1	18°C	28°C	0.52381	0.240964
Fvb2	28321679	28321679	1	28°C	18°C	0.258065	0.69697
Fvb2	28442599	28442599	1	18°C	28°C	0.722222	0.355556
Fvb2	28445954	28445954	1	18°C	28°C	0.62963	0.310811
Fvb2	28587528	28587528	1	18°C	28°C	0.824561	0.546154
Fvb2	28702629	28702629	1	18°C	28°C	0.593023	0.3
Fvb2	28980511	28980572	2	18°C	28°C	0.719764	0.45898
Fvb2	29033021	29033021	1	28°C	18°C	0.128205	0.515152
Fvb2	29065605	29065605	1	18°C	28°C	0.927536	0.678899
Fvb2	29161755	29161806	3	18°C	28°C	0.807432	0.448718
Fvb2	29227004	29227004	1	28°C	18°C	0.516129	0.839286
Fvb3	39572	39584	3	28°C	18°C	0.504854	0.892857
Fvb3	110285	110285	1	18°C	28°C	0.225	0
Fvb3	275607	275607	1	18°C	28°C	0.967742	0.698795
Fvb3	323640	323641	2	18°C	28°C	0.954545	0.493333
Fvb3	400163	400163	1	18°C	28°C	0.97561	0.621622
Fvb3	509687	509687	1	18°C	28°C	0.757143	0.427184
Fvb3	523236	523236	1	18°C	28°C	0.413793	0.0533333
Fvb3	539746	539746	1	18°C	28°C	0.767241	0.551724
Fvb3	697715	697715	1	18°C	28°C	0.482353	0.245902
Fvb3	730188	730188	1	18°C	28°C	0.195122	0.0285714
Fvb3	737879	737879	1	28°C	18°C	0.410256	0.803922
Fvb3	1184614	1184614	1	18°C	28°C	0.675676	0.102564
Fvb3	1203664	1203664	1	18°C	28°C	0.268293	0.0617284
Fvb3	1327332	1327422	2	18°C	28°C	0.298246	0.184971
Fvb3	1351097	1351097	1	28°C	18°C	0.636364	0.953488
Fvb3	1440037	1440037	1	18°C	28°C	0.842105	0.475
Fvb3	1544507	1544507	1	18°C	28°C	0.478261	0.139535
Fvb3	1559249	1559249	1	18°C	28°C	0.173913	0.0285714
Fvb3	2054238	2054238	1	18°C	28°C	0.630435	0.267857
Fvb3	2186407	2186414	2	18°C	28°C	0.644444	0.333333
Fvb3	2209222	2209222	1	18°C	28°C	0.8	0.358491
Fvb3	2210497	2210515	2	18°C	28°C	0.58	0.256637
Fvb3	2211909	2211909	1	18°C	28°C	0.693548	0.366197
Fvb3	2251291	2251291	1	18°C	28°C	0.767123	0.33
Fvb3	2265653	2265653	1	28°C	18°C	0.555556	0.894737
Fvb3	2448749	2448749	1	28°C	18°C	0.74359	0.984375
Fvb3	2798963	2798963	1	18°C	28°C	0.348837	0.0175439
Fvb3	2816083	2816083	1	18°C	28°C	0.460526	0.170213
Fvb3	2952047	2952047	1	28°C	18°C	0.5625	0.897436
Fvb3	2993517	2993552	2	18°C	28°C	0.474074	0.23301
Fvb3	3069472	3069511	4	28°C	18°C	0.439655	0.797872
Fvb3	3364048	3364048	1	18°C	28°C	0.351351	0
Fvb3	3515959	3515959	1	28°C	18°C	0.319149	0.661765
Fvb3	3787231	3787231	1	18°C	28°C	0.764706	0.254545
Fvb3	3804492	3804619	18	28°C	18°C	0.311631	0.782979
Fvb3	3850468	3850468	1	28°C	18°C	0.487805	0.818182
Fvb3	4428308	4428308	1	18°C	28°C	0.591549	0.303922
Fvb3	4488809	4488809	1	18°C	28°C	0.272727	0.0444444
Fvb3	4658881	4658881	1	18°C	28°C	0.807692	0.367347
Fvb3	4905790	4905790	1	28°C	18°C	0.0188679	0.296875
Fvb3	5019906	5019906	1	18°C	28°C	0.923077	0.666667
Fvb3	5409972	5409972	1	18°C	28°C	0.853659	0.443299
Fvb3	5420384	5420384	1	18°C	28°C	0.722222	0.29
Fvb3	5439208	5439208	1	28°C	18°C	0.69697	0.979167
Fvb3	5441251	5441251	1	28°C	18°C	0	0.354167
Fvb3	5524476	5524478	2	18°C	28°C	0.618421	0.165217
Fvb3	5533346	5533346	1	18°C	28°C	0.786667	0.535714
Fvb3	5564039	5564039	1	28°C	18°C	0.818182	0.986667
Fvb3	5592991	5592991	1	18°C	28°C	0.805556	0.4
Fvb3	5798676	5798766	3	18°C	28°C	0.414583	0.257367
Fvb3	5806675	5806675	1	28°C	18°C	0.807692	1
Fvb3	5951510	5951510	1	18°C	28°C	0.807692	0.47619
Fvb3	6202767	6202767	1	28°C	18°C	0.842105	0.948357
Fvb3	6331725	6331725	1	28°C	18°C	0.804598	1
Fvb3	6360110	6360110	1	28°C	18°C	0.439024	0.811321
Fvb3	6583502	6583502	1	18°C	28°C	0.530864	0.202128
Fvb3	6710777	6710777	1	18°C	28°C	0.8125	0.390244
Fvb3	7026045	7026045	1	18°C	28°C	0.1	0
Fvb3	7088203	7088203	1	18°C	28°C	0.679012	0.390625
Fvb3	7097506	7097546	2	18°C	28°C	0.307692	0.0460526
Fvb3	7240587	7240587	1	28°C	18°C	0.585366	0.942857
Fvb3	7262274	7262274	1	28°C	18°C	0.625	0.918367
Fvb3	7404809	7404809	1	18°C	28°C	0.76087	0.416667
Fvb3	7430105	7430105	1	28°C	18°C	0.363636	0.732143
Fvb3	7594152	7594152	1	28°C	18°C	0.4	0.746835
Fvb3	8031440	8031440	1	18°C	28°C	0.559322	0.232558
Fvb3	8381355	8381355	1	28°C	18°C	0.548387	0.918919
Fvb3	9256294	9256294	1	28°C	18°C	0.769231	1
Fvb3	9269884	9269939	3	18°C	28°C	0.753165	0.366379
Fvb3	9357715	9357715	1	28°C	18°C	0.184211	0.603774
Fvb3	9717467	9717467	1	28°C	18°C	0.452055	0.752577
Fvb3	9820468	9820468	1	28°C	18°C	0.41791	0.746269
Fvb3	9838042	9838053	2	18°C	28°C	0.721951	0.484
Fvb3	10329430	10329430	1	18°C	28°C	0.68	0.369231
Fvb3	10574734	10574734	1	28°C	18°C	0.190476	0.578947
Fvb3	10606445	10606445	1	18°C	28°C	0.774194	0.2
Fvb3	10789310	10789533	3	18°C	28°C	0.578022	0.403226
Fvb3	10848710	10848710	1	18°C	28°C	0.384615	0.119403
Fvb3	11039876	11039876	1	18°C	28°C	0.19403	0.0266667
Fvb3	11069906	11069906	1	18°C	28°C	0.894737	0.537313
Fvb3	11387258	11387258	1	18°C	28°C	0.436364	0.0833333
Fvb3	11670423	11670423	1	18°C	28°C	0.866667	0.534091
Fvb3	11670814	11670814	1	28°C	18°C	0.0105263	0.173333
Fvb3	11711653	11711653	1	18°C	28°C	0.55	0.196078
Fvb3	11956689	11956689	1	18°C	28°C	0.867925	0.539683
Fvb3	11965855	11965855	1	18°C	28°C	0.782609	0.423077
Fvb3	12012809	12012809	1	28°C	18°C	0.785714	1
Fvb3	12134556	12134556	1	18°C	28°C	0.704225	0.43
Fvb3	12747811	12747846	2	28°C	18°C	0.719512	0.942408
Fvb3	12779651	12779671	2	28°C	18°C	0.5	0.945946
Fvb3	12858393	12858393	1	28°C	18°C	0.525	0.828571
Fvb3	13439442	13439442	1	18°C	28°C	0.5625	0.255556
Fvb3	13459000	13459000	1	28°C	18°C	0.192308	0.625
Fvb3	13630257	13630257	1	18°C	28°C	0.833333	0.5
Fvb3	13640506	13640506	1	18°C	28°C	0.878049	0.403509
Fvb3	13647307	13647307	1	18°C	28°C	0.804348	0.485714
Fvb3	14116171	14116171	1	28°C	18°C	0.00910596	0.037844
Fvb3	14120428	14120428	1	28°C	18°C	0.0177023	0.0319028
Fvb3	14168427	14168427	1	18°C	28°C	0.875	0.47619
Fvb3	14329200	14329200	1	28°C	18°C	0.792453	0.97619
Fvb3	14736162	14736162	1	28°C	18°C	0.09375	0.555556
Fvb3	14830446	14830457	2	18°C	28°C	0.282895	0.0727848
Fvb3	14859799	14859799	1	18°C	28°C	0.861111	0.486486
Fvb3	14981703	14981703	1	18°C	28°C	0.446809	0.0888889
Fvb3	15227199	15227199	1	28°C	18°C	0	0.366667
Fvb3	15570603	15570603	1	18°C	28°C	0.941176	0.6
Fvb3	16198276	16198276	1	28°C	18°C	0.830986	0.989796
Fvb3	16290963	16290963	1	18°C	28°C	0.918919	0.558824
Fvb3	16293101	16293101	1	18°C	28°C	0.9375	0.622222
Fvb3	16585963	16585963	1	18°C	28°C	0.227273	0.040404
Fvb3	16862936	16862936	1	28°C	18°C	0.72973	0.985915
Fvb3	16863820	16863820	1	28°C	18°C	0.714286	0.966667
Fvb3	16882377	16882377	1	18°C	28°C	0.56338	0.298077
Fvb3	17037775	17037830	3	18°C	28°C	0.702381	0.305263
Fvb3	17134205	17134205	1	18°C	28°C	0.230769	0
Fvb3	17498007	17498007	1	18°C	28°C	0.8	0.506024
Fvb3	17528557	17528557	1	18°C	28°C	0.52381	0.119403
Fvb3	17714833	17714833	1	28°C	18°C	0.725	0.977778
Fvb3	17767219	17767219	1	18°C	28°C	0.607843	0.194175
Fvb3	18000478	18000491	2	18°C	28°C	0.615385	0.166667
Fvb3	18068292	18068292	1	18°C	28°C	0.4375	0.0512821
Fvb3	18367874	18367874	1	18°C	28°C	0.512821	0.214286
Fvb3	18427223	18427223	1	28°C	18°C	0.594595	0.904762
Fvb3	18573398	18573408	2	28°C	18°C	0.761589	0.952206
Fvb3	19043622	19043632	2	28°C	18°C	0.846939	0.988669
Fvb3	19231049	19231049	1	18°C	28°C	0.574074	0.276316
Fvb3	19294873	19294873	1	18°C	28°C	0.871795	0.615385
Fvb3	19333319	19333319	1	28°C	18°C	0.795181	0.930435
Fvb3	19338228	19338228	1	28°C	18°C	0.702703	0.911504
Fvb3	19455224	19455224	1	18°C	28°C	0.878788	0.44186
Fvb3	19489791	19489791	1	18°C	28°C	0.363636	0.0243902
Fvb3	19861466	19861466	1	28°C	18°C	0.72093	0.970588
Fvb3	20093615	20093799	2	18°C	28°C	0.534161	0.316076
Fvb3	20650158	20650158	1	28°C	18°C	0.314286	0.736111
Fvb3	20738583	20738583	1	18°C	28°C	0.680851	0.225806
Fvb3	20751396	20751396	1	28°C	18°C	0.76087	0.963855
Fvb3	20883381	20883381	1	18°C	28°C	0.918919	0.478261
Fvb3	21001452	21001459	2	18°C	28°C	0.670103	0.289308
Fvb3	21020885	21020885	1	28°C	18°C	0.769231	0.980769
Fvb3	21285692	21285692	1	18°C	28°C	0.268293	0.016
Fvb3	21285947	21285947	1	18°C	28°C	0.810345	0.564103
Fvb3	21477137	21477137	1	18°C	28°C	0.666667	0.238636
Fvb3	21520642	21520642	1	28°C	18°C	0.518519	0.852941
Fvb3	21723411	21723411	1	28°C	18°C	0.690476	0.961538
Fvb3	21751596	21751596	1	18°C	28°C	0.613636	0.1875
Fvb3	21981324	21981324	1	28°C	18°C	0.595238	0.938462
Fvb3	21982029	21982029	1	28°C	18°C	0.357143	0.765957
Fvb3	22017901	22017901	1	18°C	28°C	0.238095	0
Fvb3	22081373	22081389	2	28°C	18°C	0.217391	0.608108
Fvb3	22095319	22095330	2	28°C	18°C	0.525862	0.942623
Fvb3	22143947	22143947	1	28°C	18°C	0.666667	0.966667
Fvb3	22624849	22624849	1	18°C	28°C	0.325	0.0266667
Fvb3	22699469	22699469	1	28°C	18°C	0.6	0.914286
Fvb3	22726981	22726981	1	18°C	28°C	0.921053	0.708661
Fvb3	22786518	22786518	1	28°C	18°C	0.678571	0.91954
Fvb3	22787197	22787197	1	28°C	18°C	0.754717	0.965116
Fvb3	22988725	22988725	1	18°C	28°C	0.204545	0
Fvb3	23206119	23206119	1	28°C	18°C	0.612903	0.961538
Fvb3	23339105	23339105	1	18°C	28°C	0.97561	0.628571
Fvb3	23385506	23385506	1	28°C	18°C	0.534884	0.904762
Fvb3	23664501	23664501	1	18°C	28°C	0.277778	0
Fvb3	24120231	24120231	1	18°C	28°C	0.258621	0.02
Fvb3	24431547	24431547	1	28°C	18°C	0.583333	0.9125
Fvb3	24828718	24828718	1	28°C	18°C	0.75	0.983051
Fvb3	24941872	24941872	1	28°C	18°C	0.70922	0.865801
Fvb3	25294403	25294403	1	28°C	18°C	0	0.247191
Fvb3	25413582	25413582	1	18°C	28°C	0.607843	0.22
Fvb3	25605296	25605296	1	18°C	28°C	0.909091	0.486111
Fvb3	25700088	25700090	2	18°C	28°C	0.921875	0.568421
Fvb3	25721179	25721179	1	28°C	18°C	0.609756	0.905405
Fvb3	25777294	25777294	1	28°C	18°C	0.0980392	0.606061
Fvb3	25887269	25887269	1	18°C	28°C	0.541667	0.225806
Fvb3	26042049	26042049	1	28°C	18°C	0.705882	0.966667
Fvb3	26506987	26506987	1	28°C	18°C	0.571429	0.83871
Fvb3	26524715	26524715	1	18°C	28°C	0.75	0.490909
Fvb3	26983608	26983608	1	18°C	28°C	0.565217	0.180723
Fvb3	27327122	27327122	1	28°C	18°C	0.314286	0.772727
Fvb3	27336170	27336170	1	28°C	18°C	0.475	0.822222
Fvb3	27496908	27496931	2	28°C	18°C	0.1875	0.436975
Fvb3	27499972	27499972	1	28°C	18°C	0.030303	0.44186
Fvb3	27565985	27565985	1	28°C	18°C	0.645161	0.967742
Fvb3	27722231	27722393	7	28°C	18°C	0.500852	0.778068
Fvb3	28160897	28160897	1	28°C	18°C	0.151515	0.628571
Fvb3	28220866	28220971	6	28°C	18°C	0.314384	0.542169
Fvb3	28572282	28572310	3	18°C	28°C	0.735849	0.333333
Fvb3	28699427	28699427	1	28°C	18°C	0.387097	0.761905
Fvb3	28707425	28707478	2	28°C	18°C	0.0122391	0.0248458
Fvb3	28896819	28896819	1	28°C	18°C	0	0.333333
Fvb3	28917411	28917411	1	18°C	28°C	0.327586	0.0597015
Fvb3	29064977	29064977	1	18°C	28°C	0.424242	0.0149254
Fvb3	29097718	29097736	5	28°C	18°C	0.27095	0.471954
Fvb3	29143793	29143793	1	18°C	28°C	0.948718	0.589744
Fvb3	29216623	29216623	1	28°C	18°C	0	0.170732
Fvb3	29353209	29353209	1	18°C	28°C	0.8	0.38
Fvb3	29444855	29444855	1	28°C	18°C	0.176471	0.575
Fvb3	29543906	29543906	1	18°C	28°C	0.86	0.478873
Fvb3	29714840	29714840	1	28°C	18°C	0.3125	0.711538
Fvb3	29735093	29735093	1	18°C	28°C	0.519481	0.219178
Fvb3	29835999	29835999	1	18°C	28°C	0.69697	0.241379
Fvb3	29939547	29939547	1	18°C	28°C	0.540541	0.0980392
Fvb3	29950880	29950880	1	18°C	28°C	0.765957	0.328125
Fvb3	29952564	29952564	1	18°C	28°C	0.545455	0.0322581
Fvb3	30132884	30132884	1	28°C	18°C	0.466667	0.875
Fvb3	30137267	30137267	1	28°C	18°C	0.342857	0.723404
Fvb3	30317817	30317817	1	28°C	18°C	0.7	1
Fvb3	30593067	30593092	2	18°C	28°C	0.464789	0.182482
Fvb3	30664908	30664908	1	28°C	18°C	0.682927	0.939394
Fvb3	31134495	31134495	1	28°C	18°C	0.390244	0.783784
Fvb3	31134954	31134954	1	28°C	18°C	0.621622	1
Fvb3	31578497	31578497	1	18°C	28°C	0.628571	0.327273
Fvb3	31594234	31594305	2	18°C	28°C	0.178218	0.00963082
Fvb3	31664296	31664296	1	28°C	18°C	0	0.268293
Fvb3	32081888	32082019	3	18°C	28°C	0.512195	0.223958
Fvb3	32083656	32083656	1	18°C	28°C	0.931034	0.595238
Fvb3	32137009	32137009	1	18°C	28°C	0.683544	0.215686
Fvb3	32141249	32141249	1	18°C	28°C	0.269841	0.0163934
Fvb3	32776503	32776561	2	18°C	28°C	0.686007	0.465409
Fvb3	33036340	33036340	1	18°C	28°C	0.877551	0.531915
Fvb3	33288730	33288730	1	18°C	28°C	0.644444	0.337349
Fvb3	33310281	33310281	1	18°C	28°C	0.935484	0.527778
Fvb3	33446194	33446194	1	28°C	18°C	0.271186	0.651163
Fvb3	33574737	33574803	3	18°C	28°C	0.672297	0.422945
Fvb3	33728074	33728074	1	18°C	28°C	0.921053	0.529412
Fvb3	33825168	33825168	1	18°C	28°C	0.90625	0.511111
Fvb3	34065010	34065010	1	18°C	28°C	0.647887	0.375
Fvb3	34151647	34151647	1	18°C	28°C	0.203704	0.0204082
Fvb3	34245786	34245786	1	18°C	28°C	0.15493	0
Fvb3	34272916	34272924	2	18°C	28°C	0.577236	0.202614
Fvb3	34274160	34274163	2	18°C	28°C	0.310811	0.0322581
Fvb3	34711209	34711209	1	18°C	28°C	0.765957	0.369863
Fvb3	34794194	34794194	1	18°C	28°C	0.18	0
Fvb3	34865993	34865993	1	18°C	28°C	0.631579	0.263158
Fvb3	34916118	34916118	1	18°C	28°C	0.594595	0.211538
Fvb3	34916882	34916882	1	18°C	28°C	0.393939	0.0909091
Fvb3	34989612	34989612	1	28°C	18°C	0.102564	0.5
Fvb3	35030055	35030055	1	18°C	28°C	0.535211	0.168421
Fvb3	35057629	35057629	1	18°C	28°C	0.69697	0.348837
Fvb3	35268313	35268382	2	18°C	28°C	0.592233	0.145985
Fvb3	35405082	35405082	1	18°C	28°C	0.329114	0.116279
Fvb3	35583763	35583763	1	18°C	28°C	0.222222	0
Fvb3	35619051	35619051	1	28°C	18°C	0.515152	0.901639
Fvb3	35667469	35667492	2	18°C	28°C	0.339286	0.0636943
Fvb3	35798445	35798445	1	18°C	28°C	0.833333	0.423077
Fvb3	36207670	36207673	2	18°C	28°C	0.306818	0.0227273
Fvb3	36300825	36300825	1	18°C	28°C	0.215686	0
Fvb3	36379715	36379715	1	28°C	18°C	0.684211	0.961039
Fvb3	36510670	36510670	1	18°C	28°C	0.6	0.27027
Fvb3	36627605	36627605	1	28°C	18°C	0.766667	1
Fvb3	36944659	36944659	1	18°C	28°C	0.27451	0.0422535
Fvb3	37001079	37001079	1	18°C	28°C	0.978723	0.5
Fvb3	37568456	37568456	1	18°C	28°C	0.969231	0.74359
Fvb3	37591321	37591321	1	28°C	18°C	0.522727	0.883721
Fvb3	37713871	37714377	4	18°C	28°C	0.439909	0.0881801
Fvb3	37715152	37715465	5	18°C	28°C	0.640732	0.241627
Fvb3	37962700	37962700	1	18°C	28°C	0.432432	0.0816327
Fvb3	38188649	38188649	1	18°C	28°C	0.74	0.35
Fvb4	439928	439928	1	28°C	18°C	0.766667	0.924855
Fvb4	453843	453843	1	18°C	28°C	0.781818	0.21875
Fvb4	473350	473350	1	28°C	18°C	0.5	0.844444
Fvb4	666547	666547	1	28°C	18°C	0.313433	0.581818
Fvb4	996869	996882	2	18°C	28°C	0.702479	0.343891
Fvb4	1389486	1389647	20	28°C	18°C	0.18778	0.520989
Fvb4	1389912	1390020	2	28°C	18°C	0.516008	0.877193
Fvb4	1475033	1475033	1	28°C	18°C	0.565217	0.849315
Fvb4	1673978	1673978	1	28°C	18°C	0.809524	1
Fvb4	1724000	1724000	1	18°C	28°C	0.15873	0.0176991
Fvb4	1796555	1796555	1	28°C	18°C	0.0208333	0.333333
Fvb4	2171513	2171513	1	18°C	28°C	0.472222	0.0512821
Fvb4	2619067	2619067	1	18°C	28°C	0.928571	0.561404
Fvb4	2739426	2739426	1	28°C	18°C	0.705882	1
Fvb4	2753929	2753929	1	28°C	18°C	0.342857	0.803922
Fvb4	2799089	2799351	3	18°C	28°C	0.497696	0.232283
Fvb4	3225190	3225190	1	18°C	28°C	0.811321	0.460317
Fvb4	3379753	3379753	1	18°C	28°C	0.5	0.225225
Fvb4	3716628	3716628	1	18°C	28°C	0.2	0.0331492
Fvb4	3764227	3764227	1	28°C	18°C	0.766667	1
Fvb4	3840883	3840883	1	18°C	28°C	0.770492	0.365591
Fvb4	4080202	4080280	5	18°C	28°C	0.206522	0.0127226
Fvb4	4151558	4151558	1	28°C	18°C	0.702703	0.979592
Fvb4	4654138	4654138	1	28°C	18°C	0.849057	0.962343
Fvb4	4802442	4802442	1	18°C	28°C	0.890625	0.644628
Fvb4	5275894	5275894	1	18°C	28°C	0.822222	0.4
Fvb4	5395835	5395835	1	18°C	28°C	0.5	0.113636
Fvb4	5607238	5607238	1	28°C	18°C	0.780488	1
Fvb4	5624499	5624499	1	18°C	28°C	0.40625	0.04
Fvb4	5751532	5751532	1	18°C	28°C	0.5	0.106383
Fvb4	5873587	5873587	1	28°C	18°C	0.855263	0.979452
Fvb4	5940299	5940299	1	28°C	18°C	0.744681	0.9625
Fvb4	6014830	6014830	1	18°C	28°C	0.528571	0.24
Fvb4	6321886	6321886	1	28°C	18°C	0.590909	0.890625
Fvb4	6602295	6602295	1	28°C	18°C	0.3	0.802326
Fvb4	6752871	6752871	1	18°C	28°C	0.25	0
Fvb4	6942702	6942702	1	18°C	28°C	0.758065	0.330435
Fvb4	6965537	6965537	1	18°C	28°C	0.661765	0.306667
Fvb4	7028743	7028743	1	28°C	18°C	0.4375	0.848485
Fvb4	7075561	7075561	1	18°C	28°C	0.828571	0.472727
Fvb4	7114290	7114290	1	28°C	18°C	0.805556	0.987179
Fvb4	7142243	7142243	1	28°C	18°C	0.887218	0.986301
Fvb4	7181840	7181840	1	28°C	18°C	0.702128	0.980769
Fvb4	7446726	7446726	1	18°C	28°C	0.818182	0.484848
Fvb4	7770748	7770748	1	28°C	18°C	0.707317	0.964912
Fvb4	7788625	7788625	1	18°C	28°C	0.474576	0.166667
Fvb4	8069513	8069513	1	28°C	18°C	0.741935	1
Fvb4	8183065	8183078	2	18°C	28°C	0.629213	0.0932203
Fvb4	8249074	8249074	1	18°C	28°C	0.384615	0.0933333
Fvb4	8469545	8469545	1	28°C	18°C	0.71875	0.969231
Fvb4	8527651	8527651	1	28°C	18°C	0.772727	0.977778
Fvb4	8537117	8537117	1	18°C	28°C	0.28	0
Fvb4	8795815	8795815	1	28°C	18°C	0.758065	0.946237
Fvb4	8922394	8922394	1	28°C	18°C	0.647059	0.909091
Fvb4	9555713	9555713	1	28°C	18°C	0.727273	0.954023
Fvb4	9631894	9631899	2	18°C	28°C	0.648936	0.108108
Fvb4	9634831	9634839	2	18°C	28°C	0.626667	0.153846
Fvb4	9653452	9653452	1	28°C	18°C	0.34375	0.870968
Fvb4	10167669	10167669	1	18°C	28°C	0.301887	0.016129
Fvb4	10326973	10326973	1	28°C	18°C	0.822222	1
Fvb4	10573723	10573723	1	28°C	18°C	0.244898	0.677966
Fvb4	10681066	10681066	1	28°C	18°C	0.71875	1
Fvb4	10827022	10827022	1	28°C	18°C	0.7	1
Fvb4	11029075	11029075	1	28°C	18°C	0.0882353	0.557692
Fvb4	11166445	11166445	1	28°C	18°C	0.272727	0.674419
Fvb4	11215462	11215462	1	18°C	28°C	0.702703	0.346154
Fvb4	11347357	11347357	1	18°C	28°C	0.360465	0.105263
Fvb4	11490807	11490825	2	18°C	28°C	0.666667	0.17094
Fvb4	11494945	11494945	1	28°C	18°C	0.47619	0.875
Fvb4	13552876	13552876	1	28°C	18°C	0.684211	0.966292
Fvb4	13862272	13862272	1	18°C	28°C	0.68254	0.281818
Fvb4	14306653	14306665	2	18°C	28°C	0.234694	0.0290698
Fvb4	14494749	14494749	1	18°C	28°C	0.513514	0.115385
Fvb4	14535489	14535489	1	28°C	18°C	0.672727	0.915663
Fvb4	14551111	14551111	1	18°C	28°C	0.657143	0.232558
Fvb4	14551417	14551417	1	18°C	28°C	0.38806	0.030303
Fvb4	14675824	14675824	1	28°C	18°C	0.157895	0.5
Fvb4	15242929	15242929	1	18°C	28°C	0.186047	0
Fvb4	15843405	15843405	1	18°C	28°C	0.97619	0.571429
Fvb4	15930498	15930498	1	28°C	18°C	0.814815	0.988889
Fvb4	15931588	15931588	1	18°C	28°C	0.416667	0.111111
Fvb4	16232878	16232878	1	28°C	18°C	0.763158	1
Fvb4	16236147	16236147	1	28°C	18°C	0.695652	0.960526
Fvb4	16287790	16287790	1	18°C	28°C	0.558824	0.123711
Fvb4	16473838	16473848	3	18°C	28°C	0.723926	0.251799
Fvb4	16579468	16579468	1	18°C	28°C	0.5	0.06
Fvb4	16753907	16753907	1	18°C	28°C	0.966667	0.512821
Fvb4	17066357	17066357	1	18°C	28°C	0.493671	0.214286
Fvb4	17143554	17143554	1	18°C	28°C	0.5	0.22449
Fvb4	17329407	17329407	1	18°C	28°C	0.603774	0.212121
Fvb4	17506863	17506863	1	18°C	28°C	0.520833	0.142857
Fvb4	17677897	17677984	7	28°C	18°C	0.284247	0.82494
Fvb4	17805841	17805841	1	28°C	18°C	0.618182	0.894737
Fvb4	18145457	18145664	2	28°C	18°C	0.630465	0.793825
Fvb4	18700948	18700948	1	28°C	18°C	0.858824	0.978541
Fvb4	18958031	18958031	1	18°C	28°C	0.543478	0.21875
Fvb4	19207619	19207619	1	28°C	18°C	0.75	0.984848
Fvb4	19251897	19251897	1	18°C	28°C	0.731707	0.346535
Fvb4	19395202	19395202	1	28°C	18°C	0.278351	0.514286
Fvb4	19498212	19498214	2	28°C	18°C	0.303797	0.745455
Fvb4	19582911	19582911	1	18°C	28°C	0.806452	0.371429
Fvb4	19665837	19665837	1	18°C	28°C	0.519231	0.202532
Fvb4	19968057	19968057	1	28°C	18°C	0.0555556	0.5
Fvb4	20222463	20222463	1	28°C	18°C	0.409836	0.75
Fvb4	20352506	20352512	2	28°C	18°C	0.67619	0.889423
Fvb4	20759234	20759234	1	28°C	18°C	0.0294118	0.428571
Fvb4	20909694	20909694	1	28°C	18°C	0.674419	0.97619
Fvb4	21743717	21743717	1	28°C	18°C	0.725926	0.895141
Fvb4	21896654	21896654	1	18°C	28°C	1	0.759036
Fvb4	21978520	21978525	2	18°C	28°C	0.487179	0.125
Fvb4	22122365	22122365	1	18°C	28°C	0.742857	0.340909
Fvb4	22178660	22178660	1	18°C	28°C	0.419355	0.0958904
Fvb4	22188147	22188198	2	18°C	28°C	0.502538	0.24537
Fvb4	22455417	22455417	1	28°C	18°C	0.533333	0.914286
Fvb4	22689959	22689959	1	28°C	18°C	0.012987	0.5
Fvb4	22799885	22799885	1	28°C	18°C	0.0681818	0.381818
Fvb4	22810148	22810148	1	18°C	28°C	0.513514	0.0571429
Fvb4	22845805	22845805	1	28°C	18°C	0.724138	0.956989
Fvb4	23025813	23025813	1	18°C	28°C	0.676471	0.211538
Fvb4	23077369	23077607	2	18°C	28°C	0.754601	0.546693
Fvb4	23294503	23294745	7	18°C	28°C	0.453057	0.251082
Fvb4	23295345	23295352	2	18°C	28°C	0.425926	0.131148
Fvb4	23477763	23477763	1	18°C	28°C	0.853333	0.580645
Fvb4	23716812	23716833	3	18°C	28°C	0.234043	0.0238095
Fvb4	24024801	24024801	1	18°C	28°C	0.272727	0.028169
Fvb4	24339058	24339058	1	18°C	28°C	0.255814	0
Fvb4	24382269	24382269	1	18°C	28°C	0.444444	0.037037
Fvb4	24795616	24795616	1	28°C	18°C	0.419355	0.895833
Fvb4	24909275	24909275	1	18°C	28°C	0.83871	0.545455
Fvb4	24909626	24909626	1	18°C	28°C	0.47619	0.122807
Fvb4	25085514	25085889	4	18°C	28°C	0.318693	0.157098
Fvb4	25275963	25275963	1	18°C	28°C	0.72093	0.350877
Fvb4	25524597	25524597	1	18°C	28°C	0.883721	0.581395
Fvb4	25677871	25677871	1	18°C	28°C	0.78125	0.35
Fvb4	25901457	25901457	1	28°C	18°C	0.807692	0.971429
Fvb4	26186782	26186782	1	28°C	18°C	0.756757	0.981132
Fvb4	26274183	26274183	1	18°C	28°C	0.362319	0.0162602
Fvb4	26356259	26356345	3	28°C	18°C	0.322368	0.769575
Fvb4	26519315	26519315	1	28°C	18°C	0.633333	1
Fvb4	26796622	26796622	1	18°C	28°C	0.774194	0.342105
Fvb4	26812608	26812667	2	18°C	28°C	0.356354	0.134328
Fvb4	26878187	26878188	2	28°C	18°C	0.591549	0.964286
Fvb4	26944907	26944916	2	28°C	18°C	0.760563	0.96789
Fvb4	26951171	26951171	1	28°C	18°C	0.597015	0.847619
Fvb4	27215066	27215079	2	18°C	28°C	0.719298	0.3
Fvb4	27231112	27231112	1	28°C	18°C	0.33871	0.666667
Fvb4	27231929	27231929	1	18°C	28°C	0.842105	0.421875
Fvb4	27371447	27371447	1	18°C	28°C	0.885714	0.412698
Fvb4	27409635	27409635	1	18°C	28°C	0.524272	0.295597
Fvb4	27517581	27517581	1	18°C	28°C	0.763889	0.445455
Fvb4	27690691	27690691	1	18°C	28°C	0.606061	0.333333
Fvb4	27744732	27744732	1	18°C	28°C	0.860465	0.508772
Fvb4	27766756	27766756	1	18°C	28°C	0.52	0.118644
Fvb4	27859469	27859469	1	18°C	28°C	0.163636	0
Fvb4	28209050	28209050	1	18°C	28°C	0.458333	0.142857
Fvb4	28414130	28414188	2	28°C	18°C	0.775862	0.968912
Fvb4	28528813	28528920	4	18°C	28°C	0.567391	0.32772
Fvb4	28818580	28818580	1	18°C	28°C	0.83871	0.571429
Fvb4	28838212	28838212	1	28°C	18°C	0.575	0.925
Fvb4	29103905	29104083	8	28°C	18°C	0.238332	0.846753
Fvb4	29261114	29261114	1	28°C	18°C	0.333333	0.722222
Fvb4	29434759	29434838	2	18°C	28°C	0.326087	0.119658
Fvb4	29436261	29436261	1	18°C	28°C	0.442623	0.170732
Fvb4	29645843	29645843	1	18°C	28°C	0.866667	0.333333
Fvb4	29736498	29736498	1	18°C	28°C	0.827957	0.510204
Fvb4	29796482	29796482	1	18°C	28°C	0.703704	0.340426
Fvb4	29808542	29808600	2	18°C	28°C	0.492228	0.242291
Fvb4	29909570	29909570	1	18°C	28°C	0.267857	0
Fvb4	29974379	29974379	1	18°C	28°C	0.910448	0.577778
Fvb4	30009401	30009401	1	18°C	28°C	0.738095	0.342105
Fvb4	30051249	30051341	3	18°C	28°C	0.315966	0.165367
Fvb4	30108490	30108490	1	28°C	18°C	0	0.204819
Fvb4	30379352	30379352	1	28°C	18°C	0.42	0.727273
Fvb4	30466166	30466240	6	18°C	28°C	0.353698	0.0185185
Fvb4	30625524	30625524	1	18°C	28°C	0.807018	0.46
Fvb4	30646183	30646183	1	18°C	28°C	0.916667	0.540541
Fvb4	30908171	30908171	1	18°C	28°C	0.235294	0.0454545
Fvb4	30956086	30956086	1	18°C	28°C	0.231884	0.0390625
Fvb4	30957752	30957752	1	28°C	18°C	0.326923	0.740741
Fvb4	31058762	31058949	3	18°C	28°C	0.341697	0.219512
Fvb4	31385141	31385141	1	28°C	18°C	0.756098	1
Fvb4	31410543	31410543	1	18°C	28°C	0.648148	0.329412
Fvb4	31419575	31419575	1	18°C	28°C	0.810811	0.366667
Fvb4	31446104	31446104	1	18°C	28°C	0.636364	0.177778
Fvb4	31647676	31647676	1	28°C	18°C	0.415094	0.813953
Fvb4	31664676	31664676	1	28°C	18°C	0.846154	0.985401
Fvb4	31777685	31777685	1	18°C	28°C	0.189873	0
Fvb4	31885715	31885715	1	18°C	28°C	0.660714	0.297872
Fvb4	31913800	31913800	1	28°C	18°C	0.6	0.953488
Fvb4	32043718	32043718	1	18°C	28°C	0.153846	0.0104167
Fvb4	32085662	32085662	1	18°C	28°C	0.367347	0.0227273
Fvb4	32090279	32090279	1	18°C	28°C	0.774648	0.505376
Fvb4	32123538	32123538	1	28°C	18°C	0.778481	0.926724
Fvb4	32231231	32231231	1	18°C	28°C	0.628571	0.226415
Fvb4	32254758	32254785	2	18°C	28°C	0.401639	0.273869
Fvb4	32266480	32266480	1	28°C	18°C	0.366667	0.823529
Fvb4	32288881	32288881	1	18°C	28°C	0.806452	0.323529
Fvb4	32372975	32372975	1	18°C	28°C	0.738095	0.352941
Fvb4	32587609	32587609	1	18°C	28°C	0.153846	0.01
Fvb4	32954123	32954123	1	28°C	18°C	0.19697	0.578947
Fvb4	33052553	33052553	1	18°C	28°C	0.423077	0.127273
Fvb4	33491814	33491977	3	18°C	28°C	0.56167	0.35752
Fvb4	33568469	33568469	1	18°C	28°C	0.981132	0.746269
Fvb4	33692265	33692265	1	18°C	28°C	0.394737	0.025
Fvb4	33778713	33778850	6	18°C	28°C	0.403955	0.0641975
Fvb4	33801946	33801946	1	18°C	28°C	0.826923	0.403509
Fvb4	33817630	33817630	1	18°C	28°C	0.328767	0.0776699
Fvb5	369789	369878	7	18°C	28°C	0.682415	0.260383
Fvb5	577328	577328	1	18°C	28°C	0.605263	0.306306
Fvb5	748837	748837	1	28°C	18°C	0.583333	0.903846
Fvb5	777797	777815	2	28°C	18°C	0.421053	0.852459
Fvb5	883936	883936	1	18°C	28°C	0.787879	0.346154
Fvb5	947522	947522	1	18°C	28°C	0.5	0.105263
Fvb5	1052843	1052843	1	18°C	28°C	0.542857	0.160714
Fvb5	1106615	1106615	1	18°C	28°C	0.33871	0.0526316
Fvb5	1376306	1376306	1	18°C	28°C	0.489362	0.0821918
Fvb5	1493518	1493518	1	28°C	18°C	0.758065	0.965116
Fvb5	1511880	1511880	1	18°C	28°C	0.732143	0.38843
Fvb5	1974619	1974619	1	18°C	28°C	0.873016	0.551724
Fvb5	2142958	2142958	1	28°C	18°C	0.506667	0.791667
Fvb5	2330990	2331050	2	18°C	28°C	0.37799	0.162025
Fvb5	2706672	2706672	1	28°C	18°C	0.410256	0.809524
Fvb5	2729543	2729543	1	18°C	28°C	0.767442	0.372093
Fvb5	2729828	2729828	1	18°C	28°C	0.777778	0.363636
Fvb5	2890927	2890927	1	28°C	18°C	0.416667	0.68323
Fvb5	2906919	2906919	1	18°C	28°C	0.26	0.016129
Fvb5	3057613	3057852	4	18°C	28°C	0.66416	0.369004
Fvb5	3089536	3089536	1	18°C	28°C	0.527027	0.252525
Fvb5	3244525	3244679	2	18°C	28°C	0.29	0.0918367
Fvb5	3257724	3257724	1	18°C	28°C	0.614035	0.262626
Fvb5	3481558	3481558	1	18°C	28°C	0.290323	0
Fvb5	4173881	4173881	1	18°C	28°C	0.969697	0.666667
Fvb5	4500964	4500964	1	18°C	28°C	0.5	0.149425
Fvb5	4650626	4650833	13	28°C	18°C	0.403386	0.858612
Fvb5	4778501	4778501	1	18°C	28°C	0.931034	0.652174
Fvb5	4898644	4898731	2	18°C	28°C	0.569378	0.4
Fvb5	4925253	4925253	1	18°C	28°C	0.265306	0.038835
Fvb5	4928977	4928977	1	18°C	28°C	0.384615	0.120567
Fvb5	5359621	5359621	1	18°C	28°C	0.818182	0.45122
Fvb5	5663242	5663242	1	18°C	28°C	0.777778	0.366667
Fvb5	5672294	5672294	1	18°C	28°C	0.553571	0.230769
Fvb5	5720326	5720326	1	28°C	18°C	0.53125	0.916667
Fvb5	5800961	5800961	1	18°C	28°C	0.433333	0.0789474
Fvb5	6108638	6108638	1	18°C	28°C	0.775	0.377358
Fvb5	6109684	6109729	2	18°C	28°C	0.40991	0.239496
Fvb5	6258122	6258122	1	28°C	18°C	0.553191	0.865385
Fvb5	6526178	6526178	1	18°C	28°C	0.868421	0.436364
Fvb5	6828957	6828957	1	18°C	28°C	0.44186	0.122449
Fvb5	6858616	6858616	1	18°C	28°C	0.338235	0.0483871
Fvb5	6923928	6923928	1	28°C	18°C	0.769231	0.983607
Fvb5	7047530	7047530	1	18°C	28°C	0.243243	0.0336134
Fvb5	7121810	7121810	1	18°C	28°C	0.438596	0.0588235
Fvb5	7162055	7162055	1	28°C	18°C	0.366667	0.777778
Fvb5	7262773	7262773	1	18°C	28°C	0.777778	0.491071
Fvb5	7388892	7388892	1	18°C	28°C	0.820513	0.511628
Fvb5	7538523	7538523	1	18°C	28°C	0.757576	0.243243
Fvb5	7553055	7553055	1	18°C	28°C	0.707317	0.258065
Fvb5	7773735	7773735	1	18°C	28°C	0.316667	0.0357143
Fvb5	7797731	7797731	1	18°C	28°C	0.804598	0.447761
Fvb5	7917501	7917501	1	28°C	18°C	0.6	0.962963
Fvb5	7938028	7938028	1	28°C	18°C	0.0416667	0.324324
Fvb5	7950033	7950061	2	28°C	18°C	0.742424	0.97093
Fvb5	8014082	8014082	1	18°C	28°C	0.844444	0.444444
Fvb5	8148485	8148485	1	18°C	28°C	0.755556	0.326531
Fvb5	8289841	8289872	2	18°C	28°C	0.678899	0.169014
Fvb5	8341299	8341299	1	28°C	18°C	0.318182	0.710526
Fvb5	8380419	8380419	1	18°C	28°C	0.676471	0.136364
Fvb5	8392364	8392388	2	18°C	28°C	0.729412	0.384615
Fvb5	8664227	8664279	2	28°C	18°C	0.46789	0.827869
Fvb5	8670888	8670888	1	18°C	28°C	0.394737	0.0714286
Fvb5	8747622	8747622	1	18°C	28°C	0.772727	0.404255
Fvb5	8751473	8751628	2	18°C	28°C	0.304404	0.143106
Fvb5	8882544	8882544	1	18°C	28°C	0.69697	0.232143
Fvb5	9096521	9096521	1	28°C	18°C	0.647059	0.945455
Fvb5	9188574	9188608	2	18°C	28°C	0.509091	0.170616
Fvb5	9189679	9189679	1	28°C	18°C	0.648649	0.953846
Fvb5	9254457	9254457	1	18°C	28°C	0.940299	0.684783
Fvb5	9306460	9306460	1	28°C	18°C	0.433333	0.870968
Fvb5	9366105	9366105	1	18°C	28°C	0.953488	0.569231
Fvb5	9404893	9404893	1	28°C	18°C	0.741935	1
Fvb5	9553226	9553226	1	18°C	28°C	0.735849	0.410714
Fvb5	9879965	9879965	1	18°C	28°C	0.810345	0.507246
Fvb5	9924546	9924546	1	28°C	18°C	0.657895	1
Fvb5	10009617	10009617	1	28°C	18°C	0.27451	0.634615
Fvb5	10061109	10061109	1	18°C	28°C	0.761194	0.476923
Fvb5	10088800	10088943	2	28°C	18°C	0.731465	0.822358
Fvb5	10195236	10195236	1	18°C	28°C	0.636364	0.245614
Fvb5	10198779	10198779	1	18°C	28°C	0.804878	0.39759
Fvb5	10430576	10430576	1	18°C	28°C	0.5	0.03125
Fvb5	10560672	10560672	1	18°C	28°C	0.566667	0.297872
Fvb5	10653721	10653721	1	28°C	18°C	0.279412	0.574257
Fvb5	10848908	10848908	1	18°C	28°C	0.784314	0.441558
Fvb5	10968604	10968604	1	18°C	28°C	0.301887	0.0714286
Fvb5	11093088	11093088	1	18°C	28°C	0.479452	0.140187
Fvb5	11115328	11115328	1	18°C	28°C	0.608696	0.118644
Fvb5	11307586	11307586	1	18°C	28°C	0.8	0.555556
Fvb5	11814619	11814619	1	18°C	28°C	0.434783	0.151786
Fvb5	12069075	12069075	1	28°C	18°C	0	0.184615
Fvb5	12070022	12070022	1	28°C	18°C	0.818182	0.989583
Fvb5	12106234	12106234	1	28°C	18°C	0.825	1
Fvb5	12520665	12520786	3	28°C	18°C	0.336957	0.75
Fvb5	12774780	12774780	1	28°C	18°C	0.769231	0.984127
Fvb5	12837436	12837436	1	18°C	28°C	0.79661	0.391304
Fvb5	13021465	13021465	1	18°C	28°C	0.608696	0.2
Fvb5	13052420	13052420	1	18°C	28°C	0.789474	0.435897
Fvb5	13152272	13152272	1	18°C	28°C	0.269231	0.0422535
Fvb5	13435282	13435282	1	28°C	18°C	0.742857	0.973684
Fvb5	13645450	13645450	1	28°C	18°C	0.290323	0.8
Fvb5	13789021	13789021	1	28°C	18°C	0.382353	0.73913
Fvb5	14314577	14314577	1	28°C	18°C	0.844444	1
Fvb5	14402110	14402110	1	18°C	28°C	0.861111	0.418605
Fvb5	14474490	14474490	1	18°C	28°C	0.2	0.015625
Fvb5	14796532	14796532	1	18°C	28°C	0.222222	0
Fvb5	15172745	15172745	1	18°C	28°C	0.27027	0
Fvb5	15260513	15260513	1	28°C	18°C	0.0125	0.242424
Fvb5	15642660	15642660	1	18°C	28°C	0.285714	0.0243902
Fvb5	15789011	15789136	7	28°C	18°C	0.190821	0.30187
Fvb5	15821005	15821005	1	18°C	28°C	0.574468	0.168421
Fvb5	16083350	16083350	1	28°C	18°C	0.3	0.757576
Fvb5	16445985	16445985	1	28°C	18°C	0.772727	0.973684
Fvb5	16446266	16446266	1	28°C	18°C	0.816667	1
Fvb5	16866445	16866445	1	18°C	28°C	0.631579	0.291667
Fvb5	17417067	17417067	1	18°C	28°C	0.177419	0
Fvb5	17449603	17449603	1	18°C	28°C	0.294118	0
Fvb5	17570854	17570854	1	18°C	28°C	0.918919	0.548387
Fvb5	17662948	17662948	1	28°C	18°C	0.752688	0.91573
Fvb5	17746823	17746823	1	28°C	18°C	0.75	0.977011
Fvb5	17955043	17955043	1	18°C	28°C	0.617021	0.12963
Fvb5	18037212	18037212	1	18°C	28°C	0.75	0.4
Fvb5	18299487	18299487	1	18°C	28°C	0.5625	0.162162
Fvb5	18518786	18518786	1	18°C	28°C	0.679245	0.376923
Fvb5	18704391	18704391	1	18°C	28°C	0.590164	0.240506
Fvb5	18992063	18992063	1	18°C	28°C	0.904762	0.576923
Fvb5	19150099	19150099	1	18°C	28°C	0.142857	0
Fvb5	19410971	19410971	1	28°C	18°C	0.633333	0.945946
Fvb5	19493021	19493021	1	18°C	28°C	0.875	0.454545
Fvb5	20077661	20077661	1	18°C	28°C	0.253968	0.0144928
Fvb5	20138736	20138736	1	18°C	28°C	0.666667	0.1875
Fvb5	20141234	20141234	1	18°C	28°C	0.885714	0.512821
Fvb5	20209419	20209419	1	18°C	28°C	0.297297	0
Fvb5	20589621	20589621	1	28°C	18°C	0.488889	0.862745
Fvb5	20734150	20734150	1	18°C	28°C	0.897436	0.555556
Fvb5	20807645	20807645	1	18°C	28°C	0.2	0.0131579
Fvb5	21076663	21076669	2	28°C	18°C	0.785714	1
Fvb5	21242319	21242319	1	28°C	18°C	0.77551	0.985507
Fvb5	21312429	21312429	1	28°C	18°C	0	0.257143
Fvb5	22574171	22574171	1	18°C	28°C	0.272727	0
Fvb5	22874533	22874533	1	28°C	18°C	0.754386	0.984848
Fvb5	23001264	23001264	1	18°C	28°C	0.478261	0.175
Fvb5	23459055	23459112	5	18°C	28°C	0.784566	0.384709
Fvb5	23651379	23651379	1	28°C	18°C	0.59375	0.913043
Fvb5	23698770	23698770	1	28°C	18°C	0.193548	0.727273
Fvb5	23939327	23939327	1	28°C	18°C	0.442623	0.701754
Fvb5	24113187	24113244	2	18°C	28°C	0.471503	0.266129
Fvb5	24134271	24134271	1	18°C	28°C	0.882353	0.45
Fvb5	24180958	24180958	1	28°C	18°C	0.588235	0.967742
Fvb5	24399119	24399119	1	18°C	28°C	0.784314	0.478873
Fvb5	24622286	24622286	1	18°C	28°C	0.909091	0.509804
Fvb5	24857343	24857343	1	18°C	28°C	0.111111	0.00680272
Fvb5	25062421	25062421	1	28°C	18°C	0.421053	0.785714
Fvb5	25226712	25226712	1	18°C	28°C	0.96875	0.484848
Fvb5	25227804	25227804	1	18°C	28°C	0.884615	0.485294
Fvb5	25314843	25314843	1	28°C	18°C	0.71875	0.971014
Fvb5	25413121	25413121	1	18°C	28°C	0.214286	0
Fvb5	25488229	25488229	1	28°C	18°C	0.394737	0.862745
Fvb5	25591016	25591016	1	18°C	28°C	0.72093	0.27381
Fvb5	25945624	25945624	1	28°C	18°C	0.809524	1
Fvb5	25962045	25962045	1	18°C	28°C	0.276596	0
Fvb5	26133968	26134004	4	18°C	28°C	0.688889	0.28169
Fvb5	26141519	26141519	1	18°C	28°C	0.766234	0.495146
Fvb5	26211661	26211661	1	18°C	28°C	0.547619	0.101695
Fvb5	26334285	26334285	1	18°C	28°C	0.625	0.271429
Fvb5	26335833	26335846	3	18°C	28°C	0.742574	0.257426
Fvb5	26383013	26383013	1	18°C	28°C	0.842105	0.541284
Fvb5	26461926	26461926	1	28°C	18°C	0.521739	0.835052
Fvb5	26863623	26863884	9	28°C	18°C	0.574509	0.761392
Fvb5	26934745	26935215	11	28°C	18°C	0.0718947	0.181474
Fvb5	26940946	26940946	1	28°C	18°C	0.633333	0.932203
Fvb5	27493587	27493587	1	28°C	18°C	0.155556	0.568627
Fvb5	27534600	27534600	1	28°C	18°C	0.6	1
Fvb5	27653319	27653319	1	18°C	28°C	0.242424	0
Fvb5	27684372	27684372	1	28°C	18°C	0.548387	0.875
Fvb5	27815372	27815372	1	28°C	18°C	0	0.263158
Fvb5	27834044	27834044	1	28°C	18°C	0.64	0.908046
Fvb5	27987281	27987281	1	18°C	28°C	0.47541	0.1875
Fvb5	28179999	28179999	1	18°C	28°C	0.813187	0.524194
Fvb5	28330053	28330053	1	28°C	18°C	0.625	0.972222
Fvb5	28524166	28524166	1	28°C	18°C	0.112903	0.45
Fvb5	28706083	28706083	1	18°C	28°C	0.47619	0.114754
Fvb5	28794083	28794083	1	18°C	28°C	0.322581	0
Fvb5	28833705	28833705	1	18°C	28°C	0.625	0.268041
Fvb5	28851900	28851989	3	28°C	18°C	0.45509	0.839827
Fvb5	29189093	29189093	1	28°C	18°C	0.612903	0.946667
Fvb5	29368730	29368730	1	28°C	18°C	0.0277778	0.46875
Fvb6	47279	47334	2	28°C	18°C	0.490741	0.917293
Fvb6	113384	113384	1	18°C	28°C	0.45	0.125
Fvb6	500439	500439	1	18°C	28°C	0.721519	0.453333
Fvb6	591967	591967	1	18°C	28°C	0.367347	0.0277778
Fvb6	617239	617239	1	28°C	18°C	0.615385	0.96
Fvb6	704156	704183	2	18°C	28°C	0.666667	0.352459
Fvb6	899781	899781	1	18°C	28°C	0.25	0
Fvb6	918220	918220	1	18°C	28°C	0.792453	0.407407
Fvb6	987809	987809	1	18°C	28°C	0.53125	0.215827
Fvb6	1036943	1036943	1	18°C	28°C	0.888889	0.57377
Fvb6	1115744	1115744	1	18°C	28°C	0.607843	0.214286
Fvb6	1119386	1119563	11	28°C	18°C	0.316092	0.561268
Fvb6	1211238	1211238	1	18°C	28°C	0.257143	0
Fvb6	1364645	1364645	1	18°C	28°C	0.736842	0.4375
Fvb6	1496793	1496793	1	18°C	28°C	0.314286	0
Fvb6	1514320	1514320	1	28°C	18°C	0.227273	0.558442
Fvb6	1641740	1641740	1	18°C	28°C	0.523077	0.225806
Fvb6	1668517	1668517	1	18°C	28°C	0.979167	0.72
Fvb6	1880870	1880870	1	18°C	28°C	0.652778	0.162162
Fvb6	1995862	1995862	1	18°C	28°C	0.151515	0.0103093
Fvb6	1996312	1996312	1	18°C	28°C	0.452381	0.130435
Fvb6	2124072	2124072	1	18°C	28°C	0.529412	0.196429
Fvb6	2410447	2410714	4	18°C	28°C	0.610568	0.384549
Fvb6	2601137	2601137	1	18°C	28°C	0.25	0
Fvb6	2960760	2960760	1	18°C	28°C	0.5	0.298343
Fvb6	3028446	3028446	1	18°C	28°C	0.702128	0.333333
Fvb6	3259289	3259289	1	18°C	28°C	0.634146	0.333333
Fvb6	3446931	3446931	1	18°C	28°C	0.428571	0.116883
Fvb6	3545038	3545195	11	28°C	18°C	0.292411	0.788599
Fvb6	3574337	3574337	1	18°C	28°C	0.424242	0.0434783
Fvb6	3634364	3634364	1	18°C	28°C	0.553191	0.18
Fvb6	3638195	3638195	1	18°C	28°C	0.830189	0.45
Fvb6	3638860	3638860	1	18°C	28°C	0.23913	0
Fvb6	4070070	4070070	1	18°C	28°C	0.217391	0
Fvb6	4203686	4203686	1	18°C	28°C	0.847826	0.232558
Fvb6	4298069	4298079	2	18°C	28°C	0.827957	0.425926
Fvb6	4333248	4333248	1	18°C	28°C	0.282051	0.059322
Fvb6	4658918	4658918	1	18°C	28°C	0.195402	0
Fvb6	4668906	4668906	1	18°C	28°C	0.791667	0.5
Fvb6	4777062	4777062	1	18°C	28°C	0.952381	0.586957
Fvb6	4797079	4797079	1	28°C	18°C	0.0666667	0.338028
Fvb6	4845570	4845570	1	18°C	28°C	0.148148	0
Fvb6	4850277	4850277	1	18°C	28°C	0.212121	0
Fvb6	4850545	4850545	1	18°C	28°C	0.56338	0.116505
Fvb6	5013782	5013782	1	18°C	28°C	0.851852	0.45122
Fvb6	5306603	5306809	14	28°C	18°C	0.0430161	0.109416
Fvb6	5489337	5489337	1	18°C	28°C	0.470588	0.0540541
Fvb6	5775500	5775500	1	18°C	28°C	0.604167	0.211538
Fvb6	5777053	5777053	1	18°C	28°C	0.853659	0.448276
Fvb6	6028102	6028102	1	18°C	28°C	0.658537	0.196429
Fvb6	6108626	6108626	1	18°C	28°C	0.578947	0.308943
Fvb6	6122909	6122909	1	18°C	28°C	0.736842	0.352941
Fvb6	6188960	6188960	1	18°C	28°C	0.418182	0.0769231
Fvb6	6308591	6308591	1	28°C	18°C	0.0882353	0.5
Fvb6	6497888	6497888	1	18°C	28°C	0.282051	0
Fvb6	6755361	6755361	1	18°C	28°C	0.613636	0.157303
Fvb6	6968579	6968579	1	18°C	28°C	0.34	0.0714286
Fvb6	6992356	6992356	1	18°C	28°C	0.842105	0.46875
Fvb6	7410528	7410528	1	18°C	28°C	0.62	0.211538
Fvb6	7566696	7566696	1	18°C	28°C	0.567568	0.117647
Fvb6	7715281	7715281	1	28°C	18°C	0.727273	0.966292
Fvb6	7882304	7882304	1	18°C	28°C	0.689655	0.348624
Fvb6	7897776	7897776	1	18°C	28°C	0.654545	0.337209
Fvb6	8122667	8122828	4	18°C	28°C	0.615385	0.306525
Fvb6	8425651	8425651	1	28°C	18°C	0.744681	0.971831
Fvb6	8607754	8607754	1	18°C	28°C	0.342105	0.0384615
Fvb6	8623503	8623575	3	18°C	28°C	0.80292	0.405797
Fvb6	8720459	8720459	1	18°C	28°C	0.804878	0.346154
Fvb6	8730259	8730259	1	28°C	18°C	0.0151515	0.242424
Fvb6	8742408	8742408	1	18°C	28°C	0.90411	0.640449
Fvb6	8784187	8784187	1	28°C	18°C	0.4	0.860465
Fvb6	8987626	8987626	1	18°C	28°C	0.62963	0.276923
Fvb6	9002712	9002722	2	18°C	28°C	0.821429	0.527473
Fvb6	9064283	9064283	1	28°C	18°C	0.425926	0.759259
Fvb6	9084594	9084594	1	18°C	28°C	0.833333	0.5
Fvb6	9115543	9115806	3	18°C	28°C	0.72814	0.534791
Fvb6	9217103	9217103	1	18°C	28°C	0.5	0.168831
Fvb6	9417609	9417609	1	18°C	28°C	0.595238	0.153846
Fvb6	9670973	9671121	12	28°C	18°C	0.47075	0.831897
Fvb6	9796406	9796406	1	28°C	18°C	0.421053	0.863636
Fvb6	10163229	10163229	1	18°C	28°C	0.146341	0
Fvb6	10248300	10248300	1	18°C	28°C	0.575758	0.211111
Fvb6	10555125	10555125	1	18°C	28°C	0.875	0.486486
Fvb6	10762722	10762722	1	28°C	18°C	0.809524	0.980952
Fvb6	11209060	11209150	4	18°C	28°C	0.353623	0.181275
Fvb6	11273622	11273622	1	28°C	18°C	0.3	0.723077
Fvb6	11320111	11320204	2	28°C	18°C	0.822828	0.895172
Fvb6	11411806	11411806	1	28°C	18°C	0.589744	0.958333
Fvb6	11422246	11422270	2	18°C	28°C	0.754717	0.445946
Fvb6	11428672	11428672	1	18°C	28°C	0.860465	0.448276
Fvb6	11668331	11668331	1	18°C	28°C	0.576923	0.300971
Fvb6	12014742	12014742	1	18°C	28°C	0.761194	0.431579
Fvb6	12304239	12304239	1	28°C	18°C	0.358974	0.8125
Fvb6	12319719	12319719	1	18°C	28°C	0.538462	0.254386
Fvb6	12479124	12479124	1	28°C	18°C	0.694444	0.984375
Fvb6	12859232	12859232	1	18°C	28°C	0.95122	0.592593
Fvb6	12888354	12888354	1	28°C	18°C	0.83871	1
Fvb6	13853238	13853238	1	28°C	18°C	0.0222222	0.405405
Fvb6	14088708	14088708	1	18°C	28°C	0.431818	0.0731707
Fvb6	14122774	14122810	2	28°C	18°C	0.19802	0.561983
Fvb6	14301958	14301958	1	18°C	28°C	0.932203	0.655172
Fvb6	14333027	14333027	1	28°C	18°C	0.236842	0.676471
Fvb6	14405878	14405878	1	28°C	18°C	0.350649	0.715686
Fvb6	14492238	14492238	1	28°C	18°C	0.785714	0.978495
Fvb6	14639313	14639313	1	18°C	28°C	0.759259	0.475806
Fvb6	14938829	14938829	1	18°C	28°C	0.878788	0.613636
Fvb6	15127305	15127305	1	28°C	18°C	0.16092	0.433333
Fvb6	15192874	15192874	1	28°C	18°C	0.5	0.921053
Fvb6	15385631	15385637	2	18°C	28°C	0.232143	0
Fvb6	15504571	15504571	1	18°C	28°C	0.952381	0.561798
Fvb6	15667792	15667792	1	18°C	28°C	0.8	0.396552
Fvb6	15744642	15744642	1	28°C	18°C	0.333333	0.75
Fvb6	15766767	15766767	1	18°C	28°C	0.703704	0.350649
Fvb6	15876736	15876736	1	18°C	28°C	0.666667	0.321429
Fvb6	15986807	15986807	1	28°C	18°C	0.735294	0.97561
Fvb6	16054240	16054240	1	18°C	28°C	0.675676	0.255814
Fvb6	16156019	16156031	2	18°C	28°C	0.354717	0.160279
Fvb6	16315904	16315904	1	18°C	28°C	0.701754	0.380435
Fvb6	16350555	16350595	2	18°C	28°C	0.694444	0.311111
Fvb6	16355320	16355320	1	18°C	28°C	0.488372	0.0697674
Fvb6	16355572	16355816	3	18°C	28°C	0.229592	0.0173913
Fvb6	16363455	16363455	1	28°C	18°C	0.738095	0.972603
Fvb6	17011102	17011102	1	28°C	18°C	0.618182	0.891089
Fvb6	17175396	17175396	1	28°C	18°C	0.405405	0.813953
Fvb6	17206600	17206691	4	28°C	18°C	0.172131	0.620833
Fvb6	17386052	17386052	1	28°C	18°C	0.550725	0.833333
Fvb6	17575637	17575637	1	28°C	18°C	0.472222	0.847826
Fvb6	17672235	17672235	1	28°C	18°C	0.432432	0.891892
Fvb6	17962951	17963011	3	18°C	28°C	0.763158	0.475275
Fvb6	17997202	17997202	1	28°C	18°C	0.0666667	0.5
Fvb6	18206820	18206820	1	18°C	28°C	0.469388	0.0769231
Fvb6	18240195	18240195	1	18°C	28°C	0.5	0.177215
Fvb6	18495049	18495049	1	18°C	28°C	0.193548	0
Fvb6	18613345	18613345	1	18°C	28°C	0.830189	0.483333
Fvb6	18679924	18679924	1	18°C	28°C	0.796296	0.294118
Fvb6	18832525	18832525	1	28°C	18°C	0.6875	0.943396
Fvb6	19109084	19109084	1	28°C	18°C	0.294118	0.794118
Fvb6	19223867	19223867	1	18°C	28°C	0.842105	0.414634
Fvb6	19292461	19292461	1	28°C	18°C	0.128205	0.509434
Fvb6	19391044	19391044	1	18°C	28°C	0.5	0.0714286
Fvb6	19409305	19409305	1	18°C	28°C	0.428571	0.0769231
Fvb6	19440349	19440349	1	28°C	18°C	0.741379	0.958904
Fvb6	19659648	19659648	1	28°C	18°C	0.695652	0.939394
Fvb6	19672298	19672496	2	28°C	18°C	0.741325	0.833708
Fvb6	19876074	19876074	1	28°C	18°C	0.428571	0.826087
Fvb6	19922874	19922874	1	18°C	28°C	0.290323	0.0208333
Fvb6	19928020	19928044	2	18°C	28°C	0.387097	0.103175
Fvb6	20031229	20031229	1	18°C	28°C	0.846154	0.408163
Fvb6	20453479	20453479	1	28°C	18°C	0.722222	0.971429
Fvb6	20779287	20779287	1	18°C	28°C	0.237288	0
Fvb6	20786193	20786193	1	18°C	28°C	0.27907	0.0416667
Fvb6	21126375	21126643	6	18°C	28°C	0.356575	0.209821
Fvb6	21158838	21158838	1	28°C	18°C	0.742857	1
Fvb6	21438898	21438898	1	18°C	28°C	0.733333	0.431193
Fvb6	21440703	21440703	1	28°C	18°C	0.511628	0.824561
Fvb6	21577741	21577741	1	18°C	28°C	0.707317	0.333333
Fvb6	21604731	21604731	1	18°C	28°C	0.369565	0.0754717
Fvb6	22044547	22044547	1	28°C	18°C	0.591837	0.881356
Fvb6	22403430	22403430	1	28°C	18°C	0.175	0.645161
Fvb6	22499004	22499030	3	28°C	18°C	0.326087	0.771429
Fvb6	22552202	22552212	2	18°C	28°C	0.709677	0.166667
Fvb6	22716456	22716456	1	28°C	18°C	0.244444	0.653846
Fvb6	22921284	22921284	1	28°C	18°C	0.744681	0.972973
Fvb6	22952887	22952887	1	18°C	28°C	0.525424	0.156863
Fvb6	22993175	22993175	1	18°C	28°C	0.609756	0.2125
Fvb6	23150362	23150362	1	28°C	18°C	0.611111	0.85567
Fvb6	23207722	23207722	1	28°C	18°C	0	0.266667
Fvb6	23222565	23222576	2	18°C	28°C	0.243523	0.0366667
Fvb6	23657286	23657286	1	18°C	28°C	0.694915	0.272727
Fvb6	24039924	24039924	1	28°C	18°C	0.779661	0.962617
Fvb6	24063800	24063800	1	28°C	18°C	0.648148	0.939759
Fvb6	24125900	24125900	1	18°C	28°C	0.207547	0
Fvb6	24567655	24567655	1	18°C	28°C	0.463415	0.0909091
Fvb6	24701452	24701608	6	28°C	18°C	0.057393	0.178392
Fvb6	24709784	24709784	1	18°C	28°C	0.880952	0.4
Fvb6	24942201	24942201	1	28°C	18°C	0.459459	0.871795
Fvb6	25293323	25293323	1	18°C	28°C	0.622642	0.314286
Fvb6	25391151	25391151	1	18°C	28°C	0.6	0.254902
Fvb6	25468028	25468028	1	18°C	28°C	0.612903	0.373134
Fvb6	25527234	25527234	1	18°C	28°C	0.485294	0.215686
Fvb6	25550715	25550715	1	28°C	18°C	0.75	1
Fvb6	25647043	25647043	1	18°C	28°C	0.296296	0.0645161
Fvb6	26495971	26495971	1	18°C	28°C	0.261905	0
Fvb6	26685040	26685040	1	28°C	18°C	0.309524	0.897436
Fvb6	26897334	26897342	2	18°C	28°C	0.694215	0.269841
Fvb6	27049771	27049771	1	18°C	28°C	0.75	0.298701
Fvb6	27088979	27088979	1	18°C	28°C	0.945455	0.666667
Fvb6	27179997	27180172	12	28°C	18°C	0.075419	0.322309
Fvb6	27182319	27182343	2	28°C	18°C	0.40404	0.868421
Fvb6	27529218	27529225	2	18°C	28°C	0.77027	0.176471
Fvb6	28246299	28246299	1	28°C	18°C	0.833333	1
Fvb6	28373786	28373786	1	28°C	18°C	0.714286	0.947368
Fvb6	28408524	28408524	1	18°C	28°C	0.253731	0.031746
Fvb6	28437576	28437576	1	18°C	28°C	0.57377	0.278351
Fvb6	28444353	28444353	1	28°C	18°C	0.710526	0.971831
Fvb6	28472805	28472805	1	18°C	28°C	0.744681	0.353846
Fvb6	28525494	28525494	1	28°C	18°C	0.589744	0.895522
Fvb6	28954370	28954370	1	28°C	18°C	0.037037	0.24031
Fvb6	28985853	28985853	1	18°C	28°C	0.854167	0.52381
Fvb6	29074966	29074997	2	18°C	28°C	0.810811	0.343511
Fvb6	29238412	29238412	1	18°C	28°C	0.612903	0.230769
Fvb6	29410929	29410929	1	18°C	28°C	0.64	0.34375
Fvb6	29418786	29418786	1	28°C	18°C	0.621622	0.918033
Fvb6	29480543	29480543	1	18°C	28°C	0.578947	0.241379
Fvb6	29717341	29717341	1	28°C	18°C	0.463158	0.691176
Fvb6	29944892	29944892	1	28°C	18°C	0.736842	0.984127
Fvb6	30792263	30792263	1	28°C	18°C	0.487805	0.842105
Fvb6	30981083	30981083	1	18°C	28°C	0.45122	0.160377
Fvb6	31065738	31065738	1	28°C	18°C	0.775	1
Fvb6	31110070	31110070	1	18°C	28°C	0.55102	0.0952381
Fvb6	31161358	31161358	1	18°C	28°C	0.674419	0.308511
Fvb6	31553566	31553566	1	28°C	18°C	0.742857	1
Fvb6	31689313	31689313	1	18°C	28°C	0.791667	0.333333
Fvb6	31712308	31712308	1	18°C	28°C	0.826923	0.491525
Fvb6	31712575	31712575	1	18°C	28°C	0.941176	0.580645
Fvb6	31872171	31872171	1	18°C	28°C	0.787879	0.363636
Fvb6	31890120	31890120	1	28°C	18°C	0.528926	0.734597
Fvb6	32088055	32088055	1	18°C	28°C	0.166667	0
Fvb6	32199095	32199095	1	18°C	28°C	0.828571	0.490909
Fvb6	32256335	32256335	1	28°C	18°C	0.614458	0.868421
Fvb6	32279026	32279026	1	18°C	28°C	0.675676	0.255319
Fvb6	32281945	32281945	1	28°C	18°C	0.388889	0.820513
Fvb6	32283278	32283278	1	18°C	28°C	0.650794	0.338028
Fvb6	32534997	32534997	1	28°C	18°C	0.5	0.87234
Fvb6	32697238	32697346	4	28°C	18°C	0.0201443	0.0356627
Fvb6	32752480	32752480	1	18°C	28°C	0.850575	0.555556
Fvb6	32786653	32786653	1	18°C	28°C	0.722222	0.445545
Fvb6	33036199	33036308	4	28°C	18°C	0.194758	0.337003
Fvb6	33573346	33573346	1	18°C	28°C	0.742857	0.35
Fvb6	33780154	33780157	2	18°C	28°C	0.472973	0.119266
Fvb6	33930164	33930164	1	18°C	28°C	0.296296	0.0679612
Fvb6	33957099	33957102	2	18°C	28°C	0.82069	0.476
Fvb6	34210628	34210628	1	18°C	28°C	0.15493	0.01
Fvb6	34540406	34540406	1	18°C	28°C	0.745455	0.442478
Fvb6	34664893	34664893	1	18°C	28°C	0.424242	0.075
Fvb6	34673351	34673363	3	18°C	28°C	0.695652	0.331522
Fvb6	34685891	34685891	1	18°C	28°C	0.808511	0.380952
Fvb6	34830950	34830950	1	18°C	28°C	0.761905	0.493333
Fvb6	35009538	35009538	1	28°C	18°C	0.193548	0.648649
Fvb6	35046963	35046963	1	18°C	28°C	0.779412	0.439394
Fvb6	35240300	35240300	1	28°C	18°C	0.555556	0.886364
Fvb6	35311218	35311218	1	28°C	18°C	0.075	0.567568
Fvb6	35335895	35335895	1	18°C	28°C	0.680851	0.309524
Fvb6	35350225	35350225	1	28°C	18°C	0.658537	0.96
Fvb6	35386335	35386335	1	18°C	28°C	0.890909	0.469388
Fvb6	35818259	35818259	1	18°C	28°C	0.630137	0.374046
Fvb6	35904918	35904918	1	28°C	18°C	0	0.165517
Fvb6	36131023	36131024	2	18°C	28°C	0.753425	0.302083
Fvb6	36142409	36142409	1	18°C	28°C	0.560976	0.195122
Fvb6	36275017	36275017	1	18°C	28°C	0.866667	0.447368
Fvb6	36436324	36436324	1	18°C	28°C	0.346154	0.015873
Fvb6	36605160	36605160	1	18°C	28°C	0.131148	0
Fvb6	36914626	36914626	1	18°C	28°C	0.5	0.0757576
Fvb6	37070503	37070503	1	18°C	28°C	0.19697	0.032
Fvb6	37163464	37163464	1	28°C	18°C	0.6	0.888889
Fvb6	37250874	37250874	1	28°C	18°C	0.410256	0.914894
Fvb6	37546843	37546843	1	18°C	28°C	0.365854	0.0681818
Fvb6	37584899	37584899	1	18°C	28°C	0.466667	0.0769231
Fvb6	37616824	37616824	1	28°C	18°C	0.485714	0.869565
Fvb6	38161603	38161603	1	18°C	28°C	0.253521	0.0465116
Fvb6	38175381	38175381	1	18°C	28°C	0.855263	0.484536
Fvb6	38279585	38279585	1	18°C	28°C	0.709091	0.169811
Fvb6	38279836	38279863	2	18°C	28°C	0.558824	0.150602
Fvb6	38385367	38385372	2	28°C	18°C	0.217391	0.638554
Fvb6	38474985	38474985	1	28°C	18°C	0.142857	0.368
Fvb6	38478648	38478657	2	18°C	28°C	0.752381	0.357724
Fvb6	38542953	38542953	1	18°C	28°C	0.888889	0.323077
Fvb6	38590539	38590539	1	18°C	28°C	0.741935	0.458333
Fvb6	38594588	38594588	1	18°C	28°C	0.159091	0
Fvb6	38813354	38813354	1	18°C	28°C	0.790698	0.381818
Fvb6	38871956	38871956	1	18°C	28°C	0.530612	0.0985915
Fvb6	39008144	39008144	1	18°C	28°C	0.823529	0.482517
Fvb6	39135382	39135382	1	28°C	18°C	0.380952	0.844444
Fvb6	39192449	39192449	1	18°C	28°C	0.235294	0
Fvb6	39274560	39274560	1	18°C	28°C	0.288462	0.0196078
Fvb6	39426189	39426189	1	18°C	28°C	0.613636	0.326923
Fvb6	39602682	39602682	1	28°C	18°C	0.764706	0.974359
Fvb6	39653521	39653521	1	18°C	28°C	0.328571	0.0410959
Fvb6	39688303	39688343	2	18°C	28°C	0.641791	0.188235
Fvb6	39752977	39752977	1	18°C	28°C	0.648148	0.283019
Fvb7	806744	806744	1	28°C	18°C	0.459459	0.870968
Fvb7	883624	883624	1	28°C	18°C	0	0.354839
Fvb7	1254672	1254672	1	18°C	28°C	0.72549	0.422535
Fvb7	1319891	1319891	1	18°C	28°C	0.35	0.0793651
Fvb7	1359630	1359630	1	18°C	28°C	0.176471	0
Fvb7	1382110	1382110	1	18°C	28°C	0.230769	0.0438596
Fvb7	1700038	1700038	1	18°C	28°C	0.903226	0.537313
Fvb7	1947538	1947538	1	28°C	18°C	0.6875	0.949153
Fvb7	2125516	2125516	1	28°C	18°C	0.676471	0.965517
Fvb7	2269945	2269945	1	18°C	28°C	0.48	0.216981
Fvb7	2722601	2722601	1	28°C	18°C	0.823529	1
Fvb7	2828472	2828472	1	18°C	28°C	0.46875	0.0980392
Fvb7	3219754	3219754	1	28°C	18°C	0.783784	1
Fvb7	3647498	3647498	1	18°C	28°C	0.913043	0.444444
Fvb7	3679659	3679788	5	18°C	28°C	0.5	0.276034
Fvb7	3686582	3686582	1	28°C	18°C	0.791667	1
Fvb7	3723734	3723877	7	28°C	18°C	0.130626	0.572954
Fvb7	3814696	3814696	1	28°C	18°C	0.612245	0.904762
Fvb7	3837457	3837457	1	28°C	18°C	0.6875	1
Fvb7	4155142	4155142	1	28°C	18°C	0.835165	0.982759
Fvb7	4235435	4235435	1	18°C	28°C	0.738095	0.318182
Fvb7	4366479	4366479	1	28°C	18°C	0.5	0.851852
Fvb7	4555038	4555038	1	28°C	18°C	0.606061	0.945455
Fvb7	4662693	4662693	1	28°C	18°C	0.792208	0.964539
Fvb7	5071905	5071905	1	28°C	18°C	0.298507	0.621951
Fvb7	5207919	5207919	1	28°C	18°C	0.6	0.921569
Fvb7	5232876	5232876	1	18°C	28°C	0.852941	0.432432
Fvb7	5360036	5360049	2	18°C	28°C	0.865854	0.504348
Fvb7	5490371	5490371	1	18°C	28°C	0.824324	0.491667
Fvb7	6846444	6846444	1	28°C	18°C	0.347826	0.75
Fvb7	6905176	6905176	1	18°C	28°C	0.633333	0.136364
Fvb7	7407452	7407452	1	18°C	28°C	0.583333	0.222222
Fvb7	7531167	7531183	3	28°C	18°C	0.29582	0.446097
Fvb7	7713380	7713380	1	28°C	18°C	0.543478	0.852941
Fvb7	8024048	8024048	1	18°C	28°C	0.515152	0.301587
Fvb7	8247757	8247757	1	18°C	28°C	0.961538	0.56
Fvb7	8254953	8254953	1	18°C	28°C	0.188679	0
Fvb7	8375975	8375975	1	28°C	18°C	0.757576	0.982456
Fvb7	8490686	8490686	1	28°C	18°C	0.630435	0.910112
Fvb7	8794575	8794575	1	28°C	18°C	0	0.2375
Fvb7	9021352	9021352	1	18°C	28°C	0.208955	0.0309278
Fvb7	9051553	9051553	1	18°C	28°C	0.6	0.225806
Fvb7	9402532	9402596	3	18°C	28°C	0.543624	0.108108
Fvb7	9585517	9585688	6	28°C	18°C	0.21826	0.384285
Fvb7	9885859	9885859	1	18°C	28°C	0.266667	0.0446429
Fvb7	10075131	10075131	1	18°C	28°C	0.421053	0.0434783
Fvb7	10120855	10120855	1	18°C	28°C	0.84375	0.411765
Fvb7	10128484	10128484	1	18°C	28°C	0.822581	0.472222
Fvb7	10240925	10240925	1	18°C	28°C	0.242424	0
Fvb7	10395729	10395729	1	18°C	28°C	0.795455	0.386364
Fvb7	10438875	10438875	1	18°C	28°C	0.764706	0.423077
Fvb7	10566322	10566322	1	28°C	18°C	0.666667	1
Fvb7	10677813	10677813	1	18°C	28°C	0.28	0
Fvb7	10785953	10785953	1	18°C	28°C	0.810811	0.506667
Fvb7	10870927	10870927	1	18°C	28°C	0.46875	0.140351
Fvb7	10978498	10978498	1	18°C	28°C	0.666667	0.325758
Fvb7	11115867	11115867	1	28°C	18°C	0.651163	1
Fvb7	11136176	11136176	1	18°C	28°C	0.513889	0.156863
Fvb7	11527713	11527713	1	28°C	18°C	0.421053	0.818182
Fvb7	11574297	11574309	2	28°C	18°C	0.551724	0.896296
Fvb7	12021994	12021994	1	28°C	18°C	0.433333	0.844444
Fvb7	12352629	12352629	1	18°C	28°C	0.586957	0.272727
Fvb7	12439937	12439937	1	28°C	18°C	0.184211	0.617021
Fvb7	12766700	12766700	1	18°C	28°C	0.282609	0
Fvb7	12807788	12807823	3	28°C	18°C	0.480263	0.765193
Fvb7	13087612	13087612	1	28°C	18°C	0.787234	1
Fvb7	13102634	13102634	1	28°C	18°C	0.305085	0.666667
Fvb7	13119507	13119513	2	18°C	28°C	0.767677	0.304965
Fvb7	13215082	13215082	1	18°C	28°C	0.5	0.191176
Fvb7	13550440	13550440	1	18°C	28°C	0.257143	0.0151515
Fvb7	13669025	13669046	2	18°C	28°C	0.588235	0.173913
Fvb7	13712366	13712399	2	18°C	28°C	0.602273	0.279835
Fvb7	13815691	13815691	1	18°C	28°C	0.882353	0.410256
Fvb7	13895979	13895979	1	28°C	18°C	0.671875	0.892857
Fvb7	14008239	14008239	1	18°C	28°C	0.219512	0.0136986
Fvb7	14102467	14102467	1	18°C	28°C	0.566038	0.261538
Fvb7	14113113	14113113	1	18°C	28°C	0.257143	0
Fvb7	14304605	14304605	1	28°C	18°C	0.449198	0.66129
Fvb7	14328718	14328718	1	18°C	28°C	0.243243	0.0348837
Fvb7	14376021	14376021	1	18°C	28°C	0.942308	0.654762
Fvb7	14501692	14501692	1	18°C	28°C	0.346154	0.0701754
Fvb7	14575985	14575985	1	18°C	28°C	0.522727	0.178571
Fvb7	14597497	14597610	5	18°C	28°C	0.596774	0.238671
Fvb7	14655592	14655592	1	28°C	18°C	0.0857143	0.605263
Fvb7	14816527	14816527	1	28°C	18°C	0.454545	0.8125
Fvb7	14849975	14849975	1	18°C	28°C	0.631579	0.142857
Fvb7	15147607	15147607	1	18°C	28°C	0.4	0.126582
Fvb7	15243190	15243245	2	28°C	18°C	0.654135	0.733826
Fvb7	15387700	15387700	1	18°C	28°C	0.378378	0.0526316
Fvb7	15397666	15397666	1	18°C	28°C	0.510638	0.037037
Fvb7	15572368	15572368	1	18°C	28°C	0.527778	0.146341
Fvb7	15618478	15618478	1	18°C	28°C	0.871795	0.631579
Fvb7	15625910	15625910	1	28°C	18°C	0.873563	0.980952
Fvb7	15692523	15692523	1	18°C	28°C	0.711111	0.328125
Fvb7	15817053	15817281	5	18°C	28°C	0.30448	0.174339
Fvb7	15824566	15824616	2	28°C	18°C	0.438356	0.853933
Fvb7	15990723	15990723	1	18°C	28°C	0.342105	0.04
Fvb7	16071318	16071318	1	18°C	28°C	0.294118	0
Fvb7	16383313	16383313	1	18°C	28°C	0.547945	0.137681
Fvb7	16593854	16593854	1	18°C	28°C	0.5	0.0243902
Fvb7	16790144	16790144	1	18°C	28°C	0.818182	0.366667
Fvb7	17072326	17072326	1	18°C	28°C	0.746032	0.37
Fvb7	17262033	17262033	1	28°C	18°C	0.451613	0.84
Fvb7	17452535	17452535	1	18°C	28°C	0.455882	0.157143
Fvb7	17589323	17589323	1	28°C	18°C	0	0.263158
Fvb7	17710144	17710144	1	18°C	28°C	0.717949	0.318182
Fvb7	17724920	17724920	1	18°C	28°C	0.433333	0.19469
Fvb7	17779081	17779081	1	28°C	18°C	0.787879	1
Fvb7	17838825	17838825	1	18°C	28°C	0.617021	0.121212
Fvb7	17853977	17853977	1	18°C	28°C	0.263889	0.0714286
Fvb7	17978518	17978518	1	18°C	28°C	0.6875	0.398305
Fvb7	18077715	18077739	2	18°C	28°C	0.483146	0.16
Fvb7	18288301	18288301	1	18°C	28°C	0.852941	0.333333
Fvb7	18311257	18311257	1	18°C	28°C	0.596154	0.211268
Fvb7	18526026	18526026	1	28°C	18°C	0.833333	0.990196
Fvb7	18942093	18942093	1	28°C	18°C	0.690141	0.89899
Fvb7	19027227	19027368	2	18°C	28°C	0.8	0.49827
Fvb7	19084273	19084273	1	18°C	28°C	0.658537	0.194444
Fvb7	19266880	19266880	1	18°C	28°C	0.522727	0.123077
Fvb7	19300391	19300391	1	18°C	28°C	0.204545	0
Fvb7	19361026	19361026	1	18°C	28°C	0.166667	0.0107527
Fvb7	19361471	19361471	1	18°C	28°C	0.671642	0.358974
Fvb7	19430207	19430207	1	18°C	28°C	0.54	0.144737
Fvb7	19585411	19585439	2	18°C	28°C	0.544	0.274431
Fvb7	19735329	19735329	1	18°C	28°C	0.877193	0.55
Fvb7	19804774	19804774	1	18°C	28°C	0.454545	0.111111
Fvb7	19806631	19806660	4	18°C	28°C	0.662162	0.231076
Fvb7	20062647	20062647	1	28°C	18°C	0.849057	0.972028
Fvb7	20115187	20115235	2	18°C	28°C	0.6125	0.217822
Fvb7	20128800	20128800	1	18°C	28°C	0.970149	0.744444
Fvb7	20928571	20928571	1	18°C	28°C	0.8	0.459016
Fvb7	20972725	20972821	2	18°C	28°C	0.611702	0.345304
Fvb7	21083345	21083360	2	28°C	18°C	0.00555556	0.236311
Fvb7	21229963	21229963	1	28°C	18°C	0.0144928	0.217949
Fvb7	21285213	21285384	2	18°C	28°C	0.589844	0.416462
Fvb7	21365440	21365440	1	18°C	28°C	0.647059	0.324675
Fvb7	21382676	21382676	1	18°C	28°C	0.278689	0.0447761
Fvb7	21529229	21529618	3	18°C	28°C	0.578067	0.369958
Fvb7	21669362	21669362	1	18°C	28°C	0.724138	0.411765
Fvb7	21801989	21801989	1	28°C	18°C	0.637255	0.866667
Fvb7	21831489	21831491	2	18°C	28°C	0.892562	0.555556
Fvb7	22158060	22158065	2	18°C	28°C	0.489362	0.152
Fvb7	22188479	22188479	1	28°C	18°C	0.010101	0.168317
Fvb7	22345668	22345668	1	18°C	28°C	0.568627	0.131579
Fvb7	22432778	22432778	1	18°C	28°C	0.732759	0.505495
Fvb7	22433663	22433663	1	18°C	28°C	0.340909	0.0289855
Fvb7	22571790	22571790	1	18°C	28°C	0.722222	0.25
Fvb7	22572217	22572217	1	18°C	28°C	0.839286	0.562044
Fvb7	22684484	22684484	1	18°C	28°C	0.72	0.285714
Fvb7	22723376	22723439	2	18°C	28°C	0.316062	0.141949
Fvb7	22960352	22960352	1	18°C	28°C	0.714286	0.347826
Fvb7	23081835	23081978	2	18°C	28°C	0.777083	0.663987
Fvb7	23130893	23130893	1	18°C	28°C	0.763636	0.432432
Fvb7	23368803	23368803	1	18°C	28°C	0.244898	0
Fvb7	23415907	23415907	1	28°C	18°C	0.0119048	0.154639
Fvb7	23589180	23589250	4	28°C	18°C	0.568579	0.914062
Fvb7	23600437	23600437	1	18°C	28°C	0.85	0.355556
Fvb7	23912191	23912191	1	18°C	28°C	0.607595	0.289157
Fvb7	23952956	23952956	1	18°C	28°C	0.692308	0.243902
Fvb7	24038427	24038427	1	28°C	18°C	0	0.25
Fvb7	24056935	24056935	1	18°C	28°C	0.255814	0.0204082
Fvb7	24120485	24120581	2	28°C	18°C	0.126464	0.4
Fvb7	24192831	24192849	2	18°C	28°C	0.744966	0.447619
chloroplast	11902	11902	1	28°C	18°C	0.000478011	0.00717274
chloroplast	44440	44440	1	28°C	18°C	0.00270149	0.0135773
chloroplast	52754	52777	3	28°C	18°C	0.018558	0.0321124
chloroplast	68839	68896	3	28°C	18°C	0.0107122	0.0222694
chloroplast	82764	82790	2	28°C	18°C	0.00762833	0.0170164
chloroplast	116442	116442	1	28°C	18°C	0.000513084	0.00871314
chloroplast	120383	120383	1	28°C	18°C	0.0111857	0.0240269
chloroplast	121324	121362	2	28°C	18°C	0.0192442	0.0362275
contig_1	461	532	4	28°C	18°C	0.104503	0.168272
contig_1	1093	1154	2	28°C	18°C	0.119751	0.165644
contig_1	2077	2273	10	28°C	18°C	0.12458	0.175634
contig_1	3320	3456	3	28°C	18°C	0.111325	0.168142
contig_1	107623	107623	1	28°C	18°C	0.0868902	0.147619
contig_1	108688	108971	4	28°C	18°C	0.0933557	0.142514
contig_1	109396	110453	41	28°C	18°C	0.111915	0.172034
contig_1	122909	122909	1	28°C	18°C	0.0229682	0.06814
contig_1	123947	124044	8	28°C	18°C	0.0280471	0.0571932
contig_1	128136	128136	1	28°C	18°C	0.02526	0.0627262
contig_1	140914	140919	2	28°C	18°C	0.0441899	0.0853347
contig_1	142551	142573	3	28°C	18°C	0.0425717	0.0901421
contig_1	143029	143205	7	28°C	18°C	0.0768508	0.126806
contig_1	145462	145462	1	28°C	18°C	0.0686275	0.183673
contig_1	146109	146140	2	28°C	18°C	0.0671451	0.122196
contig_1	146950	146994	3	28°C	18°C	0.0811722	0.133396
contig_1	148071	148233	7	28°C	18°C	0.0685685	0.116246
contig_1	150614	150706	6	28°C	18°C	0.0651976	0.131885
contig_1	152437	152437	1	28°C	18°C	0.0659472	0.124146
contig_1	153974	153974	1	28°C	18°C	0.0591716	0.124302
contig_1	154694	154796	4	28°C	18°C	0.0849743	0.140581
contig_1	155374	155374	1	28°C	18°C	0.0871935	0.177156
contig_10	179	280	5	28°C	18°C	0.665876	0.686248
contig_2	29186	29186	1	28°C	18°C	0.485149	0.783582
contig_21	29867	29867	1	28°C	18°C	0.0220588	0.148387
contig_3	13037	13037	1	28°C	18°C	0.000509684	0.00867245
contig_3	31626	31691	2	28°C	18°C	0.00676443	0.0120778
contig_3	32251	32251	1	28°C	18°C	0.006218	0.013382
contig_3	34207	34284	2	28°C	18°C	0.00905191	0.0154795
contig_3	35625	35625	1	28°C	18°C	0.00843882	0.0207156
contig_3	36361	36448	3	28°C	18°C	0.0101544	0.0168867
contig_3	38289	38332	6	28°C	18°C	0.0112475	0.0184851
contig_3	46713	46713	1	28°C	18°C	0.00555836	0.0192637
contig_7	24928	25091	4	28°C	18°C	0.654921	0.75991

## Sheet: Sheet5
Sheet name	Sheet5
Description	CHG DMRs between treatments in ES12
Table showing the location, numbers, hyper- and hypo-methyalted samples, methylation level of samples of DMRs between treatments in different methylation context and ecotypes in CHG ES12
Chromosome	start	end	number_of_dms	hypermethylated_samples	hypomethylated_samples	methylation_level_18°C	methylation_level_28°C
Fvb1	190363	190363	1			0.282051	0.757576
Fvb1	445382	445396	2	28°C	18°C	0.176829	0.517647
Fvb1	547257	547257	1	28°C	18°C	0.27907	0.714286
Fvb1	636101	636101	1	28°C	18°C	0.325	0.75
Fvb1	733548	733548	1	28°C	18°C	0.0612245	0.44
Fvb1	798650	798650	1	28°C	18°C	0.25	0.714286
Fvb1	808077	808077	1	28°C	18°C	0.354839	0.8
Fvb1	846859	846859	1	28°C	18°C	0	0.20339
Fvb1	866812	866812	1	28°C	18°C	0.0285714	0.35
Fvb1	1080933	1080933	1	28°C	18°C	0.03125	0.432432
Fvb1	1390303	1390303	1	28°C	18°C	0.352941	0.78125
Fvb1	1457494	1457494	1	28°C	18°C	0.193548	0.65625
Fvb1	1473289	1473289	1	28°C	18°C	0.408163	0.810811
Fvb1	1542966	1543000	4	28°C	18°C	0.191358	0.672956
Fvb1	1651391	1651391	1	28°C	18°C	0.618182	0.890909
Fvb1	1950859	1950859	1	28°C	18°C	0.305085	0.705882
Fvb1	1960940	1960940	1	28°C	18°C	0.0784314	0.488372
Fvb1	1978082	1978082	1	28°C	18°C	0.4	0.794118
Fvb1	2088666	2088666	1	28°C	18°C	0.426471	0.767857
Fvb1	2191932	2191932	1	28°C	18°C	0.317073	0.717391
Fvb1	2318067	2318067	1	28°C	18°C	0	0.2
Fvb1	2319850	2319850	1	28°C	18°C	0	0.258065
Fvb1	2515886	2515886	1	28°C	18°C	0.431818	0.809524
Fvb1	3008923	3008923	1	28°C	18°C	0.15625	0.5
Fvb1	3056491	3056491	1	28°C	18°C	0.2	0.58
Fvb1	3064143	3064357	2	28°C	18°C	0.556561	0.804933
Fvb1	3246514	3246514	1	28°C	18°C	0.178571	0.470588
Fvb1	3352710	3352710	1	28°C	18°C	0.174603	0.5
Fvb1	3455299	3455299	1	28°C	18°C	0.387097	0.823529
Fvb1	3537107	3537107	1	28°C	18°C	0.628571	0.95122
Fvb1	3678292	3678292	1	28°C	18°C	0.190476	0.6
Fvb1	3696292	3696298	2	28°C	18°C	0.235294	0.56213
Fvb1	3697526	3697526	1	28°C	18°C	0.323529	0.805556
Fvb1	3746236	3746236	1	28°C	18°C	0.30137	0.670886
Fvb1	4003896	4003899	2	28°C	18°C	0	0.186667
Fvb1	4076358	4076358	1	28°C	18°C	0.0681818	0.318182
Fvb1	4347366	4347366	1	28°C	18°C	0.315789	0.692308
Fvb1	4417439	4417439	1	28°C	18°C	0.415094	0.770492
Fvb1	4591851	4591851	1	28°C	18°C	0.421053	0.857143
Fvb1	4828848	4829035	4	28°C	18°C	0.178313	0.434447
Fvb1	4887735	4887755	2	28°C	18°C	0.010101	0.319588
Fvb1	4941642	4941642	1	28°C	18°C	0.159091	0.605263
Fvb1	4966408	4966432	2	28°C	18°C	0.0619469	0.375887
Fvb1	4985900	4985989	2	28°C	18°C	0.165803	0.504
Fvb1	5052330	5052377	2	28°C	18°C	0.252874	0.671429
Fvb1	5088972	5088972	1	28°C	18°C	0.0555556	0.5
Fvb1	5388370	5388370	1	28°C	18°C	0.378378	0.795455
Fvb1	5458970	5458970	1	28°C	18°C	0.428571	0.754386
Fvb1	5686566	5686566	1	28°C	18°C	0	0.40625
Fvb1	5729201	5729201	1	28°C	18°C	0.2	0.612903
Fvb1	5789804	5789804	1	28°C	18°C	0.621622	0.969697
Fvb1	5809358	5809358	1	28°C	18°C	0.47619	0.833333
Fvb1	6182105	6182105	1	28°C	18°C	0.105263	0.5
Fvb1	6200243	6200243	1	28°C	18°C	0.0512821	0.433333
Fvb1	6502028	6502028	1	28°C	18°C	0.177778	0.545455
Fvb1	6545275	6545275	1	28°C	18°C	0.0625	0.351852
Fvb1	6791382	6791529	4	28°C	18°C	0.440529	0.680693
Fvb1	6880684	6880684	1	28°C	18°C	0.302326	0.724138
Fvb1	6936434	6936434	1	28°C	18°C	0.18	0.714286
Fvb1	7434394	7434394	1	28°C	18°C	0.55102	0.895833
Fvb1	7464040	7464192	9	28°C	18°C	0.467996	0.775673
Fvb1	7596230	7596230	1	28°C	18°C	0.285714	0.681818
Fvb1	7601949	7601949	1	28°C	18°C	0.277778	0.717949
Fvb1	7683322	7683322	1	28°C	18°C	0.470588	0.935484
Fvb1	7789049	7789075	2	28°C	18°C	0.22093	0.605263
Fvb1	8231698	8231698	1	28°C	18°C	0.105263	0.479167
Fvb1	8308651	8308651	1	28°C	18°C	0.0606061	0.459459
Fvb1	8366549	8366549	1	18°C	28°C	0.714286	0.351852
Fvb1	8495324	8495324	1	28°C	18°C	0.558824	0.918919
Fvb1	8576125	8576125	1	28°C	18°C	0	0.333333
Fvb1	8625410	8625410	1	28°C	18°C	0.6875	0.921348
Fvb1	8643730	8643730	1	28°C	18°C	0.12	0.44
Fvb1	8748630	8748630	1	28°C	18°C	0.163265	0.568966
Fvb1	8857841	8857841	1	28°C	18°C	0.46875	0.913043
Fvb1	8890079	8890079	1	28°C	18°C	0.125	0.529412
Fvb1	8891814	8891814	1	28°C	18°C	0.219512	0.6
Fvb1	8901904	8901904	1	28°C	18°C	0.186047	0.638889
Fvb1	9155379	9155379	1	28°C	18°C	0.682927	1
Fvb1	9194649	9194773	2	28°C	18°C	0.734694	0.883333
Fvb1	9322899	9322899	1	28°C	18°C	0.25	0.613636
Fvb1	9334898	9334898	1	28°C	18°C	0.697674	0.964286
Fvb1	9346741	9346741	1	28°C	18°C	0.313725	0.685185
Fvb1	9394237	9394237	1	28°C	18°C	0.372093	0.881356
Fvb1	9414502	9414502	1	28°C	18°C	0.125	0.666667
Fvb1	9449152	9449168	2	28°C	18°C	0.0148148	0.435374
Fvb1	9510887	9510887	1	28°C	18°C	0.294118	0.709677
Fvb1	9599173	9599173	1	28°C	18°C	0.222222	0.595745
Fvb1	9976170	9976207	2	28°C	18°C	0.648148	0.851064
Fvb1	10002535	10002535	1	28°C	18°C	0.426829	0.807018
Fvb1	10049012	10049034	3	28°C	18°C	0.333333	0.783582
Fvb1	10329396	10329396	1	28°C	18°C	0.357143	0.857143
Fvb1	10364900	10364900	1	28°C	18°C	0.817391	0.96875
Fvb1	10419344	10419361	2	28°C	18°C	0.27619	0.659341
Fvb1	10449903	10449903	1	28°C	18°C	0.288136	0.573034
Fvb1	10487018	10487018	1	28°C	18°C	0.102041	0.483871
Fvb1	10650054	10650054	1	28°C	18°C	0.352941	0.794872
Fvb1	10721464	10721471	2	28°C	18°C	0.192771	0.714286
Fvb1	10914331	10914331	1	28°C	18°C	0.184211	0.583333
Fvb1	10948502	10948502	1	28°C	18°C	0.611111	0.970588
Fvb1	10986003	10986003	1	28°C	18°C	0.424242	0.851064
Fvb1	11072474	11072474	1	28°C	18°C	0.83125	0.963768
Fvb1	11198557	11198557	1	28°C	18°C	0.119048	0.477273
Fvb1	11555596	11555596	1	28°C	18°C	0.205128	0.645161
Fvb1	11635085	11635085	1	28°C	18°C	0.322581	0.8
Fvb1	11646471	11646471	1	28°C	18°C	0.186047	0.651163
Fvb1	11655327	11655327	1	28°C	18°C	0.236842	0.777778
Fvb1	11745577	11745577	1	28°C	18°C	0.027027	0.355556
Fvb1	11811270	11811270	1	28°C	18°C	0.0930233	0.480769
Fvb1	11880262	11880262	1	28°C	18°C	0.24359	0.584615
Fvb1	12184344	12184344	1	28°C	18°C	0.636364	0.956522
Fvb1	12384436	12384761	13	28°C	18°C	0.0733624	0.3832
Fvb1	12388533	12388533	1	28°C	18°C	0.457143	0.840909
Fvb1	12446400	12446400	1	28°C	18°C	0.16129	0.6
Fvb1	12462756	12462756	1	28°C	18°C	0.309524	0.692308
Fvb1	12751813	12751813	1	28°C	18°C	0.0163934	0.258621
Fvb1	12810412	12810412	1	28°C	18°C	0.666667	0.948276
Fvb1	12889971	12889971	1	28°C	18°C	0.411765	0.847458
Fvb1	12957723	12957723	1	28°C	18°C	0.734177	0.95
Fvb1	13062034	13062034	1	28°C	18°C	0.565217	0.854545
Fvb1	13119393	13119393	1	28°C	18°C	0.0408163	0.326923
Fvb1	13123888	13123888	1	28°C	18°C	0.114286	0.511628
Fvb1	13267374	13267374	1	28°C	18°C	0.25	0.7
Fvb1	13373720	13373720	1	28°C	18°C	0.55814	0.958333
Fvb1	13389782	13389782	1	28°C	18°C	0.333333	0.727273
Fvb1	13425916	13425916	1	28°C	18°C	0.119048	0.470588
Fvb1	13519534	13519534	1	28°C	18°C	0.0677966	0.353846
Fvb1	13568257	13568257	1	28°C	18°C	0.257143	0.8
Fvb1	13614334	13614334	1	28°C	18°C	0.463415	0.803922
Fvb1	13633491	13633491	1	28°C	18°C	0.529412	0.952381
Fvb1	13815358	13815358	1	28°C	18°C	0.548387	0.909091
Fvb1	13831182	13831182	1	28°C	18°C	0.108108	0.5625
Fvb1	13864166	13864166	1	28°C	18°C	0.0810811	0.40625
Fvb1	14261248	14261248	1	28°C	18°C	0.774194	0.927273
Fvb1	14416390	14416390	1	28°C	18°C	0.612245	0.901961
Fvb1	14839070	14839088	2	28°C	18°C	0.218182	0.530387
Fvb1	14847357	14847357	1	28°C	18°C	0.510638	0.875
Fvb1	14924410	14924608	12	28°C	18°C	0.239744	0.661597
Fvb1	14951859	14951859	1	28°C	18°C	0.526316	0.911765
Fvb1	15055969	15055969	1	28°C	18°C	0.214286	0.574468
Fvb1	15125371	15125371	1	28°C	18°C	0.298246	0.631579
Fvb1	15145861	15145861	1	28°C	18°C	0.0263158	0.323529
Fvb1	15578559	15578559	1	28°C	18°C	0.25	0.637931
Fvb1	15602735	15602803	2	28°C	18°C	0.363636	0.593176
Fvb1	15681834	15681834	1	28°C	18°C	0.506329	0.77305
Fvb1	15751647	15751647	1	28°C	18°C	0.677419	1
Fvb1	15760570	15760570	1	28°C	18°C	0.0967742	0.514286
Fvb1	15815386	15815386	1	28°C	18°C	0.192308	0.528302
Fvb1	16238281	16238281	1	28°C	18°C	0.342105	0.903226
Fvb1	16317313	16317380	4	28°C	18°C	0.289116	0.641975
Fvb1	16343835	16343835	1	28°C	18°C	0.377778	0.727273
Fvb1	16346672	16346672	1	28°C	18°C	0.470588	0.791045
Fvb1	16363228	16363297	4	28°C	18°C	0.595652	0.857143
Fvb1	16606897	16606997	3	28°C	18°C	0.016437	0.0300245
Fvb1	17019652	17019652	1	28°C	18°C	0.0285714	0.404255
Fvb1	17148824	17148824	1	28°C	18°C	0.230769	0.568182
Fvb1	17171707	17171707	1	28°C	18°C	0.205128	0.592593
Fvb1	17231604	17231604	1	28°C	18°C	0.644628	0.87395
Fvb1	17273841	17273841	1	28°C	18°C	0.166667	0.641026
Fvb1	17370791	17370791	1	28°C	18°C	0.487179	0.866667
Fvb1	17388853	17388853	1	28°C	18°C	0.638889	0.96
Fvb1	17398539	17398539	1	28°C	18°C	0.307692	0.660377
Fvb1	17658374	17658374	1	28°C	18°C	0.388889	0.864865
Fvb1	17723180	17723180	1	28°C	18°C	0.15	0.673077
Fvb1	17861676	17861676	1	28°C	18°C	0.0555556	0.4
Fvb1	17978533	17978533	1	28°C	18°C	0.148148	0.428571
Fvb1	18041593	18041645	4	28°C	18°C	0.378378	0.846667
Fvb1	18044233	18044239	2	28°C	18°C	0.113772	0.436364
Fvb1	18173386	18173386	1	28°C	18°C	0.285714	0.794118
Fvb1	18655017	18655017	1	28°C	18°C	0.0731707	0.52381
Fvb1	18788185	18788185	1	28°C	18°C	0.227273	0.56
Fvb1	18820438	18820438	1	28°C	18°C	0.128205	0.527273
Fvb1	18863582	18863582	1	28°C	18°C	0.387755	0.836735
Fvb1	18895726	18895726	1	28°C	18°C	0.5	0.888889
Fvb1	18898250	18898250	1	28°C	18°C	0.560976	0.909091
Fvb1	18979830	18979830	1	28°C	18°C	0.527273	0.818182
Fvb1	19071614	19071614	1	28°C	18°C	0.25	0.815789
Fvb1	19083811	19083811	1	28°C	18°C	0.0810811	0.451613
Fvb1	19088529	19089138	6	28°C	18°C	0.527599	0.830607
Fvb1	19090440	19090440	1	28°C	18°C	0.242424	0.804878
Fvb1	19095663	19096131	8	28°C	18°C	0.263666	0.674061
Fvb1	19097207	19097678	18	28°C	18°C	0.324427	0.705278
Fvb1	19173038	19173064	2	28°C	18°C	0.612022	0.916667
Fvb1	19354849	19354849	1	28°C	18°C	0.677419	1
Fvb1	19391074	19391074	1	28°C	18°C	0.27027	0.705882
Fvb1	19463520	19463520	1	28°C	18°C	0.176471	0.538462
Fvb1	19500589	19500589	1	28°C	18°C	0.4	0.803571
Fvb1	19626654	19626654	1	28°C	18°C	0.12	0.458333
Fvb1	19666293	19666369	2	28°C	18°C	0.596639	0.842566
Fvb1	19685804	19685804	1	28°C	18°C	0.733333	0.983871
Fvb1	19696894	19696894	1	28°C	18°C	0.69697	0.980392
Fvb1	19768515	19768515	1	28°C	18°C	0.651163	0.931034
Fvb1	19780374	19780374	1	28°C	18°C	0.676923	0.942029
Fvb1	19800839	19800839	1	28°C	18°C	0.28	0.644444
Fvb1	19813926	19813926	1	28°C	18°C	0.46875	0.875
Fvb1	19865099	19865099	1	28°C	18°C	0.675676	0.97561
Fvb1	19884714	19884714	1	28°C	18°C	0.631579	0.957447
Fvb1	19894429	19894429	1	28°C	18°C	0.451613	0.906977
Fvb1	19941967	19941967	1	28°C	18°C	0.03125	0.357143
Fvb1	20016989	20016989	1	28°C	18°C	0.282609	0.627451
Fvb1	20056013	20056176	2	28°C	18°C	0.311047	0.533123
Fvb1	20057160	20057160	1	28°C	18°C	0.489362	0.85
Fvb1	20063798	20063798	1	28°C	18°C	0.666667	0.974359
Fvb1	20091008	20091008	1	28°C	18°C	0.459459	0.826667
Fvb1	20190669	20190685	2	28°C	18°C	0.378947	0.846154
Fvb1	20212143	20212143	1	28°C	18°C	0.189189	0.645161
Fvb1	20273053	20273053	1	28°C	18°C	0.122449	0.444444
Fvb1	20305619	20305619	1	28°C	18°C	0.324324	0.828571
Fvb1	20328818	20328908	2	28°C	18°C	0.530035	0.804749
Fvb1	20387347	20387347	1	28°C	18°C	0.357143	0.701754
Fvb1	20443240	20443246	2	28°C	18°C	0.263736	0.644444
Fvb1	20453043	20453043	1	28°C	18°C	0.108696	0.666667
Fvb1	20457038	20457038	1	28°C	18°C	0.0294118	0.5
Fvb1	20515197	20515197	1	28°C	18°C	0.03125	0.516129
Fvb1	20525589	20525589	1	28°C	18°C	0.684211	1
Fvb1	20705298	20705326	2	28°C	18°C	0.0567376	0.454545
Fvb1	20705987	20705987	1	28°C	18°C	0	0.377778
Fvb1	20710540	20710540	1	28°C	18°C	0.235294	0.583333
Fvb1	20807856	20807856	1	28°C	18°C	0.588235	0.888889
Fvb1	20844945	20844945	1	28°C	18°C	0.0625	0.4375
Fvb1	20925440	20925440	1	28°C	18°C	0.472222	0.897436
Fvb1	20981173	20981173	1	28°C	18°C	0.258621	0.744186
Fvb1	21090880	21090880	1	28°C	18°C	0.277778	0.771429
Fvb1	21123051	21123051	1	28°C	18°C	0.6	0.9
Fvb1	21165691	21165691	1	28°C	18°C	0.631579	0.932203
Fvb1	21268759	21268773	2	28°C	18°C	0.0656934	0.428571
Fvb1	21285504	21285504	1	28°C	18°C	0.314286	0.878788
Fvb1	21388558	21388558	1	18°C	28°C	0.976744	0.6
Fvb1	21426227	21426227	1	28°C	18°C	0.233333	0.65625
Fvb1	21552362	21552362	1	28°C	18°C	0.558824	0.923077
Fvb1	21561346	21561346	1	28°C	18°C	0.2	0.661017
Fvb1	21639354	21639424	3	28°C	18°C	0.295918	0.815476
Fvb1	21644459	21644459	1	18°C	28°C	0.662338	0.37931
Fvb1	21651006	21651018	2	28°C	18°C	0.130435	0.5
Fvb1	21750134	21750134	1	28°C	18°C	0.24	0.66
Fvb1	21813059	21813059	1	28°C	18°C	0.047619	0.513514
Fvb1	21835758	21835894	2	28°C	18°C	0.355469	0.561056
Fvb1	21931602	21931602	1	28°C	18°C	0.164179	0.461538
Fvb1	21949954	21949954	1	18°C	28°C	0.466667	0.0833333
Fvb1	22128804	22129165	5	28°C	18°C	0.189769	0.47526
Fvb1	22189747	22189747	1	28°C	18°C	0.625	0.935484
Fvb1	22260963	22260963	1	28°C	18°C	0.7	1
Fvb1	22281733	22281733	1	28°C	18°C	0.568966	0.871429
Fvb1	22386067	22386067	1	28°C	18°C	0.515152	0.9375
Fvb1	22405075	22405106	4	28°C	18°C	0.273438	0.767241
Fvb1	22491717	22491717	1	28°C	18°C	0.540541	0.888889
Fvb1	22503063	22503063	1	28°C	18°C	0.405405	0.722892
Fvb1	22571309	22571309	1	18°C	28°C	0.855769	0.588889
Fvb1	22613770	22613770	1	28°C	18°C	0.351351	0.73913
Fvb1	22683203	22683203	1	28°C	18°C	0.189189	0.604651
Fvb1	22708662	22708662	1	28°C	18°C	0.6	0.956522
Fvb1	22959091	22959091	1	28°C	18°C	0.365854	0.727273
Fvb1	22969404	22969404	1	28°C	18°C	0.0645161	0.552632
Fvb1	22999696	22999696	1	28°C	18°C	0.290909	0.653846
Fvb1	23026005	23026005	1	28°C	18°C	0.114286	0.536585
Fvb1	23030960	23030960	1	28°C	18°C	0.362069	0.731343
Fvb1	23058271	23058271	1	28°C	18°C	0.5	0.871795
Fvb1	23199113	23199113	1	28°C	18°C	0.295455	0.650602
Fvb1	23234379	23234386	2	28°C	18°C	0.106061	0.648936
Fvb1	23295036	23295036	1	28°C	18°C	0.2	0.584906
Fvb1	23313363	23313363	1	28°C	18°C	0.219512	0.675676
Fvb1	23399125	23399125	1	28°C	18°C	0.722222	1
Fvb1	23433420	23433420	1	28°C	18°C	0.526316	0.826923
Fvb1	23489873	23489873	1	28°C	18°C	0.0263158	0.409091
Fvb1	23515421	23515421	1	28°C	18°C	0.310345	0.625
Fvb1	23517512	23517512	1	28°C	18°C	0.0408163	0.307692
Fvb1	23595512	23595512	1	28°C	18°C	0.111111	0.621622
Fvb1	23791548	23791548	1	28°C	18°C	0.108108	0.5
Fvb1	23929586	23929652	3	28°C	18°C	0.564103	0.848485
Fvb1	23942280	23942280	1	28°C	18°C	0.0188679	0.314815
Fvb1	23968067	23968067	1	18°C	28°C	0.341463	0
Fvb1	23999269	23999269	1	28°C	18°C	0.101695	0.536585
Fvb1	24101175	24101175	1	28°C	18°C	0	0.363636
Fvb1	24154132	24154132	1	28°C	18°C	0.487179	0.866667
Fvb1	24156502	24156502	1	28°C	18°C	0.309091	0.688889
Fvb1	24156835	24156835	1	28°C	18°C	0.129032	0.589744
Fvb1	24166526	24166526	1	28°C	18°C	0.387097	0.654135
Fvb1	24236880	24236880	1	28°C	18°C	0.559322	0.830769
Fvb1	24240037	24240068	2	28°C	18°C	0.25	0.613139
Fvb1	24251919	24251919	1	28°C	18°C	0.350649	0.602941
Fvb2	117774	117774	1	28°C	18°C	0.736842	0.981818
Fvb2	245620	245620	1	28°C	18°C	0.372093	0.75
Fvb2	308153	308153	1	28°C	18°C	0.155556	0.630435
Fvb2	326997	326997	1	28°C	18°C	0.204545	0.648148
Fvb2	504375	504375	1	28°C	18°C	0.0512821	0.441176
Fvb2	1144215	1144215	1	28°C	18°C	0.257143	0.725
Fvb2	1167532	1167532	1	28°C	18°C	0.5	0.926829
Fvb2	1374834	1374834	1	28°C	18°C	0.574468	0.918367
Fvb2	1633066	1633066	1	28°C	18°C	0.4	0.903226
Fvb2	1681900	1681900	1	28°C	18°C	0.673077	0.933333
Fvb2	1822528	1822528	1	28°C	18°C	0.0408163	0.318182
Fvb2	1831289	1831289	1	28°C	18°C	0.2	0.563636
Fvb2	1833110	1833110	1	28°C	18°C	0.679245	0.941176
Fvb2	1890909	1890909	1	28°C	18°C	0.268293	0.657895
Fvb2	1991928	1991928	1	28°C	18°C	0.0882353	0.545455
Fvb2	2029031	2029031	1	28°C	18°C	0.155556	0.5
Fvb2	2055769	2055769	1	18°C	28°C	0.9	0.5
Fvb2	2096195	2096195	1	28°C	18°C	0	0.207547
Fvb2	2149907	2149907	1	28°C	18°C	0.360656	0.758065
Fvb2	2196047	2196047	1	28°C	18°C	0.71875	1
Fvb2	2436933	2436949	2	28°C	18°C	0.258824	0.642202
Fvb2	2619156	2619156	1	28°C	18°C	0.463415	0.828571
Fvb2	2863409	2863491	3	28°C	18°C	0.199203	0.458333
Fvb2	2959437	2959437	1	28°C	18°C	0.36	0.788462
Fvb2	3115018	3115018	1	28°C	18°C	0.6	0.96
Fvb2	3263033	3263033	1	28°C	18°C	0.282051	0.673913
Fvb2	3289868	3289868	1	28°C	18°C	0.477273	0.9
Fvb2	3319917	3319917	1	28°C	18°C	0.388889	0.883721
Fvb2	3326293	3326293	1	28°C	18°C	0.560976	0.92
Fvb2	3329425	3329638	3	28°C	18°C	0.301775	0.573209
Fvb2	3330527	3330527	1	28°C	18°C	0.326531	0.714286
Fvb2	3412685	3412685	1	28°C	18°C	0.681818	0.97619
Fvb2	3518404	3518404	1	28°C	18°C	0.333333	0.72093
Fvb2	3545456	3545456	1	28°C	18°C	0.266667	0.661538
Fvb2	3650195	3650195	1	28°C	18°C	0.133333	0.617647
Fvb2	3748342	3748342	1	28°C	18°C	0.407407	0.738095
Fvb2	3793101	3793246	2	28°C	18°C	0.412186	0.69863
Fvb2	3876369	3876422	2	28°C	18°C	0.131868	0.432836
Fvb2	3906965	3906965	1	28°C	18°C	0.613636	0.941176
Fvb2	3928827	3928827	1	28°C	18°C	0.42	0.823529
Fvb2	3934912	3934912	1	28°C	18°C	0.0793651	0.420455
Fvb2	3994209	3994209	1	28°C	18°C	0.133333	0.470588
Fvb2	4047895	4047895	1	28°C	18°C	0.0909091	0.529412
Fvb2	4126724	4126724	1	28°C	18°C	0.428571	0.837209
Fvb2	4160711	4160711	1	28°C	18°C	0.108108	0.527273
Fvb2	4242329	4242470	2	28°C	18°C	0.138075	0.402778
Fvb2	4291190	4291275	3	28°C	18°C	0.119718	0.518293
Fvb2	4413730	4413730	1	28°C	18°C	0.184211	0.733333
Fvb2	4419267	4419267	1	28°C	18°C	0.2	0.6
Fvb2	4467440	4467440	1	28°C	18°C	0	0.295455
Fvb2	4581356	4581356	1	28°C	18°C	0.72973	1
Fvb2	4815228	4815263	3	28°C	18°C	0.149254	0.553571
Fvb2	4966519	4966519	1	28°C	18°C	0.0169492	0.3
Fvb2	4968798	4968798	1	28°C	18°C	0.454545	0.902439
Fvb2	4976568	4976568	1	28°C	18°C	0.0588235	0.454545
Fvb2	5049211	5049220	2	28°C	18°C	0.25	0.763158
Fvb2	5049869	5049869	1	28°C	18°C	0.454545	0.882353
Fvb2	5122867	5122867	1	28°C	18°C	0.588235	0.941176
Fvb2	5229951	5229958	2	28°C	18°C	0.0909091	0.646154
Fvb2	5261086	5261086	1	28°C	18°C	0	0.272727
Fvb2	5313922	5313922	1	28°C	18°C	0.188235	0.461538
Fvb2	5325051	5325051	1	28°C	18°C	0.343137	0.72381
Fvb2	5330694	5330749	3	18°C	28°C	0.887195	0.547804
Fvb2	5335682	5335682	1	28°C	18°C	0.543478	0.886792
Fvb2	5336072	5336072	1	28°C	18°C	0.808219	0.974026
Fvb2	5345759	5345759	1	28°C	18°C	0.376623	0.686047
Fvb2	5349182	5349237	2	28°C	18°C	0.528529	0.716157
Fvb2	5396202	5396202	1	28°C	18°C	0.647887	0.898734
Fvb2	5414135	5414135	1	28°C	18°C	0.433333	0.75
Fvb2	5469975	5469975	1	28°C	18°C	0.386364	0.857143
Fvb2	5509840	5509840	1	28°C	18°C	0.666667	0.933333
Fvb2	5598058	5598058	1	28°C	18°C	0.1875	0.675676
Fvb2	5600885	5600885	1	28°C	18°C	0.131579	0.580645
Fvb2	5673910	5673910	1	28°C	18°C	0.451613	0.933333
Fvb2	5747258	5747258	1	28°C	18°C	0.48	0.854839
Fvb2	5892513	5892513	1	28°C	18°C	0.270833	0.631579
Fvb2	5937454	5937454	1	28°C	18°C	0.657143	0.974359
Fvb2	6016891	6016891	1	28°C	18°C	0.403226	0.8
Fvb2	6037112	6037112	1	28°C	18°C	0.410256	0.787879
Fvb2	6273063	6273063	1	28°C	18°C	0.522727	0.815385
Fvb2	6332024	6332024	1	28°C	18°C	0.305556	0.787879
Fvb2	6456163	6456163	1	28°C	18°C	0.285714	0.711111
Fvb2	6467376	6467376	1	28°C	18°C	0.688312	0.913043
Fvb2	6691138	6691138	1	28°C	18°C	0.536585	0.972222
Fvb2	6810832	6810832	1	28°C	18°C	0.118644	0.444444
Fvb2	6952991	6952991	1	28°C	18°C	0.217391	0.630435
Fvb2	7034725	7034725	1	28°C	18°C	0.146341	0.515152
Fvb2	7106722	7106722	1	18°C	28°C	0.645833	0.305085
Fvb2	7147955	7147955	1	28°C	18°C	0.566667	0.942857
Fvb2	7204434	7204434	1	28°C	18°C	0.0909091	0.514286
Fvb2	7421452	7421452	1	28°C	18°C	0.567164	0.849315
Fvb2	7489481	7489481	1	28°C	18°C	0.475	0.833333
Fvb2	7498322	7498322	1	28°C	18°C	0.555556	0.95122
Fvb2	7523347	7523347	1	28°C	18°C	0.235294	0.6875
Fvb2	7540755	7540755	1	28°C	18°C	0.525	0.903226
Fvb2	7583783	7583783	1	28°C	18°C	0.543478	0.866667
Fvb2	7608373	7608373	1	28°C	18°C	0.382353	0.828571
Fvb2	7629153	7629153	1	28°C	18°C	0.410256	0.848485
Fvb2	8099268	8099268	1	28°C	18°C	0.573171	0.859375
Fvb2	8342134	8342151	2	28°C	18°C	0.353846	0.787234
Fvb2	8363051	8363051	1	18°C	28°C	0.95	0.634615
Fvb2	8503464	8503464	1	28°C	18°C	0.147059	0.682927
Fvb2	8604575	8604575	1	28°C	18°C	0.125	0.545455
Fvb2	8607822	8607822	1	28°C	18°C	0.43	0.742857
Fvb2	8740843	8740843	1	28°C	18°C	0.21875	0.675676
Fvb2	8828553	8828553	1	28°C	18°C	0.606557	0.90625
Fvb2	8895462	8895462	1	28°C	18°C	0.142857	0.481481
Fvb2	9037515	9037521	2	28°C	18°C	0.310924	0.808511
Fvb2	9329236	9329329	4	28°C	18°C	0.08933	0.369955
Fvb2	9343761	9343761	1	28°C	18°C	0.653846	0.925926
Fvb2	9358943	9358943	1	28°C	18°C	0.264706	0.675
Fvb2	9374154	9374154	1	28°C	18°C	0.323529	0.78125
Fvb2	9620731	9620731	1	28°C	18°C	0.465116	0.820896
Fvb2	9781778	9781778	1	28°C	18°C	0.72973	1
Fvb2	10051450	10051450	1	28°C	18°C	0.323529	0.769231
Fvb2	10106433	10106433	1	28°C	18°C	0.0909091	0.45
Fvb2	10143073	10143083	2	28°C	18°C	0.100917	0.447552
Fvb2	10144438	10144438	1	28°C	18°C	0.12	0.522727
Fvb2	10188185	10188185	1	28°C	18°C	0.0238095	0.372549
Fvb2	10193199	10193268	3	28°C	18°C	0.116541	0.415335
Fvb2	10212987	10212987	1	28°C	18°C	0.0227273	0.375
Fvb2	10267485	10267485	1	28°C	18°C	0	0.326087
Fvb2	10278455	10278455	1	28°C	18°C	0.243902	0.613636
Fvb2	10278728	10278728	1	28°C	18°C	0.291667	0.682927
Fvb2	10285410	10285742	3	28°C	18°C	0.410938	0.700483
Fvb2	10286094	10286438	11	28°C	18°C	0.29932	0.694521
Fvb2	10287983	10287983	1	28°C	18°C	0.311111	0.637931
Fvb2	10288359	10288543	2	28°C	18°C	0.274554	0.503006
Fvb2	10289229	10289229	1	28°C	18°C	0.2	0.633333
Fvb2	10289674	10289748	2	28°C	18°C	0.497409	0.807143
Fvb2	10290122	10290122	1	28°C	18°C	0.153846	0.565217
Fvb2	10290544	10290544	1	28°C	18°C	0.195652	0.607843
Fvb2	10294676	10294881	5	28°C	18°C	0.501408	0.838915
Fvb2	10378316	10378332	3	28°C	18°C	0.317073	0.819672
Fvb2	10403130	10403130	1	28°C	18°C	0.153846	0.527778
Fvb2	10463251	10463281	2	28°C	18°C	0.444444	0.872549
Fvb2	10464227	10464227	1	28°C	18°C	0.328125	0.676471
Fvb2	10477548	10477548	1	28°C	18°C	0.263158	0.790698
Fvb2	10509538	10509538	1	28°C	18°C	0.242424	0.71875
Fvb2	10537011	10537011	1	28°C	18°C	0.580645	0.96
Fvb2	10538204	10538204	1	28°C	18°C	0.588235	0.921569
Fvb2	10539794	10539832	3	28°C	18°C	0.079096	0.389163
Fvb2	10541108	10541176	2	28°C	18°C	0.507772	0.762931
Fvb2	10542023	10542023	1	28°C	18°C	0.25	0.766667
Fvb2	10545666	10545666	1	28°C	18°C	0.244444	0.64
Fvb2	10556749	10556749	1	28°C	18°C	0.138889	0.571429
Fvb2	10594838	10594856	2	28°C	18°C	0.323232	0.716049
Fvb2	10597521	10597581	4	28°C	18°C	0.363636	0.823899
Fvb2	10599189	10599189	1	28°C	18°C	0.228571	0.714286
Fvb2	10601998	10602602	21	28°C	18°C	0.583563	0.816148
Fvb2	10604477	10604477	1	28°C	18°C	0.0816327	0.445946
Fvb2	10604834	10605431	10	28°C	18°C	0.239516	0.479749
Fvb2	10605791	10606329	17	28°C	18°C	0.37885	0.681271
Fvb2	10606690	10606690	1	28°C	18°C	0.177778	0.585366
Fvb2	10607477	10607614	2	28°C	18°C	0.54491	0.760274
Fvb2	10608698	10609371	6	28°C	18°C	0.411875	0.616272
Fvb2	10611235	10611235	1	28°C	18°C	0.473684	0.902439
Fvb2	10615308	10615308	1	28°C	18°C	0.564103	0.945455
Fvb2	10618453	10618487	2	28°C	18°C	0.632887	0.828571
Fvb2	10619277	10619277	1	28°C	18°C	0.39726	0.833333
Fvb2	10619650	10619861	9	28°C	18°C	0.271186	0.616667
Fvb2	10620368	10620550	7	28°C	18°C	0.0918367	0.434238
Fvb2	10621124	10621124	1	28°C	18°C	0.37037	0.708333
Fvb2	10622983	10622993	3	28°C	18°C	0.216561	0.693182
Fvb2	10623353	10623672	13	28°C	18°C	0.221018	0.535043
Fvb2	10629849	10629849	1	28°C	18°C	0.27027	0.666667
Fvb2	10676232	10676232	1	28°C	18°C	0.27027	0.697674
Fvb2	10692806	10692806	1	28°C	18°C	0.171429	0.708333
Fvb2	10718676	10718676	1	28°C	18°C	0.288889	0.714286
Fvb2	10727901	10727901	1	28°C	18°C	0.580645	0.976744
Fvb2	10729890	10729890	1	28°C	18°C	0.55814	0.9375
Fvb2	10732502	10732502	1	28°C	18°C	0.295918	0.54386
Fvb2	10737311	10737311	1	28°C	18°C	0.235294	0.547945
Fvb2	10873553	10873553	1	28°C	18°C	0.684211	0.975
Fvb2	10878513	10878513	1	28°C	18°C	0.166667	0.543478
Fvb2	11012667	11012667	1	28°C	18°C	0.666667	0.975
Fvb2	11269263	11269263	1	28°C	18°C	0.228571	0.657143
Fvb2	11311700	11311700	1	28°C	18°C	0.697674	0.895425
Fvb2	11335996	11335996	1	28°C	18°C	0.410714	0.777778
Fvb2	11441678	11441678	1	28°C	18°C	0.613636	0.928571
Fvb2	11528689	11528707	2	28°C	18°C	0.590674	0.807273
Fvb2	11753674	11753674	1	28°C	18°C	0.261905	0.647059
Fvb2	11755750	11755750	1	28°C	18°C	0.483871	0.903226
Fvb2	11822721	11822721	1	28°C	18°C	0.395833	0.741379
Fvb2	11856251	11856251	1	28°C	18°C	0.459459	0.895833
Fvb2	11886380	11886380	1	28°C	18°C	0.568182	0.909091
Fvb2	11931872	11931872	1	28°C	18°C	0.27907	0.764706
Fvb2	11995718	11995859	2	28°C	18°C	0.217949	0.5
Fvb2	12042957	12042957	1	28°C	18°C	0.409091	0.924528
Fvb2	12437255	12437277	2	28°C	18°C	0.209677	0.676471
Fvb2	12558903	12558903	1	28°C	18°C	0.217391	0.583333
Fvb2	12567865	12567865	1	28°C	18°C	0.131579	0.594595
Fvb2	13088375	13088375	1	28°C	18°C	0.613636	0.941176
Fvb2	13125056	13125056	1	28°C	18°C	0.725806	0.947368
Fvb2	13135141	13135141	1	28°C	18°C	0.447368	0.837838
Fvb2	13276758	13276758	1	28°C	18°C	0.211538	0.728814
Fvb2	13631835	13631835	1	28°C	18°C	0	0.257576
Fvb2	13635110	13635213	2	28°C	18°C	0.405405	0.759036
Fvb2	13845294	13845336	2	28°C	18°C	0.385417	0.843373
Fvb2	13861285	13861285	1	28°C	18°C	0.243902	0.692308
Fvb2	13984846	13984846	1	28°C	18°C	0.738095	1
Fvb2	14126715	14126715	1	28°C	18°C	0.307692	0.815789
Fvb2	14129520	14129520	1	28°C	18°C	0.15	0.54902
Fvb2	14229676	14229676	1	28°C	18°C	0.487179	0.878788
Fvb2	14251058	14251082	2	28°C	18°C	0.0310078	0.476636
Fvb2	14298929	14298929	1	28°C	18°C	0.614458	0.909091
Fvb2	14299197	14299213	3	28°C	18°C	0.202128	0.581006
Fvb2	14342379	14342395	2	28°C	18°C	0.484127	0.909091
Fvb2	14367814	14368020	2	28°C	18°C	0.627507	0.835951
Fvb2	14432543	14432543	1	28°C	18°C	0.5	0.904762
Fvb2	14460437	14460437	1	28°C	18°C	0.478261	0.823529
Fvb2	14547877	14547877	1	28°C	18°C	0.377778	0.794118
Fvb2	14564779	14564779	1	28°C	18°C	0.025	0.394737
Fvb2	14672815	14672815	1	28°C	18°C	0.342105	0.806452
Fvb2	14685472	14685472	1	28°C	18°C	0.030303	0.490196
Fvb2	14718005	14718005	1	28°C	18°C	0.375	0.769231
Fvb2	14721360	14721384	2	28°C	18°C	0.490909	0.784483
Fvb2	14779363	14779363	1	28°C	18°C	0.458333	0.78
Fvb2	14854274	14854353	2	28°C	18°C	0.214876	0.510135
Fvb2	14959841	14959841	1	28°C	18°C	0.204545	0.6
Fvb2	14985612	14985612	1	28°C	18°C	0.485714	0.878788
Fvb2	14987613	14987613	1	28°C	18°C	0.634921	0.870968
Fvb2	14998767	14998789	3	28°C	18°C	0.143617	0.511905
Fvb2	15118786	15118786	1	28°C	18°C	0.2	0.657143
Fvb2	15202346	15202367	2	28°C	18°C	0.25	0.581395
Fvb2	15517673	15517673	1	28°C	18°C	0.6	0.947368
Fvb2	15625392	15625392	1	28°C	18°C	0.340909	0.736842
Fvb2	15666638	15666638	1	28°C	18°C	0.209302	0.733333
Fvb2	15674814	15674814	1	28°C	18°C	0.236842	0.685714
Fvb2	15713687	15713687	1	28°C	18°C	0.122449	0.619048
Fvb2	15854315	15854315	1	28°C	18°C	0.575758	0.913043
Fvb2	16035830	16035830	1	28°C	18°C	0.147059	0.59375
Fvb2	16036169	16036177	2	28°C	18°C	0.298701	0.746667
Fvb2	16073747	16073921	3	28°C	18°C	0.0496894	0.271693
Fvb2	16074849	16074925	3	28°C	18°C	0.38632	0.508354
Fvb2	16248538	16248538	1	28°C	18°C	0.015873	0.215686
Fvb2	16258663	16258663	1	28°C	18°C	0.533333	0.88
Fvb2	16300881	16300881	1	28°C	18°C	0.457143	0.861111
Fvb2	16405755	16405755	1	18°C	28°C	0.583333	0.258621
Fvb2	16485086	16485088	2	28°C	18°C	0.442748	0.743243
Fvb2	16873391	16873391	1	28°C	18°C	0.166667	0.514286
Fvb2	16884312	16884312	1	28°C	18°C	0.626866	0.883117
Fvb2	16954430	16954430	1	28°C	18°C	0	0.315789
Fvb2	17195751	17195751	1	28°C	18°C	0.03125	0.479167
Fvb2	17395899	17395899	1	28°C	18°C	0.486486	0.826923
Fvb2	17456949	17456949	1	28°C	18°C	0.0363636	0.434783
Fvb2	17612397	17612397	1	28°C	18°C	0.317073	0.692308
Fvb2	17706051	17706051	1	28°C	18°C	0.59	0.833333
Fvb2	17736577	17736577	1	28°C	18°C	0.566667	0.877551
Fvb2	17790836	17790862	2	28°C	18°C	0.160584	0.561538
Fvb2	17949521	17949521	1	28°C	18°C	0.307692	0.857143
Fvb2	18130259	18130259	1	28°C	18°C	0.553571	0.87013
Fvb2	18257975	18257975	1	28°C	18°C	0.284615	0.524138
Fvb2	18353722	18353722	1	28°C	18°C	0.461538	0.837209
Fvb2	18522885	18522885	1	28°C	18°C	0.421053	0.777778
Fvb2	18525343	18525343	1	28°C	18°C	0.0512821	0.487179
Fvb2	18531282	18531282	1	28°C	18°C	0.271186	0.647059
Fvb2	18607777	18607777	1	28°C	18°C	0.384615	0.818182
Fvb2	18656243	18656243	1	28°C	18°C	0.147059	0.52381
Fvb2	18724856	18724896	3	28°C	18°C	0.358491	0.705128
Fvb2	18761548	18761548	1	18°C	28°C	0.666667	0.357143
Fvb2	18976448	18976448	1	28°C	18°C	0.609756	0.955556
Fvb2	19041774	19041774	1	28°C	18°C	0.0333333	0.514286
Fvb2	19408573	19408573	1	28°C	18°C	0.404762	0.820513
Fvb2	19504833	19504833	1	28°C	18°C	0.333333	0.766667
Fvb2	19668603	19668603	1	28°C	18°C	0.681818	0.977273
Fvb2	19771799	19771799	1	28°C	18°C	0.16	0.489796
Fvb2	20099295	20099295	1	28°C	18°C	0.439024	0.820513
Fvb2	20131013	20131013	1	28°C	18°C	0.314286	0.8
Fvb2	20209629	20209629	1	28°C	18°C	0.606557	0.935484
Fvb2	20302721	20302721	1	28°C	18°C	0.358491	0.745455
Fvb2	20392258	20392258	1	28°C	18°C	0.025641	0.477273
Fvb2	20546770	20546876	6	28°C	18°C	0.346228	0.643006
Fvb2	20583431	20583431	1	28°C	18°C	0.129032	0.666667
Fvb2	20742448	20742448	1	28°C	18°C	0.0333333	0.75
Fvb2	20772461	20772461	1	28°C	18°C	0.372093	0.822222
Fvb2	20797604	20797618	2	28°C	18°C	0.16092	0.547619
Fvb2	20810710	20810710	1	28°C	18°C	0.1875	0.69697
Fvb2	20903653	20903653	1	28°C	18°C	0.53125	0.96875
Fvb2	21065415	21065415	1	28°C	18°C	0.172414	0.521739
Fvb2	21176529	21176529	1	28°C	18°C	0	0.244444
Fvb2	21375936	21375936	1	28°C	18°C	0.243902	0.658537
Fvb2	21377721	21377772	4	28°C	18°C	0.359307	0.725225
Fvb2	21553854	21553854	1	28°C	18°C	0.446429	0.809524
Fvb2	21684782	21684782	1	28°C	18°C	0.7	1
Fvb2	21705781	21705781	1	28°C	18°C	0.283019	0.791667
Fvb2	21763103	21763103	1	28°C	18°C	0.384615	0.795918
Fvb2	21844299	21844299	1	28°C	18°C	0	0.220339
Fvb2	22328184	22328184	1	28°C	18°C	0.0193424	0.0697115
Fvb2	22328593	22328668	2	28°C	18°C	0.0360051	0.0514199
Fvb2	22330048	22330048	1	28°C	18°C	0.0177112	0.0534759
Fvb2	22338986	22338986	1	28°C	18°C	0.028754	0.0742268
Fvb2	22342701	22342712	2	28°C	18°C	0.0334333	0.080402
Fvb2	22358759	22358772	3	28°C	18°C	0.223404	0.688
Fvb2	22360610	22360610	1	28°C	18°C	0.366071	0.68599
Fvb2	22423297	22423297	1	28°C	18°C	0	0.375
Fvb2	22717697	22717697	1	28°C	18°C	0.409091	0.8
Fvb2	22902599	22902631	4	28°C	18°C	0.08	0.570776
Fvb2	23133157	23133279	3	28°C	18°C	0.567636	0.725898
Fvb2	23141333	23141333	1	28°C	18°C	0.23913	0.736842
Fvb2	23213837	23213837	1	28°C	18°C	0	0.395349
Fvb2	23466452	23466452	1	28°C	18°C	0.382353	0.833333
Fvb2	23507728	23507728	1	28°C	18°C	0.428571	0.837838
Fvb2	23533719	23533746	3	28°C	18°C	0.210938	0.645455
Fvb2	23563312	23563312	1	28°C	18°C	0.324324	0.740741
Fvb2	23606424	23606424	1	28°C	18°C	0.136364	0.714286
Fvb2	23618429	23618429	1	28°C	18°C	0.5	0.888889
Fvb2	23765725	23765725	1	28°C	18°C	0.294118	0.610169
Fvb2	23856759	23856759	1	18°C	28°C	0.25	0
Fvb2	24035773	24035880	4	28°C	18°C	0.597113	0.819632
Fvb2	24038025	24038025	1	28°C	18°C	0.448718	0.690355
Fvb2	24039261	24039261	1	28°C	18°C	0.577143	0.821192
Fvb2	24075510	24075510	1	28°C	18°C	0.342105	0.77551
Fvb2	24119042	24119042	1	28°C	18°C	0.470588	0.811321
Fvb2	24339867	24339867	1	28°C	18°C	0.270833	0.72973
Fvb2	24340824	24340824	1	28°C	18°C	0.416667	0.808511
Fvb2	24367315	24367315	1	28°C	18°C	0	0.178082
Fvb2	24614388	24614388	1	28°C	18°C	0.404762	0.789474
Fvb2	24663045	24663045	1	28°C	18°C	0.0961538	0.419355
Fvb2	24728456	24728456	1	28°C	18°C	0.26	0.613636
Fvb2	24746630	24746630	1	28°C	18°C	0.322581	0.78125
Fvb2	24773280	24773290	2	28°C	18°C	0.102564	0.565217
Fvb2	25199417	25199417	1	28°C	18°C	0.45098	0.846154
Fvb2	25285734	25285734	1	28°C	18°C	0.164557	0.443038
Fvb2	25384053	25384053	1	28°C	18°C	0.25	0.64
Fvb2	25659955	25659955	1	28°C	18°C	0.1875	0.666667
Fvb2	25688361	25688361	1	28°C	18°C	0.05	0.4
Fvb2	25713644	25713644	1	28°C	18°C	0.327273	0.645161
Fvb2	26154907	26154907	1	28°C	18°C	0.261905	0.7
Fvb2	26218636	26218636	1	28°C	18°C	0.1875	0.588235
Fvb2	26365877	26365877	1	28°C	18°C	0.037037	0.346154
Fvb2	26418242	26418242	1	28°C	18°C	0.046875	0.263889
Fvb2	26474231	26474316	3	28°C	18°C	0.224852	0.576923
Fvb2	26540490	26540490	1	28°C	18°C	0.1	0.645161
Fvb2	26541041	26541041	1	28°C	18°C	0.512195	0.886364
Fvb2	26708727	26708727	1	28°C	18°C	0.15625	0.589744
Fvb2	26811640	26811640	1	28°C	18°C	0.264706	0.75
Fvb2	26841743	26841743	1	28°C	18°C	0.181818	0.533333
Fvb2	26972209	26972209	1	28°C	18°C	0.171429	0.6
Fvb2	27167126	27167141	2	28°C	18°C	0.133333	0.510638
Fvb2	27235328	27235533	2	28°C	18°C	0.382199	0.543689
Fvb2	27451098	27451098	1	28°C	18°C	0.181818	0.522727
Fvb2	27547594	27547594	1	28°C	18°C	0.245283	0.596154
Fvb2	27555142	27555142	1	28°C	18°C	0.56	0.923077
Fvb2	27614271	27614271	1	28°C	18°C	0.103448	0.509804
Fvb2	27624420	27624420	1	28°C	18°C	0.30303	0.83871
Fvb2	27796904	27796904	1	28°C	18°C	0.222222	0.636364
Fvb2	27940783	27940789	2	28°C	18°C	0.0938967	0.366906
Fvb2	28197771	28197791	2	28°C	18°C	0.314607	0.678571
Fvb2	28368243	28368243	1	28°C	18°C	0.485714	0.909091
Fvb2	28560705	28560705	1	28°C	18°C	0.676471	1
Fvb2	28567413	28567413	1	28°C	18°C	0.0731707	0.432432
Fvb2	28570825	28571154	4	28°C	18°C	0.392857	0.734219
Fvb2	28603967	28603967	1	28°C	18°C	0.0615385	0.385714
Fvb2	28605432	28605432	1	28°C	18°C	0.030303	0.421053
Fvb2	28649535	28649535	1	28°C	18°C	0.352941	0.804878
Fvb2	28774742	28774742	1	28°C	18°C	0.075	0.396552
Fvb2	28914262	28914262	1	28°C	18°C	0.358974	0.9
Fvb2	28971985	28971985	1	28°C	18°C	0.119048	0.475
Fvb2	28993073	28993085	2	28°C	18°C	0.142857	0.651515
Fvb2	29014430	29014430	1	28°C	18°C	0.266667	0.685714
Fvb2	29235044	29235044	1	28°C	18°C	0.106383	0.5
Fvb2	29303912	29304004	3	18°C	28°C	0.451923	0.0604651
Fvb3	207607	207607	1	28°C	18°C	0.0227273	0.333333
Fvb3	335583	335589	2	28°C	18°C	0.0821918	0.674699
Fvb3	494814	494814	1	18°C	28°C	0.53125	0.128205
Fvb3	657401	657401	1	28°C	18°C	0.266667	0.766667
Fvb3	851354	851386	2	28°C	18°C	0.079646	0.409836
Fvb3	892630	892630	1	28°C	18°C	0.208333	0.571429
Fvb3	976994	976994	1	28°C	18°C	0	0.290323
Fvb3	978268	978268	1	28°C	18°C	0.140351	0.530612
Fvb3	1049047	1049047	1	28°C	18°C	0.555556	0.909091
Fvb3	1091315	1091315	1	28°C	18°C	0.166667	0.705882
Fvb3	1142728	1142728	1	18°C	28°C	0.977273	0.75
Fvb3	1255473	1255505	2	28°C	18°C	0.0133333	0.138776
Fvb3	1334224	1334228	2	28°C	18°C	0.175676	0.632353
Fvb3	1468598	1468598	1	28°C	18°C	0.489362	0.865385
Fvb3	1469645	1469645	1	28°C	18°C	0.21875	0.694444
Fvb3	1718599	1718599	1	28°C	18°C	0.0909091	0.533333
Fvb3	1734957	1734957	1	28°C	18°C	0.118644	0.477273
Fvb3	1750231	1750231	1	28°C	18°C	0.145455	0.518519
Fvb3	1754569	1754569	1	28°C	18°C	0.0384615	0.367347
Fvb3	1820867	1820867	1	28°C	18°C	0.0909091	0.536232
Fvb3	1986401	1986401	1	28°C	18°C	0.527473	0.796117
Fvb3	2157546	2157546	1	28°C	18°C	0.0555556	0.375
Fvb3	2272994	2272994	1	28°C	18°C	0.0759494	0.62069
Fvb3	2346697	2346697	1	28°C	18°C	0.113208	0.473684
Fvb3	2425837	2425995	4	28°C	18°C	0.117845	0.441176
Fvb3	2452752	2452752	1	28°C	18°C	0.2	0.633333
Fvb3	2584521	2584521	1	28°C	18°C	0.326531	0.712121
Fvb3	2866874	2866874	1	28°C	18°C	0.428571	0.844444
Fvb3	2877280	2877280	1	18°C	28°C	0.291139	0.0882353
Fvb3	2909361	2909374	2	28°C	18°C	0.126374	0.429752
Fvb3	2949390	2949390	1	28°C	18°C	0.363636	0.840909
Fvb3	2951792	2951792	1	28°C	18°C	0.0227273	0.418605
Fvb3	2952050	2952083	4	28°C	18°C	0.11399	0.568421
Fvb3	2998084	2998084	1	28°C	18°C	0.338028	0.681159
Fvb3	3069581	3069581	1	28°C	18°C	0.170732	0.609756
Fvb3	3136986	3136986	1	28°C	18°C	0.254545	0.62963
Fvb3	3160181	3160181	1	28°C	18°C	0.22	0.744681
Fvb3	3559684	3559684	1	28°C	18°C	0.26087	0.72973
Fvb3	3565914	3565914	1	28°C	18°C	0.183673	0.659091
Fvb3	3583553	3583553	1	28°C	18°C	0.566667	0.947368
Fvb3	3626293	3626293	1	28°C	18°C	0.12766	0.589744
Fvb3	3663970	3663970	1	28°C	18°C	0.533333	0.935484
Fvb3	3932148	3932148	1	28°C	18°C	0.0652174	0.363636
Fvb3	3956691	3956691	1	28°C	18°C	0.0925926	0.403846
Fvb3	4004916	4004916	1	28°C	18°C	0.452381	0.829787
Fvb3	4017836	4017836	1	28°C	18°C	0.5	0.9375
Fvb3	4018531	4018531	1	28°C	18°C	0.0333333	0.27451
Fvb3	4057413	4057413	1	28°C	18°C	0.104478	0.393258
Fvb3	4214009	4214009	1	28°C	18°C	0.325	0.725
Fvb3	4329908	4329953	2	28°C	18°C	0.18254	0.544554
Fvb3	4350532	4350532	1	28°C	18°C	0.418605	0.820513
Fvb3	4558791	4558791	1	28°C	18°C	0.210526	0.626506
Fvb3	4620777	4620777	1	18°C	28°C	0.568182	0.0571429
Fvb3	4631638	4631638	1	28°C	18°C	0.648148	0.839357
Fvb3	4660426	4660426	1	28°C	18°C	0.075	0.469388
Fvb3	4692074	4692074	1	28°C	18°C	0.119048	0.53125
Fvb3	4782417	4782417	1	28°C	18°C	0.648649	0.97561
Fvb3	4848730	4848730	1	28°C	18°C	0.615385	0.909091
Fvb3	4932432	4932537	2	28°C	18°C	0.0555556	0.313609
Fvb3	4959518	4959518	1	28°C	18°C	0.131579	0.534483
Fvb3	4987300	4987300	1	28°C	18°C	0.129032	0.605263
Fvb3	5015140	5015140	1	28°C	18°C	0.341463	0.823529
Fvb3	5217768	5217768	1	28°C	18°C	0.243902	0.704545
Fvb3	5226300	5226300	1	28°C	18°C	0.71875	0.977778
Fvb3	5265293	5265293	1	28°C	18°C	0.21875	0.78125
Fvb3	5439450	5439468	3	28°C	18°C	0.14359	0.5
Fvb3	5470964	5470964	1	28°C	18°C	0.0816327	0.444444
Fvb3	5523284	5523284	1	28°C	18°C	0.025	0.3
Fvb3	5574904	5574904	1	28°C	18°C	0.510638	0.9
Fvb3	5668240	5668263	2	28°C	18°C	0.2	0.585714
Fvb3	6615385	6615385	1	28°C	18°C	0.0222222	0.428571
Fvb3	6821087	6821087	1	28°C	18°C	0.519231	0.846154
Fvb3	7027028	7027028	1	28°C	18°C	0.104167	0.611111
Fvb3	7188297	7188297	1	28°C	18°C	0.634146	0.947368
Fvb3	7208512	7208547	2	28°C	18°C	0.690678	0.851948
Fvb3	7220501	7220501	1	18°C	28°C	0.511111	0.142857
Fvb3	7222211	7222211	1	28°C	18°C	0.0566038	0.333333
Fvb3	7289805	7289805	1	28°C	18°C	0.685714	0.979167
Fvb3	7325113	7325113	1	28°C	18°C	0.450704	0.779412
Fvb3	7325858	7326063	2	28°C	18°C	0.232493	0.54386
Fvb3	7873144	7873144	1	28°C	18°C	0.111111	0.486486
Fvb3	7893301	7893301	1	28°C	18°C	0.412698	0.788462
Fvb3	8068601	8068606	2	28°C	18°C	0.151515	0.561644
Fvb3	8147234	8147367	2	28°C	18°C	0.338843	0.628676
Fvb3	8159086	8159101	2	28°C	18°C	0.142857	0.680412
Fvb3	8169295	8169295	1	28°C	18°C	0.595238	0.9375
Fvb3	8182845	8182845	1	28°C	18°C	0.439024	0.829787
Fvb3	8184873	8184873	1	28°C	18°C	0.729167	0.959459
Fvb3	8315842	8315842	1	28°C	18°C	0.142857	0.741935
Fvb3	8572461	8572461	1	28°C	18°C	0.0645161	0.516129
Fvb3	8864434	8864434	1	28°C	18°C	0.322581	0.716981
Fvb3	9072767	9072767	1	28°C	18°C	0.0322581	0.5
Fvb3	9081822	9081822	1	28°C	18°C	0.571429	0.95122
Fvb3	9222313	9222313	1	28°C	18°C	0.326531	0.694915
Fvb3	9250262	9250279	2	28°C	18°C	0.337349	0.76087
Fvb3	9288287	9288287	1	28°C	18°C	0.205882	0.65
Fvb3	9316964	9316964	1	28°C	18°C	0.305556	0.775
Fvb3	9317675	9317711	4	28°C	18°C	0.143678	0.719424
Fvb3	9377339	9377339	1	28°C	18°C	0.317073	0.714286
Fvb3	9381594	9381594	1	28°C	18°C	0.689655	0.962963
Fvb3	9494095	9494095	1	28°C	18°C	0.545455	0.875
Fvb3	9685641	9685641	1	28°C	18°C	0.321429	0.741379
Fvb3	9820167	9820167	1	28°C	18°C	0.28125	0.741935
Fvb3	9820589	9820589	1	28°C	18°C	0.675926	0.873874
Fvb3	9827190	9827190	1	28°C	18°C	0.428571	0.759259
Fvb3	9999399	9999399	1	28°C	18°C	0.607143	0.90566
Fvb3	10107088	10107110	2	28°C	18°C	0.263889	0.705882
Fvb3	10201316	10201316	1	28°C	18°C	0.0392157	0.36
Fvb3	10227294	10227294	1	28°C	18°C	0.354839	0.787234
Fvb3	10336302	10336302	1	18°C	28°C	0.723077	0.404494
Fvb3	10722638	10722638	1	28°C	18°C	0.377778	0.8
Fvb3	10780880	10780880	1	28°C	18°C	0.342857	0.848485
Fvb3	10968254	10968254	1	28°C	18°C	0.1875	0.647059
Fvb3	11099683	11099683	1	28°C	18°C	0.181818	0.566667
Fvb3	11166050	11166050	1	28°C	18°C	0.114286	0.645161
Fvb3	11168762	11168762	1	28°C	18°C	0.4	0.787234
Fvb3	11173260	11173260	1	28°C	18°C	0.0322581	0.439024
Fvb3	11331330	11331330	1	28°C	18°C	0.470588	0.836364
Fvb3	11394526	11394689	2	28°C	18°C	0.0970149	0.437908
Fvb3	11406958	11406958	1	28°C	18°C	0.180328	0.566265
Fvb3	11423369	11423369	1	28°C	18°C	0.163265	0.592593
Fvb3	11450173	11450314	3	28°C	18°C	0.0833333	0.547945
Fvb3	11495245	11495245	1	28°C	18°C	0.223684	0.504854
Fvb3	11524203	11524203	1	28°C	18°C	0.133333	0.575758
Fvb3	11618855	11618855	1	28°C	18°C	0.16129	0.588235
Fvb3	11695269	11695269	1	28°C	18°C	0.12766	0.604651
Fvb3	12003130	12003198	8	28°C	18°C	0.196362	0.345739
Fvb3	12061611	12061639	3	28°C	18°C	0.402174	0.828877
Fvb3	12115161	12115161	1	28°C	18°C	0.134615	0.457627
Fvb3	12217109	12217109	1	28°C	18°C	0.538462	0.906977
Fvb3	12258116	12258116	1	28°C	18°C	0.527778	0.942857
Fvb3	12361671	12361671	1	28°C	18°C	0.189189	0.666667
Fvb3	12746430	12746430	1	28°C	18°C	0.756098	1
Fvb3	12786740	12786740	1	28°C	18°C	0.125	0.44898
Fvb3	12964089	12964089	1	28°C	18°C	0.2	0.617647
Fvb3	13097132	13097132	1	28°C	18°C	0.613636	0.974359
Fvb3	13148771	13148771	1	28°C	18°C	0.261905	0.727273
Fvb3	13198942	13198942	1	28°C	18°C	0.634146	0.928571
Fvb3	13304546	13304563	2	28°C	18°C	0.0232558	0.358779
Fvb3	13315185	13315261	2	28°C	18°C	0.114286	0.457364
Fvb3	13459044	13459047	2	28°C	18°C	0.175227	0.413793
Fvb3	13461400	13461400	1	28°C	18°C	0.619048	0.980392
Fvb3	13472211	13472211	1	28°C	18°C	0.333333	0.765957
Fvb3	13484683	13484683	1	28°C	18°C	0.632653	0.933333
Fvb3	13501982	13501982	1	28°C	18°C	0.193548	0.738095
Fvb3	13613415	13613415	1	28°C	18°C	0.34375	0.794118
Fvb3	13705880	13705880	1	28°C	18°C	0.3	0.717949
Fvb3	13725406	13725406	1	28°C	18°C	0.371429	0.810811
Fvb3	13813052	13813052	1	28°C	18°C	0.589744	0.930233
Fvb3	13903511	13903511	1	28°C	18°C	0.333333	0.787879
Fvb3	13928820	13928820	1	28°C	18°C	0.577778	0.870968
Fvb3	14064841	14064841	1	28°C	18°C	0.101695	0.384615
Fvb3	14069086	14069086	1	28°C	18°C	0.288136	0.607143
Fvb3	14125016	14125019	2	28°C	18°C	0.115942	0.617284
Fvb3	14131190	14131190	1	28°C	18°C	0.352941	0.653846
Fvb3	14148460	14148460	1	28°C	18°C	0.263158	0.717391
Fvb3	14157003	14157003	1	28°C	18°C	0.5	0.882353
Fvb3	14190687	14190694	2	28°C	18°C	0.347368	0.817308
Fvb3	14212651	14212651	1	28°C	18°C	0.153846	0.5
Fvb3	14257396	14257396	1	28°C	18°C	0.322581	0.85
Fvb3	14345767	14345767	1	28°C	18°C	0.484848	0.935484
Fvb3	14470997	14470997	1	28°C	18°C	0	0.25
Fvb3	14735990	14735990	1	28°C	18°C	0.428571	0.829268
Fvb3	14750424	14750424	1	28°C	18°C	0	0.288462
Fvb3	14922826	14922826	1	28°C	18°C	0.483871	0.861111
Fvb3	14925801	14925801	1	28°C	18°C	0.622951	0.88
Fvb3	15004441	15004441	1	28°C	18°C	0.564103	0.918919
Fvb3	15129643	15129680	2	28°C	18°C	0.0348837	0.513514
Fvb3	15229757	15229757	1	28°C	18°C	0.282609	0.7
Fvb3	15282918	15282918	1	28°C	18°C	0.184211	0.551724
Fvb3	15393303	15393303	1	28°C	18°C	0.27907	0.785714
Fvb3	15625897	15625897	1	28°C	18°C	0.640625	0.914286
Fvb3	15852020	15852081	3	28°C	18°C	0.0588235	0.554688
Fvb3	16210079	16210079	1	28°C	18°C	0.162791	0.543478
Fvb3	16212260	16212260	1	28°C	18°C	0.145833	0.603448
Fvb3	16373995	16373995	1	28°C	18°C	0.586207	0.893333
Fvb3	16388884	16388917	2	28°C	18°C	0.257669	0.63871
Fvb3	16574649	16574649	1	28°C	18°C	0.305556	0.703704
Fvb3	16723538	16723538	1	28°C	18°C	0.408163	0.792453
Fvb3	16753044	16753044	1	28°C	18°C	0.62069	0.892308
Fvb3	16800795	16800795	1	28°C	18°C	0.1	0.679245
Fvb3	16853564	16853564	1	28°C	18°C	0.139535	0.5
Fvb3	16888140	16888140	1	28°C	18°C	0.146341	0.538462
Fvb3	16971780	16971780	1	28°C	18°C	0.603175	0.875
Fvb3	17024230	17024230	1	28°C	18°C	0.59375	0.96
Fvb3	17112066	17112066	1	28°C	18°C	0.657534	0.902778
Fvb3	17262679	17262679	1	28°C	18°C	0.628571	0.958333
Fvb3	17288608	17288615	2	28°C	18°C	0.413333	0.876712
Fvb3	17317677	17317677	1	28°C	18°C	0.1	0.421875
Fvb3	17336884	17336884	1	28°C	18°C	0.468085	0.829787
Fvb3	17690859	17690859	1	28°C	18°C	0.125	0.6
Fvb3	17744981	17744981	1	28°C	18°C	0.473684	0.8125
Fvb3	17757798	17757798	1	28°C	18°C	0.483333	0.861538
Fvb3	17792394	17792394	1	28°C	18°C	0.388889	0.75
Fvb3	17797234	17797234	1	28°C	18°C	0.128205	0.514286
Fvb3	17936998	17936998	1	28°C	18°C	0.532258	0.852941
Fvb3	18000486	18000486	1	18°C	28°C	0.352941	0.0735294
Fvb3	18011754	18011754	1	28°C	18°C	0.243243	0.767442
Fvb3	18022606	18022606	1	28°C	18°C	0.393939	0.8125
Fvb3	18023381	18023415	2	28°C	18°C	0.401408	0.76259
Fvb3	18092747	18092747	1	28°C	18°C	0.117647	0.578947
Fvb3	18097021	18097021	1	28°C	18°C	0	0.157895
Fvb3	18216745	18216745	1	28°C	18°C	0.6	0.944444
Fvb3	18238764	18238764	1	28°C	18°C	0.388889	0.868421
Fvb3	18272716	18272716	1	28°C	18°C	0.0645161	0.475
Fvb3	18383243	18383243	1	28°C	18°C	0.357143	0.72549
Fvb3	18426395	18426395	1	28°C	18°C	0.394737	0.829787
Fvb3	18427450	18427450	1	28°C	18°C	0.535714	0.854545
Fvb3	18481231	18481231	1	28°C	18°C	0.4	0.861111
Fvb3	18586768	18586768	1	28°C	18°C	0.5	0.935484
Fvb3	18749290	18749290	1	28°C	18°C	0.255319	0.666667
Fvb3	18965749	18965749	1	28°C	18°C	0.30303	0.724138
Fvb3	19209480	19209595	2	28°C	18°C	0.253846	0.655172
Fvb3	19331656	19331656	1	28°C	18°C	0.255034	0.483516
Fvb3	19332609	19332609	1	28°C	18°C	0.387387	0.655462
Fvb3	19332968	19332968	1	28°C	18°C	0.247525	0.582524
Fvb3	19333365	19333385	2	28°C	18°C	0.0172043	0.124046
Fvb3	19338179	19338179	1	28°C	18°C	0.08	0.433333
Fvb3	19386724	19386724	1	28°C	18°C	0.552632	0.839506
Fvb3	19455779	19455779	1	28°C	18°C	0.487805	0.880952
Fvb3	19554145	19554145	1	28°C	18°C	0.212121	0.53125
Fvb3	19608145	19608145	1	28°C	18°C	0.263158	0.709677
Fvb3	19692931	19692931	1	28°C	18°C	0.0612245	0.349206
Fvb3	19930959	19930959	1	28°C	18°C	0.675676	0.954545
Fvb3	20086968	20086968	1	28°C	18°C	0.25641	0.8
Fvb3	20101789	20101789	1	28°C	18°C	0.0810811	0.475
Fvb3	20146117	20146117	1	28°C	18°C	0.487179	0.830508
Fvb3	20149555	20149555	1	28°C	18°C	0.522727	0.891304
Fvb3	20149945	20150118	4	28°C	18°C	0.421995	0.7051
Fvb3	20150402	20150402	1	28°C	18°C	0.561404	0.897959
Fvb3	20150686	20150863	3	28°C	18°C	0.435417	0.759214
Fvb3	20151410	20151537	5	28°C	18°C	0.26749	0.689243
Fvb3	20151896	20152025	4	28°C	18°C	0.289412	0.557613
Fvb3	20155765	20155765	1	28°C	18°C	0.455882	0.787879
Fvb3	20164985	20164985	1	28°C	18°C	0.307692	0.769231
Fvb3	20193859	20193859	1	18°C	28°C	0.1875	0.0119048
Fvb3	20271642	20271642	1	28°C	18°C	0.34375	0.75
Fvb3	20290398	20290398	1	28°C	18°C	0.484848	0.96875
Fvb3	20370238	20370473	12	28°C	18°C	0.265823	0.75
Fvb3	20375249	20375249	1	28°C	18°C	0.135593	0.444444
Fvb3	20375663	20377157	33	28°C	18°C	0.462003	0.720829
Fvb3	20377426	20377531	2	28°C	18°C	0.395556	0.707581
Fvb3	20377831	20378812	24	28°C	18°C	0.206101	0.463479
Fvb3	20379936	20380197	8	28°C	18°C	0.302405	0.608659
Fvb3	20381379	20381379	1	28°C	18°C	0.423913	0.735043
Fvb3	20402043	20402093	2	28°C	18°C	0.0813008	0.430657
Fvb3	20433537	20433537	1	28°C	18°C	0.16129	0.578947
Fvb3	20436737	20436972	6	28°C	18°C	0.280335	0.525735
Fvb3	20442833	20442977	2	28°C	18°C	0.552764	0.829016
Fvb3	20451245	20451245	1	28°C	18°C	0.21875	0.651163
Fvb3	20458866	20458948	2	28°C	18°C	0.264901	0.602837
Fvb3	20459591	20459632	3	28°C	18°C	0.106742	0.422131
Fvb3	20567742	20567742	1	28°C	18°C	0.22	0.536842
Fvb3	20569070	20569070	1	28°C	18°C	0.132075	0.485714
Fvb3	20574589	20574589	1	28°C	18°C	0.24	0.75
Fvb3	20652382	20652382	1	28°C	18°C	0.441176	0.852941
Fvb3	20702735	20702735	1	28°C	18°C	0.361111	0.733333
Fvb3	20744059	20744059	1	28°C	18°C	0.142857	0.488372
Fvb3	20837337	20837337	1	28°C	18°C	0.184211	0.717391
Fvb3	21182622	21182622	1	28°C	18°C	0.661972	0.923077
Fvb3	21213972	21213972	1	28°C	18°C	0.444444	0.822222
Fvb3	21417566	21417566	1	28°C	18°C	0.108108	0.510638
Fvb3	21455963	21455963	1	28°C	18°C	0.0238095	0.46
Fvb3	21820722	21820722	1	28°C	18°C	0.636364	0.975
Fvb3	21820978	21820978	1	28°C	18°C	0.333333	0.8
Fvb3	21835385	21835385	1	28°C	18°C	0.0243902	0.425532
Fvb3	21902722	21902722	1	28°C	18°C	0.6875	0.909091
Fvb3	22001041	22001041	1	28°C	18°C	0	0.296296
Fvb3	22001839	22001947	3	28°C	18°C	0.325581	0.813953
Fvb3	22007507	22007507	1	28°C	18°C	0.0833333	0.53125
Fvb3	22081235	22081235	1	28°C	18°C	0.175	0.6
Fvb3	22095208	22095386	3	28°C	18°C	0.366142	0.650746
Fvb3	22100738	22100738	1	28°C	18°C	0.487179	0.888889
Fvb3	22101090	22101090	1	28°C	18°C	0.129032	0.589744
Fvb3	22173892	22173892	1	28°C	18°C	0.424242	0.886364
Fvb3	22177364	22177364	1	28°C	18°C	0.638889	0.938776
Fvb3	22338984	22339131	2	28°C	18°C	0.147465	0.34657
Fvb3	22349458	22349458	1	28°C	18°C	0.36	0.782609
Fvb3	22352958	22352961	2	28°C	18°C	0.506757	0.740506
Fvb3	22353799	22353799	1	28°C	18°C	0.454545	0.743902
Fvb3	22441791	22441791	1	28°C	18°C	0.585366	0.941176
Fvb3	22799732	22799732	1	28°C	18°C	0.0277778	0.410256
Fvb3	23156853	23156853	1	28°C	18°C	0.56875	0.7625
Fvb3	23205830	23205830	1	28°C	18°C	0.117647	0.625
Fvb3	23307383	23307383	1	28°C	18°C	0.545455	0.9375
Fvb3	23367031	23367031	1	28°C	18°C	0.530612	0.857143
Fvb3	23404045	23404045	1	28°C	18°C	0.212121	0.636364
Fvb3	23409651	23409651	1	28°C	18°C	0.271186	0.608696
Fvb3	23416801	23416801	1	28°C	18°C	0.411765	0.888889
Fvb3	23655761	23655761	1	28°C	18°C	0.305556	0.733333
Fvb3	23728281	23728281	1	28°C	18°C	0.185185	0.645833
Fvb3	23782391	23782391	1	28°C	18°C	0.166667	0.5
Fvb3	23824020	23824020	1	28°C	18°C	0.0806452	0.44186
Fvb3	23842937	23842937	1	28°C	18°C	0.8	1
Fvb3	23934436	23934436	1	28°C	18°C	0.475	0.851064
Fvb3	23966391	23966391	1	28°C	18°C	0.0625	0.382353
Fvb3	23980039	23980039	1	28°C	18°C	0.484848	0.87234
Fvb3	24064248	24064248	1	28°C	18°C	0.53125	0.9375
Fvb3	24107783	24107783	1	28°C	18°C	0.0526316	0.5
Fvb3	24158396	24158396	1	28°C	18°C	0.636364	0.95
Fvb3	24216414	24216414	1	18°C	28°C	0.461538	0.109091
Fvb3	24315619	24315619	1	28°C	18°C	0.0606061	0.418605
Fvb3	24700147	24700147	1	28°C	18°C	0.647059	1
Fvb3	24862483	24862483	1	28°C	18°C	0.361111	0.83871
Fvb3	24941648	24941648	1	28°C	18°C	0.541401	0.737143
Fvb3	25025928	25025928	1	28°C	18°C	0.133333	0.657143
Fvb3	25026650	25026650	1	28°C	18°C	0.524752	0.782178
Fvb3	25057008	25057008	1	28°C	18°C	0.0967742	0.538462
Fvb3	25067148	25067148	1	18°C	28°C	0.702128	0.333333
Fvb3	25149037	25149037	1	28°C	18°C	0.0526316	0.621622
Fvb3	25156891	25156891	1	28°C	18°C	0.508772	0.878049
Fvb3	25164023	25164023	1	28°C	18°C	0.2	0.676471
Fvb3	25193927	25193927	1	28°C	18°C	0.189189	0.625
Fvb3	25518416	25518416	1	28°C	18°C	0	0.324324
Fvb3	25687697	25687697	1	18°C	28°C	0.5	0.108696
Fvb3	25717468	25717468	1	28°C	18°C	0.288889	0.706897
Fvb3	25731735	25731735	1	28°C	18°C	0.59375	1
Fvb3	25856675	25856675	1	28°C	18°C	0.72549	0.970149
Fvb3	25911711	25911711	1	28°C	18°C	0.432432	0.851064
Fvb3	26103967	26103967	1	28°C	18°C	0.585366	0.815126
Fvb3	26137510	26137510	1	28°C	18°C	0.207317	0.608696
Fvb3	26194041	26194054	2	28°C	18°C	0.455224	0.820513
Fvb3	26388892	26388892	1	28°C	18°C	0.162791	0.583333
Fvb3	26533384	26533384	1	28°C	18°C	0.588235	0.9
Fvb3	26675403	26675580	3	28°C	18°C	0.618608	0.747191
Fvb3	26699196	26699196	1	28°C	18°C	0.457143	0.862745
Fvb3	26802750	26802750	1	28°C	18°C	0.5	0.850746
Fvb3	26862235	26862235	1	28°C	18°C	0.244898	0.653846
Fvb3	26901599	26901599	1	28°C	18°C	0.382353	0.754386
Fvb3	26980433	26980433	1	28°C	18°C	0.723077	0.984375
Fvb3	27048184	27048184	1	28°C	18°C	0.678571	0.948276
Fvb3	27082987	27082987	1	28°C	18°C	0.142857	0.615385
Fvb3	27106493	27106549	3	28°C	18°C	0.195789	0.449393
Fvb3	27253985	27253985	1	28°C	18°C	0.317073	0.729167
Fvb3	27336187	27336202	3	28°C	18°C	0.119658	0.659574
Fvb3	27537899	27537899	1	28°C	18°C	0.363636	0.8125
Fvb3	27582559	27582559	1	28°C	18°C	0.534884	0.878788
Fvb3	27589110	27589110	1	28°C	18°C	0.604651	0.95
Fvb3	27652943	27652943	1	28°C	18°C	0.025	0.419355
Fvb3	27704249	27704249	1	28°C	18°C	0.125	0.6
Fvb3	27980135	27980135	1	28°C	18°C	0.631579	0.960784
Fvb3	28048616	28048616	1	28°C	18°C	0.534483	0.816667
Fvb3	28053158	28053158	1	28°C	18°C	0.231707	0.564103
Fvb3	28217747	28217747	1	28°C	18°C	0.583333	0.914894
Fvb3	28276917	28276917	1	28°C	18°C	0.0625	0.454545
Fvb3	28383066	28383066	1	28°C	18°C	0.666667	0.932584
Fvb3	28505610	28505610	1	28°C	18°C	0.212121	0.757576
Fvb3	28725569	28725569	1	18°C	28°C	0.156627	0
Fvb3	28833359	28833359	1	28°C	18°C	0.5	0.939394
Fvb3	28871455	28871455	1	28°C	18°C	0.234043	0.695652
Fvb3	28986243	28986243	1	28°C	18°C	0.5	0.857143
Fvb3	28988613	28988613	1	28°C	18°C	0.616667	0.920635
Fvb3	29108621	29108621	1	18°C	28°C	0.354839	0.0277778
Fvb3	29120092	29120092	1	28°C	18°C	0.676471	0.938462
Fvb3	29177631	29177631	1	28°C	18°C	0.216216	0.615385
Fvb3	29481339	29481350	2	28°C	18°C	0.175824	0.52809
Fvb3	29621125	29621125	1	28°C	18°C	0.493007	0.635783
Fvb3	29711181	29711181	1	28°C	18°C	0.0625	0.416667
Fvb3	29716038	29716038	1	28°C	18°C	0.0869565	0.451613
Fvb3	29718650	29718650	1	28°C	18°C	0.625	0.913043
Fvb3	29747010	29747079	2	28°C	18°C	0.717391	0.937198
Fvb3	29768850	29768850	1	28°C	18°C	0.388889	0.741935
Fvb3	29943313	29943313	1	28°C	18°C	0.8	1
Fvb3	29943753	29943753	1	28°C	18°C	0.679245	0.983607
Fvb3	29986844	29986844	1	28°C	18°C	0.106383	0.421053
Fvb3	29994481	29994481	1	28°C	18°C	0.64	0.920635
Fvb3	30318550	30318635	2	28°C	18°C	0.103365	0.303109
Fvb3	30558419	30558419	1	28°C	18°C	0.285714	0.688889
Fvb3	30593981	30593981	1	28°C	18°C	0.109756	0.368421
Fvb3	30669384	30669427	2	28°C	18°C	0.314554	0.599099
Fvb3	30675341	30675341	1	28°C	18°C	0.384615	0.823529
Fvb3	30959380	30959380	1	28°C	18°C	0.361111	0.75
Fvb3	31000608	31000608	1	28°C	18°C	0.386364	0.736842
Fvb3	31040190	31040190	1	28°C	18°C	0.0149254	0.234375
Fvb3	31150841	31150841	1	28°C	18°C	0.205128	0.571429
Fvb3	31151895	31151895	1	28°C	18°C	0.365854	0.759259
Fvb3	31334003	31334003	1	28°C	18°C	0.431818	0.882353
Fvb3	31471319	31471319	1	28°C	18°C	0.657143	0.973684
Fvb3	31664904	31664904	1	28°C	18°C	0.0540541	0.425
Fvb3	31743358	31743358	1	28°C	18°C	0.510638	0.847222
Fvb3	31824772	31824772	1	28°C	18°C	0.69697	1
Fvb3	31941884	31941884	1	28°C	18°C	0.266667	0.65
Fvb3	32050082	32050082	1	28°C	18°C	0.52	0.846154
Fvb3	32073625	32073625	1	28°C	18°C	0.342857	0.695652
Fvb3	32105604	32105640	2	28°C	18°C	0.55102	0.905263
Fvb3	32164301	32164346	2	28°C	18°C	0.468085	0.824742
Fvb3	32216430	32216430	1	28°C	18°C	0.594595	0.8125
Fvb3	32244812	32244812	1	28°C	18°C	0.285714	0.886364
Fvb3	32246150	32246150	1	28°C	18°C	0.0967742	0.529412
Fvb3	32448273	32448273	1	28°C	18°C	0.0769231	0.515152
Fvb3	32597309	32597309	1	28°C	18°C	0.105263	0.53125
Fvb3	32655722	32655722	1	28°C	18°C	0.121212	0.485714
Fvb3	32888543	32888543	1	28°C	18°C	0.651685	0.893333
Fvb3	33070158	33070158	1	28°C	18°C	0.363636	0.8
Fvb3	33087829	33087829	1	28°C	18°C	0.403509	0.765957
Fvb3	33282357	33282519	3	28°C	18°C	0.20332	0.53125
Fvb3	33343625	33343637	2	28°C	18°C	0.11828	0.565217
Fvb3	33390099	33390099	1	28°C	18°C	0.0625	0.435897
Fvb3	33523132	33523132	1	28°C	18°C	0	0.257143
Fvb3	33640180	33640180	1	28°C	18°C	0.372093	0.772727
Fvb3	33687120	33687120	1	28°C	18°C	0.479167	0.85
Fvb3	33730307	33730307	1	28°C	18°C	0.166667	0.657143
Fvb3	33981375	33981375	1	28°C	18°C	0.344262	0.683333
Fvb3	34081779	34081779	1	28°C	18°C	0.666667	0.971429
Fvb3	34352901	34352901	1	28°C	18°C	0.28125	0.707317
Fvb3	34366135	34366135	1	28°C	18°C	0.309524	0.714286
Fvb3	34369467	34369467	1	28°C	18°C	0.16129	0.545455
Fvb3	34484641	34484641	1	28°C	18°C	0.456522	0.906977
Fvb3	34592463	34592463	1	28°C	18°C	0.196721	0.644068
Fvb3	34877929	34877929	1	28°C	18°C	0	0.3
Fvb3	35097283	35097283	1	28°C	18°C	0.119048	0.534483
Fvb3	35104702	35104702	1	28°C	18°C	0.138889	0.545455
Fvb3	35251338	35251338	1	28°C	18°C	0.333333	0.804348
Fvb3	35273653	35273653	1	28°C	18°C	0.22449	0.568966
Fvb3	35388971	35388971	1	28°C	18°C	0.351351	0.816327
Fvb3	35678924	35678924	1	28°C	18°C	0.789474	0.967033
Fvb3	35798422	35798439	2	18°C	28°C	0.747967	0.115942
Fvb3	35918984	35918984	1	28°C	18°C	0.0930233	0.428571
Fvb3	35923199	35923293	2	28°C	18°C	0.266667	0.603376
Fvb3	36018995	36018995	1	28°C	18°C	0.21875	0.733333
Fvb3	36074133	36074133	1	28°C	18°C	0.188623	0.357349
Fvb3	36075504	36075504	1	28°C	18°C	0.736842	0.868313
Fvb3	36181556	36181556	1	28°C	18°C	0.532258	0.773109
Fvb3	36307889	36307889	1	28°C	18°C	0.4	0.837838
Fvb3	36393551	36393551	1	28°C	18°C	0.542553	0.792208
Fvb3	36521318	36521318	1	28°C	18°C	0.0446429	0.257143
Fvb3	36543450	36543450	1	28°C	18°C	0.25	0.736842
Fvb3	36547306	36547306	1	28°C	18°C	0.581395	0.841463
Fvb3	36613879	36613879	1	28°C	18°C	0.05	0.40625
Fvb3	36661152	36661152	1	28°C	18°C	0.30137	0.641791
Fvb3	36825935	36825935	1	28°C	18°C	0.588235	0.952381
Fvb3	36926224	36926224	1	28°C	18°C	0.358974	0.744186
Fvb3	36950314	36950314	1	28°C	18°C	0.0952381	0.40625
Fvb3	37246748	37246782	2	28°C	18°C	0.211982	0.456359
Fvb3	37482464	37482464	1	28°C	18°C	0.25	0.735294
Fvb3	37513027	37513027	1	28°C	18°C	0.142857	0.605263
Fvb3	37985685	37985685	1	28°C	18°C	0.466667	0.878049
Fvb3	38106049	38106083	3	28°C	18°C	0.2	0.815126
Fvb3	38146079	38146079	1	28°C	18°C	0.393939	0.857143
Fvb3	38194879	38194879	1	28°C	18°C	0.606061	0.925
Fvb3	38208107	38208107	1	28°C	18°C	0	0.188406
Fvb3	38210403	38210403	1	28°C	18°C	0.0588235	0.432432
Fvb4	138592	138592	1	28°C	18°C	0.396552	0.770833
Fvb4	475160	475160	1	28°C	18°C	0.558824	0.972222
Fvb4	528946	528946	1	28°C	18°C	0.136364	0.686275
Fvb4	1004176	1004176	1	28°C	18°C	0.65625	0.955556
Fvb4	1131089	1131089	1	28°C	18°C	0	0.297297
Fvb4	1288443	1288443	1	28°C	18°C	0.555556	0.904762
Fvb4	1333572	1333572	1	28°C	18°C	0.32	0.825
Fvb4	1349340	1349340	1	28°C	18°C	0.0789474	0.552632
Fvb4	1420037	1420122	3	28°C	18°C	0.307377	0.604651
Fvb4	1481415	1481415	1	28°C	18°C	0.55814	0.902439
Fvb4	1520506	1520506	1	28°C	18°C	0.17284	0.481013
Fvb4	1801086	1801086	1	28°C	18°C	0.0909091	0.533333
Fvb4	1891271	1891271	1	28°C	18°C	0.511111	0.9
Fvb4	1966310	1966310	1	28°C	18°C	0.395349	0.790698
Fvb4	2005785	2005785	1	28°C	18°C	0.140351	0.597826
Fvb4	2010104	2010104	1	28°C	18°C	0.666667	0.979592
Fvb4	2115148	2115148	1	28°C	18°C	0.73913	0.979592
Fvb4	2148788	2148788	1	18°C	28°C	0.266667	0
Fvb4	2443032	2443032	1	28°C	18°C	0.333333	0.909091
Fvb4	2491395	2491395	1	28°C	18°C	0.0576923	0.44898
Fvb4	2540889	2540889	1	28°C	18°C	0.177778	0.652174
Fvb4	2691240	2691240	1	28°C	18°C	0.0869565	0.560976
Fvb4	2818117	2818240	4	28°C	18°C	0.314286	0.68239
Fvb4	2907834	2907834	1	28°C	18°C	0.347826	0.771084
Fvb4	2908207	2908207	1	28°C	18°C	0.30303	0.658537
Fvb4	2959920	2959920	1	28°C	18°C	0.333333	0.794872
Fvb4	2972600	2972600	1	28°C	18°C	0.325	0.829268
Fvb4	3103028	3103028	1	18°C	28°C	0.735294	0.16129
Fvb4	3127434	3127434	1	28°C	18°C	0.243243	0.755102
Fvb4	3146832	3146832	1	28°C	18°C	0.539683	0.882353
Fvb4	3175625	3175625	1	28°C	18°C	0.609756	0.944444
Fvb4	3335863	3335863	1	28°C	18°C	0.725	0.965517
Fvb4	3360046	3360046	1	28°C	18°C	0.205128	0.651163
Fvb4	3518159	3518159	1	28°C	18°C	0.409091	0.852941
Fvb4	3642134	3642134	1	28°C	18°C	0.0967742	0.457143
Fvb4	3937589	3937589	1	28°C	18°C	0.3125	0.666667
Fvb4	3943805	3943927	3	28°C	18°C	0.0889488	0.380822
Fvb4	4122067	4122067	1	28°C	18°C	0.539062	0.755814
Fvb4	4312196	4312196	1	28°C	18°C	0.304348	0.725
Fvb4	4446652	4446746	2	28°C	18°C	0.260331	0.635922
Fvb4	4449755	4449755	1	28°C	18°C	0.403846	0.727273
Fvb4	4511959	4511959	1	28°C	18°C	0.326087	0.717391
Fvb4	4558994	4558994	1	28°C	18°C	0.727273	0.900826
Fvb4	4653826	4653826	1	28°C	18°C	0.384181	0.697115
Fvb4	4654207	4654209	2	28°C	18°C	0.432692	0.714286
Fvb4	4834944	4834944	1	28°C	18°C	0.215686	0.521739
Fvb4	4928833	4928833	1	28°C	18°C	0.380952	0.733333
Fvb4	5262656	5262656	1	28°C	18°C	0.634615	0.938776
Fvb4	5398064	5398064	1	28°C	18°C	0.292683	0.704545
Fvb4	5398332	5398332	1	28°C	18°C	0.194444	0.619048
Fvb4	5406314	5406314	1	28°C	18°C	0.145833	0.488372
Fvb4	5529589	5529589	1	28°C	18°C	0.27027	0.685714
Fvb4	5603906	5603906	1	28°C	18°C	0.545455	0.833333
Fvb4	5638559	5638559	1	28°C	18°C	0.567568	0.944444
Fvb4	5873117	5873323	3	18°C	28°C	0.488889	0.236301
Fvb4	6194099	6194139	4	28°C	18°C	0.44381	0.691652
Fvb4	6207401	6207422	4	28°C	18°C	0.115385	0.635246
Fvb4	6241745	6241745	1	28°C	18°C	0.0576923	0.433962
Fvb4	6428807	6428807	1	28°C	18°C	0.666667	0.944444
Fvb4	6498426	6498426	1	28°C	18°C	0.21875	0.632653
Fvb4	6506978	6506978	1	28°C	18°C	0.659091	0.947368
Fvb4	6518221	6518221	1	28°C	18°C	0.257143	0.714286
Fvb4	6712531	6712531	1	28°C	18°C	0.181818	0.612903
Fvb4	7171175	7171175	1	28°C	18°C	0.468085	0.816667
Fvb4	7179098	7179098	1	28°C	18°C	0.65	0.943396
Fvb4	7252888	7252910	2	28°C	18°C	0.212598	0.591549
Fvb4	7294128	7294128	1	28°C	18°C	0.170732	0.571429
Fvb4	7312869	7312869	1	28°C	18°C	0.106383	0.509434
Fvb4	7333184	7333184	1	28°C	18°C	0.414634	0.947368
Fvb4	7438453	7438453	1	28°C	18°C	0.181818	0.54
Fvb4	7460863	7460863	1	18°C	28°C	0.255319	0
Fvb4	7461355	7461355	1	28°C	18°C	0.0923077	0.397849
Fvb4	7608207	7608232	2	28°C	18°C	0.378882	0.73743
Fvb4	7733324	7733324	1	28°C	18°C	0.263158	0.682927
Fvb4	7774615	7774615	1	28°C	18°C	0.20339	0.58
Fvb4	7778266	7778302	2	28°C	18°C	0.55102	0.843137
Fvb4	7782058	7782058	1	28°C	18°C	0	0.30303
Fvb4	7830726	7830726	1	28°C	18°C	0.658537	1
Fvb4	7877558	7877558	1	28°C	18°C	0.588235	0.941176
Fvb4	7924012	7924012	1	28°C	18°C	0.645833	0.964912
Fvb4	7997706	7997706	1	28°C	18°C	0.0208333	0.382979
Fvb4	8019361	8019361	1	28°C	18°C	0.0701754	0.347826
Fvb4	8147672	8147672	1	28°C	18°C	0.26087	0.722222
Fvb4	8153765	8153765	1	28°C	18°C	0.472222	0.914286
Fvb4	8213529	8213529	1	28°C	18°C	0.28125	0.804878
Fvb4	8239066	8239066	1	28°C	18°C	0.323529	0.765957
Fvb4	8281170	8281170	1	28°C	18°C	0.32	0.666667
Fvb4	8296954	8296954	1	28°C	18°C	0.09375	0.53125
Fvb4	8341405	8341405	1	28°C	18°C	0.464286	0.79661
Fvb4	8357547	8357671	3	28°C	18°C	0.486339	0.760204
Fvb4	8397993	8397993	1	28°C	18°C	0.181818	0.609756
Fvb4	8501870	8501870	1	28°C	18°C	0.380952	0.754717
Fvb4	8529318	8529318	1	28°C	18°C	0.358974	0.83871
Fvb4	8560470	8560470	1	28°C	18°C	0.447368	0.803922
Fvb4	8609170	8609170	1	28°C	18°C	0.421053	0.793651
Fvb4	8641057	8641057	1	28°C	18°C	0.030303	0.416667
Fvb4	8643613	8643613	1	28°C	18°C	0.0606061	0.7
Fvb4	8656106	8656106	1	28°C	18°C	0.266667	0.638298
Fvb4	8699791	8699791	1	28°C	18°C	0.135135	0.478261
Fvb4	8711930	8711930	1	28°C	18°C	0.348837	0.761194
Fvb4	8742329	8742329	1	28°C	18°C	0.314286	0.714286
Fvb4	8753790	8753790	1	28°C	18°C	0.659091	0.978261
Fvb4	8761523	8761523	1	28°C	18°C	0.322581	0.8125
Fvb4	8796665	8796665	1	28°C	18°C	0.285714	0.711538
Fvb4	8922441	8922441	1	28°C	18°C	0.404255	0.76
Fvb4	8932414	8932414	1	28°C	18°C	0.457143	0.804348
Fvb4	8954728	8954728	1	28°C	18°C	0.58	0.882353
Fvb4	8956707	8956707	1	28°C	18°C	0.490196	0.806452
Fvb4	9034417	9034417	1	28°C	18°C	0.645161	0.898551
Fvb4	9068403	9068403	1	18°C	28°C	0.727273	0.355932
Fvb4	9097635	9097635	1	28°C	18°C	0.454545	0.886364
Fvb4	9369303	9369303	1	28°C	18°C	0.675	1
Fvb4	9383686	9383875	3	28°C	18°C	0.4375	0.808642
Fvb4	9410153	9410153	1	28°C	18°C	0.444444	0.857143
Fvb4	9411626	9411626	1	28°C	18°C	0.693878	0.965517
Fvb4	9443553	9443553	1	28°C	18°C	0.288889	0.733333
Fvb4	9521577	9521577	1	28°C	18°C	0.574074	0.914894
Fvb4	9550037	9550037	1	28°C	18°C	0.714286	0.982456
Fvb4	9716493	9716493	1	28°C	18°C	0.492308	0.784091
Fvb4	9779321	9779321	1	28°C	18°C	0.384615	0.844444
Fvb4	9952676	9952676	1	28°C	18°C	0.0454545	0.413043
Fvb4	9964474	9964474	1	28°C	18°C	0.428571	0.90625
Fvb4	10098972	10098972	1	28°C	18°C	0.52	0.942857
Fvb4	10127469	10127469	1	28°C	18°C	0.357143	0.626667
Fvb4	10202144	10202144	1	28°C	18°C	0.6875	0.886179
Fvb4	10232412	10232412	1	28°C	18°C	0.194444	0.59375
Fvb4	10286489	10286526	2	28°C	18°C	0.387097	0.78125
Fvb4	10319608	10319608	1	28°C	18°C	0.324324	0.708333
Fvb4	10352847	10353012	2	28°C	18°C	0.287879	0.540052
Fvb4	10392871	10392871	1	28°C	18°C	0.258065	0.8
Fvb4	10517068	10517068	1	18°C	28°C	0.916667	0.521739
Fvb4	10581581	10581581	1	28°C	18°C	0.372093	0.773585
Fvb4	10637964	10637964	1	28°C	18°C	0.422222	0.875
Fvb4	10815376	10815376	1	28°C	18°C	0.485714	0.864865
Fvb4	10837326	10837326	1	28°C	18°C	0.583333	0.945946
Fvb4	10967181	10967181	1	28°C	18°C	0.0857143	0.6
Fvb4	10968303	10968303	1	28°C	18°C	0.163265	0.533333
Fvb4	11029195	11029208	2	28°C	18°C	0.0863309	0.421053
Fvb4	11069448	11069448	1	28°C	18°C	0.3125	0.809524
Fvb4	11084166	11084166	1	28°C	18°C	0.28125	0.8
Fvb4	11151673	11151673	1	28°C	18°C	0.137931	0.552239
Fvb4	11165245	11165245	1	28°C	18°C	0.516129	0.88
Fvb4	11207286	11207286	1	28°C	18°C	0.311475	0.7
Fvb4	11213610	11213644	2	28°C	18°C	0.201835	0.761194
Fvb4	11229231	11229231	1	28°C	18°C	0.512821	0.9
Fvb4	11320551	11320551	1	28°C	18°C	0.205882	0.677419
Fvb4	11344214	11344214	1	28°C	18°C	0.515152	0.971429
Fvb4	11344950	11344950	1	28°C	18°C	0.39759	0.716049
Fvb4	11390176	11390189	2	28°C	18°C	0.408451	0.847222
Fvb4	11393380	11393380	1	28°C	18°C	0.557692	0.896552
Fvb4	11424464	11424464	1	28°C	18°C	0.104167	0.47619
Fvb4	11488017	11488017	1	18°C	28°C	0.634615	0.204082
Fvb4	11553510	11553525	2	28°C	18°C	0.365517	0.656442
Fvb4	11580395	11580395	1	28°C	18°C	0.539683	0.875
Fvb4	11766387	11766387	1	28°C	18°C	0.204082	0.586957
Fvb4	11840727	11840727	1	28°C	18°C	0.117647	0.558824
Fvb4	11842160	11842160	1	28°C	18°C	0.235294	0.640625
Fvb4	11855892	11855892	1	28°C	18°C	0.584906	0.921569
Fvb4	11873287	11873287	1	28°C	18°C	0	0.371429
Fvb4	11951551	11951551	1	28°C	18°C	0.428571	0.833333
Fvb4	12033103	12033103	1	28°C	18°C	0.128205	0.481481
Fvb4	12037598	12037598	1	28°C	18°C	0.5	0.888889
Fvb4	12423145	12423145	1	28°C	18°C	0.361111	0.885714
Fvb4	12430547	12430547	1	28°C	18°C	0.413793	0.714286
Fvb4	12504202	12504202	1	28°C	18°C	0.483871	0.921053
Fvb4	12533621	12533621	1	28°C	18°C	0.1875	0.540984
Fvb4	12631610	12631610	1	28°C	18°C	0.474576	0.826923
Fvb4	12640502	12640502	1	28°C	18°C	0.190476	0.594595
Fvb4	12646139	12646139	1	28°C	18°C	0.230769	0.66
Fvb4	12650394	12650394	1	28°C	18°C	0.6	0.945946
Fvb4	12800482	12800482	1	28°C	18°C	0.517241	0.877193
Fvb4	12814652	12814652	1	28°C	18°C	0.142857	0.794118
Fvb4	12871962	12871962	1	28°C	18°C	0.363636	0.8
Fvb4	12876437	12876437	1	28°C	18°C	0.302326	0.771429
Fvb4	12913545	12913545	1	28°C	18°C	0.478261	0.854839
Fvb4	12930967	12930967	1	28°C	18°C	0.291667	0.666667
Fvb4	13055140	13055157	2	28°C	18°C	0.349776	0.608163
Fvb4	13063715	13063715	1	28°C	18°C	0.447059	0.715596
Fvb4	13066121	13066121	1	28°C	18°C	0.244898	0.634146
Fvb4	13074813	13074813	1	28°C	18°C	0.363636	0.818182
Fvb4	13259988	13259988	1	28°C	18°C	0.2	0.6
Fvb4	13266558	13266558	1	28°C	18°C	0.166667	0.558824
Fvb4	13281765	13281765	1	28°C	18°C	0.258065	0.733333
Fvb4	13384540	13384630	2	28°C	18°C	0.422018	0.778626
Fvb4	13385078	13385194	3	28°C	18°C	0.294479	0.703883
Fvb4	13385530	13385530	1	28°C	18°C	0.52381	0.926829
Fvb4	13411214	13411214	1	28°C	18°C	0.0784314	0.403846
Fvb4	13419982	13419982	1	28°C	18°C	0.176471	0.676471
Fvb4	13450236	13450236	1	28°C	18°C	0.255319	0.714286
Fvb4	13500758	13500758	1	28°C	18°C	0.444444	0.854167
Fvb4	13578145	13578145	1	18°C	28°C	0.451613	0.127273
Fvb4	13732621	13732621	1	28°C	18°C	0.166667	0.459459
Fvb4	13789889	13789889	1	28°C	18°C	0.593407	0.754386
Fvb4	13843589	13843589	1	28°C	18°C	0.2	0.688525
Fvb4	13848412	13848412	1	28°C	18°C	0.0566038	0.442308
Fvb4	13859462	13859462	1	28°C	18°C	0.195652	0.8125
Fvb4	13914705	13914705	1	28°C	18°C	0.424	0.734694
Fvb4	13926141	13926141	1	28°C	18°C	0.225	0.612903
Fvb4	13954889	13954919	2	28°C	18°C	0.260417	0.586538
Fvb4	13957085	13957085	1	18°C	28°C	0.704545	0.325581
Fvb4	14025295	14025295	1	28°C	18°C	0.0232558	0.319149
Fvb4	14053414	14053414	1	28°C	18°C	0.289474	0.780488
Fvb4	14172311	14172311	1	28°C	18°C	0.513514	0.894737
Fvb4	14183617	14183617	1	28°C	18°C	0.466667	0.921053
Fvb4	14212281	14212281	1	28°C	18°C	0.189189	0.571429
Fvb4	14316961	14316961	1	28°C	18°C	0.703125	0.935065
Fvb4	14344407	14344407	1	28°C	18°C	0.4	0.847826
Fvb4	14361222	14361222	1	28°C	18°C	0	0.5
Fvb4	14558372	14558372	1	28°C	18°C	0	0.189655
Fvb4	14572468	14572468	1	28°C	18°C	0.0512821	0.435897
Fvb4	14602574	14602574	1	28°C	18°C	0.619048	0.9375
Fvb4	14606024	14606024	1	28°C	18°C	0.0701754	0.413793
Fvb4	14659725	14659725	1	28°C	18°C	0.258065	0.685714
Fvb4	14682679	14682679	1	28°C	18°C	0.0857143	0.45
Fvb4	14683384	14683384	1	28°C	18°C	0.424242	0.672727
Fvb4	14685035	14685035	1	28°C	18°C	0.516129	0.925
Fvb4	14687892	14688102	2	28°C	18°C	0.671795	0.822967
Fvb4	14688512	14688515	2	28°C	18°C	0.446809	0.878788
Fvb4	14705939	14706138	14	28°C	18°C	0.223674	0.524149
Fvb4	14721107	14721107	1	28°C	18°C	0.437086	0.641509
Fvb4	14776000	14776000	1	28°C	18°C	0.222222	0.690476
Fvb4	14790024	14790076	3	28°C	18°C	0.231884	0.695906
Fvb4	14876931	14876931	1	28°C	18°C	0.09375	0.486486
Fvb4	14877712	14877745	3	28°C	18°C	0.1375	0.530612
Fvb4	14880542	14880542	1	28°C	18°C	0.489796	0.794118
Fvb4	14890050	14890162	2	28°C	18°C	0.636975	0.840198
Fvb4	14890541	14890596	4	28°C	18°C	0.440767	0.706597
Fvb4	14893260	14893260	1	28°C	18°C	0.30303	0.828571
Fvb4	14897976	14897976	1	28°C	18°C	0.540541	0.939394
Fvb4	14901327	14902049	5	28°C	18°C	0.62029	0.848185
Fvb4	14975996	14976183	7	28°C	18°C	0.230887	0.523438
Fvb4	14976716	14976756	3	28°C	18°C	0.349462	0.732323
Fvb4	14977371	14977371	1	28°C	18°C	0.447368	0.885714
Fvb4	15041186	15041186	1	28°C	18°C	0.431373	0.803571
Fvb4	15138526	15138526	1	28°C	18°C	0.121951	0.538462
Fvb4	15138810	15138872	2	28°C	18°C	0.0882353	0.491667
Fvb4	15140199	15140199	1	28°C	18°C	0.306122	0.708333
Fvb4	15140977	15141251	5	28°C	18°C	0.250804	0.641026
Fvb4	15151261	15151281	2	28°C	18°C	0.466063	0.742081
Fvb4	15151798	15151798	1	28°C	18°C	0.470588	0.844444
Fvb4	15154054	15154123	3	28°C	18°C	0.474227	0.833333
Fvb4	15154798	15154798	1	28°C	18°C	0.347826	0.716216
Fvb4	15155735	15155795	3	28°C	18°C	0.536697	0.874286
Fvb4	15159821	15160084	3	28°C	18°C	0.606107	0.715679
Fvb4	15167956	15167956	1	28°C	18°C	0.352941	0.87234
Fvb4	15169394	15169394	1	28°C	18°C	0.261905	0.644444
Fvb4	15171733	15171733	1	28°C	18°C	0.530612	0.87234
Fvb4	15174852	15174852	1	28°C	18°C	0.361702	0.790698
Fvb4	15179327	15179949	8	28°C	18°C	0.142703	0.467118
Fvb4	15180420	15180528	3	28°C	18°C	0.259259	0.677966
Fvb4	15181281	15181281	1	28°C	18°C	0.0877193	0.396825
Fvb4	15183423	15183423	1	28°C	18°C	0	0.416667
Fvb4	15226644	15226756	2	28°C	18°C	0.0409836	0.224576
Fvb4	15228634	15228634	1	28°C	18°C	0.116279	0.45283
Fvb4	15276881	15276881	1	28°C	18°C	0.113475	0.288591
Fvb4	15459180	15459180	1	28°C	18°C	0.627119	0.904762
Fvb4	15701417	15701417	1	28°C	18°C	0.156863	0.5
Fvb4	15790246	15790246	1	28°C	18°C	0.097561	0.407895
Fvb4	15818307	15818307	1	28°C	18°C	0.255814	0.666667
Fvb4	15891752	15891752	1	28°C	18°C	0.666667	0.967742
Fvb4	15950390	15950390	1	28°C	18°C	0.212766	0.59375
Fvb4	15973469	15973469	1	28°C	18°C	0.488372	0.883721
Fvb4	16221836	16221836	1	28°C	18°C	0.6	0.925
Fvb4	16227569	16227569	1	28°C	18°C	0.30303	0.794872
Fvb4	16236323	16236323	1	28°C	18°C	0.532258	0.880597
Fvb4	16247627	16247627	1	28°C	18°C	0.015873	0.245614
Fvb4	16476262	16476262	1	28°C	18°C	0	0.319149
Fvb4	16500634	16500634	1	28°C	18°C	0.225	0.612245
Fvb4	16504479	16504504	3	28°C	18°C	0.181818	0.478992
Fvb4	16675385	16675385	1	28°C	18°C	0.333333	0.866667
Fvb4	16675715	16675715	1	28°C	18°C	0.21519	0.516129
Fvb4	16782365	16782365	1	28°C	18°C	0.266667	0.708333
Fvb4	16872964	16872964	1	28°C	18°C	0.571429	0.973684
Fvb4	16978596	16978596	1	28°C	18°C	0.205479	0.514286
Fvb4	17002363	17002363	1	28°C	18°C	0.666667	1
Fvb4	17005266	17005266	1	28°C	18°C	0.111111	0.5
Fvb4	17204841	17204841	1	28°C	18°C	0.222222	0.65625
Fvb4	17210982	17210982	1	28°C	18°C	0.0833333	0.486486
Fvb4	17313984	17313984	1	28°C	18°C	0.222222	0.75
Fvb4	17403842	17403842	1	28°C	18°C	0.548387	0.941176
Fvb4	17472872	17472872	1	28°C	18°C	0.580645	0.895833
Fvb4	17532189	17532189	1	28°C	18°C	0.536585	0.944444
Fvb4	17582770	17582770	1	28°C	18°C	0.44898	0.816667
Fvb4	17605299	17605299	1	28°C	18°C	0.710526	1
Fvb4	17662875	17662875	1	28°C	18°C	0.0810811	0.566667
Fvb4	17743375	17743375	1	28°C	18°C	0.264706	0.83871
Fvb4	17948088	17948088	1	28°C	18°C	0.166667	0.567568
Fvb4	18042304	18042304	1	28°C	18°C	0.0701754	0.411765
Fvb4	18141770	18141770	1	28°C	18°C	0.415094	0.774648
Fvb4	18145208	18145704	8	28°C	18°C	0.199548	0.423117
Fvb4	18214975	18214975	1	28°C	18°C	0.28125	0.777778
Fvb4	18263951	18263951	1	28°C	18°C	0.27907	0.725
Fvb4	18301253	18301302	2	28°C	18°C	0.181373	0.450479
Fvb4	18611641	18611641	1	18°C	28°C	0.761905	0.326087
Fvb4	18666274	18666274	1	28°C	18°C	0.421053	0.816667
Fvb4	18674610	18674622	2	28°C	18°C	0	0.19802
Fvb4	18829569	18829569	1	28°C	18°C	0.349206	0.681159
Fvb4	18845427	18845427	1	28°C	18°C	0.138889	0.531915
Fvb4	18945791	18945791	1	28°C	18°C	0.5	0.857143
Fvb4	18975404	18975404	1	28°C	18°C	0.285714	0.75
Fvb4	19054980	19055091	2	28°C	18°C	0.517134	0.819444
Fvb4	19056243	19056257	3	28°C	18°C	0.0952381	0.570423
Fvb4	19065199	19065226	2	28°C	18°C	0.0860215	0.611765
Fvb4	19108427	19108427	1	28°C	18°C	0.363636	0.738095
Fvb4	19134133	19134133	1	28°C	18°C	0.176471	0.65625
Fvb4	19242264	19242264	1	28°C	18°C	0.34375	0.83871
Fvb4	19266969	19266969	1	28°C	18°C	0.438596	0.79661
Fvb4	19270250	19270250	1	28°C	18°C	0.243243	0.755102
Fvb4	19305077	19305077	1	28°C	18°C	0.639535	0.877551
Fvb4	19451114	19451114	1	28°C	18°C	0.282051	0.72973
Fvb4	20054121	20054121	1	28°C	18°C	0.489362	0.8125
Fvb4	20191056	20191056	1	28°C	18°C	0.268293	0.685185
Fvb4	20222386	20222386	1	28°C	18°C	0.326087	0.682927
Fvb4	20278234	20278239	2	28°C	18°C	0.347826	0.765625
Fvb4	20295517	20295520	2	28°C	18°C	0.221154	0.586466
Fvb4	20859456	20859471	2	28°C	18°C	0.211765	0.779221
Fvb4	20861079	20861079	1	18°C	28°C	0.927273	0.65
Fvb4	20935231	20935231	1	28°C	18°C	0.12069	0.555556
Fvb4	20944825	20944825	1	28°C	18°C	0.15625	0.539683
Fvb4	20945973	20945973	1	28°C	18°C	0.236842	0.733333
Fvb4	21152265	21152265	1	28°C	18°C	0.5	0.866667
Fvb4	21156617	21156617	1	28°C	18°C	0.38	0.825
Fvb4	21160147	21160147	1	28°C	18°C	0.171429	0.735294
Fvb4	21214419	21214419	1	28°C	18°C	0.265306	0.637931
Fvb4	21262180	21262180	1	28°C	18°C	0.257143	0.75
Fvb4	21272330	21272330	1	28°C	18°C	0	0.368421
Fvb4	21406169	21406169	1	28°C	18°C	0.184211	0.545455
Fvb4	21411777	21411794	2	28°C	18°C	0.2875	0.6
Fvb4	21561158	21561158	1	18°C	28°C	0.906977	0.5
Fvb4	21635907	21635907	1	28°C	18°C	0.636364	0.966667
Fvb4	21704700	21704700	1	28°C	18°C	0.52	0.854545
Fvb4	21742339	21742339	1	28°C	18°C	0.227848	0.392857
Fvb4	21792222	21792222	1	28°C	18°C	0.567164	0.888889
Fvb4	21904626	21904626	1	28°C	18°C	0.273973	0.555556
Fvb4	21974933	21974933	1	28°C	18°C	0.128205	0.5
Fvb4	22008357	22008357	1	28°C	18°C	0.176471	0.588235
Fvb4	22226073	22226073	1	28°C	18°C	0.744186	1
Fvb4	22241638	22241638	1	28°C	18°C	0.245614	0.622222
Fvb4	22419976	22419976	1	28°C	18°C	0.233333	0.790698
Fvb4	22715929	22715929	1	28°C	18°C	0.190476	0.7
Fvb4	22807897	22807897	1	28°C	18°C	0.388889	0.866667
Fvb4	22846581	22846581	1	28°C	18°C	0.651064	0.789286
Fvb4	22848962	22848962	1	28°C	18°C	0.747368	0.919192
Fvb4	22854893	22854893	1	28°C	18°C	0.575758	0.970588
Fvb4	22902574	22902598	2	28°C	18°C	0.392157	0.768116
Fvb4	22911200	22911200	1	28°C	18°C	0.59375	0.913043
Fvb4	22927517	22927550	2	28°C	18°C	0.338462	0.629032
Fvb4	22966803	22966803	1	28°C	18°C	0	0.394737
Fvb4	22985528	22985528	1	28°C	18°C	0.490196	0.823529
Fvb4	23039672	23039672	1	28°C	18°C	0.116279	0.714286
Fvb4	23048257	23048264	2	28°C	18°C	0.25641	0.679612
Fvb4	23058145	23058181	3	28°C	18°C	0.0731707	0.471429
Fvb4	23105738	23105738	1	28°C	18°C	0	0.394737
Fvb4	23121133	23121133	1	28°C	18°C	0.142857	0.625
Fvb4	23124692	23124697	2	28°C	18°C	0.0326087	0.421053
Fvb4	23274194	23274510	6	28°C	18°C	0.0748299	0.44
Fvb4	23498598	23498598	1	28°C	18°C	0.657143	1
Fvb4	23505712	23505712	1	28°C	18°C	0.371429	0.815789
Fvb4	23667828	23667828	1	28°C	18°C	0.2	0.787879
Fvb4	23682198	23682198	1	28°C	18°C	0.266667	0.736842
Fvb4	23844661	23844661	1	28°C	18°C	0.545455	0.901961
Fvb4	23892029	23892029	1	28°C	18°C	0.170213	0.54902
Fvb4	24039608	24039687	2	28°C	18°C	0.413043	0.774834
Fvb4	24205941	24205941	1	28°C	18°C	0.26087	0.790698
Fvb4	24281027	24281027	1	28°C	18°C	0.407407	0.830189
Fvb4	24322263	24322263	1	28°C	18°C	0.243243	0.72973
Fvb4	24385185	24385185	1	28°C	18°C	0.363636	0.809524
Fvb4	24393130	24393147	3	28°C	18°C	0.179856	0.598592
Fvb4	24467426	24467426	1	28°C	18°C	0.0810811	0.479167
Fvb4	24583479	24583479	1	28°C	18°C	0.15625	0.617647
Fvb4	24586808	24586808	1	28°C	18°C	0.464286	0.794118
Fvb4	24661780	24661780	1	28°C	18°C	0.698925	0.901099
Fvb4	24687243	24687243	1	28°C	18°C	0.516129	0.942857
Fvb4	24743958	24743958	1	28°C	18°C	0.363636	0.777778
Fvb4	24818053	24818053	1	28°C	18°C	0.307692	0.702128
Fvb4	24843807	24843809	2	28°C	18°C	0.174603	0.608696
Fvb4	25028260	25028260	1	28°C	18°C	0.258065	0.742857
Fvb4	25634359	25634405	2	28°C	18°C	0.0638298	0.529915
Fvb4	25723403	25723403	1	28°C	18°C	0.103448	0.414634
Fvb4	25765845	25765885	2	28°C	18°C	0.346667	0.887324
Fvb4	25770357	25770357	1	28°C	18°C	0.0612245	0.361111
Fvb4	25792486	25792486	1	28°C	18°C	0.617647	0.903226
Fvb4	25877198	25877198	1	28°C	18°C	0.147059	0.552632
Fvb4	26234869	26234869	1	28°C	18°C	0.673913	0.977778
Fvb4	26392470	26392470	1	28°C	18°C	0.333333	0.73913
Fvb4	26407493	26407493	1	28°C	18°C	0.7	0.982759
Fvb4	26583645	26583645	1	28°C	18°C	0.371429	0.806452
Fvb4	26888478	26888478	1	28°C	18°C	0.162791	0.611111
Fvb4	26955278	26955278	1	28°C	18°C	0.510204	0.8125
Fvb4	27086974	27087029	4	28°C	18°C	0.0396476	0.4
Fvb4	27584290	27584376	2	28°C	18°C	0.336538	0.747126
Fvb4	27601829	27601829	1	28°C	18°C	0.72449	0.87234
Fvb4	27602262	27602262	1	28°C	18°C	0.419162	0.646067
Fvb4	27602785	27602787	2	28°C	18°C	0.603175	0.779904
Fvb4	27603303	27603305	2	28°C	18°C	0.42029	0.673077
Fvb4	27636797	27636797	1	28°C	18°C	0.2	0.69697
Fvb4	27752968	27752968	1	28°C	18°C	0.0606061	0.466667
Fvb4	27816412	27816412	1	28°C	18°C	0.5	0.826923
Fvb4	27849279	27849279	1	28°C	18°C	0.408163	0.8
Fvb4	27850362	27850362	1	28°C	18°C	0.65	0.977273
Fvb4	27878837	27878854	2	28°C	18°C	0.07	0.384615
Fvb4	27924938	27924938	1	28°C	18°C	0.569231	0.898551
Fvb4	28090214	28090214	1	28°C	18°C	0.548387	0.971429
Fvb4	28205076	28205076	1	28°C	18°C	0.142857	0.583333
Fvb4	28523177	28523186	2	28°C	18°C	0.633663	0.914634
Fvb4	28544609	28544609	1	28°C	18°C	0.105263	0.471698
Fvb4	28591658	28591658	1	28°C	18°C	0.266667	0.774194
Fvb4	29169151	29169151	1	28°C	18°C	0.680851	0.979167
Fvb4	29261106	29261106	1	28°C	18°C	0.268293	0.764706
Fvb4	29436503	29436503	1	28°C	18°C	0.288136	0.632653
Fvb4	29810738	29810738	1	28°C	18°C	0.357143	0.84375
Fvb4	30107942	30107942	1	28°C	18°C	0.166667	0.861111
Fvb4	30159305	30159305	1	28°C	18°C	0.232558	0.631579
Fvb4	30579790	30579792	2	28°C	18°C	0.181818	0.619565
Fvb4	30611706	30611706	1	28°C	18°C	0.0714286	0.547619
Fvb4	30751889	30751889	1	28°C	18°C	0.5	0.875
Fvb4	30870053	30870053	1	28°C	18°C	0.295455	0.789474
Fvb4	31544964	31544964	1	28°C	18°C	0.121212	0.552632
Fvb4	31672513	31672513	1	28°C	18°C	0.5	0.863636
Fvb4	31819972	31819972	1	28°C	18°C	0.411765	0.866667
Fvb4	31821480	31821480	1	28°C	18°C	0.54	0.876923
Fvb4	31834263	31834263	1	28°C	18°C	0.25	0.755556
Fvb4	31872210	31872210	1	28°C	18°C	0.686567	0.933333
Fvb4	31906081	31906081	1	28°C	18°C	0.162162	0.5
Fvb4	32018746	32018786	2	28°C	18°C	0.326531	0.732558
Fvb4	32096964	32096964	1	28°C	18°C	0.0555556	0.458333
Fvb4	32133156	32133156	1	28°C	18°C	0.393939	0.804348
Fvb4	32234763	32234763	1	28°C	18°C	0.395833	0.755556
Fvb4	32242534	32242534	1	28°C	18°C	0.129032	0.529412
Fvb4	32272019	32272019	1	28°C	18°C	0	0.341463
Fvb4	32283542	32283542	1	28°C	18°C	0.363636	0.756757
Fvb4	32402842	32402842	1	28°C	18°C	0.487805	0.897436
Fvb4	32479079	32479105	2	28°C	18°C	0.274336	0.564626
Fvb4	32529551	32529551	1	28°C	18°C	0.358974	0.76087
Fvb4	32813607	32813607	1	28°C	18°C	0.166667	0.611111
Fvb4	32823751	32823751	1	28°C	18°C	0.1875	0.588235
Fvb4	32922038	32922110	2	28°C	18°C	0.322034	0.484211
Fvb4	32922233	32922233	1	18°C	28°C	0.981818	0.767442
Fvb4	32986288	32986288	1	28°C	18°C	0.157895	0.711111
Fvb4	33341414	33341414	1	28°C	18°C	0.414286	0.737705
Fvb4	33589541	33589541	1	28°C	18°C	0.410256	0.871795
Fvb4	33888565	33888585	2	28°C	18°C	0.586538	0.88764
Fvb5	497599	497599	1	28°C	18°C	0.106383	0.54386
Fvb5	515658	515658	1	28°C	18°C	0	0.173913
Fvb5	765514	765514	1	28°C	18°C	0.468085	0.833333
Fvb5	777680	777785	2	28°C	18°C	0.5	0.871429
Fvb5	787796	787796	1	28°C	18°C	0.375	0.75
Fvb5	788398	788398	1	28°C	18°C	0.580645	0.953488
Fvb5	808266	808287	2	28°C	18°C	0.0285714	0.484375
Fvb5	838510	838510	1	28°C	18°C	0.363636	0.712329
Fvb5	904029	904029	1	28°C	18°C	0.108696	0.465116
Fvb5	919851	919851	1	28°C	18°C	0.0222222	0.354839
Fvb5	983697	983711	3	28°C	18°C	0.136612	0.497409
Fvb5	1479671	1479671	1	28°C	18°C	0.15625	0.631579
Fvb5	1494029	1494029	1	28°C	18°C	0.78607	0.922414
Fvb5	1723014	1723014	1	28°C	18°C	0.333333	0.794118
Fvb5	1832154	1832303	2	28°C	18°C	0.25	0.605263
Fvb5	1836359	1836359	1	28°C	18°C	0.375	0.789474
Fvb5	2020300	2020300	1	28°C	18°C	0.515152	0.916667
Fvb5	2107402	2107402	1	28°C	18°C	0.561404	0.918919
Fvb5	2194598	2194598	1	28°C	18°C	0	0.382353
Fvb5	2274499	2274499	1	28°C	18°C	0.188679	0.535714
Fvb5	2309956	2309956	1	28°C	18°C	0.264706	0.685714
Fvb5	2325725	2325725	1	28°C	18°C	0.235294	0.756757
Fvb5	2420897	2420897	1	28°C	18°C	0.229167	0.690476
Fvb5	2713424	2713424	1	28°C	18°C	0.15	0.577778
Fvb5	2808886	2808886	1	28°C	18°C	0.277778	0.75
Fvb5	2815063	2815063	1	28°C	18°C	0.228571	0.675
Fvb5	3125312	3125312	1	28°C	18°C	0.264706	0.644444
Fvb5	3154259	3154259	1	28°C	18°C	0.34375	0.84375
Fvb5	3193313	3193313	1	28°C	18°C	0.0882353	0.577778
Fvb5	3233695	3233695	1	28°C	18°C	0.114286	0.536585
Fvb5	3319738	3319738	1	28°C	18°C	0.0869565	0.466667
Fvb5	3426983	3426983	1	28°C	18°C	0.268293	0.666667
Fvb5	3473516	3473516	1	28°C	18°C	0.188679	0.625
Fvb5	3807847	3807847	1	28°C	18°C	0.597222	0.865979
Fvb5	3828434	3828434	1	28°C	18°C	0.185185	0.597222
Fvb5	3927431	3927431	1	28°C	18°C	0.0535714	0.37037
Fvb5	4009782	4009782	1	28°C	18°C	0.186047	0.56338
Fvb5	4024788	4024894	4	28°C	18°C	0.404531	0.820789
Fvb5	4453161	4453173	3	28°C	18°C	0.283186	0.811024
Fvb5	4603489	4603489	1	28°C	18°C	0.630435	0.894737
Fvb5	4645014	4645014	1	28°C	18°C	0.548387	0.933333
Fvb5	4934553	4934553	1	28°C	18°C	0.530612	0.867925
Fvb5	5012737	5012737	1	28°C	18°C	0.424242	0.804878
Fvb5	5029402	5029402	1	28°C	18°C	0.09375	0.513514
Fvb5	5065501	5065501	1	28°C	18°C	0	0.347826
Fvb5	5069116	5069116	1	28°C	18°C	0.21875	0.68
Fvb5	5159380	5159380	1	28°C	18°C	0.546392	0.772727
Fvb5	5301417	5301417	1	28°C	18°C	0.195122	0.714286
Fvb5	5419894	5419915	2	28°C	18°C	0.443662	0.755556
Fvb5	5439866	5439881	3	28°C	18°C	0.0973451	0.540541
Fvb5	5489804	5489804	1	28°C	18°C	0.0638298	0.487805
Fvb5	5574015	5574015	1	28°C	18°C	0	0.179487
Fvb5	5619699	5619699	1	28°C	18°C	0.3	0.6875
Fvb5	5778551	5778551	1	28°C	18°C	0.25	0.578947
Fvb5	5781656	5781656	1	28°C	18°C	0.263158	0.555556
Fvb5	5884382	5884382	1	28°C	18°C	0.177778	0.564103
Fvb5	6046723	6046767	2	28°C	18°C	0.4	0.762162
Fvb5	6091414	6091414	1	28°C	18°C	0.176471	0.66
Fvb5	6115051	6115063	3	28°C	18°C	0.223776	0.822222
Fvb5	6299985	6300008	2	28°C	18°C	0.221622	0.594595
Fvb5	6482130	6482130	1	28°C	18°C	0.275862	0.652174
Fvb5	6617908	6617908	1	28°C	18°C	0.0222222	0.3125
Fvb5	6735998	6735998	1	28°C	18°C	0.0625	0.346939
Fvb5	6740374	6740374	1	28°C	18°C	0.261905	0.727273
Fvb5	6849480	6849482	2	28°C	18°C	0.109589	0.541667
Fvb5	6865867	6865867	1	28°C	18°C	0.296296	0.735294
Fvb5	7530736	7530736	1	28°C	18°C	0.38	0.842105
Fvb5	7657909	7657909	1	28°C	18°C	0.428571	0.818182
Fvb5	7879049	7879049	1	28°C	18°C	0.030303	0.4375
Fvb5	7917414	7917414	1	28°C	18°C	0.1	0.571429
Fvb5	7932268	7932268	1	28°C	18°C	0.369565	0.851064
Fvb5	7941838	7941838	1	28°C	18°C	0.0833333	0.566667
Fvb5	7952657	7952657	1	28°C	18°C	0.333333	0.738095
Fvb5	7983756	7983951	3	28°C	18°C	0.342342	0.628297
Fvb5	8177070	8177070	1	28°C	18°C	0.243243	0.676471
Fvb5	8240970	8241003	3	28°C	18°C	0.141892	0.543011
Fvb5	8294650	8294650	1	28°C	18°C	0.352941	0.789474
Fvb5	8330669	8330669	1	28°C	18°C	0.236842	0.725
Fvb5	8466823	8466823	1	28°C	18°C	0	0.435897
Fvb5	8472400	8472400	1	28°C	18°C	0.628571	0.973684
Fvb5	8670352	8670352	1	28°C	18°C	0.372881	0.689655
Fvb5	9209012	9209012	1	28°C	18°C	0.146341	0.636364
Fvb5	9252893	9252893	1	28°C	18°C	0.218182	0.6
Fvb5	9275967	9275967	1	28°C	18°C	0.628571	0.973684
Fvb5	9708350	9708350	1	28°C	18°C	0.305556	0.744186
Fvb5	9994599	9994599	1	28°C	18°C	0.210526	0.540984
Fvb5	10202730	10202730	1	28°C	18°C	0.144928	0.625
Fvb5	10251453	10251453	1	28°C	18°C	0	0.318182
Fvb5	10300696	10300717	3	28°C	18°C	0.0301205	0.365672
Fvb5	10335985	10336029	3	28°C	18°C	0.0333333	0.45283
Fvb5	10528790	10528790	1	28°C	18°C	0.184211	0.595238
Fvb5	10647446	10647446	1	28°C	18°C	0	0.30303
Fvb5	10677467	10677467	1	28°C	18°C	0.0816327	0.459016
Fvb5	11121899	11121899	1	28°C	18°C	0.586207	0.909091
Fvb5	11360144	11360144	1	28°C	18°C	0.0392157	0.293103
Fvb5	11376736	11376736	1	28°C	18°C	0.0909091	0.421053
Fvb5	11382364	11382364	1	28°C	18°C	0.440678	0.770833
Fvb5	11465480	11465480	1	28°C	18°C	0.4	0.888889
Fvb5	11989782	11989812	3	28°C	18°C	0.170068	0.573643
Fvb5	12091880	12091880	1	28°C	18°C	0.45614	0.807018
Fvb5	12107370	12107370	1	28°C	18°C	0.28125	0.742857
Fvb5	12199093	12199093	1	28°C	18°C	0.177778	0.558824
Fvb5	12596005	12596005	1	28°C	18°C	0.604651	0.967742
Fvb5	12602172	12602172	1	28°C	18°C	0.357143	0.731707
Fvb5	12660458	12660458	1	28°C	18°C	0.147541	0.515152
Fvb5	12884769	12884769	1	28°C	18°C	0.631579	0.975
Fvb5	12993086	12993086	1	28°C	18°C	0.0392157	0.536585
Fvb5	13225746	13225746	1	28°C	18°C	0.468085	0.878788
Fvb5	13249895	13249895	1	28°C	18°C	0.533333	0.944444
Fvb5	13645651	13645651	1	28°C	18°C	0.483871	0.935484
Fvb5	13667513	13667513	1	28°C	18°C	0.594595	0.945946
Fvb5	13833496	13833543	2	28°C	18°C	0.213675	0.526316
Fvb5	13901640	13901640	1	28°C	18°C	0.272727	0.727273
Fvb5	14014112	14014208	2	28°C	18°C	0.352601	0.728814
Fvb5	14150188	14150188	1	28°C	18°C	0.172131	0.378151
Fvb5	14236765	14236768	2	28°C	18°C	0.25	0.673684
Fvb5	14279381	14279381	1	28°C	18°C	0.162162	0.604167
Fvb5	14294581	14294581	1	28°C	18°C	0.125	0.534884
Fvb5	14339603	14339603	1	28°C	18°C	0.612903	0.975
Fvb5	14352544	14352544	1	28°C	18°C	0.690476	0.977778
Fvb5	14454882	14454882	1	28°C	18°C	0.6	0.977273
Fvb5	14455211	14455211	1	28°C	18°C	0.473684	0.897436
Fvb5	14485052	14485052	1	28°C	18°C	0.351351	0.777778
Fvb5	14500904	14500904	1	28°C	18°C	0.55	1
Fvb5	14552335	14552335	1	28°C	18°C	0.434783	0.754717
Fvb5	14640285	14640380	3	28°C	18°C	0.198758	0.570552
Fvb5	14675118	14675118	1	18°C	28°C	0.814815	0.522388
Fvb5	14818770	14818770	1	28°C	18°C	0.138889	0.555556
Fvb5	14946144	14946144	1	28°C	18°C	0.527778	0.883721
Fvb5	14984449	14984449	1	28°C	18°C	0.333333	0.794872
Fvb5	14989216	14989216	1	28°C	18°C	0.351351	0.756098
Fvb5	15227278	15227278	1	28°C	18°C	0	0.34375
Fvb5	15310131	15310131	1	28°C	18°C	0.636364	0.928571
Fvb5	15358967	15358967	1	28°C	18°C	0.575758	1
Fvb5	15359806	15359806	1	28°C	18°C	0.125	0.577778
Fvb5	15371974	15371974	1	28°C	18°C	0.57377	0.888889
Fvb5	15490561	15490561	1	28°C	18°C	0	0.294118
Fvb5	15534481	15534481	1	28°C	18°C	0.477612	0.753086
Fvb5	15658080	15658080	1	28°C	18°C	0.605505	0.843137
Fvb5	15658868	15658868	1	28°C	18°C	0.556962	0.784314
Fvb5	15664238	15664238	1	28°C	18°C	0.567568	0.923077
Fvb5	15780889	15780889	1	28°C	18°C	0.5	0.860465
Fvb5	16060123	16060123	1	28°C	18°C	0.428571	0.825
Fvb5	16158274	16158274	1	28°C	18°C	0.125	0.615385
Fvb5	16384611	16384611	1	28°C	18°C	0.216216	0.690476
Fvb5	16386021	16386021	1	28°C	18°C	0.4375	0.716418
Fvb5	16585820	16585820	1	28°C	18°C	0.555556	0.918919
Fvb5	16624166	16624166	1	28°C	18°C	0.173077	0.62069
Fvb5	16956431	16956431	1	28°C	18°C	0.145455	0.520833
Fvb5	17166348	17166348	1	28°C	18°C	0.272727	0.622642
Fvb5	17178253	17178253	1	28°C	18°C	0.714286	0.927711
Fvb5	17379058	17379166	2	28°C	18°C	0.442623	0.807692
Fvb5	17724048	17724048	1	28°C	18°C	0.627451	0.933333
Fvb5	17739614	17739626	2	28°C	18°C	0.252747	0.639175
Fvb5	17745459	17745492	2	28°C	18°C	0.352113	0.661654
Fvb5	18022185	18022185	1	28°C	18°C	0.0285714	0.580645
Fvb5	18042328	18042328	1	18°C	28°C	0.857143	0.544118
Fvb5	18056948	18056948	1	28°C	18°C	0.151515	0.628571
Fvb5	18057985	18057985	1	28°C	18°C	0.692308	0.977273
Fvb5	18123652	18123652	1	28°C	18°C	0.490566	0.789474
Fvb5	18183315	18183315	1	28°C	18°C	0.3125	0.777778
Fvb5	18205352	18205352	1	28°C	18°C	0.6	0.933333
Fvb5	18359942	18359974	3	28°C	18°C	0.291262	0.692308
Fvb5	18370201	18370201	1	28°C	18°C	0.363636	0.808511
Fvb5	18424810	18424810	1	28°C	18°C	0.097561	0.55
Fvb5	18425444	18425444	1	28°C	18°C	0.25	0.705882
Fvb5	19006648	19006648	1	28°C	18°C	0.09375	0.566667
Fvb5	19172504	19172504	1	28°C	18°C	0.478261	0.743119
Fvb5	19175970	19176011	2	28°C	18°C	0.333333	0.601227
Fvb5	19176767	19176802	2	28°C	18°C	0.495238	0.824818
Fvb5	19177866	19177866	1	28°C	18°C	0.24	0.567164
Fvb5	19179612	19179976	5	28°C	18°C	0.5	0.721011
Fvb5	19181162	19181308	3	28°C	18°C	0.48249	0.817121
Fvb5	19182573	19182709	5	28°C	18°C	0.347716	0.683735
Fvb5	19231198	19231290	2	28°C	18°C	0.278689	0.759615
Fvb5	19232398	19232398	1	28°C	18°C	0.341463	0.75
Fvb5	19242345	19242356	2	28°C	18°C	0.376812	0.886076
Fvb5	19409195	19409277	4	28°C	18°C	0.373272	0.808943
Fvb5	19409920	19409920	1	28°C	18°C	0.206897	0.625
Fvb5	19504550	19504550	1	28°C	18°C	0.283582	0.711864
Fvb5	19512367	19512367	1	28°C	18°C	0.375	0.864865
Fvb5	19516198	19516198	1	28°C	18°C	0.71875	1
Fvb5	19523300	19523307	2	28°C	18°C	0.338462	0.809524
Fvb5	19531015	19531015	1	28°C	18°C	0.333333	0.9
Fvb5	19531871	19531871	1	28°C	18°C	0.552632	0.880952
Fvb5	19536999	19537046	2	28°C	18°C	0.284091	0.607143
Fvb5	19540502	19540558	2	28°C	18°C	0.296875	0.794521
Fvb5	19540835	19540884	2	28°C	18°C	0.197917	0.605634
Fvb5	19542471	19542471	1	28°C	18°C	0.0588235	0.540541
Fvb5	19542770	19542770	1	28°C	18°C	0.45	0.816667
Fvb5	19543375	19543375	1	28°C	18°C	0.177778	0.533333
Fvb5	19557394	19557394	1	28°C	18°C	0.6	0.898305
Fvb5	19560695	19561156	8	28°C	18°C	0.579247	0.867904
Fvb5	19562211	19562211	1	28°C	18°C	0.173913	0.689655
Fvb5	19567614	19567614	1	28°C	18°C	0.387755	0.740741
Fvb5	19567951	19568127	6	28°C	18°C	0.558402	0.809302
Fvb5	19568625	19569839	66	28°C	18°C	0.49792	0.663926
Fvb5	19592022	19592214	6	28°C	18°C	0.263058	0.554927
Fvb5	19593019	19593019	1	28°C	18°C	0.227273	0.578125
Fvb5	19593333	19593377	2	28°C	18°C	0.176471	0.443038
Fvb5	19593842	19593973	6	28°C	18°C	0.326211	0.619325
Fvb5	19594279	19594279	1	28°C	18°C	0.104167	0.431373
Fvb5	19594589	19594589	1	28°C	18°C	0.162791	0.491525
Fvb5	19595503	19595506	2	28°C	18°C	0.0754717	0.457627
Fvb5	19595760	19595957	2	28°C	18°C	0.109071	0.352008
Fvb5	19596459	19596555	2	28°C	18°C	0.110236	0.333333
Fvb5	19596953	19596960	2	28°C	18°C	0.0875	0.408805
Fvb5	19598383	19598515	4	28°C	18°C	0.391129	0.790441
Fvb5	19599354	19599501	5	28°C	18°C	0.409894	0.86
Fvb5	19599784	19600250	9	28°C	18°C	0.403433	0.772472
Fvb5	19600626	19600626	1	28°C	18°C	0.323529	0.826087
Fvb5	19601487	19601550	4	28°C	18°C	0.486381	0.858491
Fvb5	19604442	19604707	10	28°C	18°C	0.163594	0.656997
Fvb5	19605947	19605947	1	28°C	18°C	0.277778	0.891892
Fvb5	19607630	19607990	12	28°C	18°C	0.428571	0.849829
Fvb5	19608691	19608761	2	28°C	18°C	0.529801	0.916667
Fvb5	19609379	19609379	1	28°C	18°C	0.294118	0.828571
Fvb5	19628426	19628426	1	28°C	18°C	0.181818	0.589744
Fvb5	19666483	19666542	3	28°C	18°C	0.25	0.738095
Fvb5	19728201	19728245	2	28°C	18°C	0.62585	0.95935
Fvb5	19729035	19729122	2	28°C	18°C	0.580508	0.88255
Fvb5	19729851	19729967	5	28°C	18°C	0.626632	0.901587
Fvb5	19734606	19734612	2	28°C	18°C	0.292308	0.784615
Fvb5	19734941	19734953	2	28°C	18°C	0.674242	0.942623
Fvb5	19740686	19740717	2	28°C	18°C	0.246377	0.731707
Fvb5	19771530	19771530	1	28°C	18°C	0.333333	0.777778
Fvb5	19800493	19800493	1	28°C	18°C	0.276596	0.654545
Fvb5	19834792	19834792	1	28°C	18°C	0.45098	0.807018
Fvb5	19850774	19850774	1	28°C	18°C	0.339286	0.716981
Fvb5	19879785	19879803	2	28°C	18°C	0.546296	0.871212
Fvb5	20022317	20022317	1	28°C	18°C	0.333333	0.78125
Fvb5	20075740	20075740	1	28°C	18°C	0.55814	0.9375
Fvb5	20102403	20102403	1	28°C	18°C	0.283019	0.710526
Fvb5	20129368	20129374	2	28°C	18°C	0.451613	0.924242
Fvb5	20271508	20271508	1	28°C	18°C	0.333333	0.727273
Fvb5	20307310	20307310	1	28°C	18°C	0.314607	0.630137
Fvb5	20687643	20687659	3	28°C	18°C	0.190476	0.523605
Fvb5	20717818	20717846	2	28°C	18°C	0.294118	0.64
Fvb5	20719104	20719186	4	28°C	18°C	0.186528	0.554404
Fvb5	20815089	20815089	1	28°C	18°C	0.645161	1
Fvb5	20822049	20822049	1	28°C	18°C	0.803468	0.927083
Fvb5	20990008	20990008	1	28°C	18°C	0.583333	0.907407
Fvb5	21014436	21014442	2	28°C	18°C	0.263158	0.691489
Fvb5	21113119	21113131	2	28°C	18°C	0.246575	0.685484
Fvb5	21116546	21116546	1	28°C	18°C	0.422222	0.9
Fvb5	21178804	21178804	1	28°C	18°C	0.0204082	0.297872
Fvb5	21279009	21279009	1	18°C	28°C	0.745455	0.418605
Fvb5	21298717	21298717	1	28°C	18°C	0.1	0.423729
Fvb5	21303471	21303471	1	28°C	18°C	0.169811	0.607843
Fvb5	21426300	21426300	1	28°C	18°C	0.12963	0.534884
Fvb5	21510589	21510589	1	28°C	18°C	0.387097	0.823529
Fvb5	21632818	21632818	1	18°C	28°C	0.972222	0.65625
Fvb5	21635019	21635019	1	28°C	18°C	0.581818	0.90566
Fvb5	21721990	21721990	1	28°C	18°C	0.0666667	0.424242
Fvb5	21792833	21792833	1	28°C	18°C	0.630435	1
Fvb5	21859826	21859826	1	28°C	18°C	0.666667	0.901408
Fvb5	21943304	21943304	1	28°C	18°C	0.0625	0.483871
Fvb5	22039318	22039318	1	28°C	18°C	0.22449	0.695652
Fvb5	22049781	22049781	1	28°C	18°C	0.555556	0.903226
Fvb5	22070674	22070674	1	28°C	18°C	0.387097	0.783784
Fvb5	22101345	22101345	1	28°C	18°C	0.195122	0.5625
Fvb5	22195811	22195813	2	28°C	18°C	0.196809	0.469767
Fvb5	22486144	22486160	3	28°C	18°C	0.03125	0.516667
Fvb5	22545155	22545155	1	28°C	18°C	0.560976	0.891304
Fvb5	22739998	22739998	1	28°C	18°C	0.28125	0.805556
Fvb5	22747943	22747943	1	28°C	18°C	0.578947	0.934426
Fvb5	22789983	22789983	1	28°C	18°C	0.25	0.658537
Fvb5	22860723	22860723	1	28°C	18°C	0.2	0.644068
Fvb5	23047051	23047051	1	28°C	18°C	0.40625	0.96875
Fvb5	23073337	23073337	1	28°C	18°C	0.348837	0.774194
Fvb5	23083839	23083839	1	28°C	18°C	0.666667	1
Fvb5	23094445	23094445	1	28°C	18°C	0.153846	0.591837
Fvb5	23116555	23116555	1	28°C	18°C	0.592593	0.886792
Fvb5	23197108	23197108	1	28°C	18°C	0.184211	0.666667
Fvb5	23460513	23460513	1	28°C	18°C	0.271429	0.560976
Fvb5	23646689	23646689	1	28°C	18°C	0.384615	0.777778
Fvb5	23776093	23776093	1	28°C	18°C	0.443038	0.828125
Fvb5	23783652	23783652	1	28°C	18°C	0.566667	0.971429
Fvb5	23830697	23830697	1	28°C	18°C	0.25	0.682927
Fvb5	23866335	23866335	1	28°C	18°C	0.723404	1
Fvb5	23867471	23867471	1	28°C	18°C	0.147541	0.52459
Fvb5	23938368	23938368	1	28°C	18°C	0	0.25
Fvb5	24317215	24317215	1	28°C	18°C	0.289474	0.755556
Fvb5	24322067	24322067	1	28°C	18°C	0.170732	0.54902
Fvb5	24667403	24667403	1	28°C	18°C	0.372093	0.774194
Fvb5	24929651	24929651	1	28°C	18°C	0.228571	0.64
Fvb5	25027540	25027540	1	28°C	18°C	0.114286	0.606061
Fvb5	25068265	25068265	1	28°C	18°C	0	0.229167
Fvb5	25326501	25326541	2	28°C	18°C	0.34	0.756944
Fvb5	25366353	25366353	1	28°C	18°C	0.375	0.827586
Fvb5	25465524	25465524	1	28°C	18°C	0.263158	0.634921
Fvb5	25732259	25732259	1	28°C	18°C	0.46875	0.9
Fvb5	25806745	25806745	1	28°C	18°C	0.3125	0.83871
Fvb5	25880666	25880666	1	28°C	18°C	0.243243	0.777778
Fvb5	25944477	25944477	1	28°C	18°C	0.0810811	0.59375
Fvb5	25955208	25955208	1	28°C	18°C	0.0526316	0.297872
Fvb5	26058133	26058141	2	28°C	18°C	0.351351	0.9
Fvb5	26135572	26135572	1	28°C	18°C	0.27027	0.6875
Fvb5	26152607	26152607	1	28°C	18°C	0.363636	0.818182
Fvb5	26263469	26263469	1	28°C	18°C	0.692308	0.97619
Fvb5	26265726	26265726	1	28°C	18°C	0.378378	0.782609
Fvb5	26341097	26341097	1	28°C	18°C	0.611111	0.947368
Fvb5	26362474	26362474	1	28°C	18°C	0.330357	0.631579
Fvb5	26466251	26466251	1	28°C	18°C	0.288462	0.74359
Fvb5	26572262	26572262	1	28°C	18°C	0.363636	0.770492
Fvb5	26637605	26637605	1	28°C	18°C	0.333333	0.74359
Fvb5	26639993	26639993	1	28°C	18°C	0	0.348837
Fvb5	26657341	26657341	1	28°C	18°C	0.459459	0.846154
Fvb5	26768132	26768132	1	28°C	18°C	0.470588	0.82
Fvb5	26863602	26864061	9	28°C	18°C	0.195617	0.372167
Fvb5	27241651	27241651	1	28°C	18°C	0.16129	0.59375
Fvb5	27266461	27266461	1	28°C	18°C	0.333333	0.666667
Fvb5	27324097	27324097	1	28°C	18°C	0.436893	0.71134
Fvb5	27375245	27375245	1	28°C	18°C	0.472222	0.923077
Fvb5	27441881	27441881	1	28°C	18°C	0.27027	0.727273
Fvb5	27463843	27463843	1	28°C	18°C	0.465116	0.837209
Fvb5	27477115	27477115	1	28°C	18°C	0	0.272727
Fvb5	27735955	27735962	2	28°C	18°C	0.445312	0.773481
Fvb5	27754543	27754543	1	28°C	18°C	0.0813953	0.353659
Fvb5	27766182	27766182	1	28°C	18°C	0.5	0.882353
Fvb5	27791987	27791987	1	28°C	18°C	0.0789474	0.378378
Fvb5	27825767	27825767	1	28°C	18°C	0.545455	0.894737
Fvb5	27927205	27927205	1	28°C	18°C	0.151515	0.615385
Fvb5	28197653	28197653	1	28°C	18°C	0.484848	0.9
Fvb5	28204885	28204885	1	28°C	18°C	0.68	0.981132
Fvb5	28252864	28252888	4	28°C	18°C	0.0993789	0.476821
Fvb5	28612602	28612602	1	28°C	18°C	0.485714	0.836735
Fvb5	28851959	28851959	1	28°C	18°C	0.108696	0.520833
Fvb5	29189889	29189889	1	28°C	18°C	0.611111	0.905405
Fvb5	29194086	29194086	1	28°C	18°C	0.0666667	0.525
Fvb5	29419495	29419495	1	28°C	18°C	0.636364	0.963636
Fvb5	29426006	29426006	1	28°C	18°C	0.545455	0.815385
Fvb6	91268	91268	1	28°C	18°C	0.5	0.83871
Fvb6	130127	130127	1	28°C	18°C	0.16	0.576923
Fvb6	704172	704172	1	28°C	18°C	0.5	0.911765
Fvb6	986806	986806	1	28°C	18°C	0.621622	0.938776
Fvb6	1021010	1021044	2	28°C	18°C	0.403846	0.825581
Fvb6	1021521	1021521	1	28°C	18°C	0.264706	0.757576
Fvb6	1060602	1060602	1	28°C	18°C	0.441176	0.9375
Fvb6	1065325	1065325	1	28°C	18°C	0.444444	0.863636
Fvb6	1315432	1315432	1	28°C	18°C	0.24	0.636364
Fvb6	1375884	1375884	1	18°C	28°C	0.545455	0.0909091
Fvb6	1403437	1403437	1	28°C	18°C	0.0882353	0.516129
Fvb6	1500210	1500210	1	28°C	18°C	0.507692	0.857143
Fvb6	1606495	1606495	1	28°C	18°C	0.146341	0.5625
Fvb6	1671858	1671858	1	28°C	18°C	0.3125	0.733333
Fvb6	1715903	1715903	1	28°C	18°C	0.513514	0.885714
Fvb6	1738270	1738412	3	28°C	18°C	0.150769	0.426573
Fvb6	1781474	1781474	1	28°C	18°C	0.44898	0.893617
Fvb6	1916811	1916811	1	28°C	18°C	0.2	0.672727
Fvb6	2025273	2025273	1	28°C	18°C	0.139535	0.547619
Fvb6	2068925	2068970	6	28°C	18°C	0.0520833	0.528634
Fvb6	2135260	2135260	1	28°C	18°C	0.459459	0.857143
Fvb6	2326092	2326092	1	28°C	18°C	0.166667	0.675676
Fvb6	2381165	2381165	1	28°C	18°C	0.394737	0.85
Fvb6	2439788	2439788	1	28°C	18°C	0.285714	0.653846
Fvb6	2492977	2492977	1	28°C	18°C	0.672727	0.979167
Fvb6	2495328	2495328	1	28°C	18°C	0.176471	0.590909
Fvb6	2620410	2620410	1	28°C	18°C	0.22449	0.571429
Fvb6	2686884	2686884	1	28°C	18°C	0.416667	0.880952
Fvb6	2705131	2705131	1	28°C	18°C	0.125	0.548387
Fvb6	2803709	2803709	1	28°C	18°C	0.546667	0.842105
Fvb6	2804109	2804190	4	28°C	18°C	0.312312	0.712264
Fvb6	2909089	2909089	1	28°C	18°C	0.265625	0.6
Fvb6	3099740	3099740	1	28°C	18°C	0.0294118	0.6
Fvb6	3621643	3621643	1	28°C	18°C	0.333333	0.8
Fvb6	3623414	3623414	1	28°C	18°C	0.428571	0.753846
Fvb6	3834465	3834465	1	28°C	18°C	0.514286	0.9375
Fvb6	3958246	3958272	3	28°C	18°C	0.132231	0.552381
Fvb6	4081715	4081715	1	28°C	18°C	0.542857	0.87037
Fvb6	4119926	4119926	1	28°C	18°C	0.387097	0.90625
Fvb6	4213460	4213460	1	28°C	18°C	0.395833	0.88
Fvb6	4351397	4351397	1	28°C	18°C	0.5	0.882353
Fvb6	4381171	4381171	1	18°C	28°C	0.848485	0.457143
Fvb6	4494113	4494113	1	28°C	18°C	0.65625	1
Fvb6	4612750	4612750	1	28°C	18°C	0.4	0.866667
Fvb6	4748527	4748527	1	28°C	18°C	0.44186	0.816327
Fvb6	4890421	4890421	1	28°C	18°C	0.0645161	0.45
Fvb6	5028980	5028980	1	28°C	18°C	0.53125	0.952381
Fvb6	5141242	5141242	1	28°C	18°C	0.28125	0.722222
Fvb6	5159415	5159415	1	28°C	18°C	0.21875	0.634146
Fvb6	5227632	5227632	1	28°C	18°C	0.318182	0.78125
Fvb6	5365514	5365514	1	28°C	18°C	0.416667	0.795455
Fvb6	5444190	5444190	1	28°C	18°C	0	0.291667
Fvb6	5494574	5494574	1	28°C	18°C	0.0487805	0.377358
Fvb6	5725377	5725377	1	28°C	18°C	0.108108	0.510638
Fvb6	5732535	5732535	1	28°C	18°C	0.0638298	0.444444
Fvb6	5772657	5772671	2	28°C	18°C	0.458564	0.807487
Fvb6	5907000	5907000	1	28°C	18°C	0.704545	0.978723
Fvb6	5918045	5918045	1	28°C	18°C	0.516129	0.909091
Fvb6	6007380	6007436	2	28°C	18°C	0.233202	0.512
Fvb6	6082551	6082551	1	28°C	18°C	0.357143	0.77193
Fvb6	6177393	6177393	1	28°C	18°C	0.142857	0.487179
Fvb6	6226217	6226217	1	28°C	18°C	0.263889	0.661017
Fvb6	6317370	6317370	1	28°C	18°C	0.12	0.416667
Fvb6	6326279	6326279	1	28°C	18°C	0.407407	0.810811
Fvb6	6400232	6400232	1	28°C	18°C	0.321429	0.50641
Fvb6	6692576	6692576	1	28°C	18°C	0.658537	0.973684
Fvb6	6757402	6757402	1	18°C	28°C	0.214286	0
Fvb6	6813336	6813336	1	28°C	18°C	0.193548	0.675676
Fvb6	6924466	6924466	1	28°C	18°C	0.244898	0.697674
Fvb6	6956861	6956882	2	28°C	18°C	0.402439	0.781955
Fvb6	6964293	6964293	1	28°C	18°C	0.4	0.875
Fvb6	7071644	7071644	1	28°C	18°C	0.40625	0.84375
Fvb6	7085023	7085023	1	28°C	18°C	0.162162	0.521739
Fvb6	7166489	7166502	2	28°C	18°C	0.0854701	0.386364
Fvb6	7294952	7294952	1	28°C	18°C	0.333333	0.75
Fvb6	7431942	7431942	1	28°C	18°C	0	0.236111
Fvb6	7438068	7438068	1	28°C	18°C	0.35	0.764706
Fvb6	7572325	7572550	2	28°C	18°C	0.350649	0.585987
Fvb6	7575754	7575769	2	28°C	18°C	0.142857	0.616438
Fvb6	7599757	7599757	1	28°C	18°C	0.554348	0.816092
Fvb6	7979800	7979800	1	28°C	18°C	0.0714286	0.575758
Fvb6	8044185	8044511	10	28°C	18°C	0.152083	0.597633
Fvb6	8055013	8055013	1	28°C	18°C	0.581395	0.928571
Fvb6	8169978	8169978	1	28°C	18°C	0.282051	0.714286
Fvb6	8241351	8241351	1	28°C	18°C	0.121212	0.564516
Fvb6	8303265	8303265	1	28°C	18°C	0.228571	0.666667
Fvb6	8325134	8325134	1	28°C	18°C	0.673469	0.943396
Fvb6	8384311	8384311	1	28°C	18°C	0.395833	0.83871
Fvb6	8445240	8445240	1	28°C	18°C	0.627451	0.9
Fvb6	8492564	8492564	1	28°C	18°C	0.108108	0.586957
Fvb6	8700445	8700445	1	28°C	18°C	0.23913	0.642857
Fvb6	8701305	8701382	2	28°C	18°C	0.288136	0.589595
Fvb6	8875104	8875104	1	28°C	18°C	0.446154	0.727273
Fvb6	8974089	8974089	1	28°C	18°C	0.439024	0.829787
Fvb6	9056907	9056907	1	28°C	18°C	0.0217391	0.354839
Fvb6	9089811	9089811	1	28°C	18°C	0.0714286	0.365079
Fvb6	9103078	9103078	1	28°C	18°C	0.162162	0.578947
Fvb6	9173298	9173298	1	28°C	18°C	0.697674	0.963636
Fvb6	9209336	9209336	1	28°C	18°C	0.322581	0.757576
Fvb6	9315558	9315558	1	28°C	18°C	0.375	0.818182
Fvb6	9367186	9367186	1	28°C	18°C	0.2	0.631579
Fvb6	9482706	9482706	1	28°C	18°C	0.106383	0.46875
Fvb6	9505234	9505234	1	28°C	18°C	0.268293	0.714286
Fvb6	9539296	9539296	1	28°C	18°C	0.265306	0.638889
Fvb6	9572403	9572403	1	28°C	18°C	0.428571	0.894737
Fvb6	9638197	9638197	1	28°C	18°C	0.619048	0.975
Fvb6	9642423	9642423	1	28°C	18°C	0.647059	0.973684
Fvb6	9796367	9796377	3	28°C	18°C	0.162162	0.660606
Fvb6	9850920	9851035	3	28°C	18°C	0.363636	0.768041
Fvb6	9920484	9920484	1	28°C	18°C	0.146341	0.589744
Fvb6	9930253	9930269	3	28°C	18°C	0.183544	0.57047
Fvb6	10014158	10014158	1	28°C	18°C	0.131579	0.537313
Fvb6	10298324	10298324	1	28°C	18°C	0.277778	0.77551
Fvb6	10305419	10305419	1	28°C	18°C	0.116667	0.632911
Fvb6	10343180	10343180	1	28°C	18°C	0.0857143	0.714286
Fvb6	10343654	10343654	1	28°C	18°C	0.0571429	0.394737
Fvb6	10432889	10432889	1	28°C	18°C	0.567568	0.875
Fvb6	10586956	10586956	1	28°C	18°C	0.724138	1
Fvb6	10604254	10604518	5	28°C	18°C	0.116923	0.504065
Fvb6	10662088	10662142	2	28°C	18°C	0.2375	0.618182
Fvb6	10850437	10850437	1	28°C	18°C	0.229508	0.767123
Fvb6	11121870	11121957	2	28°C	18°C	0.0912409	0.379699
Fvb6	11159160	11159160	1	28°C	18°C	0.232558	0.741935
Fvb6	11165096	11165096	1	28°C	18°C	0.21875	0.573529
Fvb6	11211152	11211152	1	28°C	18°C	0.483871	0.878788
Fvb6	11213405	11213405	1	28°C	18°C	0.682927	0.973684
Fvb6	11304788	11304788	1	28°C	18°C	0.104167	0.462963
Fvb6	11318611	11318611	1	28°C	18°C	0.637931	0.850467
Fvb6	11556081	11556081	1	28°C	18°C	0.23913	0.657143
Fvb6	11615448	11615448	1	28°C	18°C	0.525	0.895833
Fvb6	11653081	11653081	1	28°C	18°C	0.673469	0.942308
Fvb6	11654374	11654374	1	28°C	18°C	0.432432	0.846154
Fvb6	11858568	11858568	1	28°C	18°C	0.42	0.8
Fvb6	11993874	11993874	1	28°C	18°C	0.45283	0.85
Fvb6	12102044	12102044	1	28°C	18°C	0.0666667	0.612903
Fvb6	12153209	12153209	1	28°C	18°C	0	0.404255
Fvb6	12304171	12304171	1	28°C	18°C	0.513514	0.947368
Fvb6	12384859	12384859	1	28°C	18°C	0.325	0.714286
[truncated: 613 more rows]

## Sheet: Sheet6
Sheet name	Sheet6
Description	CHG DMRs between treatments in ICE2
Table showing the location, numbers, hyper- and hypo-methyalted samples, methylation level of samples of DMRs between treatments in different methylation context and ecotypes in CHG ICE2
Chromosome	start	end	number_of_dms	hypermethylated_samples	hypomethylated_samples	methylation_level_18°C	methylation_level_28°C
Fvb1	57023	57023	1			0	0.309091
Fvb1	269991	269991	1	28°C	18°C	0.326087	0.72
Fvb1	369953	369953	1	28°C	18°C	0	0.34375
Fvb1	547194	547260	3	28°C	18°C	0.164286	0.532663
Fvb1	817187	817187	1	28°C	18°C	0.381818	0.755556
Fvb1	846539	846721	2	28°C	18°C	0.447894	0.677515
Fvb1	866855	866855	1	28°C	18°C	0.0294118	0.297872
Fvb1	1140890	1140890	1	28°C	18°C	0.54717	0.875
Fvb1	1302808	1302808	1	28°C	18°C	0.451613	0.882353
Fvb1	1387725	1387725	1	28°C	18°C	0.263158	0.72093
Fvb1	1392923	1392923	1	28°C	18°C	0	0.111111
Fvb1	1457298	1457370	2	28°C	18°C	0.517341	0.777448
Fvb1	1542975	1542975	1	28°C	18°C	0.176471	0.8125
Fvb1	1692157	1692157	1	28°C	18°C	0.408163	0.716981
Fvb1	2315393	2315393	1	28°C	18°C	0.305556	0.794872
Fvb1	2624979	2624979	1	28°C	18°C	0.136364	0.536585
Fvb1	2625315	2625315	1	28°C	18°C	0.185185	0.636364
Fvb1	2735074	2735074	1	28°C	18°C	0.0837209	0.24
Fvb1	2776576	2776576	1	28°C	18°C	0.0757576	0.404255
Fvb1	2854379	2854379	1	28°C	18°C	0.516129	0.839286
Fvb1	2868889	2868889	1	28°C	18°C	0.31746	0.571429
Fvb1	3058316	3058316	1	28°C	18°C	0.657534	0.938776
Fvb1	3261043	3261043	1	28°C	18°C	0.125	0.486486
Fvb1	3346877	3346877	1	28°C	18°C	0.40625	0.833333
Fvb1	3537109	3537109	1	28°C	18°C	0.294118	0.866667
Fvb1	3593182	3593182	1	28°C	18°C	0.372549	0.741935
Fvb1	3593493	3593493	1	28°C	18°C	0.313725	0.625
Fvb1	3595192	3595192	1	28°C	18°C	0.693878	0.978261
Fvb1	3630407	3630407	1	28°C	18°C	0.015873	0.216667
Fvb1	3704261	3704261	1	28°C	18°C	0.419118	0.671533
Fvb1	3719932	3719932	1	28°C	18°C	0.564103	1
Fvb1	3724474	3724474	1	28°C	18°C	0.222222	0.514286
Fvb1	3767985	3767985	1	28°C	18°C	0.0540541	0.466667
Fvb1	3775652	3775652	1	18°C	28°C	0.690476	0.25
Fvb1	4076358	4076358	1	28°C	18°C	0.0275229	0.184783
Fvb1	4118472	4118472	1	28°C	18°C	0.686275	0.958333
Fvb1	4347075	4347075	1	28°C	18°C	0.111111	0.360656
Fvb1	4539483	4539483	1	28°C	18°C	0.118644	0.369863
Fvb1	4539789	4539789	1	28°C	18°C	0.683761	0.91358
Fvb1	4726925	4726925	1	28°C	18°C	0.369565	0.73913
Fvb1	4970367	4970367	1	28°C	18°C	0.163793	0.367089
Fvb1	5189488	5189488	1	28°C	18°C	0.0110497	0.129032
Fvb1	5231091	5231091	1	28°C	18°C	0.666667	0.93617
Fvb1	5233322	5233322	1	28°C	18°C	0.45	0.804348
Fvb1	5272227	5272227	1	28°C	18°C	0.328358	0.695652
Fvb1	5274573	5274573	1	28°C	18°C	0.423077	0.878049
Fvb1	5275475	5275475	1	28°C	18°C	0.444444	0.914286
Fvb1	5401969	5401969	1	28°C	18°C	0.325	0.75
Fvb1	5418463	5418463	1	28°C	18°C	0.452555	0.697248
Fvb1	5591713	5591713	1	28°C	18°C	0	0.0909091
Fvb1	5746019	5746019	1	28°C	18°C	0.00970874	0.126316
Fvb1	5789808	5789808	1	28°C	18°C	0.585366	0.948718
Fvb1	5914072	5914072	1	28°C	18°C	0.425532	0.777778
Fvb1	6050944	6050944	1	28°C	18°C	0.56701	0.858696
Fvb1	6185985	6185985	1	28°C	18°C	0.508475	0.890909
Fvb1	6500799	6500799	1	28°C	18°C	0.2	0.6
Fvb1	6761340	6761340	1	28°C	18°C	0.0222222	0.179104
Fvb1	6900170	6900170	1	28°C	18°C	0.234375	0.580645
Fvb1	6968556	6968556	1	28°C	18°C	0.102041	0.384615
Fvb1	6990919	6990919	1	28°C	18°C	0.7	0.895349
Fvb1	7096918	7096918	1	28°C	18°C	0.413043	0.846154
Fvb1	7246296	7246296	1	28°C	18°C	0.203704	0.52
Fvb1	7273428	7273428	1	28°C	18°C	0.424242	0.837838
Fvb1	7368260	7368260	1	28°C	18°C	0.506667	0.836735
Fvb1	7419692	7419692	1	28°C	18°C	0.580645	0.88
Fvb1	7470296	7470296	1	28°C	18°C	0.0645161	0.5
Fvb1	7488470	7488470	1	28°C	18°C	0.671233	0.944444
Fvb1	7534427	7534427	1	28°C	18°C	0.466667	0.846154
Fvb1	7596178	7596178	1	28°C	18°C	0.697917	0.902778
Fvb1	7789049	7789094	4	28°C	18°C	0.204846	0.490141
Fvb1	7848346	7848346	1	28°C	18°C	0.135135	0.527273
Fvb1	7901363	7901479	2	28°C	18°C	0.185075	0.465347
Fvb1	7934857	7934857	1	28°C	18°C	0.0689655	0.433962
Fvb1	8007533	8007538	2	28°C	18°C	0.0666667	0.425743
Fvb1	8056365	8056365	1	28°C	18°C	0.0769231	0.512821
Fvb1	8062053	8062061	2	28°C	18°C	0.159664	0.537037
Fvb1	8063510	8063510	1	28°C	18°C	0.566667	0.939394
Fvb1	8125798	8125798	1	28°C	18°C	0.75	0.938776
Fvb1	8128230	8128230	1	28°C	18°C	0.8	0.979167
Fvb1	8130506	8130506	1	28°C	18°C	0.693878	0.964912
Fvb1	8308651	8308651	1	28°C	18°C	0.02	0.355556
Fvb1	8376653	8376653	1	28°C	18°C	0.459459	0.852941
Fvb1	8380560	8380560	1	28°C	18°C	0.244444	0.619048
Fvb1	8442527	8442527	1	28°C	18°C	0.754717	0.953488
Fvb1	8468214	8468214	1	28°C	18°C	0.460526	0.767857
Fvb1	8637514	8637514	1	28°C	18°C	0.518987	0.88
Fvb1	8967127	8967237	2	28°C	18°C	0.699029	0.917969
Fvb1	9142324	9142324	1	28°C	18°C	0.266667	0.772727
Fvb1	9401830	9401830	1	28°C	18°C	0.34375	0.806452
Fvb1	9485517	9485517	1	28°C	18°C	0.540541	0.84375
Fvb1	9600004	9600004	1	28°C	18°C	0.173913	0.580645
Fvb1	9615683	9615765	4	28°C	18°C	0.166667	0.553846
Fvb1	10177971	10177971	1	28°C	18°C	0.2	0.6875
Fvb1	10281405	10281405	1	28°C	18°C	0.209677	0.53125
Fvb1	10362264	10362264	1	28°C	18°C	0.613636	0.921569
Fvb1	10487018	10487018	1	28°C	18°C	0.114754	0.423729
Fvb1	10581948	10581948	1	28°C	18°C	0.0714286	0.428571
Fvb1	10650052	10650052	1	28°C	18°C	0.230769	0.71875
Fvb1	10688385	10688385	1	28°C	18°C	0	0.241379
Fvb1	10721464	10721471	2	28°C	18°C	0.0952381	0.472222
Fvb1	10918217	10918467	8	28°C	18°C	0.129528	0.418124
Fvb1	10919058	10919058	1	28°C	18°C	0.444444	0.813953
Fvb1	10940914	10940921	2	28°C	18°C	0.171206	0.425676
Fvb1	11186307	11186307	1	28°C	18°C	0.5	0.9
Fvb1	11198545	11198545	1	28°C	18°C	0.297297	0.744186
Fvb1	11449475	11449475	1	28°C	18°C	0.657895	1
Fvb1	11506459	11506459	1	28°C	18°C	0.157895	0.615385
Fvb1	11622290	11622290	1	28°C	18°C	0.169811	0.5
Fvb1	11717760	11717760	1	28°C	18°C	0.270833	0.638298
Fvb1	11876037	11876104	2	28°C	18°C	0.725406	0.81982
Fvb1	11915276	11915276	1	28°C	18°C	0.348315	0.662338
Fvb1	12282198	12282198	1	28°C	18°C	0.755102	1
Fvb1	12293610	12293610	1	28°C	18°C	0.72	1
Fvb1	12374041	12374041	1	28°C	18°C	0.424528	0.619718
Fvb1	12374752	12374752	1	28°C	18°C	0.521277	0.757282
Fvb1	12384441	12384628	8	28°C	18°C	0.272727	0.599042
Fvb1	12398787	12398787	1	28°C	18°C	0.326087	0.722222
Fvb1	12464272	12464272	1	28°C	18°C	0.216867	0.492308
Fvb1	12596880	12596880	1	28°C	18°C	0.558442	0.849057
Fvb1	12797135	12797135	1	28°C	18°C	0.0851064	0.414634
Fvb1	12803513	12803513	1	28°C	18°C	0.344828	0.707317
Fvb1	12865855	12865855	1	28°C	18°C	0.419753	0.755102
Fvb1	12935591	12935591	1	28°C	18°C	0.402985	0.701493
Fvb1	13172310	13172310	1	28°C	18°C	0.0357143	0.3125
Fvb1	13350645	13350647	2	28°C	18°C	0.112069	0.433333
Fvb1	13373684	13373684	1	28°C	18°C	0.120879	0.409091
Fvb1	13465881	13465881	1	28°C	18°C	0.820896	0.968421
Fvb1	13569211	13569211	1	28°C	18°C	0.711538	0.935484
Fvb1	13818481	13818481	1	28°C	18°C	0.636364	0.964912
Fvb1	14560513	14560513	1	28°C	18°C	0	0.276596
Fvb1	14891711	14891711	1	28°C	18°C	0.566667	0.925
Fvb1	14924412	14924700	8	28°C	18°C	0.338733	0.593912
Fvb1	15330890	15330890	1	28°C	18°C	0.166667	0.673913
Fvb1	15423749	15423749	1	28°C	18°C	0.325	0.6875
Fvb1	15475476	15475476	1	28°C	18°C	0.35	0.741935
Fvb1	15578559	15578559	1	28°C	18°C	0.35	0.708333
Fvb1	15612092	15612187	2	28°C	18°C	0.348901	0.554217
Fvb1	15670438	15670438	1	28°C	18°C	0.31746	0.647887
Fvb1	15681702	15681702	1	28°C	18°C	0.779874	0.931973
Fvb1	15704342	15704342	1	28°C	18°C	0.43	0.754717
Fvb1	15736170	15736170	1	28°C	18°C	0.468085	0.830189
Fvb1	15771306	15771306	1	28°C	18°C	0.543478	1
Fvb1	15860442	15860442	1	28°C	18°C	0.737705	1
Fvb1	15949541	15949541	1	28°C	18°C	0.0454545	0.350877
Fvb1	15991450	15991450	1	28°C	18°C	0.25	0.615385
Fvb1	16182182	16182182	1	28°C	18°C	0.515152	0.869565
Fvb1	16190659	16190659	1	28°C	18°C	0.4	0.773585
Fvb1	16270010	16270010	1	28°C	18°C	0.588235	0.94
Fvb1	16302333	16302333	1	28°C	18°C	0.216667	0.652174
Fvb1	16317313	16317380	3	28°C	18°C	0.242798	0.544
Fvb1	16335136	16335141	2	28°C	18°C	0.685279	0.930818
Fvb1	16828671	16828671	1	28°C	18°C	0.403509	0.763158
Fvb1	17019755	17019755	1	28°C	18°C	0.231579	0.516667
Fvb1	17148890	17148890	1	28°C	18°C	0.084507	0.34375
Fvb1	17172805	17172805	1	28°C	18°C	0.640777	0.893333
Fvb1	17285564	17285564	1	28°C	18°C	0.684211	0.882759
Fvb1	17467742	17467742	1	28°C	18°C	0.756757	1
Fvb1	17702487	17702487	1	28°C	18°C	0.690476	1
Fvb1	17861624	17861624	1	28°C	18°C	0.195122	0.567568
Fvb1	17920279	17920335	2	28°C	18°C	0.703404	0.863248
Fvb1	18009664	18009664	1	28°C	18°C	0.142857	0.545455
Fvb1	18052268	18052268	1	28°C	18°C	0.409836	0.78
Fvb1	18207993	18207993	1	28°C	18°C	0.625	0.977778
Fvb1	18250860	18250860	1	28°C	18°C	0.612245	0.933333
Fvb1	18413797	18413944	7	28°C	18°C	0.0815789	0.475827
Fvb1	18432216	18432216	1	28°C	18°C	0.289474	0.694444
Fvb1	18505485	18505485	1	28°C	18°C	0	0.102804
Fvb1	18513939	18513939	1	28°C	18°C	0.415094	0.861111
Fvb1	18629468	18629468	1	28°C	18°C	0.178571	0.571429
Fvb1	18801963	18802168	2	28°C	18°C	0.67765	0.857143
Fvb1	18833891	18833996	2	28°C	18°C	0.353612	0.725664
Fvb1	18863582	18863631	2	28°C	18°C	0.328947	0.62069
Fvb1	18871804	18871804	1	28°C	18°C	0.289474	0.72973
Fvb1	18875815	18875815	1	28°C	18°C	0.433735	0.742424
Fvb1	18876434	18876434	1	28°C	18°C	0.403509	0.818182
Fvb1	18881343	18881343	1	28°C	18°C	0.177419	0.607143
Fvb1	19080627	19080627	1	28°C	18°C	0.533333	0.878049
Fvb1	19082418	19082418	1	28°C	18°C	0.216216	0.577778
Fvb1	19083320	19083747	3	28°C	18°C	0.23237	0.434783
Fvb1	19085104	19085104	1	28°C	18°C	0.25641	0.69697
Fvb1	19086238	19086238	1	28°C	18°C	0.166667	0.6
Fvb1	19086939	19087023	4	28°C	18°C	0.454902	0.766764
Fvb1	19088419	19088449	2	28°C	18°C	0.433735	0.827273
Fvb1	19088739	19088739	1	28°C	18°C	0.296296	0.727273
Fvb1	19089138	19089138	1	28°C	18°C	0.394737	0.866667
Fvb1	19091426	19091426	1	28°C	18°C	0.6	0.918919
Fvb1	19095200	19095528	3	28°C	18°C	0.614809	0.798265
Fvb1	19095844	19096131	5	28°C	18°C	0.62449	0.883436
Fvb1	19376212	19376352	8	28°C	18°C	0.113158	0.618557
Fvb1	19486611	19486611	1	28°C	18°C	0.696	0.910891
Fvb1	19493937	19493957	2	28°C	18°C	0.756637	0.932692
Fvb1	19507453	19507453	1	28°C	18°C	0.615385	0.928571
Fvb1	19534456	19534465	2	28°C	18°C	0.0314465	0.362832
Fvb1	19590719	19590719	1	28°C	18°C	0.222798	0.420168
Fvb1	19619504	19619504	1	28°C	18°C	0.446429	0.772727
Fvb1	19666369	19666369	1	28°C	18°C	0.410714	0.696629
Fvb1	19685628	19685764	3	28°C	18°C	0.39267	0.758755
Fvb1	19720177	19720177	1	28°C	18°C	0.25	0.78
Fvb1	19747134	19747185	3	28°C	18°C	0.279101	0.491103
Fvb1	19767776	19767776	1	28°C	18°C	0.179775	0.5
Fvb1	19807041	19807041	1	28°C	18°C	0.0444444	0.575
Fvb1	19885539	19885539	1	28°C	18°C	0.622951	0.928571
Fvb1	19940967	19940967	1	28°C	18°C	0.0851064	0.431818
Fvb1	19942067	19942070	2	28°C	18°C	0.271739	0.669811
Fvb1	19953084	19953084	1	28°C	18°C	0	0.3
Fvb1	19979493	19979493	1	28°C	18°C	0.557143	0.901961
Fvb1	19992287	19992287	1	28°C	18°C	0.0757576	0.422222
Fvb1	20057160	20057160	1	28°C	18°C	0.244898	0.627907
Fvb1	20058283	20058283	1	28°C	18°C	0.522472	0.757812
Fvb1	20090691	20090691	1	28°C	18°C	0.489796	0.886792
Fvb1	20096098	20096184	2	28°C	18°C	0.404063	0.559006
Fvb1	20132211	20132211	1	28°C	18°C	0.854785	0.953237
Fvb1	20134814	20134814	1	28°C	18°C	0.798479	0.929461
Fvb1	20141260	20141260	1	28°C	18°C	0.453552	0.644444
Fvb1	20170273	20170273	1	28°C	18°C	0.647059	0.975
Fvb1	20176598	20176598	1	18°C	28°C	0.58	0.208333
Fvb1	20178704	20178704	1	28°C	18°C	0.790698	0.971429
Fvb1	20295785	20295876	2	28°C	18°C	0.875055	0.945786
Fvb1	20306057	20306057	1	28°C	18°C	0.54878	1
Fvb1	20336478	20336478	1	28°C	18°C	0.717949	0.969697
Fvb1	20351300	20351300	1	28°C	18°C	0.669725	0.895349
Fvb1	20373682	20373682	1	28°C	18°C	0.318182	0.72549
Fvb1	20397178	20397178	1	28°C	18°C	0.628272	0.812865
Fvb1	20424019	20424019	1	28°C	18°C	0.366667	0.83871
Fvb1	20428205	20428205	1	28°C	18°C	0.261364	0.561404
Fvb1	20443240	20443240	1	28°C	18°C	0.152174	0.392857
Fvb1	20516789	20516898	2	28°C	18°C	0.34321	0.551724
Fvb1	20519159	20519159	1	28°C	18°C	0.321739	0.568182
Fvb1	20545819	20545819	1	28°C	18°C	0.45098	0.754902
Fvb1	20548244	20548244	1	28°C	18°C	0.454545	0.893617
Fvb1	20705221	20705221	1	28°C	18°C	0.0185185	0.323529
Fvb1	20710310	20710310	1	28°C	18°C	0.633803	0.868132
Fvb1	20748489	20748489	1	28°C	18°C	0.5	0.878049
Fvb1	20777579	20777579	1	28°C	18°C	0.212121	0.666667
Fvb1	20780042	20780049	2	28°C	18°C	0.188462	0.458716
Fvb1	20785581	20785581	1	28°C	18°C	0.434783	0.8
Fvb1	20792290	20792315	2	28°C	18°C	0.452899	0.683544
Fvb1	20794241	20794241	1	28°C	18°C	0.715909	0.925926
Fvb1	20803638	20803638	1	28°C	18°C	0.774194	0.973333
Fvb1	20842180	20842180	1	28°C	18°C	0.111111	0.405797
Fvb1	20853926	20853926	1	28°C	18°C	0.555556	0.86
Fvb1	20894688	20894727	2	28°C	18°C	0.418605	0.680556
Fvb1	20928638	20928638	1	28°C	18°C	0.351351	0.828571
Fvb1	20981173	20981252	2	28°C	18°C	0.254545	0.517647
Fvb1	21010459	21010459	1	28°C	18°C	0.127273	0.527778
Fvb1	21138062	21138062	1	28°C	18°C	0.454545	0.85
Fvb1	21177830	21177830	1	28°C	18°C	0.360656	0.74
Fvb1	21230613	21230613	1	28°C	18°C	0.375	0.783784
Fvb1	21268754	21268775	2	28°C	18°C	0.181159	0.430493
Fvb1	21298739	21298739	1	28°C	18°C	0.803738	0.972222
Fvb1	21379179	21379179	1	28°C	18°C	0.641304	0.910714
Fvb1	21487835	21487835	1	28°C	18°C	0.395349	0.640449
Fvb1	21491776	21491776	1	28°C	18°C	0.444444	0.829268
Fvb1	21561346	21561346	1	28°C	18°C	0.379747	0.653846
Fvb1	21561875	21561875	1	28°C	18°C	0.25	0.7
Fvb1	21563212	21563212	1	28°C	18°C	0.550725	0.928571
Fvb1	21600440	21600440	1	28°C	18°C	0.268293	0.617021
Fvb1	21643943	21643943	1	28°C	18°C	0.602273	0.843373
Fvb1	21646072	21646072	1	28°C	18°C	0.253521	0.55
Fvb1	21661111	21661229	2	28°C	18°C	0.430233	0.757576
Fvb1	21708189	21708189	1	28°C	18°C	0.694444	0.966102
Fvb1	21725950	21725950	1	28°C	18°C	0.025641	0.377778
Fvb1	21785990	21785990	1	28°C	18°C	0.440678	0.805556
Fvb1	21791360	21791360	1	28°C	18°C	0.735849	0.951613
Fvb1	21835758	21835894	2	28°C	18°C	0.436047	0.575758
Fvb1	21928249	21928249	1	28°C	18°C	0.655556	0.977778
Fvb1	22049921	22049921	1	28°C	18°C	0.575758	0.948718
Fvb1	22075790	22075790	1	28°C	18°C	0.647059	0.955556
Fvb1	22084776	22084776	1	28°C	18°C	0.732558	0.957746
Fvb1	22119208	22119208	1	28°C	18°C	0.147059	0.636364
Fvb1	22128708	22129008	8	28°C	18°C	0.170018	0.455471
Fvb1	22168755	22168755	1	28°C	18°C	0.352459	0.6
Fvb1	22187664	22187664	1	18°C	28°C	0.411765	0.0833333
Fvb1	22187915	22187931	2	18°C	28°C	0.447368	0.0754717
Fvb1	22283096	22283096	1	28°C	18°C	0.490909	0.783333
Fvb1	22325989	22325989	1	28°C	18°C	0.576471	0.842857
Fvb1	22332015	22332015	1	28°C	18°C	0.136364	0.6
Fvb1	22388561	22388561	1	28°C	18°C	0.09375	0.518519
Fvb1	22390380	22390380	1	28°C	18°C	0.5375	0.88
Fvb1	22405106	22405106	1	28°C	18°C	0.111111	0.576923
Fvb1	22446389	22446389	1	28°C	18°C	0.52439	0.747748
Fvb1	22468633	22468658	2	28°C	18°C	0.507585	0.624585
Fvb1	22469773	22469773	1	28°C	18°C	0.612069	0.894737
Fvb1	22479781	22479781	1	28°C	18°C	0.384615	0.690722
Fvb1	22566646	22566646	1	28°C	18°C	0.449438	0.742857
Fvb1	22570311	22570311	1	28°C	18°C	0.568182	0.96875
Fvb1	22571309	22571368	2	18°C	28°C	0.90099	0.701754
Fvb1	22603199	22603199	1	28°C	18°C	0.176471	0.483871
Fvb1	22618056	22618056	1	28°C	18°C	0.180556	0.467742
Fvb1	22658433	22658433	1	28°C	18°C	0.4	0.777778
Fvb1	22687215	22687225	2	28°C	18°C	0.047619	0.319672
Fvb1	22699931	22699968	3	28°C	18°C	0.656489	0.8402
Fvb1	22748543	22748543	1	28°C	18°C	0.619469	0.824074
Fvb1	22751807	22751807	1	28°C	18°C	0.68932	0.906977
Fvb1	22776483	22776483	1	28°C	18°C	0.336634	0.675676
Fvb1	22782609	22782609	1	28°C	18°C	0.65	1
Fvb1	22798124	22798124	1	28°C	18°C	0.373913	0.626506
Fvb1	22873519	22873519	1	18°C	28°C	0.327273	0
Fvb1	22932636	22932657	2	28°C	18°C	0.522727	0.8
Fvb1	22965332	22965332	1	28°C	18°C	0.80198	0.978261
Fvb1	22969404	22969761	3	28°C	18°C	0.16307	0.32684
Fvb1	22999749	22999749	1	28°C	18°C	0.452381	0.736111
Fvb1	23007905	23007905	1	28°C	18°C	0.672414	0.959184
Fvb1	23029558	23029558	1	28°C	18°C	0.478261	0.925
Fvb1	23030943	23030943	1	28°C	18°C	0.715789	0.923077
Fvb1	23051294	23051294	1	28°C	18°C	0.736842	0.968254
Fvb1	23162677	23162677	1	28°C	18°C	0.677419	1
Fvb1	23206065	23206065	1	28°C	18°C	0.425	0.84375
Fvb1	23219186	23219186	1	28°C	18°C	0.32	0.714286
Fvb1	23225792	23225792	1	28°C	18°C	0.554217	0.839286
Fvb1	23234130	23234130	1	28°C	18°C	0.2	0.55102
Fvb1	23234802	23234802	1	28°C	18°C	0.142857	0.56
Fvb1	23248298	23248298	1	28°C	18°C	0.22807	0.641026
Fvb1	23342009	23342009	1	28°C	18°C	0.509804	0.839286
Fvb1	23421259	23421259	1	28°C	18°C	0.776596	1
Fvb1	23433401	23433401	1	28°C	18°C	0.42069	0.659574
Fvb1	23456270	23456270	1	28°C	18°C	0.313131	0.585366
Fvb1	23484843	23484843	1	18°C	28°C	0.946237	0.734694
Fvb1	23489647	23489666	2	28°C	18°C	0.0779221	0.371681
Fvb1	23555555	23555555	1	28°C	18°C	0.787234	0.965517
Fvb1	23634034	23634034	1	28°C	18°C	0.514563	0.762376
Fvb1	23652675	23652675	1	28°C	18°C	0.135802	0.438596
Fvb1	23821555	23821555	1	28°C	18°C	0.340909	0.75
Fvb1	23839676	23839676	1	28°C	18°C	0.134615	0.525
Fvb1	23844041	23844041	1	28°C	18°C	0.010989	0.19697
Fvb1	23919794	23919824	2	28°C	18°C	0.509804	0.902985
Fvb1	23929642	23929642	1	28°C	18°C	0.635036	0.848739
Fvb1	23982238	23982238	1	28°C	18°C	0.578947	0.945946
Fvb1	23999074	23999074	1	28°C	18°C	0	0.27451
Fvb1	24089430	24089430	1	28°C	18°C	0.2	0.483871
Fvb1	24185815	24185848	2	28°C	18°C	0.425	0.847059
Fvb1	24240000	24240068	5	28°C	18°C	0.226804	0.559503
Fvb1	24248641	24248864	4	28°C	18°C	0.150685	0.304144
Fvb2	16227	16266	2	28°C	18°C	0.448029	0.736842
Fvb2	18364	18410	2	28°C	18°C	0.416918	0.635246
Fvb2	113760	113760	1	28°C	18°C	0.5	0.826923
Fvb2	166249	166360	3	28°C	18°C	0.308017	0.671875
Fvb2	168330	168330	1	28°C	18°C	0.121212	0.5
Fvb2	321436	321436	1	28°C	18°C	0.52809	0.850746
Fvb2	326204	326204	1	28°C	18°C	0.657143	0.938776
Fvb2	340231	340231	1	28°C	18°C	0.479167	0.857143
Fvb2	370469	370469	1	28°C	18°C	0.716981	0.916667
Fvb2	370725	370725	1	28°C	18°C	0.463158	0.742424
Fvb2	1078797	1078797	1	28°C	18°C	0.715789	0.905882
Fvb2	1134285	1134285	1	28°C	18°C	0.297297	0.614035
Fvb2	1169716	1169716	1	28°C	18°C	0.465116	0.86
Fvb2	1385914	1385914	1	28°C	18°C	0.217822	0.464789
Fvb2	1750923	1750923	1	28°C	18°C	0.227273	0.565217
Fvb2	1895468	1895468	1	28°C	18°C	0.3125	0.717949
Fvb2	1905833	1905833	1	28°C	18°C	0.367347	0.769231
Fvb2	1971094	1971094	1	28°C	18°C	0.285714	0.71875
Fvb2	2055633	2055633	1	18°C	28°C	0.292308	0.0416667
Fvb2	2061554	2061554	1	28°C	18°C	0.588235	0.78
Fvb2	2291001	2291001	1	28°C	18°C	0.425926	0.84
Fvb2	2292642	2292642	1	28°C	18°C	0.684211	1
Fvb2	2348516	2348516	1	28°C	18°C	0	0.12766
Fvb2	2436933	2436933	1	28°C	18°C	0.3125	0.764706
Fvb2	2512597	2512597	1	28°C	18°C	0.16	0.545455
Fvb2	2569485	2569485	1	28°C	18°C	0.291139	0.666667
Fvb2	2574895	2574895	1	28°C	18°C	0.566667	0.974359
Fvb2	2606777	2606777	1	28°C	18°C	0.121951	0.631579
Fvb2	2807049	2807049	1	28°C	18°C	0.194444	0.585366
Fvb2	3003321	3003355	3	28°C	18°C	0.231076	0.596226
Fvb2	3070588	3070588	1	28°C	18°C	0.709091	1
Fvb2	3114815	3114815	1	28°C	18°C	0.459459	0.829268
Fvb2	3164167	3164167	1	28°C	18°C	0.695473	0.850746
Fvb2	3179900	3179900	1	28°C	18°C	0.27907	0.741935
Fvb2	3188132	3188132	1	28°C	18°C	0.490566	0.822222
Fvb2	3319923	3319923	1	28°C	18°C	0.231707	0.529412
Fvb2	3321130	3321130	1	28°C	18°C	0.314286	0.75
Fvb2	3475752	3475752	1	28°C	18°C	0.3125	0.684211
Fvb2	3498216	3498411	2	28°C	18°C	0.09375	0.310204
Fvb2	3645418	3645418	1	28°C	18°C	0.465116	0.970588
Fvb2	3646042	3646042	1	28°C	18°C	0.169492	0.666667
Fvb2	3647894	3647894	1	28°C	18°C	0.653846	0.947368
Fvb2	3650195	3650195	1	28°C	18°C	0.307692	0.727273
Fvb2	3658024	3658147	2	28°C	18°C	0.69201	0.771863
Fvb2	3658398	3658398	1	28°C	18°C	0.612903	0.828571
Fvb2	3707557	3707557	1	28°C	18°C	0.22449	0.653061
Fvb2	3769932	3769932	1	28°C	18°C	0.321429	0.731707
Fvb2	3793135	3793273	2	28°C	18°C	0.4	0.646081
Fvb2	3836285	3836285	1	18°C	28°C	0.468085	0.177419
Fvb2	3913006	3913229	3	28°C	18°C	0.445455	0.733096
Fvb2	3917576	3917576	1	28°C	18°C	0.151515	0.444444
Fvb2	4086455	4086455	1	28°C	18°C	0.676471	0.956522
Fvb2	4282080	4282080	1	28°C	18°C	0.8	0.964706
Fvb2	4338002	4338002	1	28°C	18°C	0.352941	0.785714
Fvb2	4413686	4413730	3	28°C	18°C	0.488372	0.882353
Fvb2	4419326	4419539	12	28°C	18°C	0.225946	0.621502
Fvb2	4554841	4554841	1	28°C	18°C	0.55	0.941176
Fvb2	4695151	4695151	1	28°C	18°C	0.114286	0.548387
Fvb2	4757362	4757362	1	28°C	18°C	0.253846	0.504505
Fvb2	4973431	4973431	1	28°C	18°C	0.0869565	0.45
Fvb2	5043808	5043868	3	28°C	18°C	0.468571	0.790514
Fvb2	5044176	5044176	1	28°C	18°C	0.55814	0.933333
Fvb2	5047294	5047294	1	28°C	18°C	0.380952	0.805556
Fvb2	5091172	5091186	2	28°C	18°C	0.394958	0.873563
Fvb2	5154619	5154632	2	28°C	18°C	0.482517	0.790541
Fvb2	5229873	5229873	1	28°C	18°C	0.484848	0.813953
Fvb2	5232501	5232501	1	28°C	18°C	0.39726	0.795918
Fvb2	5271266	5271266	1	28°C	18°C	0.206349	0.551724
Fvb2	5322641	5322641	1	28°C	18°C	0.278351	0.573529
Fvb2	5327153	5327153	1	28°C	18°C	0.785714	0.949153
Fvb2	5346296	5346296	1	28°C	18°C	0.876289	1
Fvb2	5347592	5347592	1	28°C	18°C	0.704545	0.910112
Fvb2	5348817	5348817	1	28°C	18°C	0.764706	0.984848
Fvb2	5396180	5396180	1	28°C	18°C	0.544118	0.777778
Fvb2	5651055	5651055	1	28°C	18°C	0.416667	0.795918
Fvb2	5808490	5808490	1	28°C	18°C	0.651163	0.921569
Fvb2	5813948	5813948	1	28°C	18°C	0.117647	0.5
Fvb2	5905592	5905592	1	28°C	18°C	0.0142857	0.322581
Fvb2	5973688	5973688	1	28°C	18°C	0.229167	0.492754
Fvb2	6012573	6012580	2	28°C	18°C	0.0394737	0.38835
Fvb2	6048589	6048589	1	28°C	18°C	0.027027	0.413043
Fvb2	6148378	6148436	2	28°C	18°C	0.412844	0.849558
Fvb2	6252142	6252142	1	28°C	18°C	0.27451	0.652174
Fvb2	6332035	6332035	1	28°C	18°C	0.195122	0.645161
Fvb2	6467376	6467376	1	28°C	18°C	0.669173	0.940299
Fvb2	6486441	6486441	1	28°C	18°C	0.684211	0.953488
Fvb2	6505434	6505434	1	28°C	18°C	0.305556	0.866667
Fvb2	6669526	6669526	1	28°C	18°C	0.0350877	0.315789
Fvb2	6689784	6689784	1	28°C	18°C	0.150943	0.534884
Fvb2	6721085	6721085	1	28°C	18°C	0.666667	0.977273
Fvb2	6800552	6800768	3	28°C	18°C	0.356077	0.620397
Fvb2	6930138	6930138	1	28°C	18°C	0.848485	0.988764
Fvb2	6952601	6952692	3	28°C	18°C	0.157258	0.413462
Fvb2	6952991	6952991	1	28°C	18°C	0.269231	0.619718
Fvb2	7005919	7005919	1	28°C	18°C	0.266667	0.680556
Fvb2	7066037	7066247	6	28°C	18°C	0.244536	0.505824
Fvb2	7230252	7230252	1	28°C	18°C	0.493827	0.822222
Fvb2	7345803	7345803	1	28°C	18°C	0.307692	0.606557
Fvb2	7357141	7357141	1	28°C	18°C	0.492063	0.871795
Fvb2	7445057	7445057	1	28°C	18°C	0.338983	0.733333
Fvb2	7497731	7497731	1	28°C	18°C	0.526316	0.909091
Fvb2	7504881	7504898	2	28°C	18°C	0.39548	0.805556
Fvb2	7616434	7616434	1	28°C	18°C	0	0.144737
Fvb2	7712205	7712229	2	28°C	18°C	0.728419	0.84
Fvb2	7733378	7733378	1	28°C	18°C	0.346154	0.816327
Fvb2	7795989	7795989	1	28°C	18°C	0.474359	0.82
Fvb2	7895759	7895772	2	18°C	28°C	0.685315	0.268657
Fvb2	7905182	7905182	1	28°C	18°C	0.790698	0.963855
Fvb2	8020392	8020392	1	28°C	18°C	0.18	0.657143
Fvb2	8024591	8024591	1	28°C	18°C	0.486726	0.785714
Fvb2	8283903	8283903	1	28°C	18°C	0.0454545	0.4
Fvb2	8307324	8307324	1	28°C	18°C	0.59375	0.953488
Fvb2	8604575	8604575	1	28°C	18°C	0.025641	0.323529
Fvb2	8605403	8605403	1	28°C	18°C	0.489583	0.810811
Fvb2	8607792	8607792	1	28°C	18°C	0.464052	0.7
Fvb2	8628178	8628178	1	28°C	18°C	0.642384	0.871287
Fvb2	8709505	8709511	2	28°C	18°C	0.31746	0.728261
Fvb2	8729437	8729437	1	28°C	18°C	0.583333	0.890909
Fvb2	8851197	8851197	1	28°C	18°C	0.52381	0.931818
Fvb2	8864865	8864865	1	28°C	18°C	0.377358	0.767442
Fvb2	8936862	8936862	1	28°C	18°C	0.666667	1
Fvb2	9088313	9088313	1	28°C	18°C	0.543478	0.853659
Fvb2	9090178	9090178	1	28°C	18°C	0.65	0.938776
Fvb2	9329103	9329408	5	28°C	18°C	0.150777	0.310906
Fvb2	9437134	9437134	1	28°C	18°C	0.677966	0.962963
Fvb2	9576712	9576712	1	28°C	18°C	0.619565	0.888889
Fvb2	9736065	9736065	1	28°C	18°C	0	0.166667
Fvb2	9756486	9756486	1	28°C	18°C	0.594828	0.835165
Fvb2	9799287	9799287	1	28°C	18°C	0.0652174	0.451613
Fvb2	9804071	9804071	1	28°C	18°C	0.238095	0.666667
Fvb2	10051259	10051259	1	28°C	18°C	0.746667	0.982759
Fvb2	10075806	10075806	1	28°C	18°C	0.254237	0.610169
Fvb2	10134933	10134933	1	28°C	18°C	0.387755	0.758065
Fvb2	10138802	10138802	1	28°C	18°C	0.16129	0.458333
Fvb2	10177963	10177963	1	28°C	18°C	0.173333	0.491525
Fvb2	10190279	10190532	4	28°C	18°C	0.135593	0.333853
Fvb2	10192502	10192522	2	28°C	18°C	0.118812	0.521277
Fvb2	10194390	10194390	1	28°C	18°C	0.0266667	0.211268
Fvb2	10212748	10212748	1	28°C	18°C	0.0172414	0.214286
Fvb2	10213056	10213056	1	28°C	18°C	0.0208333	0.327273
Fvb2	10219549	10219549	1	28°C	18°C	0	0.3125
Fvb2	10222093	10222207	3	28°C	18°C	0.132159	0.425339
Fvb2	10229866	10229866	1	28°C	18°C	0.636364	0.956522
Fvb2	10281129	10281164	2	28°C	18°C	0.395833	0.761905
Fvb2	10284947	10284947	1	28°C	18°C	0.131579	0.588235
Fvb2	10285625	10285625	1	28°C	18°C	0.192308	0.54902
Fvb2	10288203	10288203	1	28°C	18°C	0.150685	0.485294
Fvb2	10294418	10294591	2	28°C	18°C	0.207143	0.492647
Fvb2	10299139	10299159	3	28°C	18°C	0.542751	0.859922
Fvb2	10302195	10302195	1	28°C	18°C	0.15	0.580645
Fvb2	10303108	10303211	3	28°C	18°C	0.415194	0.682135
Fvb2	10462772	10462772	1	28°C	18°C	0.686275	0.95
Fvb2	10477346	10477346	1	28°C	18°C	0.283582	0.636364
Fvb2	10517493	10517493	1	28°C	18°C	0	0.244898
Fvb2	10520910	10521082	2	28°C	18°C	0.221374	0.332767
Fvb2	10538204	10538204	1	28°C	18°C	0.678571	0.972973
Fvb2	10538723	10538723	1	28°C	18°C	0.5	0.878049
Fvb2	10539678	10540402	12	28°C	18°C	0.126323	0.425635
Fvb2	10543134	10543134	1	28°C	18°C	0.454545	0.886792
Fvb2	10543457	10543457	1	28°C	18°C	0.424779	0.712644
Fvb2	10544123	10544377	4	28°C	18°C	0.134812	0.400621
Fvb2	10545680	10545706	2	28°C	18°C	0.428571	0.76
Fvb2	10547496	10547496	1	28°C	18°C	0.2	0.658537
Fvb2	10548859	10548875	2	28°C	18°C	0.121622	0.716667
Fvb2	10587816	10587816	1	28°C	18°C	0.0196078	0.342105
Fvb2	10594882	10594882	1	28°C	18°C	0.433333	0.72
Fvb2	10601985	10602014	3	28°C	18°C	0.537721	0.764479
Fvb2	10602522	10602687	6	28°C	18°C	0.575789	0.788618
Fvb2	10605067	10605433	5	28°C	18°C	0.278289	0.498201
Fvb2	10606036	10606651	8	28°C	18°C	0.36865	0.59647
Fvb2	10608123	10608360	2	28°C	18°C	0.389113	0.594987
Fvb2	10610273	10610273	1	28°C	18°C	0.640316	0.883562
Fvb2	10611505	10611505	1	28°C	18°C	0.533333	0.886364
Fvb2	10614863	10615032	2	28°C	18°C	0.804406	0.918505
Fvb2	10617936	10617936	1	28°C	18°C	0.482353	0.780488
Fvb2	10618290	10618607	10	28°C	18°C	0.499349	0.714636
Fvb2	10619277	10619277	1	28°C	18°C	0.483871	0.721739
Fvb2	10619650	10619861	15	28°C	18°C	0.16092	0.555238
Fvb2	10620423	10620550	3	28°C	18°C	0.0330579	0.316993
Fvb2	10621832	10621832	1	28°C	18°C	0.608696	0.9
Fvb2	10622880	10623603	30	28°C	18°C	0.184557	0.53059
Fvb2	10626166	10626166	1	28°C	18°C	0.333333	0.692308
Fvb2	10631730	10631730	1	28°C	18°C	0.347826	0.78125
Fvb2	10695546	10695546	1	28°C	18°C	0.38	0.90625
Fvb2	10716580	10716648	2	28°C	18°C	0.240143	0.530612
Fvb2	10725477	10725519	3	28°C	18°C	0.379085	0.808219
Fvb2	10726954	10726995	4	28°C	18°C	0.104027	0.484127
Fvb2	10728654	10728654	1	28°C	18°C	0.36	0.66129
Fvb2	10732475	10732475	1	28°C	18°C	0.396694	0.632653
Fvb2	10771243	10771243	1	28°C	18°C	0.614286	0.96
Fvb2	10772733	10772733	1	28°C	18°C	0.529412	0.864407
Fvb2	10774443	10774455	2	28°C	18°C	0.56338	0.921569
Fvb2	10796415	10796415	1	28°C	18°C	0.216667	0.622222
Fvb2	10880537	10880537	1	28°C	18°C	0.0229008	0.183486
Fvb2	10919465	10919465	1	28°C	18°C	0	0.179104
Fvb2	10927413	10927413	1	28°C	18°C	0.0789474	0.529412
Fvb2	11205229	11205229	1	28°C	18°C	0.59322	0.910448
Fvb2	11281829	11281848	2	28°C	18°C	0.609929	0.875
Fvb2	11337225	11337225	1	28°C	18°C	0.817073	1
Fvb2	11424842	11424866	3	28°C	18°C	0.125461	0.633663
Fvb2	11530954	11530954	1	28°C	18°C	0.514851	0.882353
Fvb2	11570894	11570894	1	28°C	18°C	0.378378	0.84375
Fvb2	11646541	11646541	1	18°C	28°C	0.740741	0.42
Fvb2	11701808	11701808	1	28°C	18°C	0.54	0.863636
Fvb2	11738338	11738338	1	28°C	18°C	0.119403	0.392157
Fvb2	11764907	11764907	1	28°C	18°C	0.802632	1
Fvb2	11767617	11767617	1	28°C	18°C	0.345455	0.763636
Fvb2	11825947	11825947	1	28°C	18°C	0.444444	0.844444
Fvb2	11884957	11884957	1	28°C	18°C	0.469697	0.769231
Fvb2	12008827	12008827	1	28°C	18°C	0.08	0.404255
Fvb2	12064066	12064066	1	18°C	28°C	0.828571	0.515625
Fvb2	12065223	12065223	1	28°C	18°C	0.324324	0.767442
Fvb2	12297913	12297919	2	28°C	18°C	0.17	0.563636
Fvb2	12305606	12305606	1	28°C	18°C	0.0542169	0.217391
Fvb2	12321306	12321306	1	28°C	18°C	0.210526	0.648649
Fvb2	12322194	12322194	1	28°C	18°C	0.548611	0.798165
Fvb2	12326418	12326418	1	28°C	18°C	0.204819	0.492537
Fvb2	12437255	12437277	2	28°C	18°C	0.223881	0.653333
Fvb2	12456631	12456631	1	28°C	18°C	0.544444	0.824324
Fvb2	12462192	12462192	1	28°C	18°C	0.533333	0.971429
Fvb2	12558903	12558903	1	28°C	18°C	0.419355	0.764706
Fvb2	12962872	12962880	2	28°C	18°C	0.384181	0.677165
Fvb2	13265462	13265462	1	28°C	18°C	0.554348	0.818182
Fvb2	13276837	13276837	1	28°C	18°C	0.348837	0.6875
Fvb2	13430545	13430545	1	28°C	18°C	0.118421	0.373134
Fvb2	13441617	13441617	1	28°C	18°C	0.325	0.714286
Fvb2	13494251	13494251	1	28°C	18°C	0.270492	0.504673
Fvb2	13518941	13518941	1	28°C	18°C	0.536585	0.875
Fvb2	13584390	13584390	1	28°C	18°C	0.597222	0.875
Fvb2	13861285	13861285	1	28°C	18°C	0.588235	0.969697
Fvb2	14012428	14012428	1	18°C	28°C	0.857143	0.454545
Fvb2	14122793	14122793	1	28°C	18°C	0.410256	0.829268
Fvb2	14143466	14143466	1	28°C	18°C	0.327273	0.74
Fvb2	14143910	14143910	1	28°C	18°C	0.317073	0.756098
Fvb2	14223964	14223964	1	28°C	18°C	0.4	0.804878
Fvb2	14225984	14225984	1	28°C	18°C	0.702381	0.927711
Fvb2	14298964	14299357	10	28°C	18°C	0.372343	0.564492
Fvb2	14307075	14307075	1	28°C	18°C	0.3625	0.712121
Fvb2	14309776	14309776	1	28°C	18°C	0.7625	1
Fvb2	14368914	14368914	1	28°C	18°C	0.159091	0.666667
Fvb2	14391727	14391727	1	28°C	18°C	0.583333	0.865672
Fvb2	14541342	14541342	1	28°C	18°C	0.241379	0.578947
Fvb2	14678062	14678109	2	28°C	18°C	0.321101	0.597156
Fvb2	14745910	14745910	1	28°C	18°C	0.136364	0.37931
Fvb2	14779409	14779409	1	28°C	18°C	0.0918367	0.370968
Fvb2	14854274	14854353	4	28°C	18°C	0.137195	0.452229
Fvb2	14876732	14876732	1	28°C	18°C	0.493827	0.8
Fvb2	14986092	14986092	1	28°C	18°C	0.520408	0.810127
Fvb2	14998999	14998999	1	28°C	18°C	0.467742	0.779661
Fvb2	15133124	15133171	3	28°C	18°C	0.430851	0.719298
Fvb2	15202338	15202338	1	28°C	18°C	0.311111	0.762712
Fvb2	15236936	15236936	1	28°C	18°C	0.478873	0.765625
Fvb2	15257909	15257909	1	28°C	18°C	0.66	0.905263
Fvb2	15351378	15351378	1	28°C	18°C	0.630435	0.959184
Fvb2	15372374	15372374	1	28°C	18°C	0.4	0.833333
Fvb2	15377083	15377083	1	28°C	18°C	0.348485	0.723404
Fvb2	15380621	15380621	1	28°C	18°C	0.5	0.806452
Fvb2	15496733	15496733	1	28°C	18°C	0.512195	0.865385
Fvb2	15597928	15597928	1	28°C	18°C	0.595238	0.882353
Fvb2	15784386	15784386	1	28°C	18°C	0.475	0.903226
Fvb2	16053378	16053404	2	28°C	18°C	0.386792	0.783784
Fvb2	16073894	16073894	1	28°C	18°C	0.237288	0.583333
Fvb2	16074922	16075104	4	28°C	18°C	0.577772	0.666854
Fvb2	16144604	16144604	1	28°C	18°C	0.36	0.826923
Fvb2	16164051	16164051	1	18°C	28°C	0.796296	0.428571
Fvb2	16297353	16297377	2	28°C	18°C	0.311377	0.680328
Fvb2	16308604	16308604	1	28°C	18°C	0.120879	0.357143
Fvb2	16316183	16316183	1	28°C	18°C	0.633333	0.953488
Fvb2	16441045	16441045	1	28°C	18°C	0.333333	0.852941
Fvb2	16494040	16494040	1	28°C	18°C	0.12	0.5
Fvb2	16496603	16496603	1	28°C	18°C	0.390244	0.7
Fvb2	16583003	16583003	1	28°C	18°C	0.111111	0.45
Fvb2	16606162	16606162	1	28°C	18°C	0.648649	0.974359
Fvb2	16698073	16698073	1	28°C	18°C	0.607595	0.846154
Fvb2	16721363	16721363	1	28°C	18°C	0.6875	0.973684
Fvb2	16734176	16734176	1	28°C	18°C	0.257143	0.545455
Fvb2	16738422	16738422	1	28°C	18°C	0.537037	0.864407
Fvb2	16990880	16990880	1	28°C	18°C	0.5625	0.842857
Fvb2	17083786	17083786	1	28°C	18°C	0	0.333333
Fvb2	17096272	17096272	1	28°C	18°C	0.108108	0.485714
Fvb2	17523731	17523731	1	28°C	18°C	0.416667	0.8125
Fvb2	17541539	17541619	2	28°C	18°C	0.666667	0.906122
Fvb2	17612479	17612479	1	28°C	18°C	0.193548	0.532258
Fvb2	17713545	17713545	1	28°C	18°C	0.47619	0.792208
Fvb2	17716554	17716554	1	28°C	18°C	0.714286	0.963636
Fvb2	18525414	18525414	1	28°C	18°C	0.533333	0.918919
Fvb2	18535271	18535271	1	28°C	18°C	0.108696	0.511111
Fvb2	18903716	18903716	1	28°C	18°C	0.527273	0.888889
Fvb2	18987107	18987107	1	28°C	18°C	0.58871	0.820225
Fvb2	19041704	19041704	1	28°C	18°C	0.326923	0.777778
Fvb2	19087658	19087658	1	28°C	18°C	0.660377	0.943396
Fvb2	19098491	19098491	1	28°C	18°C	0.275	0.8
Fvb2	19109634	19109634	1	28°C	18°C	0.276596	0.641026
Fvb2	19614655	19614655	1	28°C	18°C	0.603175	0.853933
Fvb2	19709665	19709665	1	28°C	18°C	0.372549	0.733333
Fvb2	19910924	19910933	2	28°C	18°C	0.39881	0.751773
Fvb2	20121381	20121443	2	28°C	18°C	0.413858	0.683973
Fvb2	20173818	20173818	1	28°C	18°C	0.27451	0.694444
Fvb2	20583408	20583431	2	28°C	18°C	0.306306	0.711111
Fvb2	20645989	20645989	1	28°C	18°C	0.00869565	0.146067
Fvb2	20778348	20778348	1	28°C	18°C	0.5	0.939394
Fvb2	20810572	20810572	1	28°C	18°C	0.538462	0.926829
Fvb2	20886784	20886784	1	28°C	18°C	0.636364	0.93617
Fvb2	20888106	20888106	1	28°C	18°C	0.597938	0.855263
Fvb2	20907035	20907035	1	28°C	18°C	0.0285714	0.367347
Fvb2	21122780	21122780	1	28°C	18°C	0.395833	0.73913
Fvb2	21228973	21228973	1	28°C	18°C	0.53125	0.875
Fvb2	21377770	21377770	1	28°C	18°C	0.466667	0.860465
Fvb2	21461148	21461148	1	28°C	18°C	0.108696	0.428571
Fvb2	21763103	21763103	1	28°C	18°C	0.243243	0.698113
Fvb2	21763405	21763405	1	28°C	18°C	0.333333	0.694915
Fvb2	21860376	21860376	1	28°C	18°C	0.318182	0.666667
Fvb2	21863768	21863768	1	28°C	18°C	0.651515	0.921875
[truncated: 2,604 more rows]

## Sheet: Sheet7
Sheet name	Sheet7
[truncated: 2,748 more rows]

## Sheet: Sheet8
Sheet name	Sheet8
[truncated: 4,802 more rows]

[truncated: 4 more sheets: Sheet9, Sheet10, Sheet11, Sheet12]
