# Supplementary material for: Warmer temperature during asexual reproduction induce methylome, transcriptomic, and lasting phenotypic changes in Fragaria vesca ecotypes
Source: Hortic Res. 2023 Jul 31;10(9):uhad156. doi: 10.1093/hr/uhad156 (PMC10500154; doi:10.1093/hr/uhad156)
Supplement: Web_Material_uhad156 [file web_material_uhad156.zip › Supplementary datasheet 8.xlsx]

## Sheet: README
Supplementary datasheet8: Generational Differentially methylated regions (DMRs) in methylation contexts of ecotypes
Table showing the location, numbers, hyper- and hypo-methyalted samples, methylation level of samples of DMRs between AS1 and AS3 in 18 °C in different methylation context and ecotypes
						The word "generational" is the only explanation here about what this is. Write in the sub-text that it is DMRs between AS1 and AS 3 -- and that it is all under 18°C conditions....
Sheet name	Sheet1
Description	Generational CGN DMRs in ES12
Colulme A	Chromosome
Colulme B	start
Colulme C	end
Colulme D	number_of_dms
Colulme E	hypermethylated_samples
Colulme F	hypomethylated_samples
Colulme G	methylation_level_18°C_AS1
Colulme H	methylation_level_18°C_AS3
Sheet name	Sheet2
Description	Generational CGN DMRs in ICE2
Colulme A	Chromosome
Colulme B	start
Colulme C	end
Colulme D	number_of_dms
Colulme E	hypermethylated_samples
Colulme F	hypomethylated_samples
Colulme G	methylation_level_18°C_AS1
Colulme H	methylation_level_18°C_AS3
Sheet name	Sheet3
Description	Generational CGN DMRs in IT4
Colulme A	Chromosome
Colulme B	start
Colulme C	end
Colulme D	number_of_dms
Colulme E	hypermethylated_samples
Colulme F	hypomethylated_samples
Colulme G	methylation_level_18°C_AS1
Colulme H	methylation_level_18°C_AS3
Sheet name	Sheet4
Description	Generational CGN DMRs in NOR2
Colulme A	Chromosome
Colulme B	start
Colulme C	end
Colulme D	number_of_dms
Colulme E	hypermethylated_samples
Colulme F	hypomethylated_samples
Colulme G	methylation_level_18°C_AS1
Colulme H	methylation_level_18°C_AS3
Sheet name	Sheet5
Description	Generational CHG DMRs in ES12
Colulme A	Chromosome
Colulme B	start
Colulme C	end
Colulme D	number_of_dms
Colulme E	hypermethylated_samples
Colulme F	hypomethylated_samples
Colulme G	methylation_level_18°C_AS1
Colulme H	methylation_level_18°C_AS3
Sheet name	Sheet6
Description	Generational CHG DMRs in ICE2
Colulme A	Chromosome
Colulme B	start
Colulme C	end
Colulme D	number_of_dms
Colulme E	hypermethylated_samples
Colulme F	hypomethylated_samples
Colulme G	methylation_level_18°C_AS1
Colulme H	methylation_level_18°C_AS3
Sheet name	Sheet7
Description	Generational CHG DMRs in IT4
Colulme A	Chromosome
Colulme B	start
Colulme C	end
Colulme D	number_of_dms
Colulme E	hypermethylated_samples
Colulme F	hypomethylated_samples
Colulme G	methylation_level_18°C_AS1
Colulme H	methylation_level_18°C_AS3
Sheet name	Sheet8
Description	Generational CHG DMRs in NOR2
Colulme A	Chromosome
Colulme B	start
Colulme C	end
Colulme D	number_of_dms
Colulme E	hypermethylated_samples
Colulme F	hypomethylated_samples
Colulme G	methylation_level_18°C_AS1
Colulme H	methylation_level_18°C_AS3
Sheet name	Sheet9
Description	Generational CHH DMRs in ES12
Colulme A	Chromosome
Colulme B	start
Colulme C	end
Colulme D	number_of_dms
Colulme E	hypermethylated_samples
Colulme F	hypomethylated_samples
Colulme G	methylation_level_18°C_AS1
Colulme H	methylation_level_18°C_AS3
Sheet name	Sheet10
Description	Generational CHH DMRs in ICE2
Colulme A	Chromosome
Colulme B	start
Colulme C	end
Colulme D	number_of_dms
Colulme E	hypermethylated_samples
Colulme F	hypomethylated_samples
Colulme G	methylation_level_18°C_AS1
Colulme H	methylation_level_18°C_AS3
Sheet name	Sheet11
Description	Generational CHH DMRs in IT4
Colulme A	Chromosome
Colulme B	start
Colulme C	end
Colulme D	number_of_dms
Colulme E	hypermethylated_samples
Colulme F	hypomethylated_samples
Colulme G	methylation_level_18°C_AS1
Colulme H	methylation_level_18°C_AS3
Sheet name	Sheet12
Description	Generational CHH DMRs in NOR2
Colulme A	Chromosome
Colulme B	start
Colulme C	end
Colulme D	number_of_dms
Colulme E	hypermethylated_samples
Colulme F	hypomethylated_samples
Colulme G	methylation_level_18°C_AS1
Colulme H	methylation_level_18°C_AS3

## Sheet: Sheet1
Sheet name	Sheet1
Description	CGN DMRs between generations in ES12
Table showing the location, numbers, hyper- and hypo-methyalted samples, methylation level of samples of DMRs between generations in different methylation context and ecotypes in CGN ES12
Chromosome	start	end	number_of_dms	hypermethylated_samples	hypomethylated_samples	methylation_level_18°C_AS1	methylation_level_18°C_AS3
Fvb1	139740	139740	1			0.5	0.0909091
Fvb1	1047413	1047413	1	18°C_AS1	18°C_AS3	0.984615	0.788462
Fvb1	1071022	1071022	1	18°C_AS3	18°C_AS1	0.589744	0.944444
Fvb1	1171876	1171876	1	18°C_AS3	18°C_AS1	0.649123	0.9375
Fvb1	2750384	2750384	1	18°C_AS3	18°C_AS1	0.595238	0.92
Fvb1	4748063	4748063	1	18°C_AS3	18°C_AS1	0.612903	0.969697
Fvb1	5742552	5742552	1	18°C_AS3	18°C_AS1	0.551724	0.852459
Fvb1	6126554	6126554	1	18°C_AS3	18°C_AS1	0.421053	0.846154
Fvb1	9120612	9120612	1	18°C_AS1	18°C_AS3	0.939394	0.652174
Fvb1	9636188	9636188	1	18°C_AS1	18°C_AS3	0.5	0.153846
Fvb1	11255587	11255587	1	18°C_AS1	18°C_AS3	0.587302	0.195652
Fvb1	11277958	11277958	1	18°C_AS3	18°C_AS1	0.657895	0.953488
Fvb1	11904211	11904211	1	18°C_AS1	18°C_AS3	0.979167	0.710526
Fvb1	12926348	12926348	1	18°C_AS3	18°C_AS1	0	0.183333
Fvb1	15594143	15594143	1	18°C_AS1	18°C_AS3	0.375	0.0512821
Fvb1	16923654	16923654	1	18°C_AS1	18°C_AS3	0.974026	0.733333
Fvb1	18280849	18280849	1	18°C_AS3	18°C_AS1	0.705882	0.977273
Fvb1	19113421	19113439	2	18°C_AS3	18°C_AS1	0.670886	0.97619
Fvb1	20939705	20939705	1	18°C_AS3	18°C_AS1	0.65625	1
Fvb1	21047872	21047872	1	18°C_AS1	18°C_AS3	0.9375	0.611111
Fvb1	21097426	21097426	1	18°C_AS1	18°C_AS3	0.9	0.53125
Fvb1	22872138	22872138	1	18°C_AS1	18°C_AS3	0.144928	0
Fvb1	23929856	23929856	1	18°C_AS1	18°C_AS3	0.368421	0
Fvb2	3364343	3364343	1	18°C_AS3	18°C_AS1	0.52	0.826923
Fvb2	3400173	3400173	1	18°C_AS1	18°C_AS3	1	0.854545
Fvb2	6327165	6327165	1	18°C_AS1	18°C_AS3	0.976744	0.65625
Fvb2	7622001	7622001	1	18°C_AS1	18°C_AS3	0.322917	0.0810811
Fvb2	7929781	7929781	1	18°C_AS1	18°C_AS3	0.597561	0.309524
Fvb2	9365069	9365069	1	18°C_AS3	18°C_AS1	0.642857	0.972222
Fvb2	9796765	9796765	1	18°C_AS1	18°C_AS3	0.833333	0.463415
Fvb2	11631285	11631285	1	18°C_AS3	18°C_AS1	0.104167	0.396825
Fvb2	14211736	14211736	1	18°C_AS3	18°C_AS1	0	0.244444
Fvb2	14592642	14592642	1	18°C_AS3	18°C_AS1	0.597826	0.898551
Fvb2	15261934	15261934	1	18°C_AS3	18°C_AS1	0.529412	0.911765
Fvb2	15622769	15622769	1	18°C_AS1	18°C_AS3	0.863636	0.509804
Fvb2	16974321	16974321	1	18°C_AS1	18°C_AS3	0.961538	0.714286
Fvb2	17848043	17848043	1	18°C_AS1	18°C_AS3	1	0.633333
Fvb2	18817333	18817333	1	18°C_AS3	18°C_AS1	0.732558	0.952381
Fvb2	19539981	19539981	1	18°C_AS1	18°C_AS3	0.840909	0.452381
Fvb2	20778776	20778776	1	18°C_AS3	18°C_AS1	0.715909	0.952381
Fvb2	20819046	20819046	1	18°C_AS1	18°C_AS3	1	0.638889
Fvb2	22330741	22330770	2	18°C_AS3	18°C_AS1	0.0282353	0.0597503
Fvb2	22914915	22914915	1	18°C_AS1	18°C_AS3	0.848485	0.418605
Fvb2	24626077	24626077	1	18°C_AS1	18°C_AS3	0.8	0.390244
Fvb2	24777296	24777296	1	18°C_AS3	18°C_AS1	0.0666667	0.301587
Fvb2	25009828	25009828	1	18°C_AS1	18°C_AS3	0.707317	0.304348
Fvb2	25110653	25110653	1	18°C_AS3	18°C_AS1	0.196721	0.5
Fvb2	25286845	25286845	1	18°C_AS1	18°C_AS3	0.770833	0.389831
Fvb2	26001437	26001437	1	18°C_AS3	18°C_AS1	0.636364	0.945946
Fvb2	27356801	27356801	1	18°C_AS3	18°C_AS1	0.643836	0.90566
Fvb2	27450303	27450303	1	18°C_AS3	18°C_AS1	0.472222	0.883721
Fvb2	27452964	27453157	4	18°C_AS3	18°C_AS1	0.535256	0.92459
Fvb2	27453781	27453792	2	18°C_AS3	18°C_AS1	0.315353	0.792453
Fvb2	27454096	27454096	1	18°C_AS3	18°C_AS1	0.169492	0.5
Fvb2	27721528	27721528	1	18°C_AS3	18°C_AS1	0.490909	0.882353
Fvb2	28010988	28010988	1	18°C_AS3	18°C_AS1	0.0181818	0.222222
Fvb2	29145523	29145523	1	18°C_AS1	18°C_AS3	0.612903	0.166667
Fvb3	2100488	2100488	1	18°C_AS3	18°C_AS1	0.555556	0.881356
Fvb3	2990814	2990814	1	18°C_AS3	18°C_AS1	0	0.1625
Fvb3	3804540	3804540	1	18°C_AS1	18°C_AS3	0.541667	0.247312
Fvb3	5133951	5133951	1	18°C_AS3	18°C_AS1	0.03125	0.363636
Fvb3	11505883	11505883	1	18°C_AS1	18°C_AS3	1	0.755556
Fvb3	11698066	11698066	1	18°C_AS3	18°C_AS1	0.644444	0.923077
Fvb3	14095599	14095599	1	18°C_AS3	18°C_AS1	0.010492	0.023633
Fvb3	14118584	14118584	1	18°C_AS3	18°C_AS1	0.0118087	0.023395
Fvb3	14820091	14820091	1	18°C_AS3	18°C_AS1	0.177419	0.491228
Fvb3	14995902	14995902	1	18°C_AS3	18°C_AS1	0.574468	0.902439
Fvb3	15709717	15709717	1	18°C_AS3	18°C_AS1	0.027027	0.375
Fvb3	16167407	16167407	1	18°C_AS1	18°C_AS3	0.816667	0.523077
Fvb3	17603422	17603422	1	18°C_AS3	18°C_AS1	0.571429	0.863636
Fvb3	17735365	17735365	1	18°C_AS3	18°C_AS1	0.491525	0.820513
Fvb3	17768441	17768441	1	18°C_AS1	18°C_AS3	1	0.804878
Fvb3	17769033	17769033	1	18°C_AS3	18°C_AS1	0.68	0.957447
Fvb3	22472331	22472331	1	18°C_AS1	18°C_AS3	0.821429	0.479452
Fvb3	22537169	22537169	1	18°C_AS3	18°C_AS1	0.578947	0.902439
Fvb3	25607810	25607810	1	18°C_AS1	18°C_AS3	1	0.75
Fvb3	28294546	28294546	1	18°C_AS1	18°C_AS3	0.857143	0.457143
Fvb3	28711436	28711436	1	18°C_AS3	18°C_AS1	0	0.317073
Fvb3	32219549	32219581	3	18°C_AS1	18°C_AS3	0.39313	0.0647773
Fvb3	33099905	33099905	1	18°C_AS1	18°C_AS3	1	0.777778
Fvb3	33653273	33653273	1	18°C_AS1	18°C_AS3	0.204301	0.025974
Fvb3	36478093	36478093	1	18°C_AS3	18°C_AS1	0.0833333	0.410256
Fvb3	36976249	36976249	1	18°C_AS3	18°C_AS1	0.564103	0.909091
Fvb4	4652727	4652727	1	18°C_AS1	18°C_AS3	0.73	0.477778
Fvb4	7774557	7774557	1	18°C_AS1	18°C_AS3	0.987342	0.822581
Fvb4	8132921	8132921	1	18°C_AS3	18°C_AS1	0.333333	0.788462
Fvb4	10116792	10116792	1	18°C_AS1	18°C_AS3	1	0.828125
Fvb4	13843430	13843430	1	18°C_AS1	18°C_AS3	0.974359	0.803571
Fvb4	15041392	15041392	1	18°C_AS1	18°C_AS3	0.276596	0.0208333
Fvb4	16398442	16398579	2	18°C_AS1	18°C_AS3	0.89172	0.783019
Fvb4	16871578	16871578	1	18°C_AS3	18°C_AS1	0	0.289474
Fvb4	17807041	17807041	1	18°C_AS3	18°C_AS1	0	0.2
Fvb4	20192018	20192018	1	18°C_AS3	18°C_AS1	0.608696	0.918367
Fvb4	21480300	21480300	1	18°C_AS3	18°C_AS1	0.571429	0.891304
Fvb4	25240523	25240523	1	18°C_AS3	18°C_AS1	0.583333	0.972973
Fvb4	26545193	26545193	1	18°C_AS1	18°C_AS3	1	0.842105
Fvb4	26710340	26710340	1	18°C_AS1	18°C_AS3	0.676056	0.282051
Fvb4	27741729	27741729	1	18°C_AS1	18°C_AS3	1	0.776316
Fvb4	30070195	30070317	4	18°C_AS3	18°C_AS1	0.346847	0.882096
Fvb4	30070978	30071334	12	18°C_AS3	18°C_AS1	0.41574	0.742986
Fvb4	30071699	30071699	1	18°C_AS3	18°C_AS1	0.333333	0.775
Fvb4	30072098	30072456	6	18°C_AS3	18°C_AS1	0.451754	0.871332
Fvb4	30628364	30628364	1	18°C_AS3	18°C_AS1	0.357143	0.711538
Fvb4	31329846	31329846	1	18°C_AS3	18°C_AS1	0	0.163934
Fvb4	32496525	32496525	1	18°C_AS3	18°C_AS1	0.571429	0.925
Fvb5	1929102	1929102	1	18°C_AS3	18°C_AS1	0.612245	0.944444
Fvb5	3693765	3693765	1	18°C_AS3	18°C_AS1	0.459459	0.885714
Fvb5	4575578	4575578	1	18°C_AS3	18°C_AS1	0.632653	0.94
Fvb5	4713493	4713493	1	18°C_AS3	18°C_AS1	0.588235	0.906977
Fvb5	6015709	6015709	1	18°C_AS3	18°C_AS1	0.538462	0.880952
Fvb5	6238314	6238314	1	18°C_AS1	18°C_AS3	0.96	0.734375
Fvb5	7004650	7004650	1	18°C_AS1	18°C_AS3	0.970588	0.595238
Fvb5	9754391	9754391	1	18°C_AS3	18°C_AS1	0	0.236111
Fvb5	9879946	9879946	1	18°C_AS1	18°C_AS3	0.580645	0.218182
Fvb5	10344467	10344467	1	18°C_AS1	18°C_AS3	0.708333	0.328767
Fvb5	10435146	10435146	1	18°C_AS1	18°C_AS3	0.970588	0.625
Fvb5	11261459	11261459	1	18°C_AS1	18°C_AS3	0.632653	0.307692
Fvb5	12324790	12324790	1	18°C_AS1	18°C_AS3	0.830508	0.530612
Fvb5	13185938	13185938	1	18°C_AS1	18°C_AS3	0.942857	0.695652
Fvb5	15079946	15079946	1	18°C_AS3	18°C_AS1	0.45614	0.794118
Fvb5	15416944	15416944	1	18°C_AS3	18°C_AS1	0.534884	0.851852
Fvb5	16460206	16460206	1	18°C_AS1	18°C_AS3	0.88	0.516129
Fvb5	17593933	17593933	1	18°C_AS1	18°C_AS3	0.970588	0.657143
Fvb5	17809317	17809317	1	18°C_AS1	18°C_AS3	0.918367	0.638298
Fvb5	19735766	19735766	1	18°C_AS3	18°C_AS1	0.5625	0.895833
Fvb5	19951418	19951418	1	18°C_AS1	18°C_AS3	0.870968	0.5
Fvb5	21391275	21391275	1	18°C_AS1	18°C_AS3	0.981818	0.75
Fvb5	24414113	24414113	1	18°C_AS1	18°C_AS3	1	0.69697
Fvb5	24597681	24597681	1	18°C_AS1	18°C_AS3	0.894737	0.5
Fvb5	28237489	28237489	1	18°C_AS3	18°C_AS1	0.714286	0.980392
Fvb6	618196	618196	1	18°C_AS3	18°C_AS1	0.507937	0.797101
Fvb6	1455656	1455656	1	18°C_AS3	18°C_AS1	0.6	0.914894
Fvb6	2412370	2412370	1	18°C_AS1	18°C_AS3	1	0.666667
Fvb6	4358341	4358341	1	18°C_AS1	18°C_AS3	0.372093	0.05
Fvb6	6665692	6665692	1	18°C_AS3	18°C_AS1	0.416667	0.754386
Fvb6	6857369	6857369	1	18°C_AS3	18°C_AS1	0	0.144737
Fvb6	10836417	10836417	1	18°C_AS3	18°C_AS1	0	0.285714
Fvb6	11121970	11121970	1	18°C_AS1	18°C_AS3	0.767442	0.342857
Fvb6	14215293	14215293	1	18°C_AS1	18°C_AS3	0.480392	0.202532
Fvb6	17261280	17261280	1	18°C_AS1	18°C_AS3	0.830986	0.5
Fvb6	17519665	17519675	2	18°C_AS1	18°C_AS3	0.722772	0.344086
Fvb6	17575741	17575741	1	18°C_AS1	18°C_AS3	0.731707	0.324324
Fvb6	18211825	18211825	1	18°C_AS3	18°C_AS1	0	0.2
Fvb6	19518480	19518480	1	18°C_AS1	18°C_AS3	0.705882	0.478261
Fvb6	19764710	19764710	1	18°C_AS1	18°C_AS3	0.981132	0.72093
Fvb6	22332836	22332836	1	18°C_AS1	18°C_AS3	0.871795	0.511111
Fvb6	23977311	23977311	1	18°C_AS1	18°C_AS3	0.985714	0.775
Fvb6	24186873	24186873	1	18°C_AS3	18°C_AS1	0.612245	0.895833
Fvb6	24701012	24701170	4	18°C_AS3	18°C_AS1	0.0257259	0.0469889
Fvb6	26937419	26937419	1	18°C_AS1	18°C_AS3	0.859649	0.536585
Fvb6	27182319	27182319	1	18°C_AS1	18°C_AS3	0.833333	0.40678
Fvb6	30628914	30628914	1	18°C_AS3	18°C_AS1	0.75	0.970588
Fvb6	30840239	30840239	1	18°C_AS3	18°C_AS1	0.375	0.779661
Fvb6	32285075	32285075	1	18°C_AS1	18°C_AS3	0.492063	0.14
Fvb6	32630374	32630374	1	18°C_AS1	18°C_AS3	0.483871	0.114286
Fvb6	35394730	35394730	1	18°C_AS1	18°C_AS3	0.883721	0.555556
Fvb6	35686457	35686457	1	18°C_AS3	18°C_AS1	0.5	0.87037
Fvb7	684845	684845	1	18°C_AS1	18°C_AS3	0.98	0.761905
Fvb7	2348476	2348487	2	18°C_AS3	18°C_AS1	0.00703125	0.056
Fvb7	2387600	2387600	1	18°C_AS1	18°C_AS3	0.926829	0.625
Fvb7	3224500	3224500	1	18°C_AS3	18°C_AS1	0.676471	1
Fvb7	4237885	4237885	1	18°C_AS3	18°C_AS1	0.618182	0.884058
Fvb7	5116033	5116033	1	18°C_AS3	18°C_AS1	0.767442	1
Fvb7	5842514	5842514	1	18°C_AS3	18°C_AS1	0.128205	0.548387
Fvb7	6376187	6376187	1	18°C_AS1	18°C_AS3	0.981132	0.755556
Fvb7	7364658	7364678	2	18°C_AS3	18°C_AS1	0.591667	0.852632
Fvb7	8613496	8613496	1	18°C_AS1	18°C_AS3	0.942308	0.625
Fvb7	8906972	8906972	1	18°C_AS3	18°C_AS1	0	0.202899
Fvb7	9858843	9858843	1	18°C_AS3	18°C_AS1	0.229508	0.568966
Fvb7	10783736	10783736	1	18°C_AS3	18°C_AS1	0.580645	0.877193
Fvb7	14725379	14725379	1	18°C_AS3	18°C_AS1	0.3125	0.75
Fvb7	19649331	19649331	1	18°C_AS1	18°C_AS3	0.891304	0.509434
Fvb7	20337671	20337671	1	18°C_AS3	18°C_AS1	0.654545	0.96
Fvb7	20913660	20913660	1	18°C_AS1	18°C_AS3	0.930233	0.618182
Fvb7	22889089	22889089	1	18°C_AS3	18°C_AS1	0.6	0.926829
chloroplast	2200	2241	2	18°C_AS3	18°C_AS1	0.0102031	0.0195411
chloroplast	15161	15161	1	18°C_AS3	18°C_AS1	0.00139978	0.00728807
chloroplast	20176	20176	1	18°C_AS3	18°C_AS1	0.00111297	0.00669145
chloroplast	52026	52026	1	18°C_AS3	18°C_AS1	0.0103911	0.021097
contig_3	24336	24336	1	18°C_AS3	18°C_AS1	0.00109863	0.00404486
contig_3	27902	27902	1	18°C_AS3	18°C_AS1	0.000580159	0.00480648

## Sheet: Sheet2
Sheet name	Sheet2
Description	CGN DMRs between generations in ICE2
Table showing the location, numbers, hyper- and hypo-methyalted samples, methylation level of samples of DMRs between generations in different methylation context and ecotypes in CGN ICE2
Chromosome	start	end	number_of_dms	hypermethylated_samples	hypomethylated_samples	methylation_level_18°C_AS1	methylation_level_18°C_AS3
Fvb1	130055	130055	1			0.666667	0.977273
Fvb1	284232	284232	1	18°C_AS3	18°C_AS1	0	0.181818
Fvb1	401178	401178	1	18°C_AS1	18°C_AS3	0.816901	0.396226
Fvb1	780852	780852	1	18°C_AS1	18°C_AS3	0.948718	0.510204
Fvb1	2395908	2395908	1	18°C_AS1	18°C_AS3	0.605263	0.295082
Fvb1	3410436	3410436	1	18°C_AS3	18°C_AS1	0.184211	0.531915
Fvb1	5120071	5120071	1	18°C_AS1	18°C_AS3	0.921348	0.711864
Fvb1	5536227	5536227	1	18°C_AS3	18°C_AS1	0.783333	1
Fvb1	5765514	5765574	2	18°C_AS1	18°C_AS3	0.541667	0.272277
Fvb1	6751441	6751441	1	18°C_AS1	18°C_AS3	1	0.804878
Fvb1	7036045	7036045	1	18°C_AS3	18°C_AS1	0.522727	0.86
Fvb1	7555560	7555560	1	18°C_AS1	18°C_AS3	0.86	0.491228
Fvb1	9550298	9550298	1	18°C_AS1	18°C_AS3	0.333333	0.0963855
Fvb1	9645345	9645345	1	18°C_AS3	18°C_AS1	0.844262	0.978873
Fvb1	11255238	11255668	13	18°C_AS1	18°C_AS3	0.651282	0.386234
Fvb1	11323291	11323388	6	18°C_AS3	18°C_AS1	0.322245	0.488069
Fvb1	13065387	13065387	1	18°C_AS3	18°C_AS1	0.348837	0.6
Fvb1	13229352	13229352	1	18°C_AS3	18°C_AS1	0.121212	0.529412
Fvb1	13354528	13354528	1	18°C_AS3	18°C_AS1	0.654545	0.953125
Fvb1	14041790	14041790	1	18°C_AS1	18°C_AS3	0.788732	0.513158
Fvb1	14360051	14360051	1	18°C_AS3	18°C_AS1	0.545455	0.914894
Fvb1	14842829	14842829	1	18°C_AS3	18°C_AS1	0.590909	0.914894
Fvb1	16020882	16020882	1	18°C_AS1	18°C_AS3	0.76087	0.504854
Fvb1	18203371	18203371	1	18°C_AS3	18°C_AS1	0.804348	1
Fvb1	18303611	18303611	1	18°C_AS1	18°C_AS3	1	0.727273
Fvb1	20770014	20770014	1	18°C_AS3	18°C_AS1	0.823529	1
Fvb1	22568884	22568884	1	18°C_AS3	18°C_AS1	0.74	0.968254
Fvb1	22672857	22672857	1	18°C_AS3	18°C_AS1	0.75	1
Fvb1	22932694	22932694	1	18°C_AS1	18°C_AS3	0.986111	0.779661
Fvb1	24087900	24087900	1	18°C_AS1	18°C_AS3	0.818182	0.357143
Fvb2	1368128	1368128	1	18°C_AS1	18°C_AS3	0.54	0.203704
Fvb2	1844461	1844461	1	18°C_AS1	18°C_AS3	0.8	0.4375
Fvb2	1913445	1913445	1	18°C_AS1	18°C_AS3	0.486486	0.0697674
Fvb2	3631737	3631737	1	18°C_AS1	18°C_AS3	0.948718	0.516129
Fvb2	3633260	3633260	1	18°C_AS1	18°C_AS3	0.956522	0.794521
Fvb2	4282146	4282146	1	18°C_AS1	18°C_AS3	0.968421	0.818182
Fvb2	4410856	4410856	1	18°C_AS3	18°C_AS1	0.895238	0.987342
Fvb2	6504306	6504306	1	18°C_AS3	18°C_AS1	0.0645161	0.324324
Fvb2	7705949	7705949	1	18°C_AS1	18°C_AS3	0.344828	0.0243902
Fvb2	9139733	9139733	1	18°C_AS3	18°C_AS1	0.792453	0.985294
Fvb2	9353741	9353741	1	18°C_AS1	18°C_AS3	0.307692	0.0571429
Fvb2	9502480	9502480	1	18°C_AS1	18°C_AS3	0.541667	0.179487
Fvb2	9507059	9507059	1	18°C_AS1	18°C_AS3	0.474576	0.128571
Fvb2	9731279	9731316	2	18°C_AS1	18°C_AS3	0.466063	0.160858
Fvb2	10727879	10727879	1	18°C_AS1	18°C_AS3	0.952381	0.617647
Fvb2	10955648	10955648	1	18°C_AS1	18°C_AS3	0.845455	0.666667
Fvb2	11160893	11160893	1	18°C_AS1	18°C_AS3	0.238806	0
Fvb2	11475615	11475615	1	18°C_AS1	18°C_AS3	0.734694	0.472222
Fvb2	13889473	13889473	1	18°C_AS1	18°C_AS3	0.74359	0.333333
Fvb2	14125566	14125566	1	18°C_AS3	18°C_AS1	0.526316	0.815385
Fvb2	14142299	14142299	1	18°C_AS3	18°C_AS1	0.59375	0.967742
Fvb2	14725716	14725716	1	18°C_AS1	18°C_AS3	0.877551	0.535714
Fvb2	15165218	15165218	1	18°C_AS3	18°C_AS1	0.2	0.45679
Fvb2	15315045	15315045	1	18°C_AS3	18°C_AS1	0.763158	1
Fvb2	15951953	15951953	1	18°C_AS1	18°C_AS3	0.769231	0.53913
Fvb2	16910252	16910252	1	18°C_AS3	18°C_AS1	0	0.145833
Fvb2	17025750	17025750	1	18°C_AS1	18°C_AS3	0.961538	0.660377
Fvb2	17323568	17323568	1	18°C_AS3	18°C_AS1	0.697674	0.958333
Fvb2	17643805	17643805	1	18°C_AS1	18°C_AS3	0.923077	0.5
Fvb2	18038649	18038649	1	18°C_AS1	18°C_AS3	0.848485	0.510204
Fvb2	18799981	18799981	1	18°C_AS1	18°C_AS3	0.937931	0.803191
Fvb2	20519161	20519161	1	18°C_AS1	18°C_AS3	0.731343	0.421687
Fvb2	20699181	20699181	1	18°C_AS1	18°C_AS3	0.865385	0.522727
Fvb2	21943866	21943866	1	18°C_AS3	18°C_AS1	0.53	0.771186
Fvb2	22071491	22071491	1	18°C_AS1	18°C_AS3	0.767442	0.372549
Fvb2	22248655	22248655	1	18°C_AS3	18°C_AS1	0.516129	0.75188
Fvb2	22327736	22327892	4	18°C_AS3	18°C_AS1	0.0943316	0.163296
Fvb2	22328393	22328400	2	18°C_AS3	18°C_AS1	0.0453368	0.0677749
Fvb2	22328659	22328705	2	18°C_AS3	18°C_AS1	0.0370747	0.0637069
Fvb2	22329718	22330054	7	18°C_AS3	18°C_AS1	0.0481249	0.0867616
Fvb2	22332168	22332336	8	18°C_AS3	18°C_AS1	0.0428613	0.0893449
Fvb2	22332799	22332928	3	18°C_AS3	18°C_AS1	0.0464555	0.0819842
Fvb2	22333572	22333807	6	18°C_AS3	18°C_AS1	0.0396315	0.0827352
Fvb2	22334487	22334569	5	18°C_AS3	18°C_AS1	0.0403892	0.087109
Fvb2	22334930	22335308	3	18°C_AS3	18°C_AS1	0.0377451	0.0658873
Fvb2	22335645	22335668	3	18°C_AS3	18°C_AS1	0.0424634	0.0797077
Fvb2	22336398	22336507	5	18°C_AS3	18°C_AS1	0.035808	0.0695216
Fvb2	22336848	22336848	1	18°C_AS3	18°C_AS1	0.0346535	0.0977444
Fvb2	22338480	22338892	7	18°C_AS3	18°C_AS1	0.0273741	0.0458387
Fvb2	22339553	22339976	8	18°C_AS3	18°C_AS1	0.0503798	0.0964381
Fvb2	22340597	22340787	6	18°C_AS3	18°C_AS1	0.0291724	0.0581619
Fvb2	22342350	22342929	17	18°C_AS3	18°C_AS1	0.0365495	0.0712967
Fvb2	22344911	22345188	8	18°C_AS3	18°C_AS1	0.0424474	0.0759042
Fvb2	22345851	22346127	6	18°C_AS3	18°C_AS1	0.0426313	0.0827847
Fvb2	22346840	22346840	1	18°C_AS3	18°C_AS1	0.0368189	0.0802676
Fvb2	22347348	22347685	4	18°C_AS3	18°C_AS1	0.0429457	0.0709693
Fvb2	22450289	22450289	1	18°C_AS1	18°C_AS3	0.888889	0.673469
Fvb2	22451592	22451592	1	18°C_AS3	18°C_AS1	0.75	0.980769
Fvb2	23035146	23035146	1	18°C_AS1	18°C_AS3	0.90678	0.715026
Fvb2	23438204	23438204	1	18°C_AS3	18°C_AS1	0.458333	0.8
Fvb2	24073897	24073897	1	18°C_AS1	18°C_AS3	0.504425	0.297143
Fvb2	24194722	24194722	1	18°C_AS1	18°C_AS3	0.965517	0.754386
Fvb2	24362890	24362890	1	18°C_AS3	18°C_AS1	0.772727	1
Fvb2	24657586	24657586	1	18°C_AS1	18°C_AS3	0.820513	0.558442
Fvb2	25331093	25331093	1	18°C_AS1	18°C_AS3	0.753086	0.462264
Fvb2	25351490	25351490	1	18°C_AS1	18°C_AS3	0.837398	0.617801
Fvb2	25546607	25546607	1	18°C_AS1	18°C_AS3	0.65	0.26087
Fvb2	25617325	25617325	1	18°C_AS3	18°C_AS1	0.432432	0.903226
Fvb2	26113766	26113766	1	18°C_AS1	18°C_AS3	0.491803	0.179775
Fvb2	26308402	26308449	2	18°C_AS1	18°C_AS3	0.776596	0.442105
Fvb2	26335176	26335176	1	18°C_AS3	18°C_AS1	0.00917431	0.170543
Fvb2	26355354	26355390	2	18°C_AS1	18°C_AS3	0.809524	0.392405
Fvb2	26812313	26812313	1	18°C_AS3	18°C_AS1	0.219178	0.566265
Fvb2	27452912	27453043	3	18°C_AS3	18°C_AS1	0.638596	0.930556
Fvb2	27453665	27453792	2	18°C_AS3	18°C_AS1	0.418667	0.653396
Fvb2	27635756	27635771	2	18°C_AS1	18°C_AS3	0.453333	0.143678
Fvb2	27994807	27994807	1	18°C_AS3	18°C_AS1	0.023622	0.16
Fvb2	28406231	28406231	1	18°C_AS1	18°C_AS3	0.707071	0.426357
Fvb2	28500139	28500357	2	18°C_AS1	18°C_AS3	0.678161	0.498258
Fvb2	28929450	28929450	1	18°C_AS3	18°C_AS1	0.833333	0.986842
Fvb2	29301441	29301441	1	18°C_AS3	18°C_AS1	0.810345	0.964602
Fvb3	640812	640812	1	18°C_AS3	18°C_AS1	0.75	0.982143
Fvb3	1350297	1350297	1	18°C_AS1	18°C_AS3	0.916667	0.675
Fvb3	1559123	1559123	1	18°C_AS1	18°C_AS3	0.953125	0.795812
Fvb3	2104432	2104432	1	18°C_AS1	18°C_AS3	0.853659	0.361111
Fvb3	2104928	2104928	1	18°C_AS1	18°C_AS3	0.923077	0.594595
Fvb3	4599206	4599206	1	18°C_AS3	18°C_AS1	0.387387	0.654971
Fvb3	5014647	5014647	1	18°C_AS1	18°C_AS3	0.978261	0.681818
Fvb3	5409823	5409823	1	18°C_AS1	18°C_AS3	0.972973	0.850829
Fvb3	7790512	7790512	1	18°C_AS3	18°C_AS1	0.583333	0.921053
Fvb3	8370097	8370097	1	18°C_AS1	18°C_AS3	0.947368	0.660714
Fvb3	8519948	8519965	2	18°C_AS1	18°C_AS3	0.871734	0.684512
Fvb3	9820594	9820594	1	18°C_AS3	18°C_AS1	0.703125	0.972603
Fvb3	10740086	10740086	1	18°C_AS3	18°C_AS1	0.275	0.672727
Fvb3	10820114	10820114	1	18°C_AS1	18°C_AS3	0.490196	0.162162
Fvb3	12326462	12326462	1	18°C_AS3	18°C_AS1	0.529412	0.829787
Fvb3	13626189	13626189	1	18°C_AS1	18°C_AS3	1	0.621622
Fvb3	13743962	13743962	1	18°C_AS3	18°C_AS1	0	0.134021
Fvb3	15127885	15127885	1	18°C_AS1	18°C_AS3	0.71875	0.326531
Fvb3	15888587	15888609	2	18°C_AS3	18°C_AS1	0.624378	0.793043
Fvb3	16455700	16455700	1	18°C_AS1	18°C_AS3	0.430769	0.0895522
Fvb3	16572075	16572075	1	18°C_AS3	18°C_AS1	0.673077	0.95
Fvb3	16971554	16971554	1	18°C_AS1	18°C_AS3	0.979592	0.73913
Fvb3	17225069	17225074	2	18°C_AS1	18°C_AS3	0.552381	0.204819
Fvb3	17603422	17603422	1	18°C_AS1	18°C_AS3	0.875	0.617978
Fvb3	17769070	17769070	1	18°C_AS3	18°C_AS1	0.744186	0.980769
Fvb3	18145237	18145237	1	18°C_AS1	18°C_AS3	0.935484	0.571429
Fvb3	18362664	18362664	1	18°C_AS1	18°C_AS3	0.825	0.472222
Fvb3	20378195	20378195	1	18°C_AS1	18°C_AS3	0.969697	0.798387
Fvb3	20652459	20652459	1	18°C_AS3	18°C_AS1	0.275362	0.564706
Fvb3	20855206	20855206	1	18°C_AS1	18°C_AS3	0.914894	0.581395
Fvb3	20904212	20904212	1	18°C_AS1	18°C_AS3	0.277778	0
Fvb3	21100340	21100340	1	18°C_AS3	18°C_AS1	0.031746	0.333333
Fvb3	22786518	22786518	1	18°C_AS1	18°C_AS3	0.957143	0.767123
Fvb3	22972664	22972664	1	18°C_AS3	18°C_AS1	0.837838	0.969925
Fvb3	23964934	23964934	1	18°C_AS3	18°C_AS1	0.741379	0.931034
Fvb3	26371741	26371741	1	18°C_AS1	18°C_AS3	0.909091	0.716814
Fvb3	28274710	28274710	1	18°C_AS3	18°C_AS1	0.578125	0.869565
Fvb3	29350157	29350157	1	18°C_AS3	18°C_AS1	0.354839	0.823529
Fvb3	29543922	29543922	1	18°C_AS1	18°C_AS3	0.887097	0.571429
Fvb3	29782884	29782884	1	18°C_AS1	18°C_AS3	0.68	0.333333
Fvb3	29797936	29797936	1	18°C_AS3	18°C_AS1	0.6	0.88
Fvb3	31162126	31162126	1	18°C_AS1	18°C_AS3	0.868852	0.544304
Fvb3	31390995	31390995	1	18°C_AS1	18°C_AS3	0.942857	0.5625
Fvb3	31800433	31800433	1	18°C_AS3	18°C_AS1	0.010989	0.175325
Fvb3	32219549	32219581	6	18°C_AS1	18°C_AS3	0.508361	0.0933333
Fvb3	32220549	32220834	15	18°C_AS1	18°C_AS3	0.584046	0.102273
Fvb3	32557173	32557173	1	18°C_AS1	18°C_AS3	0.606742	0.329268
Fvb3	32627653	32627653	1	18°C_AS1	18°C_AS3	0.842105	0.486842
Fvb3	32855511	32855511	1	18°C_AS3	18°C_AS1	0.66	0.942308
Fvb3	33600386	33600386	1	18°C_AS1	18°C_AS3	0.679245	0.341667
Fvb3	33727892	33727892	1	18°C_AS1	18°C_AS3	0.230769	0.0241935
Fvb3	34916189	34916255	3	18°C_AS1	18°C_AS3	0.540206	0.265909
Fvb3	34916885	34916885	1	18°C_AS1	18°C_AS3	0.544118	0.22973
Fvb3	35237269	35237269	1	18°C_AS1	18°C_AS3	0.466667	0.148148
Fvb3	36117315	36117315	1	18°C_AS1	18°C_AS3	0.666667	0.277778
Fvb3	37448418	37448418	1	18°C_AS3	18°C_AS1	0.82	0.99
Fvb4	152030	152030	1	18°C_AS1	18°C_AS3	0.882353	0.3
Fvb4	152339	152339	1	18°C_AS1	18°C_AS3	0.841463	0.561905
Fvb4	287508	287508	1	18°C_AS1	18°C_AS3	0.632653	0.283333
Fvb4	533899	533954	2	18°C_AS1	18°C_AS3	0.432727	0.216912
Fvb4	702527	702527	1	18°C_AS1	18°C_AS3	0.891304	0.571429
Fvb4	1583343	1583343	1	18°C_AS1	18°C_AS3	0.661017	0.333333
Fvb4	1610307	1610307	1	18°C_AS3	18°C_AS1	0.380952	0.8
Fvb4	1802955	1802955	1	18°C_AS3	18°C_AS1	0.688525	0.953846
Fvb4	1914471	1914471	1	18°C_AS1	18°C_AS3	0.929825	0.644737
Fvb4	2825195	2825195	1	18°C_AS1	18°C_AS3	0.169811	0
Fvb4	3320871	3320871	1	18°C_AS1	18°C_AS3	0.974359	0.629032
Fvb4	4445981	4445981	1	18°C_AS1	18°C_AS3	0.47541	0.12
Fvb4	4480225	4480225	1	18°C_AS1	18°C_AS3	0.965909	0.758621
Fvb4	6048951	6048951	1	18°C_AS1	18°C_AS3	0.916667	0.701031
Fvb4	6961885	6961888	2	18°C_AS3	18°C_AS1	0.614035	0.906475
Fvb4	7962518	7962518	1	18°C_AS3	18°C_AS1	0.574074	0.95122
Fvb4	8019217	8019217	1	18°C_AS1	18°C_AS3	0.985294	0.786667
Fvb4	8626140	8626140	1	18°C_AS3	18°C_AS1	0.73913	1
Fvb4	8684900	8684900	1	18°C_AS1	18°C_AS3	1	0.831683
Fvb4	8785829	8785829	1	18°C_AS3	18°C_AS1	0.717949	0.983871
Fvb4	11232958	11232958	1	18°C_AS1	18°C_AS3	0.9375	0.583333
Fvb4	13260004	13260004	1	18°C_AS3	18°C_AS1	0.42	0.714286
Fvb4	14366862	14366862	1	18°C_AS3	18°C_AS1	0.55	0.930233
Fvb4	14368438	14368438	1	18°C_AS1	18°C_AS3	0.810811	0.393939
Fvb4	14977901	14977901	1	18°C_AS3	18°C_AS1	0.745763	0.969697
Fvb4	15067120	15067120	1	18°C_AS3	18°C_AS1	0.55	0.866667
Fvb4	15487709	15487709	1	18°C_AS1	18°C_AS3	0.75	0.395349
Fvb4	15835261	15835261	1	18°C_AS3	18°C_AS1	0.6	0.944444
Fvb4	16031592	16031592	1	18°C_AS1	18°C_AS3	0.928571	0.574468
Fvb4	16630929	16630929	1	18°C_AS1	18°C_AS3	0.861111	0.6125
Fvb4	18215306	18215306	1	18°C_AS3	18°C_AS1	0.03125	0.256098
Fvb4	21259128	21259128	1	18°C_AS3	18°C_AS1	0	0.137405
Fvb4	23294848	23294848	1	18°C_AS1	18°C_AS3	0.404762	0.152941
Fvb4	23295113	23295113	1	18°C_AS1	18°C_AS3	0.591549	0.275
Fvb4	24035712	24035712	1	18°C_AS1	18°C_AS3	0.975	0.807692
Fvb4	24382268	24382268	1	18°C_AS1	18°C_AS3	0.629032	0.294118
Fvb4	24854239	24854239	1	18°C_AS1	18°C_AS3	0.963636	0.732143
Fvb4	25085726	25085726	1	18°C_AS1	18°C_AS3	0.107692	0
Fvb4	25692383	25692383	1	18°C_AS3	18°C_AS1	0.680851	0.960784
Fvb4	25746823	25746823	1	18°C_AS3	18°C_AS1	0	0.163043
Fvb4	25910185	25910185	1	18°C_AS3	18°C_AS1	0.08	0.431373
Fvb4	26440694	26440694	1	18°C_AS1	18°C_AS3	0.348837	0.103226
Fvb4	27331165	27331165	1	18°C_AS3	18°C_AS1	0.8	0.977778
Fvb4	27373001	27373001	1	18°C_AS1	18°C_AS3	0.473684	0.047619
Fvb4	28010052	28010186	5	18°C_AS1	18°C_AS3	0.644397	0.340502
Fvb4	28536920	28536920	1	18°C_AS1	18°C_AS3	0.804878	0.323529
Fvb4	29112120	29112120	1	18°C_AS1	18°C_AS3	0.794118	0.553672
Fvb4	29434759	29434759	1	18°C_AS1	18°C_AS3	0.74359	0.468354
Fvb4	30070246	30070317	3	18°C_AS3	18°C_AS1	0.426036	0.831818
Fvb4	30070969	30071334	11	18°C_AS3	18°C_AS1	0.569782	0.848882
Fvb4	30072260	30072524	6	18°C_AS3	18°C_AS1	0.633166	0.908563
Fvb4	30956116	30956116	1	18°C_AS3	18°C_AS1	0	0.141935
Fvb4	31225042	31225042	1	18°C_AS3	18°C_AS1	0	0.186047
Fvb4	31268199	31268199	1	18°C_AS1	18°C_AS3	0.441176	0.0294118
Fvb4	31311256	31311256	1	18°C_AS1	18°C_AS3	0.764706	0.473684
Fvb4	31482964	31482964	1	18°C_AS1	18°C_AS3	0.586207	0.25
Fvb4	32238511	32238511	1	18°C_AS1	18°C_AS3	0.348837	0.0571429
Fvb4	32239403	32239403	1	18°C_AS1	18°C_AS3	0.783333	0.490566
Fvb4	32525358	32525358	1	18°C_AS1	18°C_AS3	0.972222	0.657143
Fvb4	32679408	32679408	1	18°C_AS1	18°C_AS3	0.8625	0.596774
Fvb4	32723968	32723968	1	18°C_AS3	18°C_AS1	0.0193548	0.12766
Fvb4	33301247	33301247	1	18°C_AS1	18°C_AS3	0.103448	0
Fvb4	33321641	33321641	1	18°C_AS3	18°C_AS1	0	0.148936
Fvb4	33625574	33625574	1	18°C_AS3	18°C_AS1	0.531915	0.842105
Fvb4	33778716	33778741	2	18°C_AS1	18°C_AS3	0.452703	0.136095
Fvb5	369872	369872	1	18°C_AS1	18°C_AS3	0.653846	0.295775
Fvb5	734436	734436	1	18°C_AS1	18°C_AS3	0.8	0.425
Fvb5	1052843	1052843	1	18°C_AS1	18°C_AS3	0.852459	0.372881
Fvb5	1404236	1404236	1	18°C_AS1	18°C_AS3	0.896552	0.6
Fvb5	1509415	1509415	1	18°C_AS1	18°C_AS3	0.0923077	0
Fvb5	1871715	1871753	2	18°C_AS1	18°C_AS3	0.602484	0.316742
Fvb5	1965828	1965828	1	18°C_AS1	18°C_AS3	0.6	0.181818
Fvb5	2769581	2769581	1	18°C_AS1	18°C_AS3	0.333333	0.0521739
Fvb5	3063654	3063654	1	18°C_AS1	18°C_AS3	0.673267	0.32
Fvb5	3353223	3353223	1	18°C_AS3	18°C_AS1	0.797297	0.979381
Fvb5	4774409	4774409	1	18°C_AS3	18°C_AS1	0.121951	0.510638
Fvb5	4826549	4826549	1	18°C_AS1	18°C_AS3	0.741935	0.272727
Fvb5	5828364	5828370	2	18°C_AS1	18°C_AS3	0.8125	0.519084
Fvb5	6813194	6813194	1	18°C_AS3	18°C_AS1	0.316239	0.526316
Fvb5	7284230	7284230	1	18°C_AS1	18°C_AS3	0.734694	0.4
Fvb5	7474071	7474085	2	18°C_AS1	18°C_AS3	0.596899	0.247368
Fvb5	7602588	7602588	1	18°C_AS1	18°C_AS3	0.505882	0.236111
Fvb5	7649663	7649663	1	18°C_AS1	18°C_AS3	0.25	0
Fvb5	8426548	8426548	1	18°C_AS3	18°C_AS1	0.409091	0.64557
Fvb5	8443021	8443021	1	18°C_AS3	18°C_AS1	0	0.11811
Fvb5	8905639	8905639	1	18°C_AS3	18°C_AS1	0.666667	0.94
Fvb5	9318913	9318913	1	18°C_AS3	18°C_AS1	0.452381	0.916667
Fvb5	9629018	9629018	1	18°C_AS1	18°C_AS3	0.805556	0.552632
Fvb5	9860110	9860110	1	18°C_AS3	18°C_AS1	0.411765	0.842105
Fvb5	10430615	10430615	1	18°C_AS1	18°C_AS3	0.708333	0.372549
Fvb5	12256035	12256035	1	18°C_AS3	18°C_AS1	0.176471	0.450549
Fvb5	12293325	12293325	1	18°C_AS3	18°C_AS1	0.02	0.246753
Fvb5	12343688	12343688	1	18°C_AS1	18°C_AS3	0.529412	0.233766
Fvb5	12524393	12524393	1	18°C_AS3	18°C_AS1	0.129032	0.477273
Fvb5	14953802	14953802	1	18°C_AS1	18°C_AS3	0.842105	0.542169
Fvb5	16332220	16332220	1	18°C_AS1	18°C_AS3	0.815789	0.4375
Fvb5	16815957	16815961	2	18°C_AS3	18°C_AS1	0.114583	0.505155
Fvb5	17297797	17297797	1	18°C_AS3	18°C_AS1	0.285714	0.774194
Fvb5	17321891	17321891	1	18°C_AS1	18°C_AS3	0.555556	0.18
Fvb5	17577803	17577803	1	18°C_AS1	18°C_AS3	0.558442	0.275862
Fvb5	18422396	18422401	2	18°C_AS1	18°C_AS3	0.5	0.204225
Fvb5	18681205	18681205	1	18°C_AS3	18°C_AS1	0.00869565	0.140741
Fvb5	20225099	20225099	1	18°C_AS1	18°C_AS3	0.978261	0.705882
Fvb5	21252916	21252995	13	18°C_AS3	18°C_AS1	0.445953	0.601648
Fvb5	21875530	21875530	1	18°C_AS3	18°C_AS1	0.816667	1
Fvb5	22126775	22126775	1	18°C_AS1	18°C_AS3	0.888889	0.583333
Fvb5	22265088	22265088	1	18°C_AS1	18°C_AS3	0.157895	0.0178571
Fvb5	22361892	22361892	1	18°C_AS3	18°C_AS1	0.644444	0.982456
Fvb5	22489576	22489576	1	18°C_AS3	18°C_AS1	0.469388	0.73913
Fvb5	23436580	23436580	1	18°C_AS3	18°C_AS1	0.631579	1
Fvb5	24113187	24113187	1	18°C_AS1	18°C_AS3	0.410256	0.192308
Fvb5	24788724	24788724	1	18°C_AS1	18°C_AS3	0.794872	0.410256
Fvb5	25195042	25195042	1	18°C_AS3	18°C_AS1	0.0212766	0.365854
Fvb5	25549700	25549700	1	18°C_AS3	18°C_AS1	0.813953	0.948571
Fvb5	25745241	25745241	1	18°C_AS3	18°C_AS1	0.545455	0.890909
Fvb5	25928163	25928163	1	18°C_AS1	18°C_AS3	0.160714	0
Fvb5	26130052	26130052	1	18°C_AS1	18°C_AS3	0.694444	0.233333
Fvb5	26233311	26233311	1	18°C_AS1	18°C_AS3	0.670455	0.37037
Fvb5	26382966	26382966	1	18°C_AS3	18°C_AS1	0	0.15
Fvb5	28222298	28222298	1	18°C_AS1	18°C_AS3	0.820755	0.595376
Fvb5	29104629	29104629	1	18°C_AS1	18°C_AS3	0.916667	0.610169
Fvb5	29136619	29136619	1	18°C_AS1	18°C_AS3	0.904762	0.622222
Fvb5	29232778	29232778	1	18°C_AS3	18°C_AS1	0.545455	0.853333
Fvb6	836407	836407	1	18°C_AS1	18°C_AS3	0.398148	0.166667
Fvb6	1880929	1880929	1	18°C_AS1	18°C_AS3	0.584416	0.325301
Fvb6	2675224	2675224	1	18°C_AS1	18°C_AS3	0.571429	0.1875
Fvb6	2745566	2745566	1	18°C_AS1	18°C_AS3	0.482759	0.25
Fvb6	3446920	3446920	1	18°C_AS1	18°C_AS3	0.453125	0.1625
Fvb6	3638440	3638440	1	18°C_AS1	18°C_AS3	0.75	0.415094
Fvb6	5514205	5514205	1	18°C_AS1	18°C_AS3	0.663366	0.419355
Fvb6	6043067	6043067	1	18°C_AS3	18°C_AS1	0.789474	0.934211
Fvb6	6253926	6253927	2	18°C_AS3	18°C_AS1	0.222222	0.666667
Fvb6	6317087	6317106	3	18°C_AS1	18°C_AS3	0.748344	0.34375
Fvb6	6575322	6575322	1	18°C_AS1	18°C_AS3	0.901961	0.53125
Fvb6	6817203	6817203	1	18°C_AS1	18°C_AS3	0.793103	0.546875
Fvb6	7197856	7197856	1	18°C_AS1	18°C_AS3	0.705128	0.342857
Fvb6	7370298	7370298	1	18°C_AS1	18°C_AS3	0.898551	0.655172
Fvb6	8044382	8044382	1	18°C_AS3	18°C_AS1	0.28125	0.709677
Fvb6	8400698	8400698	1	18°C_AS3	18°C_AS1	0.516129	0.928571
Fvb6	8742345	8742347	2	18°C_AS3	18°C_AS1	0.541667	0.822222
Fvb6	9036553	9036854	6	18°C_AS1	18°C_AS3	0.599311	0.341589
Fvb6	9607014	9607014	1	18°C_AS1	18°C_AS3	0.641791	0.365591
Fvb6	9828340	9828340	1	18°C_AS3	18°C_AS1	0.21875	0.519231
Fvb6	9990638	9990638	1	18°C_AS1	18°C_AS3	0.311475	0.0681818
Fvb6	10248521	10248521	1	18°C_AS1	18°C_AS3	0.83908	0.577236
Fvb6	10590501	10590501	1	18°C_AS1	18°C_AS3	0.841463	0.620253
Fvb6	10786363	10786363	1	18°C_AS3	18°C_AS1	0.756757	1
Fvb6	10887908	10887908	1	18°C_AS1	18°C_AS3	0.779412	0.468085
Fvb6	11878737	11878737	1	18°C_AS1	18°C_AS3	0.44898	0.12
Fvb6	14481424	14481424	1	18°C_AS3	18°C_AS1	0.821429	1
Fvb6	14921399	14921399	1	18°C_AS1	18°C_AS3	0.551724	0.315385
Fvb6	16046065	16046065	1	18°C_AS1	18°C_AS3	0.877551	0.59375
Fvb6	16068812	16068812	1	18°C_AS3	18°C_AS1	0.844444	0.965318
Fvb6	16394350	16394350	1	18°C_AS1	18°C_AS3	0.903226	0.483871
Fvb6	16417767	16417767	1	18°C_AS1	18°C_AS3	0.98	0.714286
Fvb6	16723897	16723897	1	18°C_AS1	18°C_AS3	0.893617	0.545455
Fvb6	17579656	17579656	1	18°C_AS1	18°C_AS3	0.449275	0.193182
Fvb6	18212446	18212446	1	18°C_AS1	18°C_AS3	0.831169	0.53125
Fvb6	18613345	18613345	1	18°C_AS1	18°C_AS3	0.773333	0.518987
Fvb6	18854848	18854851	2	18°C_AS3	18°C_AS1	0.263889	0.681319
Fvb6	19626965	19626965	1	18°C_AS3	18°C_AS1	0.6	0.857143
Fvb6	19928044	19928044	1	18°C_AS1	18°C_AS3	0.278846	0.0519481
Fvb6	19933308	19933308	1	18°C_AS1	18°C_AS3	0.645161	0.184211
Fvb6	20562121	20562121	1	18°C_AS3	18°C_AS1	0.756757	1
Fvb6	21253339	21253339	1	18°C_AS1	18°C_AS3	0.112245	0.0127389
Fvb6	22353059	22353059	1	18°C_AS1	18°C_AS3	0.58	0.317308
Fvb6	23467780	23467780	1	18°C_AS3	18°C_AS1	0.451327	0.675532
Fvb6	23590075	23590075	1	18°C_AS1	18°C_AS3	0.229167	0
Fvb6	23650310	23650310	1	18°C_AS1	18°C_AS3	0.627451	0.270833
Fvb6	24571369	24571369	1	18°C_AS1	18°C_AS3	0.434211	0.192661
Fvb6	25013018	25013018	1	18°C_AS3	18°C_AS1	0.166667	0.539683
Fvb6	25054240	25054240	1	18°C_AS3	18°C_AS1	0.0196078	0.288462
Fvb6	25065663	25065663	1	18°C_AS3	18°C_AS1	0.5	0.776316
Fvb6	25608408	25608408	1	18°C_AS1	18°C_AS3	0.354839	0.0657895
Fvb6	25859943	25859943	1	18°C_AS1	18°C_AS3	0.276923	0.057971
Fvb6	26581650	26581650	1	18°C_AS1	18°C_AS3	0.958333	0.673469
Fvb6	27064380	27064397	2	18°C_AS1	18°C_AS3	0.801418	0.410256
Fvb6	27587940	27587940	1	18°C_AS3	18°C_AS1	0.02	0.344828
Fvb6	28778514	28778514	1	18°C_AS1	18°C_AS3	0.574468	0.208955
Fvb6	29847479	29847479	1	18°C_AS1	18°C_AS3	0.54	0.227273
Fvb6	30751488	30751488	1	18°C_AS1	18°C_AS3	0.7	0.306122
Fvb6	31284850	31284850	1	18°C_AS3	18°C_AS1	0.8875	1
Fvb6	31410026	31410026	1	18°C_AS1	18°C_AS3	0.676471	0.266667
Fvb6	31470436	31470436	1	18°C_AS1	18°C_AS3	0.813187	0.573643
Fvb6	32249433	32249433	1	18°C_AS3	18°C_AS1	0.78125	1
Fvb6	32478621	32478621	1	18°C_AS1	18°C_AS3	0.205479	0.0530973
Fvb6	33433717	33433717	1	18°C_AS1	18°C_AS3	0.855072	0.53125
Fvb6	35047046	35047046	1	18°C_AS1	18°C_AS3	0.736842	0.410714
Fvb6	35626558	35626558	1	18°C_AS1	18°C_AS3	0.885714	0.6
Fvb6	36179584	36179584	1	18°C_AS1	18°C_AS3	0.898734	0.635294
Fvb6	37403247	37403247	1	18°C_AS3	18°C_AS1	0.0740741	0.465116
Fvb6	37533755	37533755	1	18°C_AS1	18°C_AS3	0.885714	0.485714
Fvb6	37776397	37776397	1	18°C_AS3	18°C_AS1	0.012987	0.161616
Fvb6	38074610	38074610	1	18°C_AS3	18°C_AS1	0.44086	0.664062
Fvb6	39570107	39570107	1	18°C_AS1	18°C_AS3	0.185185	0.0125
Fvb6	39613459	39613459	1	18°C_AS3	18°C_AS1	0.6	0.90566
Fvb7	1056936	1056936	1	18°C_AS3	18°C_AS1	0.852459	0.987805
Fvb7	3510345	3510345	1	18°C_AS1	18°C_AS3	0.357143	0.121951
Fvb7	4617020	4617020	1	18°C_AS1	18°C_AS3	0.956522	0.735849
Fvb7	5464961	5464961	1	18°C_AS1	18°C_AS3	0.897436	0.470588
Fvb7	5567821	5567821	1	18°C_AS3	18°C_AS1	0.571429	0.88
Fvb7	6053722	6053722	1	18°C_AS1	18°C_AS3	0.616667	0.258621
Fvb7	7531167	7531253	6	18°C_AS3	18°C_AS1	0.192918	0.32783
Fvb7	8560299	8560299	1	18°C_AS1	18°C_AS3	0.902439	0.529412
Fvb7	9807396	9807396	1	18°C_AS3	18°C_AS1	0.804348	0.984127
Fvb7	10901984	10901984	1	18°C_AS1	18°C_AS3	0.943662	0.723684
Fvb7	13669010	13669010	1	18°C_AS1	18°C_AS3	0.65	0.22
Fvb7	13776622	13776650	3	18°C_AS1	18°C_AS3	0.641844	0.339031
Fvb7	13810983	13810983	1	18°C_AS1	18°C_AS3	0.54902	0.172414
Fvb7	14369048	14369141	5	18°C_AS1	18°C_AS3	0.786697	0.422442
Fvb7	15627576	15627576	1	18°C_AS3	18°C_AS1	0.605505	0.822581
Fvb7	15828037	15828037	1	18°C_AS1	18°C_AS3	0.74	0.327586
Fvb7	15957549	15957549	1	18°C_AS1	18°C_AS3	0.792453	0.408163
Fvb7	16142869	16142882	2	18°C_AS1	18°C_AS3	0.569832	0.304124
Fvb7	16522543	16522543	1	18°C_AS1	18°C_AS3	0.441176	0.133333
Fvb7	16946709	16946709	1	18°C_AS3	18°C_AS1	0.5	0.811765
Fvb7	17419879	17419879	1	18°C_AS1	18°C_AS3	0.285714	0
Fvb7	19697171	19697171	1	18°C_AS1	18°C_AS3	0.55814	0.222222
Fvb7	20797408	20797408	1	18°C_AS1	18°C_AS3	0.696429	0.267857
Fvb7	20903933	20903933	1	18°C_AS1	18°C_AS3	0.107438	0.00561798
Fvb7	22575872	22575872	1	18°C_AS1	18°C_AS3	0.846154	0.46875
Fvb7	23431965	23431965	1	18°C_AS3	18°C_AS1	0.270833	0.559441
Fvb7	24007782	24007782	1	18°C_AS1	18°C_AS3	0.911111	0.693182
Fvb7	24067871	24067871	1	18°C_AS3	18°C_AS1	0.646341	0.837037
chloroplast	23442	23442	1	18°C_AS3	18°C_AS1	0.00101163	0.00832178
contig_10	24190	24211	2	18°C_AS3	18°C_AS1	0.825794	0.889273

## Sheet: Sheet3
Sheet name	Sheet3
Description	CGN DMRs between generations in IT4
Table showing the location, numbers, hyper- and hypo-methyalted samples, methylation level of samples of DMRs between generations in different methylation context and ecotypes in CGN IT4
Chromosome	start	end	number_of_dms	hypermethylated_samples	hypomethylated_samples	methylation_level_18°C_AS1	methylation_level_18°C_AS3
Fvb1	436627	436627	1			0.648649	0.972973
Fvb1	741015	741015	1	18°C_AS3	18°C_AS1	0.0196078	0.382353
Fvb1	954878	954878	1	18°C_AS3	18°C_AS1	0.72973	0.98
Fvb1	3177731	3177731	1	18°C_AS3	18°C_AS1	0.589041	0.914894
Fvb1	3488080	3488080	1	18°C_AS3	18°C_AS1	0	0.179487
Fvb1	5683565	5683565	1	18°C_AS3	18°C_AS1	0.710526	0.89916
Fvb1	5712491	5712491	1	18°C_AS3	18°C_AS1	0.604167	0.921053
Fvb1	5967253	5967253	1	18°C_AS3	18°C_AS1	0.0444444	0.274194
Fvb1	6544441	6544441	1	18°C_AS3	18°C_AS1	0.294118	0.617647
Fvb1	6697406	6697406	1	18°C_AS1	18°C_AS3	0.564516	0.232558
Fvb1	7552506	7552622	2	18°C_AS3	18°C_AS1	0.676923	0.819328
Fvb1	8121689	8121692	2	18°C_AS1	18°C_AS3	0.6875	0.227273
Fvb1	8558955	8558955	1	18°C_AS3	18°C_AS1	0	0.148649
Fvb1	9292325	9292325	1	18°C_AS3	18°C_AS1	0.0340909	0.2
Fvb1	10918275	10918275	1	18°C_AS3	18°C_AS1	0.22	0.567568
Fvb1	11255591	11255591	1	18°C_AS1	18°C_AS3	0.338235	0.0945946
Fvb1	11812157	11812157	1	18°C_AS3	18°C_AS1	0.674419	0.98
Fvb1	11967037	11967037	1	18°C_AS3	18°C_AS1	0.217391	0.619048
Fvb1	12258450	12258450	1	18°C_AS3	18°C_AS1	0.666667	0.928571
Fvb1	15633137	15633137	1	18°C_AS1	18°C_AS3	0.516129	0.0952381
Fvb1	15835212	15835212	1	18°C_AS3	18°C_AS1	0.584	0.794393
Fvb1	18076426	18076426	1	18°C_AS1	18°C_AS3	0.861111	0.428571
Fvb1	18635345	18635375	2	18°C_AS1	18°C_AS3	0.505618	0.147059
Fvb1	19177061	19177061	1	18°C_AS3	18°C_AS1	0.525	0.842105
Fvb1	20098227	20098256	2	18°C_AS3	18°C_AS1	0.349776	0.666667
Fvb1	20278370	20278370	1	18°C_AS3	18°C_AS1	0.338983	0.735294
Fvb1	21133156	21133156	1	18°C_AS1	18°C_AS3	0.525	0.0588235
Fvb1	21172084	21172084	1	18°C_AS1	18°C_AS3	0.924528	0.642857
Fvb1	23086108	23086108	1	18°C_AS3	18°C_AS1	0.487179	0.880952
Fvb2	561388	561388	1	18°C_AS3	18°C_AS1	0.5	0.85
Fvb2	1530846	1530846	1	18°C_AS1	18°C_AS3	0.842697	0.592593
Fvb2	2906738	2906738	1	18°C_AS3	18°C_AS1	0.65625	1
Fvb2	2969455	2969455	1	18°C_AS3	18°C_AS1	0.0102041	0.17757
Fvb2	3262507	3262507	1	18°C_AS1	18°C_AS3	0.965517	0.694444
Fvb2	3596055	3596055	1	18°C_AS3	18°C_AS1	0.684211	0.966102
Fvb2	5297976	5297976	1	18°C_AS3	18°C_AS1	0	0.160494
Fvb2	8835258	8835258	1	18°C_AS1	18°C_AS3	0.21875	0.0348837
Fvb2	10320164	10320164	1	18°C_AS1	18°C_AS3	0.526316	0.128205
Fvb2	10614717	10614717	1	18°C_AS3	18°C_AS1	0.740741	0.969231
Fvb2	13962186	13962186	1	18°C_AS1	18°C_AS3	0.911111	0.536585
Fvb2	14619186	14619186	1	18°C_AS1	18°C_AS3	0.526316	0.133333
Fvb2	14749470	14749470	1	18°C_AS3	18°C_AS1	0.272727	0.576923
Fvb2	14985917	14985917	1	18°C_AS1	18°C_AS3	0.971014	0.79661
Fvb2	18800080	18800080	1	18°C_AS3	18°C_AS1	0.242857	0.508197
Fvb2	20332847	20332847	1	18°C_AS3	18°C_AS1	0.728814	0.980392
Fvb2	20545855	20545855	1	18°C_AS1	18°C_AS3	0.829787	0.582418
Fvb2	21644015	21644015	1	18°C_AS3	18°C_AS1	0.505882	0.780822
Fvb2	22093555	22093555	1	18°C_AS1	18°C_AS3	0.299065	0.0843373
Fvb2	22336769	22336834	3	18°C_AS3	18°C_AS1	0.0274828	0.0623539
Fvb2	22338882	22338882	1	18°C_AS3	18°C_AS1	0.0170854	0.0455927
Fvb2	23330952	23330952	1	18°C_AS3	18°C_AS1	0.588235	0.96875
Fvb2	23603644	23603644	1	18°C_AS1	18°C_AS3	0.666667	0.297297
Fvb2	27437476	27437476	1	18°C_AS1	18°C_AS3	0.177215	0.0128205
Fvb2	27452912	27453184	3	18°C_AS3	18°C_AS1	0.511482	0.739421
Fvb2	27942855	27942855	1	18°C_AS3	18°C_AS1	0.424242	0.848485
Fvb3	2584037	2584037	1	18°C_AS3	18°C_AS1	0.466667	0.878049
Fvb3	4482725	4482725	1	18°C_AS3	18°C_AS1	0.16129	0.555556
Fvb3	4754103	4754103	1	18°C_AS3	18°C_AS1	0.25	0.676471
Fvb3	7482505	7482505	1	18°C_AS1	18°C_AS3	0.435897	0.0731707
Fvb3	7933122	7933122	1	18°C_AS3	18°C_AS1	0.0416667	0.207921
Fvb3	9512812	9512812	1	18°C_AS3	18°C_AS1	0.527778	0.883721
Fvb3	9660889	9660889	1	18°C_AS3	18°C_AS1	0.7	1
Fvb3	10337050	10337050	1	18°C_AS1	18°C_AS3	0.979592	0.738095
Fvb3	11175082	11175082	1	18°C_AS3	18°C_AS1	0.0512821	0.26087
Fvb3	14238310	14238310	1	18°C_AS3	18°C_AS1	0.581395	0.9375
Fvb3	18437755	18437755	1	18°C_AS3	18°C_AS1	0.631579	0.942857
Fvb3	18520684	18520684	1	18°C_AS1	18°C_AS3	0.808219	0.493671
Fvb3	18967138	18967138	1	18°C_AS3	18°C_AS1	0.756757	1
Fvb3	19244283	19244283	1	18°C_AS3	18°C_AS1	0.59375	0.938776
Fvb3	20169348	20169348	1	18°C_AS3	18°C_AS1	0	0.22807
Fvb3	21301720	21301720	1	18°C_AS3	18°C_AS1	0	0.181818
Fvb3	21690119	21690119	1	18°C_AS1	18°C_AS3	0.988506	0.855263
Fvb3	26400435	26400435	1	18°C_AS3	18°C_AS1	0.807229	0.987952
Fvb3	28526059	28526059	1	18°C_AS3	18°C_AS1	0	0.228571
Fvb3	29731036	29731036	1	18°C_AS1	18°C_AS3	0.803922	0.462963
Fvb3	30309112	30309112	1	18°C_AS1	18°C_AS3	0.980198	0.8125
Fvb3	30536241	30536241	1	18°C_AS3	18°C_AS1	0.489362	0.853659
Fvb3	32207401	32207401	1	18°C_AS3	18°C_AS1	0.121951	0.45283
Fvb3	32910107	32910107	1	18°C_AS3	18°C_AS1	0.0923077	0.358209
Fvb3	33550604	33550604	1	18°C_AS3	18°C_AS1	0.617647	0.952381
Fvb3	33716935	33716935	1	18°C_AS3	18°C_AS1	0.487179	0.883721
Fvb3	34690945	34690945	1	18°C_AS3	18°C_AS1	0.2	0.709677
Fvb3	35071327	35071327	1	18°C_AS1	18°C_AS3	0.285714	0
Fvb3	36110431	36110431	1	18°C_AS1	18°C_AS3	0.813953	0.55
Fvb3	37138817	37138817	1	18°C_AS1	18°C_AS3	0.974359	0.684211
Fvb3	37480059	37480059	1	18°C_AS1	18°C_AS3	0.708333	0.357143
Fvb3	37718173	37718173	1	18°C_AS3	18°C_AS1	0.65625	1
Fvb4	1389859	1390004	5	18°C_AS3	18°C_AS1	0.562249	0.827586
Fvb4	1790193	1790193	1	18°C_AS3	18°C_AS1	0.487179	0.911765
Fvb4	3185457	3185457	1	18°C_AS1	18°C_AS3	0.842105	0.45
Fvb4	5847331	5847331	1	18°C_AS3	18°C_AS1	0.354839	0.769231
Fvb4	6886631	6886631	1	18°C_AS1	18°C_AS3	0.85	0.527778
Fvb4	8359243	8359243	1	18°C_AS3	18°C_AS1	0.727273	0.978261
Fvb4	9653427	9653427	1	18°C_AS1	18°C_AS3	0.511628	0.09375
Fvb4	9838776	9838776	1	18°C_AS3	18°C_AS1	0.709677	0.977778
Fvb4	10410944	10410944	1	18°C_AS1	18°C_AS3	0.911765	0.53125
Fvb4	13093623	13093623	1	18°C_AS1	18°C_AS3	0.688889	0.416667
Fvb4	14172342	14172342	1	18°C_AS3	18°C_AS1	0.596491	0.955556
Fvb4	14464220	14464220	1	18°C_AS3	18°C_AS1	0.0784314	0.372549
Fvb4	14902442	14902442	1	18°C_AS1	18°C_AS3	0.722222	0.314286
Fvb4	16003364	16003364	1	18°C_AS3	18°C_AS1	0	0.333333
Fvb4	17082003	17082003	1	18°C_AS3	18°C_AS1	0	0.130435
Fvb4	17127020	17127020	1	18°C_AS3	18°C_AS1	0.809524	1
Fvb4	18494410	18494410	1	18°C_AS3	18°C_AS1	0.734694	0.967742
Fvb4	18498315	18498315	1	18°C_AS3	18°C_AS1	0.0769231	0.256198
Fvb4	18874280	18874280	1	18°C_AS3	18°C_AS1	0.836735	1
Fvb4	21096527	21096527	1	18°C_AS3	18°C_AS1	0.80597	1
Fvb4	21815888	21815888	1	18°C_AS1	18°C_AS3	0.818182	0.405405
Fvb4	22004122	22004122	1	18°C_AS3	18°C_AS1	0.647059	0.96
Fvb4	24187244	24187244	1	18°C_AS1	18°C_AS3	1	0.8
Fvb4	24221886	24221886	1	18°C_AS1	18°C_AS3	0.969697	0.447368
Fvb4	24239030	24239030	1	18°C_AS1	18°C_AS3	0.921053	0.673469
Fvb4	25608624	25608624	1	18°C_AS3	18°C_AS1	0.55814	0.848485
Fvb4	27277389	27277389	1	18°C_AS3	18°C_AS1	0	0.179104
Fvb4	27604885	27604885	1	18°C_AS3	18°C_AS1	0.612245	0.788889
Fvb4	28448931	28448931	1	18°C_AS3	18°C_AS1	0.4	0.813953
Fvb4	29370687	29370687	1	18°C_AS3	18°C_AS1	0	0.22449
Fvb4	29719053	29719053	1	18°C_AS3	18°C_AS1	0.333333	0.75
Fvb4	30071091	30071223	3	18°C_AS3	18°C_AS1	0.693046	0.888037
Fvb4	30072341	30072434	2	18°C_AS3	18°C_AS1	0.665072	0.92623
Fvb4	31233993	31233993	1	18°C_AS3	18°C_AS1	0.382353	0.8
Fvb4	32145700	32145700	1	18°C_AS1	18°C_AS3	0.9375	0.746835
Fvb4	32526052	32526052	1	18°C_AS3	18°C_AS1	0.5625	0.969697
Fvb4	32969236	32969236	1	18°C_AS3	18°C_AS1	0.4375	0.854167
Fvb5	584836	584836	1	18°C_AS3	18°C_AS1	0.394737	0.8
Fvb5	616003	616003	1	18°C_AS3	18°C_AS1	0.69697	1
Fvb5	1901026	1901026	1	18°C_AS3	18°C_AS1	0.104895	0.296
Fvb5	3288717	3288717	1	18°C_AS3	18°C_AS1	0	0.160714
Fvb5	3535651	3535651	1	18°C_AS1	18°C_AS3	0.875	0.486486
Fvb5	3830599	3830599	1	18°C_AS3	18°C_AS1	0.442623	0.789474
Fvb5	4448127	4448127	1	18°C_AS1	18°C_AS3	0.953125	0.65625
Fvb5	4449587	4449587	1	18°C_AS1	18°C_AS3	0.34375	0.02
Fvb5	6252331	6252331	1	18°C_AS3	18°C_AS1	0.714286	0.962264
Fvb5	8294634	8294634	1	18°C_AS3	18°C_AS1	0.0307692	0.275862
Fvb5	9120156	9120156	1	18°C_AS3	18°C_AS1	0.625	0.972973
Fvb5	9679968	9679968	1	18°C_AS3	18°C_AS1	0.0208333	0.288889
Fvb5	10673200	10673200	1	18°C_AS3	18°C_AS1	0.485714	0.909091
Fvb5	12378550	12378550	1	18°C_AS1	18°C_AS3	0.967213	0.675
Fvb5	12568529	12568529	1	18°C_AS3	18°C_AS1	0.810345	0.985915
Fvb5	17400304	17400304	1	18°C_AS3	18°C_AS1	0.774194	1
Fvb5	18007662	18007662	1	18°C_AS3	18°C_AS1	0.612903	0.95122
Fvb5	19420230	19420230	1	18°C_AS1	18°C_AS3	0.5	0.178571
Fvb5	21042986	21042986	1	18°C_AS3	18°C_AS1	0.0204082	0.333333
Fvb5	21859918	21859918	1	18°C_AS3	18°C_AS1	0.758621	0.983051
Fvb5	21974344	21974344	1	18°C_AS3	18°C_AS1	0.526316	0.911765
Fvb5	24283231	24283231	1	18°C_AS1	18°C_AS3	0.616279	0.28
Fvb5	26178283	26178283	1	18°C_AS1	18°C_AS3	0.206107	0.0114943
Fvb5	26372567	26372567	1	18°C_AS3	18°C_AS1	0.341463	0.705882
Fvb6	641507	641507	1	18°C_AS1	18°C_AS3	0.758065	0.413043
Fvb6	704283	704283	1	18°C_AS1	18°C_AS3	0.309524	0
Fvb6	1662766	1662766	1	18°C_AS3	18°C_AS1	0.0983607	0.470588
Fvb6	2515240	2515240	1	18°C_AS3	18°C_AS1	0.74	0.966667
Fvb6	3547202	3547202	1	18°C_AS3	18°C_AS1	0.478261	0.809524
Fvb6	4914543	4914543	1	18°C_AS3	18°C_AS1	0.673913	0.957447
Fvb6	5798340	5798340	1	18°C_AS1	18°C_AS3	0.703704	0.333333
Fvb6	5951285	5951285	1	18°C_AS1	18°C_AS3	0.93913	0.707865
Fvb6	6362276	6362276	1	18°C_AS3	18°C_AS1	0.645161	1
Fvb6	7763530	7763530	1	18°C_AS3	18°C_AS1	0.710843	0.94382
Fvb6	13065086	13065086	1	18°C_AS1	18°C_AS3	0.5625	0.179487
Fvb6	17330818	17330818	1	18°C_AS3	18°C_AS1	0.478261	0.808511
Fvb6	17776584	17776584	1	18°C_AS3	18°C_AS1	0.485714	0.882353
Fvb6	17962705	17962705	1	18°C_AS1	18°C_AS3	1	0.809524
Fvb6	20490881	20490881	1	18°C_AS1	18°C_AS3	0.891892	0.46875
Fvb6	20960591	20960591	1	18°C_AS3	18°C_AS1	0.541667	0.909091
Fvb6	22089962	22089962	1	18°C_AS1	18°C_AS3	1	0.873418
Fvb6	22782650	22782650	1	18°C_AS3	18°C_AS1	0.18	0.566667
Fvb6	22800564	22800564	1	18°C_AS1	18°C_AS3	0.954545	0.575758
Fvb6	25441546	25441546	1	18°C_AS3	18°C_AS1	0.509804	0.865385
Fvb6	27800528	27800528	1	18°C_AS3	18°C_AS1	0.5	0.83871
Fvb6	27848384	27848384	1	18°C_AS3	18°C_AS1	0.259036	0.442029
Fvb6	32096991	32096991	1	18°C_AS1	18°C_AS3	0.971429	0.636364
Fvb6	33675889	33675889	1	18°C_AS3	18°C_AS1	0.711864	0.962264
Fvb6	35008317	35008317	1	18°C_AS3	18°C_AS1	0.355932	0.666667
Fvb6	36310370	36310370	1	18°C_AS1	18°C_AS3	0.753086	0.444444
Fvb6	37572293	37572293	1	18°C_AS3	18°C_AS1	0.5	0.903226
Fvb6	38632712	38632712	1	18°C_AS1	18°C_AS3	0.977778	0.7
Fvb7	4411033	4411033	1	18°C_AS1	18°C_AS3	0.842857	0.463768
Fvb7	4698939	4698939	1	18°C_AS1	18°C_AS3	0.976744	0.702703
Fvb7	5138254	5138254	1	18°C_AS3	18°C_AS1	0.415584	0.704225
Fvb7	5244047	5244047	1	18°C_AS3	18°C_AS1	0.605263	0.958333
Fvb7	5517327	5517327	1	18°C_AS1	18°C_AS3	1	0.714286
Fvb7	6442212	6442212	1	18°C_AS1	18°C_AS3	0.977273	0.690476
Fvb7	7499124	7499124	1	18°C_AS3	18°C_AS1	0.515152	0.836364
Fvb7	9644236	9644236	1	18°C_AS3	18°C_AS1	0.714286	0.97619
Fvb7	12238157	12238157	1	18°C_AS3	18°C_AS1	0.282828	0.617978
Fvb7	12572789	12572789	1	18°C_AS3	18°C_AS1	0.292683	0.714286
Fvb7	13669681	13669681	1	18°C_AS3	18°C_AS1	0.75	0.980392
Fvb7	13971797	13971797	1	18°C_AS3	18°C_AS1	0.780488	0.986486
Fvb7	14113723	14113723	1	18°C_AS3	18°C_AS1	0.369565	0.823529
Fvb7	14161963	14161963	1	18°C_AS3	18°C_AS1	0.388889	0.794118
Fvb7	16239922	16239922	1	18°C_AS3	18°C_AS1	0.820896	1
Fvb7	17597435	17597435	1	18°C_AS3	18°C_AS1	0.634146	0.9375
Fvb7	18803118	18803133	2	18°C_AS1	18°C_AS3	0.823009	0.411765
Fvb7	19236606	19236606	1	18°C_AS1	18°C_AS3	1	0.722222
Fvb7	19278848	19278848	1	18°C_AS1	18°C_AS3	0.898305	0.611111
Fvb7	19395262	19395262	1	18°C_AS3	18°C_AS1	0.709677	0.978261
Fvb7	21272776	21272776	1	18°C_AS1	18°C_AS3	0.885714	0.451613
Fvb7	23433990	23433990	1	18°C_AS3	18°C_AS1	0.380952	0.725
chloroplast	42552	42552	1	18°C_AS3	18°C_AS1	0.00597411	0.0169562

## Sheet: Sheet4
Sheet name	Sheet4
Description	CGN DMRs between generations in NOR2
Table showing the location, numbers, hyper- and hypo-methyalted samples, methylation level of samples of DMRs between generations in different methylation context and ecotypes in CGN NOR2
Chromosome	start	end	number_of_dms	hypermethylated_samples	hypomethylated_samples	methylation_level_18°C_AS1	methylation_level_18°C_AS3
Fvb1	1461954	1461954	1			0.019802	0.15625
Fvb1	1589028	1589028	1	18°C_AS3	18°C_AS1	0.0266667	0.183099
Fvb1	1762719	1762719	1	18°C_AS3	18°C_AS1	0	0.222222
Fvb1	1858934	1858934	1	18°C_AS3	18°C_AS1	0.205882	0.657143
Fvb1	1870670	1870670	1	18°C_AS1	18°C_AS3	0.671875	0.304348
Fvb1	2327932	2327932	1	18°C_AS1	18°C_AS3	1	0.847458
Fvb1	2745719	2745719	1	18°C_AS1	18°C_AS3	0.9375	0.626866
Fvb1	3648583	3648583	1	18°C_AS3	18°C_AS1	0.57377	0.942857
Fvb1	5765472	5765472	1	18°C_AS3	18°C_AS1	0	0.126984
Fvb1	6190543	6190543	1	18°C_AS1	18°C_AS3	0.680272	0.420455
Fvb1	6217103	6217103	1	18°C_AS3	18°C_AS1	0.021978	0.19697
Fvb1	6485996	6485996	1	18°C_AS1	18°C_AS3	0.914634	0.698413
Fvb1	6853574	6853574	1	18°C_AS3	18°C_AS1	0.55814	0.895833
Fvb1	7221006	7221006	1	18°C_AS3	18°C_AS1	0.018018	0.232143
Fvb1	8277319	8277319	1	18°C_AS1	18°C_AS3	0.890909	0.5
Fvb1	9405996	9405996	1	18°C_AS1	18°C_AS3	0.759259	0.431373
Fvb1	10266368	10266368	1	18°C_AS3	18°C_AS1	0	0.314815
Fvb1	10499094	10499094	1	18°C_AS3	18°C_AS1	0.62069	0.931818
Fvb1	11255271	11255271	1	18°C_AS1	18°C_AS3	0.815126	0.464286
Fvb1	11323239	11323388	4	18°C_AS1	18°C_AS3	0.416944	0.264753
Fvb1	12587796	12587796	1	18°C_AS1	18°C_AS3	0.927273	0.615385
Fvb1	13231387	13231387	1	18°C_AS3	18°C_AS1	0.56	0.9375
Fvb1	13652005	13652085	5	18°C_AS1	18°C_AS3	0.115034	0.0481467
Fvb1	16124339	16124339	1	18°C_AS3	18°C_AS1	0.724638	0.967213
Fvb1	17666091	17666091	1	18°C_AS1	18°C_AS3	1	0.820513
Fvb1	18247030	18247030	1	18°C_AS1	18°C_AS3	0.901408	0.574468
Fvb1	18400105	18400105	1	18°C_AS1	18°C_AS3	0.985075	0.75
Fvb1	19481039	19481039	1	18°C_AS1	18°C_AS3	0.972222	0.638889
Fvb1	21082560	21082560	1	18°C_AS1	18°C_AS3	0.857143	0.5
Fvb1	21619279	21619279	1	18°C_AS1	18°C_AS3	1	0.75
Fvb1	22934531	22934531	1	18°C_AS1	18°C_AS3	0.987179	0.770833
Fvb2	765410	765410	1	18°C_AS3	18°C_AS1	0.01	0.254237
Fvb2	4183360	4183360	1	18°C_AS1	18°C_AS3	0.769231	0.527027
Fvb2	5100133	5100133	1	18°C_AS1	18°C_AS3	0.168317	0.0652174
Fvb2	6097550	6097550	1	18°C_AS1	18°C_AS3	0.986486	0.818182
Fvb2	7102296	7102296	1	18°C_AS1	18°C_AS3	0.882353	0.514286
Fvb2	7903650	7903650	1	18°C_AS1	18°C_AS3	1	0.849057
Fvb2	9973050	9973050	1	18°C_AS3	18°C_AS1	0.0238095	0.235294
Fvb2	10149316	10149316	1	18°C_AS1	18°C_AS3	0.985915	0.8
Fvb2	11500743	11500878	2	18°C_AS1	18°C_AS3	0.402635	0.281588
Fvb2	12825456	12825456	1	18°C_AS3	18°C_AS1	0.490196	0.84375
Fvb2	13416602	13416602	1	18°C_AS1	18°C_AS3	0.974576	0.794521
Fvb2	14066772	14066772	1	18°C_AS3	18°C_AS1	0.0142857	0.157143
Fvb2	15106744	15106744	1	18°C_AS3	18°C_AS1	0.73913	0.977778
Fvb2	15190767	15190767	1	18°C_AS3	18°C_AS1	0.103704	0.28169
Fvb2	15527543	15527543	1	18°C_AS1	18°C_AS3	0.75	0.388889
Fvb2	16816845	16816845	1	18°C_AS1	18°C_AS3	0.633333	0.15625
Fvb2	17988664	17988664	1	18°C_AS1	18°C_AS3	0.647887	0.298246
Fvb2	18250182	18250182	1	18°C_AS1	18°C_AS3	0.9375	0.65
Fvb2	19152968	19152968	1	18°C_AS3	18°C_AS1	0.0333333	0.25641
Fvb2	19723294	19723294	1	18°C_AS1	18°C_AS3	1	0.80303
Fvb2	21140004	21140004	1	18°C_AS3	18°C_AS1	0	0.263158
Fvb2	21327009	21327009	1	18°C_AS1	18°C_AS3	0.888889	0.424242
Fvb2	21454781	21454781	1	18°C_AS3	18°C_AS1	0.836066	1
Fvb2	22328301	22328705	10	18°C_AS1	18°C_AS3	0.178949	0.141834
Fvb2	22329649	22329729	7	18°C_AS1	18°C_AS3	0.243313	0.178097
Fvb2	22331982	22331982	1	18°C_AS1	18°C_AS3	0.292135	0.186472
Fvb2	22333161	22333225	2	18°C_AS1	18°C_AS3	0.213675	0.151696
Fvb2	22333630	22333806	2	18°C_AS1	18°C_AS3	0.233406	0.185101
Fvb2	22334675	22334675	1	18°C_AS1	18°C_AS3	0.242181	0.167899
Fvb2	22335600	22335600	1	18°C_AS1	18°C_AS3	0.258937	0.181373
Fvb2	22339114	22339532	12	18°C_AS1	18°C_AS3	0.198275	0.146922
Fvb2	22340077	22340231	8	18°C_AS1	18°C_AS3	0.183965	0.137725
Fvb2	22340682	22340682	1	18°C_AS1	18°C_AS3	0.215135	0.138643
Fvb2	22341893	22342384	18	18°C_AS1	18°C_AS3	0.217919	0.166299
Fvb2	22344474	22344474	1	18°C_AS1	18°C_AS3	0.191406	0.122744
Fvb2	22346246	22346246	1	18°C_AS1	18°C_AS3	0.23783	0.158879
Fvb2	22347775	22347775	1	18°C_AS1	18°C_AS3	0.173913	0.0973597
Fvb2	22504487	22504514	2	18°C_AS3	18°C_AS1	0.131206	0.221622
Fvb2	23703600	23703600	1	18°C_AS3	18°C_AS1	0	0.135593
Fvb2	23709041	23709041	1	18°C_AS1	18°C_AS3	0.923077	0.466667
Fvb2	25971375	25971375	1	18°C_AS3	18°C_AS1	0.532258	0.826087
Fvb2	26473336	26473336	1	18°C_AS3	18°C_AS1	0	0.258824
Fvb2	27693830	27693830	1	18°C_AS3	18°C_AS1	0.558824	0.894737
Fvb2	28075604	28075604	1	18°C_AS3	18°C_AS1	0	0.18
Fvb2	28139301	28139301	1	18°C_AS1	18°C_AS3	0.674699	0.266667
Fvb2	28363293	28363293	1	18°C_AS3	18°C_AS1	0	0.166667
Fvb2	28483684	28483684	1	18°C_AS3	18°C_AS1	0.558824	0.902439
Fvb2	28512241	28512241	1	18°C_AS3	18°C_AS1	0.511111	0.788732
Fvb2	28701654	28701654	1	18°C_AS1	18°C_AS3	0.825397	0.518519
Fvb2	28859561	28859561	1	18°C_AS3	18°C_AS1	0	0.192982
Fvb3	339703	339703	1	18°C_AS3	18°C_AS1	0	0.139535
Fvb3	404888	404888	1	18°C_AS3	18°C_AS1	0.205128	0.589744
Fvb3	447849	447849	1	18°C_AS3	18°C_AS1	0.0945946	0.392857
Fvb3	2317673	2317673	1	18°C_AS1	18°C_AS3	0.92	0.725806
Fvb3	2448749	2448749	1	18°C_AS1	18°C_AS3	0.972603	0.74359
Fvb3	3804470	3804619	16	18°C_AS1	18°C_AS3	0.769737	0.310367
Fvb3	7240587	7240587	1	18°C_AS1	18°C_AS3	0.896104	0.585366
Fvb3	10479861	10479861	1	18°C_AS1	18°C_AS3	0.682927	0.21875
Fvb3	11072003	11072003	1	18°C_AS1	18°C_AS3	0.886364	0.472222
Fvb3	12218987	12218987	1	18°C_AS1	18°C_AS3	0.795455	0.404762
Fvb3	13153154	13153154	1	18°C_AS1	18°C_AS3	0.986486	0.780488
Fvb3	14315914	14315914	1	18°C_AS1	18°C_AS3	0.915493	0.634146
Fvb3	15012008	15012008	1	18°C_AS3	18°C_AS1	0.58	0.923077
Fvb3	18303450	18303450	1	18°C_AS1	18°C_AS3	1	0.790698
Fvb3	18331451	18331451	1	18°C_AS1	18°C_AS3	0.658537	0.242424
Fvb3	18555008	18555008	1	18°C_AS1	18°C_AS3	0.860465	0.522727
Fvb3	18713661	18713661	1	18°C_AS1	18°C_AS3	0.823529	0.405405
Fvb3	19666443	19666443	1	18°C_AS1	18°C_AS3	0.949153	0.605263
Fvb3	19861466	19861466	1	18°C_AS1	18°C_AS3	1	0.72093
Fvb3	21285692	21285692	1	18°C_AS3	18°C_AS1	0.00689655	0.268293
Fvb3	21539430	21539430	1	18°C_AS1	18°C_AS3	0.971014	0.777778
Fvb3	21732381	21732381	1	18°C_AS1	18°C_AS3	0.923077	0.666667
Fvb3	22787197	22787197	1	18°C_AS1	18°C_AS3	0.951456	0.754717
Fvb3	23341567	23341567	1	18°C_AS1	18°C_AS3	0.992481	0.864407
Fvb3	23402087	23402087	1	18°C_AS3	18°C_AS1	0.446809	0.861111
Fvb3	23762027	23762027	1	18°C_AS1	18°C_AS3	0.875	0.513514
Fvb3	24120231	24120231	1	18°C_AS3	18°C_AS1	0	0.258621
Fvb3	24398286	24398286	1	18°C_AS1	18°C_AS3	0.881356	0.558824
Fvb3	24431547	24431547	1	18°C_AS1	18°C_AS3	0.947368	0.583333
Fvb3	25035793	25035793	1	18°C_AS1	18°C_AS3	0.973333	0.775862
Fvb3	26648059	26648059	1	18°C_AS3	18°C_AS1	0.516854	0.752941
Fvb3	27515743	27515743	1	18°C_AS3	18°C_AS1	0.483871	0.731707
Fvb3	28190228	28190228	1	18°C_AS1	18°C_AS3	0.609091	0.328125
Fvb3	30137267	30137267	1	18°C_AS1	18°C_AS3	0.717391	0.342857
Fvb3	30312566	30312566	1	18°C_AS3	18°C_AS1	0.736842	1
Fvb3	30590703	30590703	1	18°C_AS1	18°C_AS3	0.970874	0.84375
Fvb3	32216097	32216097	1	18°C_AS1	18°C_AS3	0.963415	0.7
Fvb3	32219580	32219580	1	18°C_AS1	18°C_AS3	0.536585	0.121212
Fvb3	32220552	32220794	4	18°C_AS1	18°C_AS3	0.514228	0.0993789
Fvb3	34245786	34245786	1	18°C_AS3	18°C_AS1	0.00909091	0.15493
Fvb3	35826637	35826637	1	18°C_AS3	18°C_AS1	0.520833	0.842105
Fvb3	36300825	36300825	1	18°C_AS3	18°C_AS1	0	0.215686
Fvb3	36918662	36918662	1	18°C_AS1	18°C_AS3	0.837838	0.416667
Fvb3	37262490	37262490	1	18°C_AS1	18°C_AS3	0.891892	0.618182
Fvb4	1034737	1034737	1	18°C_AS1	18°C_AS3	0.986842	0.761905
Fvb4	1389506	1389647	9	18°C_AS1	18°C_AS3	0.402361	0.195209
Fvb4	2065101	2065101	1	18°C_AS1	18°C_AS3	0.890625	0.55814
Fvb4	2138191	2138191	1	18°C_AS1	18°C_AS3	0.926606	0.732143
Fvb4	2378861	2378861	1	18°C_AS1	18°C_AS3	0.987179	0.784314
Fvb4	4762594	4762594	1	18°C_AS1	18°C_AS3	0.994186	0.883333
Fvb4	6302439	6302439	1	18°C_AS1	18°C_AS3	0.92	0.588235
Fvb4	7335067	7335067	1	18°C_AS1	18°C_AS3	0.986667	0.755556
Fvb4	9060600	9060600	1	18°C_AS1	18°C_AS3	0.973684	0.566667
Fvb4	10167669	10167669	1	18°C_AS3	18°C_AS1	0.031746	0.301887
Fvb4	11121979	11121979	1	18°C_AS1	18°C_AS3	0.971831	0.75
Fvb4	13461517	13461536	2	18°C_AS3	18°C_AS1	0.51087	0.838384
Fvb4	13829081	13829081	1	18°C_AS1	18°C_AS3	0.914894	0.621622
Fvb4	13833668	13833668	1	18°C_AS1	18°C_AS3	0.97619	0.807229
Fvb4	14388014	14388014	1	18°C_AS1	18°C_AS3	1	0.804878
Fvb4	14754008	14754008	1	18°C_AS3	18°C_AS1	0.457143	0.809524
Fvb4	15439360	15439360	1	18°C_AS1	18°C_AS3	0.978947	0.755556
Fvb4	16103567	16103567	1	18°C_AS1	18°C_AS3	0.943396	0.612903
Fvb4	16302993	16302993	1	18°C_AS3	18°C_AS1	0.629032	0.928571
Fvb4	16579468	16579468	1	18°C_AS3	18°C_AS1	0.132353	0.5
Fvb4	17677987	17677996	2	18°C_AS3	18°C_AS1	0.19708	0.58209
Fvb4	18622700	18622700	1	18°C_AS1	18°C_AS3	0.95	0.631579
Fvb4	19232590	19232590	1	18°C_AS1	18°C_AS3	0.728814	0.277778
Fvb4	19585376	19585376	1	18°C_AS1	18°C_AS3	0.975904	0.794872
Fvb4	19943424	19943424	1	18°C_AS1	18°C_AS3	1	0.8125
Fvb4	20413744	20413744	1	18°C_AS1	18°C_AS3	0.774648	0.4375
Fvb4	22663977	22663977	1	18°C_AS1	18°C_AS3	1	0.707317
Fvb4	23131295	23131295	1	18°C_AS3	18°C_AS1	0.454545	0.762712
Fvb4	23356241	23356241	1	18°C_AS1	18°C_AS3	0.916667	0.621622
Fvb4	24712942	24712942	1	18°C_AS1	18°C_AS3	0.983607	0.761905
Fvb4	25524597	25524597	1	18°C_AS3	18°C_AS1	0.5	0.883721
Fvb4	26757124	26757124	1	18°C_AS1	18°C_AS3	0.918919	0.674419
Fvb4	26944916	26944916	1	18°C_AS1	18°C_AS3	0.963636	0.722222
Fvb4	28369227	28369227	1	18°C_AS3	18°C_AS1	0	0.232143
Fvb4	29103905	29104083	8	18°C_AS1	18°C_AS3	0.816964	0.238332
Fvb4	29389641	29389641	1	18°C_AS3	18°C_AS1	0.169492	0.545455
Fvb4	29736408	29736408	1	18°C_AS3	18°C_AS1	0	0.134146
Fvb4	29754082	29754082	1	18°C_AS3	18°C_AS1	0.225806	0.647059
Fvb4	29916908	29916908	1	18°C_AS1	18°C_AS3	0.92	0.588235
Fvb4	29932266	29932266	1	18°C_AS3	18°C_AS1	0	0.108434
Fvb4	30146659	30146659	1	18°C_AS1	18°C_AS3	1	0.805556
Fvb4	30625537	30625537	1	18°C_AS3	18°C_AS1	0.0319149	0.285714
Fvb4	30908171	30908171	1	18°C_AS3	18°C_AS1	0.0291262	0.235294
Fvb4	32507283	32507283	1	18°C_AS1	18°C_AS3	1	0.815789
Fvb4	33860949	33860949	1	18°C_AS3	18°C_AS1	0.365079	0.679245
Fvb5	26948	26948	1	18°C_AS3	18°C_AS1	0.65625	0.954545
Fvb5	949042	949042	1	18°C_AS3	18°C_AS1	0	0.208333
Fvb5	1204456	1204456	1	18°C_AS3	18°C_AS1	0.0273973	0.191489
Fvb5	2815546	2815546	1	18°C_AS1	18°C_AS3	1	0.848485
Fvb5	3319423	3319423	1	18°C_AS1	18°C_AS3	0.86747	0.628571
Fvb5	3529443	3529443	1	18°C_AS3	18°C_AS1	0	0.163934
Fvb5	4500964	4500964	1	18°C_AS3	18°C_AS1	0.190476	0.5
Fvb5	4650665	4650833	7	18°C_AS1	18°C_AS3	0.823446	0.412437
Fvb5	5492998	5492998	1	18°C_AS1	18°C_AS3	1	0.8
Fvb5	5902782	5902787	2	18°C_AS1	18°C_AS3	0.79	0.5
Fvb5	7241232	7241232	1	18°C_AS1	18°C_AS3	0.9875	0.8125
Fvb5	8231717	8231717	1	18°C_AS1	18°C_AS3	0.487603	0.216867
Fvb5	9255094	9255094	1	18°C_AS1	18°C_AS3	0.793103	0.490196
Fvb5	9614470	9614470	1	18°C_AS3	18°C_AS1	0.525424	0.851064
Fvb5	10801186	10801186	1	18°C_AS3	18°C_AS1	0.0298507	0.25
Fvb5	12708827	12708827	1	18°C_AS1	18°C_AS3	0.883333	0.536585
Fvb5	14167895	14167895	1	18°C_AS3	18°C_AS1	0.513158	0.816327
Fvb5	14474490	14474490	1	18°C_AS3	18°C_AS1	0.00662252	0.2
Fvb5	14790178	14790178	1	18°C_AS1	18°C_AS3	0.923077	0.589744
Fvb5	15789110	15789110	1	18°C_AS1	18°C_AS3	0.292181	0.154506
Fvb5	16083350	16083350	1	18°C_AS1	18°C_AS3	0.883721	0.3
Fvb5	17417067	17417067	1	18°C_AS3	18°C_AS1	0	0.177419
Fvb5	18088255	18088255	1	18°C_AS1	18°C_AS3	0.471429	0.137255
Fvb5	18783950	18783950	1	18°C_AS3	18°C_AS1	0.510638	0.909091
Fvb5	21062202	21062202	1	18°C_AS1	18°C_AS3	1	0.84
Fvb5	23149181	23149181	1	18°C_AS3	18°C_AS1	0.142857	0.424242
Fvb5	23626804	23626804	1	18°C_AS1	18°C_AS3	0.95	0.734694
Fvb5	23733595	23733595	1	18°C_AS1	18°C_AS3	0.980769	0.742857
Fvb5	23879521	23879521	1	18°C_AS3	18°C_AS1	0.463415	0.75
Fvb5	24857343	24857343	1	18°C_AS3	18°C_AS1	0.00675676	0.111111
Fvb5	25583436	25583436	1	18°C_AS1	18°C_AS3	0.811765	0.525424
Fvb5	25962045	25962045	1	18°C_AS3	18°C_AS1	0	0.276596
Fvb5	26133958	26133958	1	18°C_AS3	18°C_AS1	0.0102041	0.184615
Fvb5	26734649	26734649	1	18°C_AS1	18°C_AS3	0.872727	0.568182
Fvb5	26934745	26934836	3	18°C_AS1	18°C_AS3	0.164087	0.070266
Fvb5	26935146	26935215	3	18°C_AS1	18°C_AS3	0.199501	0.105788
Fvb6	591870	591870	1	18°C_AS3	18°C_AS1	0.474359	0.770833
Fvb6	1119449	1119563	8	18°C_AS1	18°C_AS3	0.449532	0.262857
Fvb6	1626438	1626438	1	18°C_AS1	18°C_AS3	0.891304	0.585366
Fvb6	1995862	1995862	1	18°C_AS3	18°C_AS1	0	0.151515
Fvb6	2044254	2044254	1	18°C_AS1	18°C_AS3	0.985915	0.783784
Fvb6	3175893	3175893	1	18°C_AS1	18°C_AS3	0.702128	0.30303
Fvb6	3545071	3545195	4	18°C_AS1	18°C_AS3	0.659884	0.282609
Fvb6	3889780	3889780	1	18°C_AS3	18°C_AS1	0.652174	0.913793
Fvb6	4070070	4070070	1	18°C_AS3	18°C_AS1	0	0.217391
Fvb6	4658918	4658918	1	18°C_AS3	18°C_AS1	0	0.195402
Fvb6	4845570	4845570	1	18°C_AS3	18°C_AS1	0.00862069	0.148148
Fvb6	4850277	4850277	1	18°C_AS3	18°C_AS1	0	0.212121
Fvb6	5306735	5306809	7	18°C_AS1	18°C_AS3	0.467043	0.183756
Fvb6	5327801	5327801	1	18°C_AS3	18°C_AS1	0	0.212766
Fvb6	7716304	7716304	1	18°C_AS1	18°C_AS3	1	0.794872
Fvb6	7882304	7882304	1	18°C_AS3	18°C_AS1	0.409722	0.689655
Fvb6	9027264	9027264	1	18°C_AS1	18°C_AS3	0.964286	0.722222
Fvb6	9115543	9115543	1	18°C_AS3	18°C_AS1	0.0779221	0.323529
Fvb6	9437207	9437207	1	18°C_AS1	18°C_AS3	0.55	0.194444
Fvb6	9670973	9671121	15	18°C_AS1	18°C_AS3	0.847661	0.47075
Fvb6	10163229	10163229	1	18°C_AS3	18°C_AS1	0.00512821	0.146341
Fvb6	10222787	10222787	1	18°C_AS1	18°C_AS3	0.953846	0.710526
Fvb6	10674930	10674930	1	18°C_AS1	18°C_AS3	0.882353	0.555556
Fvb6	11273645	11273682	3	18°C_AS1	18°C_AS3	0.875598	0.590038
Fvb6	12859232	12859232	1	18°C_AS3	18°C_AS1	0.613636	0.95122
Fvb6	14088708	14088708	1	18°C_AS3	18°C_AS1	0.186441	0.431818
Fvb6	14724177	14724177	1	18°C_AS3	18°C_AS1	0	0.157895
Fvb6	15304216	15304216	1	18°C_AS1	18°C_AS3	0.836364	0.607143
Fvb6	15549307	15549307	1	18°C_AS1	18°C_AS3	0.941176	0.575758
Fvb6	15738151	15738151	1	18°C_AS1	18°C_AS3	0.645833	0.272727
Fvb6	15993066	15993066	1	18°C_AS3	18°C_AS1	0	0.244444
Fvb6	16087500	16087500	1	18°C_AS1	18°C_AS3	1	0.78125
Fvb6	16881718	16881718	1	18°C_AS1	18°C_AS3	0.95122	0.606061
Fvb6	20779287	20779287	1	18°C_AS3	18°C_AS1	0.00869565	0.237288
Fvb6	21582589	21582589	1	18°C_AS1	18°C_AS3	0.894737	0.510638
Fvb6	22466446	22466446	1	18°C_AS3	18°C_AS1	0.755556	1
Fvb6	22744320	22744320	1	18°C_AS1	18°C_AS3	0.7	0.25
Fvb6	24701490	24701509	2	18°C_AS1	18°C_AS3	0.127563	0.0527226
Fvb6	24709784	24709784	1	18°C_AS3	18°C_AS1	0.518519	0.880952
Fvb6	25241406	25241406	1	18°C_AS1	18°C_AS3	0.780488	0.444444
Fvb6	25857910	25857910	1	18°C_AS3	18°C_AS1	0.119048	0.533333
Fvb6	26495971	26495971	1	18°C_AS3	18°C_AS1	0	0.261905
Fvb6	27179997	27180172	8	18°C_AS1	18°C_AS3	0.25434	0.075419
Fvb6	27892572	27892572	1	18°C_AS1	18°C_AS3	0.990476	0.816327
Fvb6	28270452	28270452	1	18°C_AS1	18°C_AS3	0.989691	0.823529
Fvb6	28561902	28561902	1	18°C_AS1	18°C_AS3	1	0.682927
Fvb6	28756694	28756694	1	18°C_AS1	18°C_AS3	0.939394	0.734375
Fvb6	29944892	29944892	1	18°C_AS1	18°C_AS3	1	0.736842
Fvb6	30363658	30363658	1	18°C_AS1	18°C_AS3	0.697674	0.346939
Fvb6	30629128	30629128	1	18°C_AS1	18°C_AS3	0.980769	0.652174
Fvb6	30796221	30796221	1	18°C_AS1	18°C_AS3	0.585366	0.194444
Fvb6	32003503	32003503	1	18°C_AS3	18°C_AS1	0.76	0.983607
Fvb6	32019091	32019091	1	18°C_AS3	18°C_AS1	0.487179	0.857143
Fvb6	32321894	32321894	1	18°C_AS1	18°C_AS3	0.96875	0.7
Fvb6	33036190	33036265	5	18°C_AS1	18°C_AS3	0.348465	0.19596
Fvb6	33541054	33541054	1	18°C_AS3	18°C_AS1	0	0.216216
Fvb6	33588672	33588672	1	18°C_AS3	18°C_AS1	0	0.21875
Fvb6	34136699	34136699	1	18°C_AS3	18°C_AS1	0	0.134328
Fvb6	34529114	34529114	1	18°C_AS1	18°C_AS3	0.611111	0.2
Fvb6	35082042	35082042	1	18°C_AS3	18°C_AS1	0.472222	0.857143
Fvb6	35311212	35311212	1	18°C_AS1	18°C_AS3	0.704918	0.358974
Fvb6	35369832	35369832	1	18°C_AS1	18°C_AS3	0.953846	0.684211
Fvb6	36183382	36183382	1	18°C_AS3	18°C_AS1	0.763636	0.981818
Fvb6	36640305	36640305	1	18°C_AS3	18°C_AS1	0.496241	0.75
Fvb6	36726652	36726652	1	18°C_AS3	18°C_AS1	0.037234	0.163636
Fvb6	37832772	37832772	1	18°C_AS1	18°C_AS3	0.612245	0.191489
Fvb6	38493978	38493978	1	18°C_AS3	18°C_AS1	0.714286	1
Fvb6	39216136	39216136	1	18°C_AS1	18°C_AS3	0.883721	0.5
Fvb7	1270740	1270740	1	18°C_AS3	18°C_AS1	0.724138	1
Fvb7	1382402	1382402	1	18°C_AS3	18°C_AS1	0	0.25
Fvb7	2944768	2944768	1	18°C_AS1	18°C_AS3	0.454545	0.111111
Fvb7	3865915	3865915	1	18°C_AS3	18°C_AS1	0.303797	0.590909
Fvb7	5518146	5518146	1	18°C_AS3	18°C_AS1	0.561404	0.880952
Fvb7	5969628	5969628	1	18°C_AS1	18°C_AS3	0.833333	0.538462
Fvb7	7531167	7531167	1	18°C_AS1	18°C_AS3	0.594059	0.316456
Fvb7	8187022	8187022	1	18°C_AS3	18°C_AS1	0	0.170732
Fvb7	8254953	8254953	1	18°C_AS3	18°C_AS1	0.00877193	0.188679
Fvb7	9585579	9585582	2	18°C_AS1	18°C_AS3	0.367925	0.216216
Fvb7	10240925	10240925	1	18°C_AS3	18°C_AS1	0	0.242424
Fvb7	14473412	14473412	1	18°C_AS1	18°C_AS3	0.958904	0.705882
Fvb7	14801886	14801886	1	18°C_AS3	18°C_AS1	0.701299	0.964286
Fvb7	14936555	14936555	1	18°C_AS3	18°C_AS1	0.0340909	0.204545
Fvb7	15311331	15311331	1	18°C_AS1	18°C_AS3	0.826667	0.444444
Fvb7	15617536	15617536	1	18°C_AS1	18°C_AS3	0.977778	0.682927
Fvb7	16845592	16845592	1	18°C_AS3	18°C_AS1	0	0.169014
Fvb7	17938679	17938679	1	18°C_AS3	18°C_AS1	0.00970874	0.166667
Fvb7	18441775	18441775	1	18°C_AS1	18°C_AS3	0.652632	0.377358
Fvb7	19308939	19308939	1	18°C_AS3	18°C_AS1	0	0.186441
Fvb7	19896303	19896303	1	18°C_AS1	18°C_AS3	0.548387	0.1
Fvb7	20564699	20564699	1	18°C_AS1	18°C_AS3	0.926829	0.698113
Fvb7	21768099	21768099	1	18°C_AS3	18°C_AS1	0.00558659	0.1125
Fvb7	24213099	24213099	1	18°C_AS3	18°C_AS1	0	0.227273
contig_1	310	388	2	18°C_AS1	18°C_AS3	0.188785	0.130844
contig_1	2101	2267	8	18°C_AS1	18°C_AS3	0.176943	0.124732
contig_1	3525	3525	1	18°C_AS1	18°C_AS3	0.181931	0.118721
contig_1	140037	140037	1	18°C_AS1	18°C_AS3	0.0982456	0.0394191
contig_1	146930	146994	4	18°C_AS1	18°C_AS3	0.122383	0.0810703
contig_1	148079	148174	5	18°C_AS1	18°C_AS3	0.114331	0.0705437
contig_1	151010	151010	1	18°C_AS1	18°C_AS3	0.157371	0.0852535
contig_1	152437	152437	1	18°C_AS1	18°C_AS3	0.127442	0.0659472
contig_1	154796	154796	1	18°C_AS1	18°C_AS3	0.144869	0.0617021
contig_1	165274	165274	1	18°C_AS1	18°C_AS3	0.228571	0.0781893
contig_10	217	217	1	18°C_AS3	18°C_AS1	0.806064	0.855738
contig_2	20398	20398	1	18°C_AS1	18°C_AS3	0.929412	0.684932
contig_3	26722	26722	1	18°C_AS3	18°C_AS1	0.00166528	0.0151515

## Sheet: Sheet5
Sheet name	Sheet5
Description	CHG DMRs between generations in ES12
Table showing the location, numbers, hyper- and hypo-methyalted samples, methylation level of samples of DMRs between generations in different methylation context and ecotypes in CHG ES12
Chromosome	start	end	number_of_dms	hypermethylated_samples	hypomethylated_samples	methylation_level_18°C_AS1	methylation_level_18°C_AS3
Fvb1	3722186	3722186	1			0.603448	0.890909
Fvb1	4963129	4963129	1	18°C_AS1	18°C_AS3	0.757576	0.363636
Fvb1	5273313	5273313	1	18°C_AS3	18°C_AS1	0.3	0.766667
Fvb1	10363746	10363746	1	18°C_AS1	18°C_AS3	0.905405	0.666667
Fvb1	10734923	10734923	1	18°C_AS1	18°C_AS3	0.885714	0.466667
Fvb1	11454888	11454888	1	18°C_AS1	18°C_AS3	0.839286	0.468085
Fvb1	11674249	11674249	1	18°C_AS1	18°C_AS3	0.944444	0.555556
Fvb1	12331823	12331823	1	18°C_AS1	18°C_AS3	0.906977	0.547619
Fvb1	13798989	13798989	1	18°C_AS1	18°C_AS3	1	0.583333
Fvb1	14708951	14708951	1	18°C_AS1	18°C_AS3	0.341463	0
Fvb1	16033151	16033151	1	18°C_AS1	18°C_AS3	0.78125	0.355556
Fvb1	17845987	17845987	1	18°C_AS3	18°C_AS1	0.212766	0.633333
Fvb1	18110430	18110430	1	18°C_AS3	18°C_AS1	0.588235	0.958333
Fvb1	18130920	18130920	1	18°C_AS3	18°C_AS1	0	0.263158
Fvb1	19494713	19494713	1	18°C_AS1	18°C_AS3	0.954545	0.634146
Fvb1	20328818	20328818	1	18°C_AS1	18°C_AS3	0.858974	0.54902
Fvb1	20585403	20585403	1	18°C_AS1	18°C_AS3	0.568182	0.2
Fvb1	20831955	20831955	1	18°C_AS1	18°C_AS3	0.978723	0.65625
Fvb1	20842108	20842108	1	18°C_AS3	18°C_AS1	0.133333	0.426471
Fvb1	21928270	21928270	1	18°C_AS1	18°C_AS3	0.763158	0.322581
Fvb1	22686045	22686045	1	18°C_AS1	18°C_AS3	0.815789	0.425
Fvb1	24030510	24030510	1	18°C_AS3	18°C_AS1	0.793651	1
Fvb2	3922826	3922826	1	18°C_AS1	18°C_AS3	0.983051	0.763636
Fvb2	5331834	5331834	1	18°C_AS3	18°C_AS1	0.0677966	0.252252
Fvb2	5512307	5512307	1	18°C_AS1	18°C_AS3	0.941176	0.545455
Fvb2	5535562	5535562	1	18°C_AS1	18°C_AS3	0.829787	0.44186
Fvb2	5673910	5673910	1	18°C_AS1	18°C_AS3	0.888889	0.451613
Fvb2	5892538	5892538	1	18°C_AS1	18°C_AS3	0.970588	0.511628
Fvb2	6325521	6325521	1	18°C_AS1	18°C_AS3	0.764706	0.363636
Fvb2	7998204	7998204	1	18°C_AS3	18°C_AS1	0.279412	0.575342
Fvb2	8610666	8610666	1	18°C_AS1	18°C_AS3	0.688889	0.285714
Fvb2	10619712	10619712	1	18°C_AS3	18°C_AS1	0.0833333	0.361702
Fvb2	11491287	11491287	1	18°C_AS1	18°C_AS3	0.918367	0.591837
Fvb2	14299025	14299025	1	18°C_AS3	18°C_AS1	0.358696	0.636364
Fvb2	15598922	15598922	1	18°C_AS1	18°C_AS3	0.471698	0.122449
Fvb2	18278254	18278254	1	18°C_AS3	18°C_AS1	0	0.285714
Fvb2	18328928	18328928	1	18°C_AS1	18°C_AS3	0.861111	0.451613
Fvb2	19310796	19310796	1	18°C_AS1	18°C_AS3	0.820513	0.4
Fvb2	20277159	20277159	1	18°C_AS1	18°C_AS3	0.7	0.325581
Fvb2	20907035	20907035	1	18°C_AS1	18°C_AS3	0.27907	0
Fvb2	22345352	22345352	1	18°C_AS3	18°C_AS1	0.0229885	0.0480679
Fvb2	24038025	24038025	1	18°C_AS1	18°C_AS3	0.690608	0.448718
Fvb2	24464877	24464877	1	18°C_AS3	18°C_AS1	0.516129	0.914286
Fvb2	26973097	26973097	1	18°C_AS3	18°C_AS1	0.325	0.8
Fvb2	27531428	27531428	1	18°C_AS3	18°C_AS1	0.4	0.818182
Fvb2	29143811	29143811	1	18°C_AS1	18°C_AS3	0.355556	0.025
Fvb3	4782420	4782420	1	18°C_AS1	18°C_AS3	0.782609	0.432432
Fvb3	4838001	4838001	1	18°C_AS3	18°C_AS1	0.133333	0.526316
Fvb3	6552820	6552820	1	18°C_AS3	18°C_AS1	0.487179	0.893617
Fvb3	9054211	9054211	1	18°C_AS3	18°C_AS1	0.196078	0.5
Fvb3	10241835	10241835	1	18°C_AS3	18°C_AS1	0.227273	0.586957
Fvb3	11163953	11163953	1	18°C_AS1	18°C_AS3	0.923077	0.5625
Fvb3	13461400	13461400	1	18°C_AS1	18°C_AS3	0.96	0.619048
Fvb3	14260627	14260627	1	18°C_AS3	18°C_AS1	0.230769	0.528571
Fvb3	15510432	15510432	1	18°C_AS1	18°C_AS3	0.645833	0.222222
Fvb3	15628013	15628013	1	18°C_AS1	18°C_AS3	0.894737	0.533333
Fvb3	17024230	17024230	1	18°C_AS1	18°C_AS3	0.909091	0.59375
Fvb3	18965749	18965749	1	18°C_AS1	18°C_AS3	0.695652	0.30303
Fvb3	19266077	19266077	1	18°C_AS1	18°C_AS3	0.534884	0.176471
Fvb3	21402749	21402749	1	18°C_AS3	18°C_AS1	0.472222	0.861111
Fvb3	21638049	21638049	1	18°C_AS3	18°C_AS1	0.333333	0.809524
Fvb3	21690262	21690262	1	18°C_AS1	18°C_AS3	0.846154	0.4
Fvb3	22131382	22131382	1	18°C_AS1	18°C_AS3	0.617021	0.204545
Fvb3	25223688	25223688	1	18°C_AS3	18°C_AS1	0.534884	0.897959
Fvb3	25687697	25687697	1	18°C_AS3	18°C_AS1	0.129032	0.5
Fvb3	25854042	25854042	1	18°C_AS1	18°C_AS3	0.878788	0.393939
Fvb3	26607642	26607642	1	18°C_AS1	18°C_AS3	0.826923	0.488889
Fvb3	26862235	26862235	1	18°C_AS1	18°C_AS3	0.610169	0.244898
Fvb3	27186584	27186584	1	18°C_AS3	18°C_AS1	0.583333	0.955556
Fvb3	27857101	27857101	1	18°C_AS1	18°C_AS3	0.606061	0.216216
Fvb3	27985663	27985663	1	18°C_AS1	18°C_AS3	0.439024	0.102041
Fvb3	28053511	28053511	1	18°C_AS3	18°C_AS1	0.0632911	0.304348
Fvb3	28933293	28933293	1	18°C_AS3	18°C_AS1	0.233333	0.628571
Fvb3	30064609	30064609	1	18°C_AS1	18°C_AS3	0.6	0.181818
Fvb3	31464864	31464864	1	18°C_AS1	18°C_AS3	0.925	0.466667
Fvb3	31969404	31969404	1	18°C_AS1	18°C_AS3	0.655738	0.244444
Fvb3	32887497	32887497	1	18°C_AS1	18°C_AS3	0.901235	0.654321
Fvb3	34331263	34331263	1	18°C_AS1	18°C_AS3	0.95	0.647059
Fvb3	34556061	34556061	1	18°C_AS3	18°C_AS1	0.27907	0.613636
Fvb3	35258327	35258327	1	18°C_AS1	18°C_AS3	0.828571	0.421053
Fvb3	36541233	36541233	1	18°C_AS3	18°C_AS1	0.2	0.547619
Fvb4	1155482	1155482	1	18°C_AS3	18°C_AS1	0.0943396	0.40625
Fvb4	4430917	4430917	1	18°C_AS1	18°C_AS3	0.71875	0.27907
Fvb4	5645077	5645077	1	18°C_AS3	18°C_AS1	0.0540541	0.40625
Fvb4	8472605	8472605	1	18°C_AS1	18°C_AS3	0.897959	0.538462
Fvb4	8761738	8761738	1	18°C_AS3	18°C_AS1	0.686275	0.97619
Fvb4	9550037	9550037	1	18°C_AS1	18°C_AS3	0.985915	0.714286
Fvb4	11307802	11307802	1	18°C_AS3	18°C_AS1	0.146341	0.511111
Fvb4	11951551	11951551	1	18°C_AS1	18°C_AS3	0.787234	0.428571
Fvb4	12699977	12699977	1	18°C_AS1	18°C_AS3	1	0.772727
Fvb4	13034834	13034834	1	18°C_AS1	18°C_AS3	0.702703	0.307692
Fvb4	13200037	13200037	1	18°C_AS3	18°C_AS1	0.135135	0.5
Fvb4	13313346	13313346	1	18°C_AS3	18°C_AS1	0.5625	0.921053
Fvb4	13655573	13655573	1	18°C_AS1	18°C_AS3	0.964912	0.657143
Fvb4	15154534	15154534	1	18°C_AS3	18°C_AS1	0.512821	0.9
Fvb4	16132074	16132074	1	18°C_AS1	18°C_AS3	0.55102	0.2
Fvb4	17473767	17473767	1	18°C_AS1	18°C_AS3	0.691589	0.435897
Fvb4	17522993	17522993	1	18°C_AS3	18°C_AS1	0.1875	0.642857
Fvb4	18249543	18249543	1	18°C_AS1	18°C_AS3	0.891304	0.514286
Fvb4	19265116	19265138	2	18°C_AS1	18°C_AS3	0.875519	0.722727
Fvb4	19497395	19497395	1	18°C_AS3	18°C_AS1	0.225806	0.652174
Fvb4	21328332	21328332	1	18°C_AS3	18°C_AS1	0.0322581	0.288889
Fvb4	21683774	21683774	1	18°C_AS1	18°C_AS3	0.5	0.131579
Fvb4	21701548	21701548	1	18°C_AS3	18°C_AS1	0.151515	0.5625
Fvb4	21803975	21803975	1	18°C_AS1	18°C_AS3	0.820225	0.566667
Fvb4	21861235	21861235	1	18°C_AS3	18°C_AS1	0.375	0.83871
Fvb4	22911200	22911200	1	18°C_AS1	18°C_AS3	0.897959	0.59375
Fvb4	27980060	27980060	1	18°C_AS1	18°C_AS3	0.692308	0.282051
Fvb4	28016385	28016385	1	18°C_AS1	18°C_AS3	0.885714	0.459459
Fvb4	29169045	29169045	1	18°C_AS1	18°C_AS3	0.786667	0.52381
Fvb4	30070229	30070229	1	18°C_AS3	18°C_AS1	0.2	0.8
Fvb4	31087327	31087327	1	18°C_AS3	18°C_AS1	0.135135	0.485714
Fvb5	2020254	2020254	1	18°C_AS1	18°C_AS3	0.866667	0.451613
Fvb5	4542143	4542143	1	18°C_AS1	18°C_AS3	0.914286	0.534884
Fvb5	7070741	7070741	1	18°C_AS1	18°C_AS3	0.661765	0.261538
Fvb5	7854036	7854036	1	18°C_AS3	18°C_AS1	0.363636	0.714286
Fvb5	9209097	9209097	1	18°C_AS1	18°C_AS3	0.290323	0
Fvb5	11283467	11283467	1	18°C_AS1	18°C_AS3	0.773585	0.390244
Fvb5	13859258	13859258	1	18°C_AS1	18°C_AS3	0.914286	0.578947
Fvb5	14636325	14636325	1	18°C_AS1	18°C_AS3	0.766667	0.352941
Fvb5	15658080	15658080	1	18°C_AS1	18°C_AS3	0.838028	0.605505
Fvb5	15948229	15948229	1	18°C_AS3	18°C_AS1	0.466667	0.880952
Fvb5	17397259	17397259	1	18°C_AS1	18°C_AS3	0.978723	0.651163
Fvb5	17778467	17778467	1	18°C_AS1	18°C_AS3	0.744186	0.318182
Fvb5	18792520	18792520	1	18°C_AS3	18°C_AS1	0.728814	0.958333
Fvb5	19438128	19438128	1	18°C_AS3	18°C_AS1	0.0169492	0.265306
Fvb5	19536855	19536855	1	18°C_AS3	18°C_AS1	0.431034	0.754717
Fvb5	23072691	23072691	1	18°C_AS1	18°C_AS3	0.735294	0.272727
Fvb5	25102846	25102846	1	18°C_AS3	18°C_AS1	0.442623	0.857143
Fvb5	28521681	28521681	1	18°C_AS3	18°C_AS1	0.27907	0.666667
Fvb6	517823	517823	1	18°C_AS3	18°C_AS1	0.387097	0.762712
Fvb6	4000217	4000217	1	18°C_AS1	18°C_AS3	0.589744	0.235294
Fvb6	11488032	11488032	1	18°C_AS1	18°C_AS3	0.837838	0.342857
Fvb6	11539816	11539816	1	18°C_AS3	18°C_AS1	0.46875	0.90625
Fvb6	14401773	14401773	1	18°C_AS1	18°C_AS3	0.5	0.1
Fvb6	14770674	14770674	1	18°C_AS1	18°C_AS3	0.836134	0.69869
Fvb6	15803984	15803984	1	18°C_AS3	18°C_AS1	0.35	0.75
Fvb6	16734572	16734572	1	18°C_AS3	18°C_AS1	0.666667	0.897436
Fvb6	17180058	17180058	1	18°C_AS3	18°C_AS1	0.627451	0.951613
Fvb6	17189766	17189766	1	18°C_AS3	18°C_AS1	0.297619	0.583333
Fvb6	17289450	17289450	1	18°C_AS1	18°C_AS3	1	0.666667
Fvb6	19026891	19026891	1	18°C_AS1	18°C_AS3	0.873418	0.649351
Fvb6	19833146	19833146	1	18°C_AS1	18°C_AS3	0.7	0.375
Fvb6	20043278	20043278	1	18°C_AS3	18°C_AS1	0.0833333	0.454545
Fvb6	20558743	20558743	1	18°C_AS1	18°C_AS3	0.5	0.131579
Fvb6	20590875	20590875	1	18°C_AS3	18°C_AS1	0.0104167	0.169014
Fvb6	21851489	21851489	1	18°C_AS1	18°C_AS3	0.972222	0.588235
Fvb6	22418846	22418846	1	18°C_AS1	18°C_AS3	0.791667	0.393939
Fvb6	22494135	22494135	1	18°C_AS1	18°C_AS3	0.857143	0.514286
Fvb6	22921544	22921544	1	18°C_AS1	18°C_AS3	0.95082	0.651163
Fvb6	23368708	23368708	1	18°C_AS1	18°C_AS3	0.944444	0.725806
Fvb6	24533430	24533430	1	18°C_AS3	18°C_AS1	0.0606061	0.466667
Fvb6	28390864	28390864	1	18°C_AS1	18°C_AS3	1	0.685714
Fvb6	31132489	31132489	1	18°C_AS1	18°C_AS3	1	0.744681
Fvb6	31554095	31554095	1	18°C_AS3	18°C_AS1	0.638554	0.85567
Fvb6	32159378	32159378	1	18°C_AS3	18°C_AS1	0.0408163	0.357143
Fvb6	32697907	32697907	1	18°C_AS3	18°C_AS1	0.0108548	0.0433962
Fvb6	39165683	39165683	1	18°C_AS3	18°C_AS1	0.782609	1
Fvb6	39340620	39340620	1	18°C_AS1	18°C_AS3	0.95	0.651163
Fvb7	2809836	2809836	1	18°C_AS3	18°C_AS1	0.125	0.714286
Fvb7	2986994	2986994	1	18°C_AS1	18°C_AS3	0.836735	0.461538
Fvb7	3755944	3755944	1	18°C_AS1	18°C_AS3	0.972973	0.645161
Fvb7	4255499	4255499	1	18°C_AS1	18°C_AS3	0.82	0.439024
Fvb7	5738770	5738770	1	18°C_AS1	18°C_AS3	0.463415	0.102564
Fvb7	6760748	6760748	1	18°C_AS3	18°C_AS1	0.1	0.37037
Fvb7	11222072	11222072	1	18°C_AS1	18°C_AS3	0.956522	0.657895
Fvb7	11527708	11527708	1	18°C_AS3	18°C_AS1	0	0.30303
Fvb7	16009950	16009950	1	18°C_AS1	18°C_AS3	0.714286	0.333333
Fvb7	16590976	16590976	1	18°C_AS1	18°C_AS3	0.515152	0.121212
Fvb7	17884791	17884791	1	18°C_AS3	18°C_AS1	0.121212	0.515152
Fvb7	19206298	19206298	1	18°C_AS3	18°C_AS1	0.71831	0.945205
Fvb7	21725864	21725864	1	18°C_AS1	18°C_AS3	0.26087	0.0491803
Fvb7	22768907	22768907	1	18°C_AS1	18°C_AS3	0.966667	0.764706
chloroplast	52027	52027	1	18°C_AS3	18°C_AS1	0.00398406	0.0103339
contig_3	32584	32584	1	18°C_AS3	18°C_AS1	0.00243572	0.0116189

## Sheet: Sheet6
Sheet name	Sheet6
Description	CHG DMRs between generations in ICE2
Table showing the location, numbers, hyper- and hypo-methyalted samples, methylation level of samples of DMRs between generations in different methylation context and ecotypes in CHG ICE2
Chromosome	start	end	number_of_dms	hypermethylated_samples	hypomethylated_samples	methylation_level_18°C_AS1	methylation_level_18°C_AS3
Fvb1	1228177	1228177	1			0.285714	0.631579
Fvb1	1348476	1348484	2	18°C_AS3	18°C_AS1	0.201299	0.5
Fvb1	1691449	1691449	1	18°C_AS3	18°C_AS1	0.232558	0.571429
Fvb1	1711607	1711607	1	18°C_AS3	18°C_AS1	0.757895	0.938462
Fvb1	2072193	2072193	1	18°C_AS3	18°C_AS1	0.370968	0.75
Fvb1	2754185	2754185	1	18°C_AS3	18°C_AS1	0.222222	0.641026
Fvb1	2887674	2887674	1	18°C_AS1	18°C_AS3	0.5	0.0731707
Fvb1	3064357	3064387	2	18°C_AS3	18°C_AS1	0.357143	0.585106
Fvb1	4118141	4118141	1	18°C_AS3	18°C_AS1	0.311475	0.621212
Fvb1	4985760	4985760	1	18°C_AS3	18°C_AS1	0.4375	0.753623
Fvb1	5263039	5263039	1	18°C_AS3	18°C_AS1	0.314286	0.714286
Fvb1	7880748	7880748	1	18°C_AS3	18°C_AS1	0.573529	0.858974
Fvb1	8201279	8201279	1	18°C_AS3	18°C_AS1	0.0128205	0.192982
Fvb1	9675735	9675735	1	18°C_AS3	18°C_AS1	0.472727	0.790323
Fvb1	11323195	11323368	2	18°C_AS3	18°C_AS1	0.264396	0.386087
Fvb1	11603660	11603660	1	18°C_AS3	18°C_AS1	0.242424	0.65
Fvb1	11620535	11620535	1	18°C_AS3	18°C_AS1	0.0652174	0.362069
Fvb1	12148422	12148422	1	18°C_AS3	18°C_AS1	0.489362	0.813333
Fvb1	12805007	12805007	1	18°C_AS1	18°C_AS3	0.638889	0.208333
Fvb1	12810412	12810412	1	18°C_AS3	18°C_AS1	0.5625	0.858974
Fvb1	12889691	12889691	1	18°C_AS3	18°C_AS1	0.0877193	0.355556
Fvb1	13172144	13172144	1	18°C_AS3	18°C_AS1	0.230769	0.561644
Fvb1	13279061	13279061	1	18°C_AS3	18°C_AS1	0.737374	0.885714
Fvb1	13831478	13831478	1	18°C_AS3	18°C_AS1	0.0526316	0.485714
Fvb1	13928780	13928780	1	18°C_AS3	18°C_AS1	0.377358	0.788462
Fvb1	14839104	14839104	1	18°C_AS1	18°C_AS3	0.305556	0.0731707
Fvb1	15073613	15073613	1	18°C_AS3	18°C_AS1	0.45283	0.791045
Fvb1	15100102	15100102	1	18°C_AS3	18°C_AS1	0.333333	0.644068
Fvb1	15523392	15523392	1	18°C_AS3	18°C_AS1	0.69863	0.926316
Fvb1	15565375	15565375	1	18°C_AS3	18°C_AS1	0.372093	0.608974
Fvb1	15670338	15670338	1	18°C_AS3	18°C_AS1	0.277778	0.586207
Fvb1	15694468	15694468	1	18°C_AS1	18°C_AS3	0.220339	0.0108696
Fvb1	16069667	16069667	1	18°C_AS3	18°C_AS1	0.157895	0.560976
Fvb1	16635787	16635787	1	18°C_AS3	18°C_AS1	0.488372	0.909091
Fvb1	16896646	16896646	1	18°C_AS3	18°C_AS1	0.396552	0.791045
Fvb1	16971489	16971489	1	18°C_AS1	18°C_AS3	0.711538	0.40678
Fvb1	18703595	18703595	1	18°C_AS3	18°C_AS1	0.434783	0.77193
Fvb1	18876238	18876238	1	18°C_AS3	18°C_AS1	0.398148	0.646018
Fvb1	18881279	18881389	4	18°C_AS3	18°C_AS1	0.268817	0.571429
Fvb1	18901685	18901685	1	18°C_AS3	18°C_AS1	0.394737	0.803922
Fvb1	19095335	19095335	1	18°C_AS3	18°C_AS1	0.702703	0.930233
Fvb1	19097717	19097717	1	18°C_AS3	18°C_AS1	0.380795	0.519126
Fvb1	19181718	19181718	1	18°C_AS3	18°C_AS1	0	0.16129
Fvb1	19773119	19773119	1	18°C_AS3	18°C_AS1	0.416667	0.727273
Fvb1	19797058	19797058	1	18°C_AS3	18°C_AS1	0.0677966	0.328125
Fvb1	20048351	20048351	1	18°C_AS3	18°C_AS1	0.129032	0.378378
Fvb1	20056119	20056119	1	18°C_AS3	18°C_AS1	0.0566038	0.325581
Fvb1	20349653	20349653	1	18°C_AS3	18°C_AS1	0.25641	0.69697
Fvb1	20447742	20447742	1	18°C_AS3	18°C_AS1	0.255319	0.701493
Fvb1	20913699	20913699	1	18°C_AS3	18°C_AS1	0.526316	0.897436
Fvb1	20979683	20979683	1	18°C_AS3	18°C_AS1	0.227273	0.604651
Fvb1	21569217	21569217	1	18°C_AS3	18°C_AS1	0.511111	0.862069
Fvb1	21714936	21714936	1	18°C_AS3	18°C_AS1	0.272727	0.675
Fvb1	22005012	22005012	1	18°C_AS3	18°C_AS1	0.375	0.735294
Fvb1	22049992	22049992	1	18°C_AS3	18°C_AS1	0.0930233	0.431818
Fvb1	22092365	22092365	1	18°C_AS3	18°C_AS1	0.322581	0.72973
Fvb1	22121987	22121987	1	18°C_AS3	18°C_AS1	0.191781	0.417582
Fvb1	22621218	22621218	1	18°C_AS3	18°C_AS1	0.511628	0.851852
Fvb1	22679378	22679378	1	18°C_AS3	18°C_AS1	0.302326	0.653061
Fvb1	22764383	22764383	1	18°C_AS3	18°C_AS1	0.219512	0.638889
Fvb1	23090141	23090141	1	18°C_AS1	18°C_AS3	0.83871	0.410256
Fvb1	23178451	23178451	1	18°C_AS3	18°C_AS1	0.4	0.789474
Fvb1	23902038	23902038	1	18°C_AS3	18°C_AS1	0.666667	0.934426
Fvb1	24087888	24087888	1	18°C_AS1	18°C_AS3	0.882353	0.458333
Fvb1	24090452	24090452	1	18°C_AS3	18°C_AS1	0.5625	0.944444
Fvb1	24096535	24096535	1	18°C_AS3	18°C_AS1	0.114286	0.5
Fvb1	24240037	24240037	1	18°C_AS3	18°C_AS1	0.0944882	0.395522
Fvb1	24248402	24248402	1	18°C_AS3	18°C_AS1	0.111111	0.366667
Fvb2	72416	72416	1	18°C_AS3	18°C_AS1	0.467742	0.778947
Fvb2	311334	311334	1	18°C_AS3	18°C_AS1	0.193548	0.446602
Fvb2	321436	321436	1	18°C_AS1	18°C_AS3	0.808824	0.52809
Fvb2	349156	349156	1	18°C_AS1	18°C_AS3	0.968254	0.752809
Fvb2	632180	632180	1	18°C_AS3	18°C_AS1	0.241379	0.573529
Fvb2	1151549	1151549	1	18°C_AS1	18°C_AS3	0.870968	0.441176
Fvb2	1839102	1839102	1	18°C_AS3	18°C_AS1	0.5	0.817073
Fvb2	3907306	3907306	1	18°C_AS3	18°C_AS1	0.44898	0.897959
Fvb2	4560688	4560688	1	18°C_AS1	18°C_AS3	0.745098	0.342105
Fvb2	4860879	4860879	1	18°C_AS3	18°C_AS1	0.72	0.9375
Fvb2	4968647	4968647	1	18°C_AS3	18°C_AS1	0.270833	0.666667
Fvb2	5047122	5047122	1	18°C_AS3	18°C_AS1	0.0588235	0.477273
Fvb2	5154632	5154632	1	18°C_AS1	18°C_AS3	0.662338	0.314286
Fvb2	5320899	5320899	1	18°C_AS1	18°C_AS3	0.373832	0.12037
Fvb2	5482404	5482404	1	18°C_AS1	18°C_AS3	0.756757	0.322581
Fvb2	5631434	5631434	1	18°C_AS3	18°C_AS1	0.168831	0.384615
Fvb2	6206106	6206106	1	18°C_AS3	18°C_AS1	0.677419	1
Fvb2	6377546	6377546	1	18°C_AS3	18°C_AS1	0.351351	0.77193
Fvb2	6830287	6830287	1	18°C_AS3	18°C_AS1	0.764706	0.964706
Fvb2	7021585	7021585	1	18°C_AS3	18°C_AS1	0.486486	0.86
Fvb2	7039655	7039655	1	18°C_AS3	18°C_AS1	0.030303	0.367347
Fvb2	7411483	7411483	1	18°C_AS3	18°C_AS1	0.285714	0.647887
Fvb2	7963323	7963323	1	18°C_AS3	18°C_AS1	0.225	0.636364
Fvb2	10303211	10303211	1	18°C_AS3	18°C_AS1	0.178571	0.476923
Fvb2	10330094	10330094	1	18°C_AS3	18°C_AS1	0.111111	0.444444
Fvb2	10402596	10402596	1	18°C_AS3	18°C_AS1	0.0434783	0.378378
Fvb2	10461966	10461966	1	18°C_AS3	18°C_AS1	0.0263158	0.410256
Fvb2	10464227	10464227	1	18°C_AS3	18°C_AS1	0.0740741	0.375
Fvb2	10618207	10618207	1	18°C_AS3	18°C_AS1	0.25641	0.581818
Fvb2	10622801	10622801	1	18°C_AS3	18°C_AS1	0	0.25
Fvb2	10814570	10814570	1	18°C_AS3	18°C_AS1	0.294118	0.653061
Fvb2	11862738	11862738	1	18°C_AS3	18°C_AS1	0.75	0.971014
Fvb2	12287806	12287806	1	18°C_AS3	18°C_AS1	0.45	0.839286
Fvb2	12324333	12324333	1	18°C_AS3	18°C_AS1	0.538462	0.84
Fvb2	14077949	14077949	1	18°C_AS3	18°C_AS1	0.243902	0.586207
Fvb2	14110447	14110447	1	18°C_AS3	18°C_AS1	0.5	0.80597
Fvb2	14721379	14721379	1	18°C_AS3	18°C_AS1	0.539683	0.854167
Fvb2	15236844	15236844	1	18°C_AS3	18°C_AS1	0.566667	0.848485
Fvb2	15597849	15597849	1	18°C_AS3	18°C_AS1	0.258065	0.682927
Fvb2	16206947	16206947	1	18°C_AS1	18°C_AS3	0.833333	0.47541
Fvb2	16261127	16261127	1	18°C_AS3	18°C_AS1	0	0.243902
Fvb2	16272075	16272075	1	18°C_AS3	18°C_AS1	0.294118	0.774194
Fvb2	16309064	16309064	1	18°C_AS3	18°C_AS1	0.460317	0.853333
Fvb2	16751522	16751522	1	18°C_AS3	18°C_AS1	0.0232558	0.363636
Fvb2	17094689	17094689	1	18°C_AS1	18°C_AS3	0.469388	0.130435
Fvb2	18071177	18071177	1	18°C_AS1	18°C_AS3	1	0.666667
Fvb2	20124670	20124670	1	18°C_AS3	18°C_AS1	0.342105	0.789474
Fvb2	20157333	20157333	1	18°C_AS3	18°C_AS1	0.617021	0.851064
Fvb2	20282275	20282275	1	18°C_AS3	18°C_AS1	0.415094	0.756757
Fvb2	20730400	20730400	1	18°C_AS3	18°C_AS1	0.03125	0.4375
Fvb2	20797602	20797602	1	18°C_AS3	18°C_AS1	0.0909091	0.533333
Fvb2	22327758	22327943	5	18°C_AS3	18°C_AS1	0.0622301	0.114117
Fvb2	22328691	22328711	3	18°C_AS3	18°C_AS1	0.0299619	0.0569718
Fvb2	22329244	22329244	1	18°C_AS3	18°C_AS1	0.0281532	0.064
Fvb2	22329697	22330106	7	18°C_AS3	18°C_AS1	0.0403559	0.0728074
Fvb2	22331554	22331554	1	18°C_AS3	18°C_AS1	0.0224719	0.0622711
Fvb2	22332241	22332292	3	18°C_AS3	18°C_AS1	0.0345231	0.0738613
Fvb2	22332739	22332780	3	18°C_AS3	18°C_AS1	0.0353946	0.0691414
Fvb2	22333444	22333737	4	18°C_AS3	18°C_AS1	0.0391973	0.0745811
Fvb2	22334553	22334620	2	18°C_AS3	18°C_AS1	0.0340731	0.0701635
Fvb2	22335288	22335288	1	18°C_AS3	18°C_AS1	0.0165877	0.0500659
Fvb2	22336393	22336393	1	18°C_AS3	18°C_AS1	0.03958	0.0748106
Fvb2	22336851	22336851	1	18°C_AS3	18°C_AS1	0.0342298	0.101449
Fvb2	22338412	22338412	1	18°C_AS3	18°C_AS1	0.027027	0.076087
Fvb2	22338670	22338762	2	18°C_AS3	18°C_AS1	0.021117	0.0398909
Fvb2	22339477	22339705	8	18°C_AS3	18°C_AS1	0.0244036	0.0623794
Fvb2	22339990	22340052	2	18°C_AS3	18°C_AS1	0.0352369	0.0695158
Fvb2	22340660	22340738	4	18°C_AS3	18°C_AS1	0.0268224	0.0626826
Fvb2	22341033	22341033	1	18°C_AS3	18°C_AS1	0.0176471	0.0670732
Fvb2	22342173	22342173	1	18°C_AS3	18°C_AS1	0.017284	0.0553633
Fvb2	22342502	22342993	7	18°C_AS3	18°C_AS1	0.026946	0.0506002
Fvb2	22343547	22343568	2	18°C_AS3	18°C_AS1	0.0440818	0.0840984
Fvb2	22344163	22344163	1	18°C_AS3	18°C_AS1	0.0216847	0.0529355
Fvb2	22344974	22345181	2	18°C_AS3	18°C_AS1	0.035406	0.0650454
Fvb2	22345720	22346147	10	18°C_AS3	18°C_AS1	0.0334681	0.0705497
Fvb2	22346399	22346399	1	18°C_AS3	18°C_AS1	0.0347594	0.0984252
Fvb2	22347004	22347004	1	18°C_AS3	18°C_AS1	0.0174419	0.116788
Fvb2	22347347	22347347	1	18°C_AS3	18°C_AS1	0.0199063	0.0554723
Fvb2	23133157	23133157	1	18°C_AS3	18°C_AS1	0.233766	0.493151
Fvb2	24459568	24459568	1	18°C_AS3	18°C_AS1	0.171429	0.604167
Fvb2	24614119	24614307	5	18°C_AS3	18°C_AS1	0.0822785	0.46056
Fvb2	25142095	25142095	1	18°C_AS3	18°C_AS1	0.5	0.947368
Fvb2	25310290	25310290	1	18°C_AS3	18°C_AS1	0.55814	0.88
Fvb2	25458192	25458192	1	18°C_AS1	18°C_AS3	0.884615	0.578947
Fvb2	26234586	26234586	1	18°C_AS3	18°C_AS1	0	0.272727
Fvb2	26236146	26236146	1	18°C_AS3	18°C_AS1	0.244444	0.586957
Fvb2	27136381	27136381	1	18°C_AS3	18°C_AS1	0.628571	0.972222
Fvb2	27231770	27231770	1	18°C_AS3	18°C_AS1	0.205128	0.613636
Fvb2	28571044	28571044	1	18°C_AS3	18°C_AS1	0.117647	0.526316
Fvb2	29101911	29101911	1	18°C_AS3	18°C_AS1	0.106383	0.42623
Fvb2	29104856	29104856	1	18°C_AS3	18°C_AS1	0.133333	0.44186
Fvb3	35135	35135	1	18°C_AS3	18°C_AS1	0.696429	0.945946
Fvb3	640955	640955	1	18°C_AS3	18°C_AS1	0.22	0.565789
Fvb3	661719	661719	1	18°C_AS3	18°C_AS1	0.631579	0.943662
Fvb3	819466	819466	1	18°C_AS3	18°C_AS1	0.558824	0.914894
Fvb3	907582	907582	1	18°C_AS3	18°C_AS1	0.175439	0.5
Fvb3	1762940	1762975	2	18°C_AS3	18°C_AS1	0.218978	0.493274
Fvb3	2104482	2104490	2	18°C_AS1	18°C_AS3	0.573034	0.171053
Fvb3	2299925	2299925	1	18°C_AS3	18°C_AS1	0.358974	0.702128
Fvb3	2347246	2347246	1	18°C_AS3	18°C_AS1	0.609756	0.948718
Fvb3	3139846	3139846	1	18°C_AS3	18°C_AS1	0.111111	0.382022
Fvb3	3855091	3855112	2	18°C_AS3	18°C_AS1	0.619565	0.883117
Fvb3	4974615	4974615	1	18°C_AS3	18°C_AS1	0.809524	0.976744
Fvb3	5411791	5411791	1	18°C_AS3	18°C_AS1	0.131579	0.605263
Fvb3	5557763	5557763	1	18°C_AS3	18°C_AS1	0.288462	0.632353
Fvb3	5693171	5693171	1	18°C_AS3	18°C_AS1	0.277108	0.509091
Fvb3	7313077	7313077	1	18°C_AS3	18°C_AS1	0.608696	0.841584
Fvb3	7756438	7756438	1	18°C_AS3	18°C_AS1	0.490566	0.84375
Fvb3	9620218	9620218	1	18°C_AS1	18°C_AS3	0.911765	0.531915
Fvb3	10050551	10050551	1	18°C_AS3	18°C_AS1	0.172414	0.481481
Fvb3	10203378	10203378	1	18°C_AS3	18°C_AS1	0.49162	0.692042
Fvb3	10357975	10357975	1	18°C_AS3	18°C_AS1	0.692308	0.98
Fvb3	10536527	10536527	1	18°C_AS3	18°C_AS1	0.571429	0.90566
Fvb3	10780817	10780817	1	18°C_AS3	18°C_AS1	0.5	0.835821
Fvb3	11215477	11215477	1	18°C_AS3	18°C_AS1	0.207792	0.515789
Fvb3	11527578	11527578	1	18°C_AS3	18°C_AS1	0.761905	0.962963
Fvb3	11958149	11958149	1	18°C_AS3	18°C_AS1	0.101695	0.40625
Fvb3	12242731	12242736	2	18°C_AS1	18°C_AS3	0.831169	0.452381
Fvb3	12332815	12332815	1	18°C_AS3	18°C_AS1	0.54	0.862069
Fvb3	13005573	13005573	1	18°C_AS3	18°C_AS1	0.508772	0.849057
Fvb3	13248160	13248160	1	18°C_AS3	18°C_AS1	0.54	0.823529
Fvb3	14883445	14883445	1	18°C_AS3	18°C_AS1	0.470588	0.819444
Fvb3	15433695	15433695	1	18°C_AS3	18°C_AS1	0.305556	0.735294
Fvb3	15597134	15597134	1	18°C_AS3	18°C_AS1	0.392405	0.653465
Fvb3	15644157	15644157	1	18°C_AS1	18°C_AS3	0.358974	0.0985915
Fvb3	15772053	15772053	1	18°C_AS3	18°C_AS1	0.121212	0.533333
Fvb3	15957934	15957934	1	18°C_AS3	18°C_AS1	0.111111	0.462963
Fvb3	16521260	16521260	1	18°C_AS3	18°C_AS1	0.2	0.571429
Fvb3	16522263	16522263	1	18°C_AS3	18°C_AS1	0.790323	0.961832
Fvb3	17832500	17832500	1	18°C_AS3	18°C_AS1	0.846154	1
Fvb3	18323938	18323938	1	18°C_AS1	18°C_AS3	1	0.612903
Fvb3	18385355	18385355	1	18°C_AS1	18°C_AS3	0.848485	0.4
Fvb3	18490669	18490669	1	18°C_AS3	18°C_AS1	0.0125	0.198113
Fvb3	19242038	19242038	1	18°C_AS3	18°C_AS1	0.545455	0.925
Fvb3	19282004	19282004	1	18°C_AS1	18°C_AS3	0.795455	0.491525
Fvb3	19333072	19333072	1	18°C_AS3	18°C_AS1	0.106383	0.281481
Fvb3	19882682	19882682	1	18°C_AS3	18°C_AS1	0.375	0.789474
Fvb3	19991967	19991967	1	18°C_AS3	18°C_AS1	0.181818	0.585366
Fvb3	20230900	20230900	1	18°C_AS3	18°C_AS1	0.151515	0.555556
Fvb3	20232723	20232723	1	18°C_AS3	18°C_AS1	0.588235	0.904762
Fvb3	20260384	20260384	1	18°C_AS3	18°C_AS1	0.0645161	0.473684
Fvb3	20378067	20378067	1	18°C_AS3	18°C_AS1	0.114286	0.284153
Fvb3	20380048	20380067	2	18°C_AS3	18°C_AS1	0.224868	0.407658
Fvb3	20573274	20573274	1	18°C_AS3	18°C_AS1	0.145833	0.421053
Fvb3	20652404	20652404	1	18°C_AS3	18°C_AS1	0.15873	0.481481
Fvb3	20669433	20669433	1	18°C_AS3	18°C_AS1	0.102564	0.463415
Fvb3	20933453	20933453	1	18°C_AS1	18°C_AS3	0.742857	0.323529
Fvb3	21456104	21456104	1	18°C_AS3	18°C_AS1	0.326531	0.677419
Fvb3	22013145	22013145	1	18°C_AS3	18°C_AS1	0.142857	0.513514
Fvb3	22088562	22088562	1	18°C_AS3	18°C_AS1	0.6	0.868421
Fvb3	22095398	22095398	1	18°C_AS3	18°C_AS1	0.318182	0.785714
Fvb3	22100428	22100428	1	18°C_AS3	18°C_AS1	0.0277778	0.375
Fvb3	22532458	22532458	1	18°C_AS3	18°C_AS1	0.828125	0.987952
Fvb3	22532924	22532924	1	18°C_AS3	18°C_AS1	0.707317	0.978261
Fvb3	23367567	23367567	1	18°C_AS3	18°C_AS1	0.52381	0.857143
Fvb3	24346592	24346592	1	18°C_AS3	18°C_AS1	0.341463	0.666667
Fvb3	24881709	24881709	1	18°C_AS1	18°C_AS3	0.943662	0.73494
Fvb3	25153668	25153886	2	18°C_AS3	18°C_AS1	0.529032	0.614468
Fvb3	25491905	25491905	1	18°C_AS3	18°C_AS1	0.733333	0.983051
Fvb3	25785834	25785834	1	18°C_AS3	18°C_AS1	0.339286	0.630631
Fvb3	25958936	25958963	2	18°C_AS3	18°C_AS1	0.54918	0.86413
Fvb3	26007497	26007497	1	18°C_AS3	18°C_AS1	0.338235	0.653846
Fvb3	26735363	26735363	1	18°C_AS3	18°C_AS1	0.588235	0.941176
Fvb3	26820799	26820799	1	18°C_AS3	18°C_AS1	0.76	1
Fvb3	27199744	27199744	1	18°C_AS1	18°C_AS3	0.975	0.698113
Fvb3	27378469	27378469	1	18°C_AS3	18°C_AS1	0.258427	0.518248
Fvb3	28766406	28766406	1	18°C_AS3	18°C_AS1	0.8	0.937931
Fvb3	29087238	29087238	1	18°C_AS3	18°C_AS1	0.4375	0.8
Fvb3	29222050	29222050	1	18°C_AS1	18°C_AS3	1	0.714286
Fvb3	29287146	29287146	1	18°C_AS3	18°C_AS1	0.266667	0.6875
Fvb3	29522465	29522465	1	18°C_AS3	18°C_AS1	0.0425532	0.387755
Fvb3	30015894	30015894	1	18°C_AS1	18°C_AS3	0.288462	0.0384615
Fvb3	30594062	30594062	1	18°C_AS3	18°C_AS1	0.08	0.303922
Fvb3	30672373	30672373	1	18°C_AS3	18°C_AS1	0.25	0.659091
Fvb3	31327933	31327933	1	18°C_AS3	18°C_AS1	0.54902	0.839286
Fvb3	31500847	31500847	1	18°C_AS3	18°C_AS1	0.353846	0.706897
Fvb3	31781374	31781374	1	18°C_AS1	18°C_AS3	0.595238	0.219512
Fvb3	32099649	32099649	1	18°C_AS3	18°C_AS1	0.297297	0.714286
Fvb3	33160984	33160984	1	18°C_AS3	18°C_AS1	0.82	0.949275
Fvb3	33204970	33204970	1	18°C_AS3	18°C_AS1	0.384615	0.777778
Fvb3	33965417	33965417	1	18°C_AS3	18°C_AS1	0.65	0.902439
Fvb3	34861272	34861272	1	18°C_AS3	18°C_AS1	0.357664	0.557047
Fvb3	35702547	35702547	1	18°C_AS3	18°C_AS1	0.508475	0.797297
Fvb3	37099799	37099799	1	18°C_AS3	18°C_AS1	0.431034	0.65035
Fvb3	37426645	37426645	1	18°C_AS3	18°C_AS1	0.574468	0.878378
Fvb3	38053111	38053111	1	18°C_AS3	18°C_AS1	0.387097	0.8
Fvb3	38069964	38069964	1	18°C_AS3	18°C_AS1	0.538462	0.886364
Fvb4	50544	50544	1	18°C_AS1	18°C_AS3	0.957746	0.746269
Fvb4	85292	85292	1	18°C_AS3	18°C_AS1	0.637681	0.86087
Fvb4	99501	99501	1	18°C_AS3	18°C_AS1	0.5	0.80198
Fvb4	657068	657068	1	18°C_AS1	18°C_AS3	0.945946	0.583333
Fvb4	853521	853521	1	18°C_AS3	18°C_AS1	0.5	0.783133
Fvb4	1113835	1113835	1	18°C_AS3	18°C_AS1	0.659091	0.96
Fvb4	1890965	1890965	1	18°C_AS3	18°C_AS1	0.352941	0.736842
Fvb4	2000828	2000828	1	18°C_AS1	18°C_AS3	0.935484	0.514286
Fvb4	2552435	2552435	1	18°C_AS3	18°C_AS1	0.298507	0.597701
Fvb4	2736549	2736549	1	18°C_AS3	18°C_AS1	0.659574	0.959184
Fvb4	2760160	2760160	1	18°C_AS3	18°C_AS1	0.0434783	0.307692
Fvb4	3320868	3320868	1	18°C_AS1	18°C_AS3	0.948718	0.619048
Fvb4	3805766	3805793	2	18°C_AS3	18°C_AS1	0.0240964	0.390625
Fvb4	4430613	4430613	1	18°C_AS3	18°C_AS1	0.294521	0.503106
Fvb4	6164173	6164173	1	18°C_AS3	18°C_AS1	0.731183	0.930693
Fvb4	6166720	6166720	1	18°C_AS1	18°C_AS3	0.942529	0.738095
Fvb4	6385984	6385984	1	18°C_AS3	18°C_AS1	0.440678	0.743243
Fvb4	6707763	6707763	1	18°C_AS3	18°C_AS1	0.441176	0.878049
Fvb4	6956216	6956216	1	18°C_AS3	18°C_AS1	0.633333	0.967742
Fvb4	6957704	6957704	1	18°C_AS3	18°C_AS1	0.714286	1
Fvb4	7169157	7169157	1	18°C_AS3	18°C_AS1	0.0952381	0.428571
Fvb4	7732163	7732163	1	18°C_AS3	18°C_AS1	0.482759	0.784946
Fvb4	7810975	7810975	1	18°C_AS3	18°C_AS1	0.212766	0.575758
Fvb4	7984985	7984985	1	18°C_AS3	18°C_AS1	0.166667	0.594595
Fvb4	8579214	8579214	1	18°C_AS3	18°C_AS1	0.625	0.955556
Fvb4	9097911	9097911	1	18°C_AS3	18°C_AS1	0.606061	0.853333
Fvb4	9391186	9391186	1	18°C_AS3	18°C_AS1	0.45	0.723684
Fvb4	9547131	9547131	1	18°C_AS3	18°C_AS1	0.261905	0.588235
Fvb4	9617154	9617154	1	18°C_AS3	18°C_AS1	0.820513	1
Fvb4	10059090	10059090	1	18°C_AS3	18°C_AS1	0.419355	0.710145
Fvb4	10578665	10578665	1	18°C_AS3	18°C_AS1	0.1	0.390244
Fvb4	10611118	10611118	1	18°C_AS1	18°C_AS3	0.933333	0.66
Fvb4	10865707	10865707	1	18°C_AS3	18°C_AS1	0.320388	0.534247
Fvb4	11314407	11314407	1	18°C_AS3	18°C_AS1	0.416667	0.719512
Fvb4	11505899	11505899	1	18°C_AS3	18°C_AS1	0.266667	0.731707
Fvb4	11825504	11825504	1	18°C_AS3	18°C_AS1	0.0857143	0.390244
Fvb4	12062122	12062122	1	18°C_AS3	18°C_AS1	0.642857	0.933333
Fvb4	12567605	12567605	1	18°C_AS3	18°C_AS1	0.3125	0.681818
Fvb4	12802102	12802102	1	18°C_AS3	18°C_AS1	0.166667	0.652174
Fvb4	13192609	13192616	2	18°C_AS3	18°C_AS1	0.303665	0.601351
Fvb4	14683384	14683384	1	18°C_AS1	18°C_AS3	0.556338	0.327586
Fvb4	14976756	14976937	3	18°C_AS3	18°C_AS1	0.419355	0.658824
Fvb4	14978066	14978066	1	18°C_AS3	18°C_AS1	0.411765	0.9
Fvb4	14978349	14978349	1	18°C_AS3	18°C_AS1	0.129412	0.351562
Fvb4	14979561	14979766	8	18°C_AS3	18°C_AS1	0.278547	0.668571
Fvb4	15156794	15156794	1	18°C_AS3	18°C_AS1	0.410256	0.8125
Fvb4	15364715	15364715	1	18°C_AS3	18°C_AS1	0.271028	0.497608
Fvb4	15443337	15443337	1	18°C_AS3	18°C_AS1	0.465753	0.75
Fvb4	15709785	15709785	1	18°C_AS3	18°C_AS1	0.0294118	0.444444
Fvb4	15882622	15882622	1	18°C_AS3	18°C_AS1	0.369231	0.655172
Fvb4	16850089	16850089	1	18°C_AS3	18°C_AS1	0.114286	0.5
Fvb4	18715767	18715767	1	18°C_AS3	18°C_AS1	0.642857	0.892308
Fvb4	19098562	19098562	1	18°C_AS3	18°C_AS1	0.333333	0.76087
Fvb4	19363730	19363730	1	18°C_AS1	18°C_AS3	0.976744	0.7
Fvb4	19447747	19447747	1	18°C_AS3	18°C_AS1	0.0277778	0.387755
Fvb4	19505010	19505010	1	18°C_AS3	18°C_AS1	0.818182	0.979592
Fvb4	19567558	19567558	1	18°C_AS3	18°C_AS1	0.633333	0.958333
Fvb4	19804667	19804667	1	18°C_AS3	18°C_AS1	0.711864	0.935484
Fvb4	20024513	20024513	1	18°C_AS3	18°C_AS1	0.583333	0.930233
Fvb4	20244564	20244564	1	18°C_AS3	18°C_AS1	0.62	0.895522
Fvb4	20460117	20460117	1	18°C_AS3	18°C_AS1	0.355556	0.634615
Fvb4	21191069	21191069	1	18°C_AS3	18°C_AS1	0.193548	0.625
Fvb4	21384729	21384729	1	18°C_AS3	18°C_AS1	0.711111	0.953846
Fvb4	23032225	23032225	1	18°C_AS3	18°C_AS1	0.09375	0.482143
Fvb4	23111010	23111010	1	18°C_AS1	18°C_AS3	0.737705	0.454545
Fvb4	23933865	23933865	1	18°C_AS1	18°C_AS3	0.860465	0.64497
Fvb4	24200819	24200819	1	18°C_AS3	18°C_AS1	0.277778	0.675
Fvb4	26240955	26240955	1	18°C_AS3	18°C_AS1	0.627451	0.906977
Fvb4	26563538	26563538	1	18°C_AS3	18°C_AS1	0.442308	0.726316
Fvb4	26909234	26909234	1	18°C_AS3	18°C_AS1	0.228571	0.62963
Fvb4	26961937	26961937	1	18°C_AS3	18°C_AS1	0.144578	0.455556
Fvb4	27603599	27603599	1	18°C_AS3	18°C_AS1	0.78903	0.897727
Fvb4	27605156	27605156	1	18°C_AS3	18°C_AS1	0.224599	0.396226
Fvb4	29617609	29617609	1	18°C_AS3	18°C_AS1	0.294118	0.684211
Fvb4	30070229	30070279	2	18°C_AS3	18°C_AS1	0.24	0.57377
Fvb4	30147556	30147556	1	18°C_AS3	18°C_AS1	0.378378	0.793651
Fvb4	31700806	31700806	1	18°C_AS3	18°C_AS1	0.266667	0.692308
Fvb4	31943281	31943281	1	18°C_AS3	18°C_AS1	0.261364	0.556604
Fvb4	32130261	32130261	1	18°C_AS3	18°C_AS1	0	0.13245
Fvb4	32319440	32319440	1	18°C_AS3	18°C_AS1	0.0869565	0.4
Fvb4	32703369	32703369	1	18°C_AS3	18°C_AS1	0.35	0.732394
Fvb4	32881390	32881390	1	18°C_AS3	18°C_AS1	0.555556	0.865385
Fvb5	821	821	1	18°C_AS1	18°C_AS3	0.322581	0.152416
Fvb5	578836	578836	1	18°C_AS3	18°C_AS1	0.48	0.836735
Fvb5	1421518	1421518	1	18°C_AS3	18°C_AS1	0.140845	0.3875
Fvb5	2020403	2020403	1	18°C_AS3	18°C_AS1	0.322034	0.657534
Fvb5	2516259	2516259	1	18°C_AS3	18°C_AS1	0.366667	0.759259
Fvb5	2808876	2808876	1	18°C_AS3	18°C_AS1	0.521739	0.871429
Fvb5	2814616	2814616	1	18°C_AS3	18°C_AS1	0.35	0.744186
Fvb5	2976720	2976720	1	18°C_AS3	18°C_AS1	0.0909091	0.473684
Fvb5	4325008	4325008	1	18°C_AS3	18°C_AS1	0.265625	0.571429
Fvb5	4343577	4343577	1	18°C_AS3	18°C_AS1	0.229167	0.578125
Fvb5	4481664	4481664	1	18°C_AS3	18°C_AS1	0.354839	0.788462
Fvb5	5076270	5076270	1	18°C_AS3	18°C_AS1	0.208333	0.65625
Fvb5	5156770	5156770	1	18°C_AS1	18°C_AS3	0.977273	0.702703
Fvb5	5855253	5855253	1	18°C_AS3	18°C_AS1	0.30303	0.755556
Fvb5	6366590	6366590	1	18°C_AS3	18°C_AS1	0.745763	0.963415
Fvb5	7983756	7983772	3	18°C_AS3	18°C_AS1	0.418919	0.719626
Fvb5	9586457	9586457	1	18°C_AS3	18°C_AS1	0.235294	0.631579
Fvb5	10109703	10109703	1	18°C_AS3	18°C_AS1	0.277778	0.666667
Fvb5	11472762	11472762	1	18°C_AS3	18°C_AS1	0.0857143	0.477273
Fvb5	12234068	12234068	1	18°C_AS3	18°C_AS1	0.816901	0.984496
Fvb5	12553936	12553936	1	18°C_AS3	18°C_AS1	0.376812	0.690141
Fvb5	12763821	12763821	1	18°C_AS3	18°C_AS1	0.1875	0.515152
Fvb5	12884698	12884698	1	18°C_AS3	18°C_AS1	0.525	0.974359
Fvb5	13399172	13399172	1	18°C_AS3	18°C_AS1	0.767442	0.972973
Fvb5	13972172	13972172	1	18°C_AS3	18°C_AS1	0.526316	0.916667
Fvb5	14370880	14370880	1	18°C_AS3	18°C_AS1	0.740385	0.942529
Fvb5	14889611	14889611	1	18°C_AS3	18°C_AS1	0.568627	0.897436
Fvb5	14973735	14973735	1	18°C_AS3	18°C_AS1	0.0925926	0.409836
Fvb5	16297902	16297902	1	18°C_AS3	18°C_AS1	0.434783	0.690265
Fvb5	16986886	16986886	1	18°C_AS3	18°C_AS1	0.266667	0.684211
Fvb5	17213347	17213347	1	18°C_AS3	18°C_AS1	0.466667	0.861111
Fvb5	17293308	17293308	1	18°C_AS3	18°C_AS1	0.127273	0.446809
Fvb5	17662446	17662446	1	18°C_AS1	18°C_AS3	0.733333	0.369231
Fvb5	17679935	17679935	1	18°C_AS3	18°C_AS1	0.376623	0.641221
Fvb5	18057984	18057984	1	18°C_AS3	18°C_AS1	0.555556	0.939394
Fvb5	18168787	18168787	1	18°C_AS3	18°C_AS1	0.115385	0.489362
Fvb5	18183255	18183255	1	18°C_AS3	18°C_AS1	0.277778	0.717949
Fvb5	18483368	18483368	1	18°C_AS3	18°C_AS1	0	0.166667
Fvb5	19568097	19568097	1	18°C_AS3	18°C_AS1	0.21875	0.556962
Fvb5	19759060	19759060	1	18°C_AS1	18°C_AS3	0.916667	0.631579
Fvb5	20283337	20283337	1	18°C_AS3	18°C_AS1	0.65625	1
Fvb5	21252959	21252959	1	18°C_AS3	18°C_AS1	0.274194	0.575342
Fvb5	21637819	21637819	1	18°C_AS3	18°C_AS1	0.0638298	0.350877
Fvb5	21642160	21642160	1	18°C_AS3	18°C_AS1	0.606557	0.893939
Fvb5	21692617	21692617	1	18°C_AS3	18°C_AS1	0.162791	0.511628
Fvb5	21947578	21947578	1	18°C_AS3	18°C_AS1	0.40625	0.848485
Fvb5	23023228	23023228	1	18°C_AS3	18°C_AS1	0.297619	0.574074
Fvb5	23623355	23623355	1	18°C_AS3	18°C_AS1	0.253521	0.53
Fvb5	23679139	23679139	1	18°C_AS3	18°C_AS1	0.123596	0.333333
Fvb5	23819418	23819418	1	18°C_AS3	18°C_AS1	0.196078	0.566038
Fvb5	24406699	24406699	1	18°C_AS3	18°C_AS1	0.217949	0.5
Fvb5	25540385	25540385	1	18°C_AS3	18°C_AS1	0.290323	0.763158
Fvb5	25599991	25599991	1	18°C_AS3	18°C_AS1	0.732283	0.896175
Fvb5	26001528	26001528	1	18°C_AS3	18°C_AS1	0.515152	0.966667
Fvb5	27266509	27266509	1	18°C_AS3	18°C_AS1	0.201681	0.442177
Fvb5	27315632	27315632	1	18°C_AS3	18°C_AS1	0.205882	0.589286
Fvb5	27882178	27882178	1	18°C_AS3	18°C_AS1	0.0263158	0.361111
Fvb5	28247809	28247809	1	18°C_AS3	18°C_AS1	0.236842	0.633333
Fvb5	28394495	28394495	1	18°C_AS1	18°C_AS3	0.923077	0.545455
Fvb5	28568482	28568482	1	18°C_AS3	18°C_AS1	0.14	0.5
Fvb5	28637626	28637626	1	18°C_AS3	18°C_AS1	0.246753	0.539326
Fvb6	3800	3800	1	18°C_AS3	18°C_AS1	0.25	0.682927
Fvb6	429813	429813	1	18°C_AS3	18°C_AS1	0.222222	0.614286
Fvb6	444453	444453	1	18°C_AS1	18°C_AS3	0.909091	0.547945
Fvb6	480930	480930	1	18°C_AS3	18°C_AS1	0.534884	0.897436
Fvb6	640833	640833	1	18°C_AS1	18°C_AS3	0.957627	0.820896
Fvb6	1066370	1066370	1	18°C_AS3	18°C_AS1	0.105263	0.454545
Fvb6	1066928	1066928	1	18°C_AS3	18°C_AS1	0.511111	0.8375
Fvb6	2475386	2475386	1	18°C_AS1	18°C_AS3	0.963636	0.798165
Fvb6	2804160	2804160	1	18°C_AS3	18°C_AS1	0.372549	0.706897
Fvb6	3906260	3906260	1	18°C_AS1	18°C_AS3	0.557692	0.155556
Fvb6	3906821	3906821	1	18°C_AS1	18°C_AS3	0.672414	0.340426
Fvb6	4098886	4098886	1	18°C_AS1	18°C_AS3	0.733333	0.385965
Fvb6	4382260	4382260	1	18°C_AS3	18°C_AS1	0.434783	0.764706
Fvb6	4521015	4521015	1	18°C_AS3	18°C_AS1	0.35	0.764706
Fvb6	5712496	5712496	1	18°C_AS3	18°C_AS1	0.785714	0.985294
Fvb6	6010514	6010514	1	18°C_AS3	18°C_AS1	0.580645	0.96875
Fvb6	6366103	6366103	1	18°C_AS3	18°C_AS1	0.473684	0.805195
Fvb6	7168772	7168772	1	18°C_AS3	18°C_AS1	0.1875	0.625
Fvb6	7411390	7411390	1	18°C_AS3	18°C_AS1	0.7375	0.923077
Fvb6	8044412	8044412	1	18°C_AS3	18°C_AS1	0	0.363636
Fvb6	8716884	8716884	1	18°C_AS1	18°C_AS3	0.926829	0.575758
Fvb6	9850920	9850920	1	18°C_AS3	18°C_AS1	0.241935	0.641791
Fvb6	10014104	10014104	1	18°C_AS3	18°C_AS1	0.121951	0.423913
Fvb6	10047725	10047725	1	18°C_AS3	18°C_AS1	0.18	0.552632
Fvb6	10109668	10109668	1	18°C_AS1	18°C_AS3	0.756098	0.36
Fvb6	11066615	11066615	1	18°C_AS3	18°C_AS1	0.488889	0.867647
Fvb6	11828690	11828881	2	18°C_AS3	18°C_AS1	0.611765	0.715116
Fvb6	12545763	12545763	1	18°C_AS1	18°C_AS3	0.982143	0.761905
Fvb6	12562982	12562982	1	18°C_AS3	18°C_AS1	0.30303	0.722222
Fvb6	13274518	13274518	1	18°C_AS3	18°C_AS1	0.116279	0.490566
Fvb6	13898507	13898507	1	18°C_AS3	18°C_AS1	0.520548	0.80303
Fvb6	14175592	14175592	1	18°C_AS1	18°C_AS3	0.810811	0.421053
Fvb6	14509625	14509625	1	18°C_AS3	18°C_AS1	0.0963855	0.344086
Fvb6	14514700	14514700	1	18°C_AS3	18°C_AS1	0.65	0.900901
Fvb6	14996093	14996093	1	18°C_AS3	18°C_AS1	0.235294	0.611111
Fvb6	15389187	15389187	1	18°C_AS3	18°C_AS1	0.419355	0.846154
Fvb6	16107955	16107955	1	18°C_AS3	18°C_AS1	0.170732	0.641026
Fvb6	17184507	17184507	1	18°C_AS3	18°C_AS1	0.682927	0.979167
Fvb6	18295949	18295949	1	18°C_AS3	18°C_AS1	0.268293	0.645833
Fvb6	18347439	18347439	1	18°C_AS1	18°C_AS3	0.872727	0.571429
Fvb6	18407507	18407507	1	18°C_AS3	18°C_AS1	0.486486	0.851064
Fvb6	18827101	18827101	1	18°C_AS1	18°C_AS3	0.959184	0.6875
Fvb6	18967763	18967763	1	18°C_AS3	18°C_AS1	0.0909091	0.428571
Fvb6	19474840	19474840	1	18°C_AS3	18°C_AS1	0.571429	0.931818
Fvb6	19525506	19525506	1	18°C_AS3	18°C_AS1	0.227273	0.6
Fvb6	19538796	19538796	1	18°C_AS3	18°C_AS1	0.142857	0.359712
Fvb6	19625843	19625843	1	18°C_AS3	18°C_AS1	0.390244	0.774194
Fvb6	19633074	19633074	1	18°C_AS3	18°C_AS1	0.649007	0.802885
Fvb6	19798050	19798050	1	18°C_AS3	18°C_AS1	0.509434	0.871795
Fvb6	19898348	19898348	1	18°C_AS1	18°C_AS3	0.440678	0.162162
Fvb6	19936846	19936846	1	18°C_AS3	18°C_AS1	0.606061	0.907895
Fvb6	20328678	20328678	1	18°C_AS3	18°C_AS1	0.361111	0.728814
Fvb6	20690515	20690515	1	18°C_AS3	18°C_AS1	0.450704	0.736842
Fvb6	20704671	20704671	1	18°C_AS3	18°C_AS1	0.163934	0.52
Fvb6	21016167	21016167	1	18°C_AS3	18°C_AS1	0.625	0.903846
Fvb6	22014515	22014515	1	18°C_AS3	18°C_AS1	0.405405	0.833333
Fvb6	22454191	22454191	1	18°C_AS3	18°C_AS1	0.0615385	0.277778
Fvb6	22483449	22483449	1	18°C_AS3	18°C_AS1	0.5	0.86
Fvb6	22561472	22561472	1	18°C_AS3	18°C_AS1	0.0175439	0.347826
Fvb6	23926133	23926133	1	18°C_AS1	18°C_AS3	0.794872	0.431373
Fvb6	24037015	24037015	1	18°C_AS3	18°C_AS1	0.617647	0.969697
Fvb6	24557493	24557493	1	18°C_AS3	18°C_AS1	0.372093	0.74359
Fvb6	26607394	26607394	1	18°C_AS3	18°C_AS1	0.163265	0.563636
Fvb6	26639058	26639058	1	18°C_AS3	18°C_AS1	0.40239	0.568571
Fvb6	26639361	26639361	1	18°C_AS3	18°C_AS1	0.305344	0.478125
Fvb6	28237897	28237897	1	18°C_AS3	18°C_AS1	0.478261	0.878788
Fvb6	28303798	28303798	1	18°C_AS3	18°C_AS1	0.657143	0.974359
Fvb6	28634247	28634247	1	18°C_AS3	18°C_AS1	0.717391	1
Fvb6	31175674	31175674	1	18°C_AS3	18°C_AS1	0.36	0.777778
Fvb6	31320529	31320529	1	18°C_AS3	18°C_AS1	0.234043	0.555556
Fvb6	31596580	31596580	1	18°C_AS3	18°C_AS1	0.2	0.6
Fvb6	31711869	31712020	2	18°C_AS1	18°C_AS3	0.565321	0.388412
Fvb6	31712512	31712512	1	18°C_AS1	18°C_AS3	0.852941	0.421053
Fvb6	31977844	31977844	1	18°C_AS1	18°C_AS3	0.852941	0.466667
Fvb6	32225079	32225232	3	18°C_AS3	18°C_AS1	0.537024	0.630519
Fvb6	32227152	32227152	1	18°C_AS3	18°C_AS1	0.543478	0.736434
Fvb6	32230829	32230829	1	18°C_AS3	18°C_AS1	0.171053	0.402439
Fvb6	32564206	32564206	1	18°C_AS3	18°C_AS1	0.264706	0.597561
Fvb6	32593368	32593368	1	18°C_AS3	18°C_AS1	0.552239	0.876923
Fvb6	32602443	32602443	1	18°C_AS3	18°C_AS1	0.341463	0.735294
Fvb6	32950758	32950758	1	18°C_AS3	18°C_AS1	0.291667	0.560976
Fvb6	33318557	33318557	1	18°C_AS3	18°C_AS1	0.465116	0.85
Fvb6	33447518	33447518	1	18°C_AS1	18°C_AS3	0.614754	0.391608
Fvb6	33772989	33772989	1	18°C_AS3	18°C_AS1	0.147059	0.53125
Fvb6	34779551	34779551	1	18°C_AS3	18°C_AS1	0.105263	0.4375
Fvb6	35618995	35618995	1	18°C_AS3	18°C_AS1	0.619048	0.947368
Fvb6	35715715	35715715	1	18°C_AS3	18°C_AS1	0.428571	0.767857
Fvb6	36369814	36369814	1	18°C_AS3	18°C_AS1	0.358491	0.780488
Fvb6	36482017	36482017	1	18°C_AS3	18°C_AS1	0.708333	0.973684
Fvb6	36746372	36746372	1	18°C_AS3	18°C_AS1	0.73913	1
Fvb6	38350564	38350564	1	18°C_AS1	18°C_AS3	0.305556	0
Fvb6	39104695	39104695	1	18°C_AS3	18°C_AS1	0.0529301	0.111872
Fvb7	888957	888957	1	18°C_AS3	18°C_AS1	0.386364	0.753425
Fvb7	949917	949917	1	18°C_AS3	18°C_AS1	0.214286	0.456522
Fvb7	1053052	1053052	1	18°C_AS3	18°C_AS1	0.0909091	0.475
Fvb7	2475473	2475473	1	18°C_AS3	18°C_AS1	0.761905	0.944444
Fvb7	2704942	2704942	1	18°C_AS3	18°C_AS1	0.656716	0.890411
Fvb7	3264201	3264201	1	18°C_AS1	18°C_AS3	0.890909	0.691489
Fvb7	5393774	5393774	1	18°C_AS3	18°C_AS1	0.180328	0.479592
Fvb7	5398342	5398342	1	18°C_AS3	18°C_AS1	0.633333	0.879121
Fvb7	6174271	6174271	1	18°C_AS3	18°C_AS1	0.451613	0.818182
Fvb7	8210494	8210494	1	18°C_AS3	18°C_AS1	0.290909	0.625
Fvb7	10772792	10772792	1	18°C_AS1	18°C_AS3	0.775	0.358974
Fvb7	10792544	10792544	1	18°C_AS3	18°C_AS1	0.163934	0.444444
Fvb7	10822591	10822591	1	18°C_AS3	18°C_AS1	0.357143	0.717391
Fvb7	10992785	10992785	1	18°C_AS1	18°C_AS3	0.591837	0.258621
Fvb7	11557288	11557288	1	18°C_AS3	18°C_AS1	0.038961	0.232323
Fvb7	12642344	12642344	1	18°C_AS3	18°C_AS1	0.808219	0.965517
Fvb7	12907447	12907447	1	18°C_AS3	18°C_AS1	0.528302	0.815385
Fvb7	13233809	13233809	1	18°C_AS3	18°C_AS1	0.031746	0.264706
Fvb7	14190059	14190059	1	18°C_AS3	18°C_AS1	0.2	0.617647
Fvb7	14465163	14465163	1	18°C_AS1	18°C_AS3	0.808511	0.418605
Fvb7	15259768	15259768	1	18°C_AS3	18°C_AS1	0.204082	0.589744
Fvb7	15625652	15625652	1	18°C_AS3	18°C_AS1	0.756944	0.901288
Fvb7	16487872	16487894	2	18°C_AS3	18°C_AS1	0.126984	0.448669
Fvb7	17890018	17890018	1	18°C_AS3	18°C_AS1	0.636364	1
Fvb7	18477743	18477743	1	18°C_AS3	18°C_AS1	0.648649	1
Fvb7	18776857	18776857	1	18°C_AS3	18°C_AS1	0.2	0.625
Fvb7	19534631	19534631	1	18°C_AS3	18°C_AS1	0.243243	0.632653
Fvb7	19784864	19784864	1	18°C_AS1	18°C_AS3	0.4375	0.0677966
Fvb7	20099715	20099715	1	18°C_AS3	18°C_AS1	0.36	0.680556
Fvb7	22218677	22218677	1	18°C_AS3	18°C_AS1	0.289474	0.731707
Fvb7	22219322	22219322	1	18°C_AS3	18°C_AS1	0.657895	0.927273
Fvb7	22645996	22645996	1	18°C_AS3	18°C_AS1	0.0333333	0.470588
Fvb7	22854646	22854646	1	18°C_AS3	18°C_AS1	0.527778	0.851064
Fvb7	23355240	23355240	1	18°C_AS3	18°C_AS1	0.4	0.842105
Fvb7	23467427	23467427	1	18°C_AS1	18°C_AS3	0.119403	0.00854701
Fvb7	24228345	24228345	1	18°C_AS3	18°C_AS1	0.208333	0.602941
chloroplast	1230	1230	1	18°C_AS3	18°C_AS1	0.000683216	0.00478469
chloroplast	105087	105087	1	18°C_AS1	18°C_AS3	0.00408256	0.00165076
contig_10	94	94	1	18°C_AS3	18°C_AS1	0.0909091	0.171134
contig_10	24185	24350	5	18°C_AS3	18°C_AS1	0.28066	0.419826
contig_2	21943	21943	1	18°C_AS3	18°C_AS1	0	0.192308
contig_2	48672	48672	1	18°C_AS3	18°C_AS1	0.119048	0.421875

## Sheet: Sheet7
Sheet name	Sheet7
Description	CHG DMRs between generations in IT4
Table showing the location, numbers, hyper- and hypo-methyalted samples, methylation level of samples of DMRs between generations in different methylation context and ecotypes in CHG IT4
Chromosome	start	end	number_of_dms	hypermethylated_samples	hypomethylated_samples	methylation_level_18°C_AS1	methylation_level_18°C_AS3
Fvb1	1651657	1651657	1			0.148936	0.483333
Fvb1	1924993	1924993	1	18°C_AS3	18°C_AS1	0.08	0.444444
Fvb1	4830997	4830997	1	18°C_AS1	18°C_AS3	0.975	0.658537
Fvb1	4922443	4922443	1	18°C_AS1	18°C_AS3	0.926829	0.571429
Fvb1	7527843	7527843	1	18°C_AS3	18°C_AS1	0.65	0.882353
Fvb1	7767887	7767887	1	18°C_AS3	18°C_AS1	0.433333	0.866667
Fvb1	8561668	8561668	1	18°C_AS3	18°C_AS1	0.452381	0.807018
Fvb1	9675720	9675720	1	18°C_AS3	18°C_AS1	0.56	0.888889
Fvb1	10699184	10699184	1	18°C_AS1	18°C_AS3	0.410959	0.19
Fvb1	11338170	11338170	1	18°C_AS1	18°C_AS3	0.5	0.147059
Fvb1	11967050	11967050	1	18°C_AS3	18°C_AS1	0.204545	0.585366
Fvb1	13919159	13919159	1	18°C_AS3	18°C_AS1	0.446154	0.833333
Fvb1	14393616	14393616	1	18°C_AS3	18°C_AS1	0.675676	0.976744
Fvb1	16630645	16630645	1	18°C_AS3	18°C_AS1	0.5625	0.939394
Fvb1	16713015	16713015	1	18°C_AS3	18°C_AS1	0.333333	0.822222
Fvb1	16929833	16929833	1	18°C_AS3	18°C_AS1	0.529412	0.935484
Fvb1	16980377	16980377	1	18°C_AS3	18°C_AS1	0.30303	0.75
Fvb1	18005300	18005300	1	18°C_AS3	18°C_AS1	0	0.229508
Fvb1	18208413	18208413	1	18°C_AS3	18°C_AS1	0.615385	0.942308
Fvb1	18395853	18395853	1	18°C_AS1	18°C_AS3	0.575	0.162162
Fvb1	18465466	18465466	1	18°C_AS3	18°C_AS1	0.510204	0.82
Fvb1	19083571	19083848	5	18°C_AS3	18°C_AS1	0.106227	0.397976
Fvb1	19370493	19370493	1	18°C_AS3	18°C_AS1	0.759259	0.985507
Fvb1	19586201	19586201	1	18°C_AS3	18°C_AS1	0.371429	0.806452
Fvb1	19800771	19800771	1	18°C_AS3	18°C_AS1	0.144928	0.459459
Fvb1	20290037	20290037	1	18°C_AS3	18°C_AS1	0	0.285714
Fvb1	20685383	20685383	1	18°C_AS3	18°C_AS1	0.340426	0.695652
Fvb1	20834755	20834755	1	18°C_AS3	18°C_AS1	0.119048	0.5
Fvb1	21276637	21276637	1	18°C_AS3	18°C_AS1	0.541667	0.901639
Fvb1	22128985	22128985	1	18°C_AS3	18°C_AS1	0.0571429	0.266667
Fvb1	22852237	22852237	1	18°C_AS3	18°C_AS1	0.510204	0.875
Fvb1	23353997	23353997	1	18°C_AS3	18°C_AS1	0.662162	0.916667
Fvb1	23399053	23399053	1	18°C_AS3	18°C_AS1	0.403846	0.806452
Fvb1	23699968	23699968	1	18°C_AS3	18°C_AS1	0.423077	0.804348
Fvb1	23791352	23791352	1	18°C_AS3	18°C_AS1	0.346154	0.666667
Fvb2	206797	206797	1	18°C_AS1	18°C_AS3	0.782609	0.424242
Fvb2	879502	879502	1	18°C_AS3	18°C_AS1	0.442308	0.861111
Fvb2	1366620	1366620	1	18°C_AS1	18°C_AS3	0.305556	0
Fvb2	1888041	1888041	1	18°C_AS3	18°C_AS1	0.0322581	0.47619
Fvb2	4582487	4582487	1	18°C_AS3	18°C_AS1	0.395349	0.771429
Fvb2	4895532	4895532	1	18°C_AS3	18°C_AS1	0.302326	0.673913
Fvb2	5598085	5598085	1	18°C_AS3	18°C_AS1	0.441176	0.90625
Fvb2	6294090	6294090	1	18°C_AS3	18°C_AS1	0.341463	0.78125
Fvb2	6686840	6686840	1	18°C_AS3	18°C_AS1	0.196078	0.591837
Fvb2	7065866	7065866	1	18°C_AS3	18°C_AS1	0.615385	0.96875
Fvb2	7893869	7893869	1	18°C_AS3	18°C_AS1	0.571429	0.854839
Fvb2	8130131	8130131	1	18°C_AS3	18°C_AS1	0.0980392	0.555556
Fvb2	9314620	9314620	1	18°C_AS3	18°C_AS1	0.341463	0.880952
Fvb2	9370465	9370465	1	18°C_AS3	18°C_AS1	0.205882	0.625
Fvb2	10485481	10485481	1	18°C_AS3	18°C_AS1	0.653061	0.967742
Fvb2	10728352	10728352	1	18°C_AS3	18°C_AS1	0.361446	0.692308
Fvb2	10977947	10977947	1	18°C_AS3	18°C_AS1	0.512195	0.833333
Fvb2	11528303	11528303	1	18°C_AS3	18°C_AS1	0.133333	0.575
Fvb2	11832993	11832993	1	18°C_AS3	18°C_AS1	0.589744	0.972973
Fvb2	13198682	13198682	1	18°C_AS3	18°C_AS1	0.548387	0.9375
Fvb2	13441617	13441617	1	18°C_AS3	18°C_AS1	0.375	0.717391
Fvb2	13683405	13683405	1	18°C_AS3	18°C_AS1	0.345238	0.666667
Fvb2	17041357	17041357	1	18°C_AS3	18°C_AS1	0.204545	0.638889
Fvb2	17094773	17094773	1	18°C_AS3	18°C_AS1	0.486486	0.9
Fvb2	17348670	17348670	1	18°C_AS3	18°C_AS1	0.479167	0.837838
Fvb2	17549141	17549141	1	18°C_AS1	18°C_AS3	1	0.72973
Fvb2	17580002	17580002	1	18°C_AS3	18°C_AS1	0.648649	0.974359
Fvb2	17637469	17637469	1	18°C_AS3	18°C_AS1	0.27027	0.733333
Fvb2	18207924	18207924	1	18°C_AS3	18°C_AS1	0.411765	0.806452
Fvb2	18641628	18641628	1	18°C_AS1	18°C_AS3	0.974359	0.657143
Fvb2	19411229	19411229	1	18°C_AS3	18°C_AS1	0.0444444	0.319149
Fvb2	19455003	19455003	1	18°C_AS1	18°C_AS3	0.651163	0.233333
Fvb2	22328406	22328406	1	18°C_AS3	18°C_AS1	0.0183486	0.0446533
Fvb2	22336853	22336853	1	18°C_AS3	18°C_AS1	0.019656	0.0569106
Fvb2	22974065	22974065	1	18°C_AS3	18°C_AS1	0.382353	0.916667
Fvb2	24230706	24230706	1	18°C_AS3	18°C_AS1	0	0.272727
Fvb2	24783245	24783245	1	18°C_AS1	18°C_AS3	0.775	0.431818
Fvb3	2454092	2454092	1	18°C_AS3	18°C_AS1	0.302326	0.707317
Fvb3	2486295	2486295	1	18°C_AS3	18°C_AS1	0.1	0.633333
Fvb3	2584223	2584223	1	18°C_AS3	18°C_AS1	0.666667	0.979167
Fvb3	3061319	3061319	1	18°C_AS3	18°C_AS1	0.21875	0.733333
Fvb3	3851234	3851234	1	18°C_AS3	18°C_AS1	0.828571	1
Fvb3	5559267	5559267	1	18°C_AS3	18°C_AS1	0.327586	0.7
Fvb3	5751040	5751040	1	18°C_AS3	18°C_AS1	0.735043	0.918367
Fvb3	8485598	8485598	1	18°C_AS3	18°C_AS1	0.3	0.631579
Fvb3	11142250	11142250	1	18°C_AS3	18°C_AS1	0.645161	1
Fvb3	11298224	11298224	1	18°C_AS3	18°C_AS1	0.363636	0.765957
Fvb3	12359283	12359283	1	18°C_AS3	18°C_AS1	0.459016	0.813953
Fvb3	12415485	12415485	1	18°C_AS3	18°C_AS1	0.333333	0.661972
Fvb3	12532521	12532521	1	18°C_AS3	18°C_AS1	0.709677	1
Fvb3	13154514	13154514	1	18°C_AS3	18°C_AS1	0.515152	0.90625
Fvb3	15916826	15916826	1	18°C_AS1	18°C_AS3	0.215686	0
Fvb3	16379860	16379860	1	18°C_AS3	18°C_AS1	0.5	0.888889
Fvb3	16526598	16526598	1	18°C_AS3	18°C_AS1	0.52	0.894737
Fvb3	17010602	17010602	1	18°C_AS3	18°C_AS1	0.288889	0.676471
Fvb3	19405636	19405636	1	18°C_AS3	18°C_AS1	0.662921	0.924242
Fvb3	19662633	19662633	1	18°C_AS3	18°C_AS1	0.047619	0.361111
Fvb3	20259501	20259501	1	18°C_AS3	18°C_AS1	0.15	0.575758
Fvb3	20376156	20376295	2	18°C_AS3	18°C_AS1	0.260952	0.386494
Fvb3	20665340	20665340	1	18°C_AS3	18°C_AS1	0.254902	0.710526
Fvb3	21414556	21414556	1	18°C_AS3	18°C_AS1	0.108108	0.470588
Fvb3	21455840	21455840	1	18°C_AS3	18°C_AS1	0.3	0.647059
Fvb3	23335375	23335375	1	18°C_AS3	18°C_AS1	0.428571	0.789474
Fvb3	24199912	24199912	1	18°C_AS3	18°C_AS1	0.392857	0.728814
Fvb3	25743779	25743779	1	18°C_AS3	18°C_AS1	0.826923	0.985507
Fvb3	26421271	26421271	1	18°C_AS3	18°C_AS1	0.0892857	0.457143
Fvb3	26899823	26899829	2	18°C_AS3	18°C_AS1	0.524272	0.837838
Fvb3	26920247	26920247	1	18°C_AS3	18°C_AS1	0.0285714	0.333333
Fvb3	27407691	27407691	1	18°C_AS3	18°C_AS1	0.692308	1
Fvb3	29389258	29389258	1	18°C_AS3	18°C_AS1	0.481203	0.686441
Fvb3	30065306	30065306	1	18°C_AS3	18°C_AS1	0.0232558	0.25
Fvb3	30522161	30522161	1	18°C_AS3	18°C_AS1	0.0769231	0.308642
Fvb3	31275988	31275988	1	18°C_AS3	18°C_AS1	0.235294	0.636364
Fvb3	31328215	31328215	1	18°C_AS3	18°C_AS1	0.5	0.871795
Fvb3	32554746	32554746	1	18°C_AS3	18°C_AS1	0.52459	0.854545
Fvb3	32921098	32921098	1	18°C_AS3	18°C_AS1	0.0377358	0.333333
Fvb3	33245947	33245947	1	18°C_AS3	18°C_AS1	0.636364	0.9
Fvb3	33328004	33328004	1	18°C_AS3	18°C_AS1	0.186047	0.625
Fvb3	33393494	33393494	1	18°C_AS3	18°C_AS1	0.225	0.613636
Fvb3	34088722	34088722	1	18°C_AS3	18°C_AS1	0.4375	0.83871
Fvb3	35273692	35273692	1	18°C_AS3	18°C_AS1	0.369565	0.722222
Fvb3	35871211	35871211	1	18°C_AS3	18°C_AS1	0.324324	0.757576
Fvb3	36075550	36075550	1	18°C_AS3	18°C_AS1	0.423729	0.682171
Fvb3	36546045	36546045	1	18°C_AS3	18°C_AS1	0.533333	0.875
Fvb3	36708944	36708944	1	18°C_AS3	18°C_AS1	0.130435	0.45
Fvb3	37371762	37371762	1	18°C_AS3	18°C_AS1	0.242424	0.675676
Fvb4	851490	851490	1	18°C_AS3	18°C_AS1	0.451613	0.853659
Fvb4	1389875	1389875	1	18°C_AS3	18°C_AS1	0.408163	0.815789
Fvb4	1741708	1741728	2	18°C_AS3	18°C_AS1	0	0.191176
Fvb4	1902285	1902285	1	18°C_AS3	18°C_AS1	0.416667	0.852941
Fvb4	1963191	1963191	1	18°C_AS1	18°C_AS3	0.9375	0.522727
Fvb4	2414422	2414422	1	18°C_AS3	18°C_AS1	0.59375	0.970588
Fvb4	2609990	2609990	1	18°C_AS3	18°C_AS1	0.611111	0.955556
Fvb4	2814376	2814376	1	18°C_AS1	18°C_AS3	0.654545	0.276596
Fvb4	2943283	2943283	1	18°C_AS3	18°C_AS1	0.321429	0.597938
Fvb4	4434345	4434345	1	18°C_AS3	18°C_AS1	0.75	0.974359
Fvb4	4558832	4558832	1	18°C_AS3	18°C_AS1	0.809524	0.955752
Fvb4	6508720	6508720	1	18°C_AS3	18°C_AS1	0.692308	0.948276
Fvb4	7662693	7662693	1	18°C_AS3	18°C_AS1	0.441176	0.790698
Fvb4	7830511	7830511	1	18°C_AS3	18°C_AS1	0.361111	0.866667
Fvb4	8023817	8023817	1	18°C_AS1	18°C_AS3	0.411765	0.0943396
Fvb4	8208646	8208646	1	18°C_AS1	18°C_AS3	0.4	0.025
Fvb4	9386257	9386257	1	18°C_AS3	18°C_AS1	0.352941	0.772727
Fvb4	9413844	9413844	1	18°C_AS1	18°C_AS3	0.953846	0.711864
Fvb4	9691902	9691902	1	18°C_AS3	18°C_AS1	0.366667	0.805556
Fvb4	9991892	9991892	1	18°C_AS1	18°C_AS3	0.864198	0.617284
Fvb4	10196119	10196119	1	18°C_AS3	18°C_AS1	0.760417	0.964706
Fvb4	10641058	10641058	1	18°C_AS3	18°C_AS1	0.491525	0.813559
Fvb4	10745656	10745656	1	18°C_AS3	18°C_AS1	0.3	0.710526
Fvb4	11229231	11229231	1	18°C_AS3	18°C_AS1	0.166667	0.652174
Fvb4	11285838	11285838	1	18°C_AS3	18°C_AS1	0.290323	0.685714
Fvb4	11487823	11487823	1	18°C_AS3	18°C_AS1	0.0428571	0.333333
Fvb4	11552520	11552520	1	18°C_AS1	18°C_AS3	0.355932	0.06
Fvb4	11768078	11768124	2	18°C_AS1	18°C_AS3	0.927152	0.649425
Fvb4	13189278	13189278	1	18°C_AS3	18°C_AS1	0.571429	0.867925
Fvb4	13873761	13873761	1	18°C_AS3	18°C_AS1	0.157895	0.578947
Fvb4	14049526	14049526	1	18°C_AS3	18°C_AS1	0.835165	0.955696
Fvb4	14078856	14078856	1	18°C_AS3	18°C_AS1	0.327273	0.632353
Fvb4	14437812	14437812	1	18°C_AS3	18°C_AS1	0	0.30303
Fvb4	14777230	14777230	1	18°C_AS3	18°C_AS1	0.4875	0.771429
Fvb4	15270298	15270298	1	18°C_AS1	18°C_AS3	0.915254	0.639344
Fvb4	16082167	16082167	1	18°C_AS3	18°C_AS1	0.389831	0.804348
Fvb4	17405300	17405300	1	18°C_AS3	18°C_AS1	0.583333	0.970588
Fvb4	17453068	17453068	1	18°C_AS3	18°C_AS1	0.393939	0.685714
Fvb4	18188358	18188358	1	18°C_AS3	18°C_AS1	0.563636	0.851852
Fvb4	18898343	18898343	1	18°C_AS3	18°C_AS1	0.591549	0.852941
Fvb4	18969196	18969196	1	18°C_AS3	18°C_AS1	0.333333	0.684211
Fvb4	20445817	20445817	1	18°C_AS3	18°C_AS1	0.0243902	0.333333
Fvb4	20647829	20647829	1	18°C_AS3	18°C_AS1	0.333333	0.714286
Fvb4	21737781	21737781	1	18°C_AS3	18°C_AS1	0.515152	0.903226
Fvb4	22625155	22625155	1	18°C_AS3	18°C_AS1	0	0.142857
Fvb4	23010966	23010966	1	18°C_AS3	18°C_AS1	0.027027	0.365854
Fvb4	23274221	23274221	1	18°C_AS3	18°C_AS1	0	0.27027
Fvb4	23804645	23804645	1	18°C_AS3	18°C_AS1	0.363636	0.65
Fvb4	24074157	24074157	1	18°C_AS3	18°C_AS1	0.491525	0.818182
Fvb4	24217619	24217619	1	18°C_AS3	18°C_AS1	0.195652	0.595238
Fvb4	24283754	24283754	1	18°C_AS3	18°C_AS1	0.652174	1
Fvb4	25542143	25542143	1	18°C_AS3	18°C_AS1	0.658537	0.97619
Fvb4	25558714	25558714	1	18°C_AS3	18°C_AS1	0.45283	0.820513
Fvb4	25879430	25879430	1	18°C_AS3	18°C_AS1	0.428571	0.764706
Fvb4	25956983	25956983	1	18°C_AS3	18°C_AS1	0.717391	1
Fvb4	30460329	30460329	1	18°C_AS1	18°C_AS3	0.972222	0.677419
Fvb4	30516694	30516694	1	18°C_AS3	18°C_AS1	0.317073	0.770833
Fvb4	31664754	31664754	1	18°C_AS3	18°C_AS1	0.478261	0.724138
Fvb4	32861836	32861836	1	18°C_AS3	18°C_AS1	0.181818	0.37963
Fvb4	33153991	33153991	1	18°C_AS3	18°C_AS1	0.428571	0.794872
Fvb5	2738631	2738631	1	18°C_AS1	18°C_AS3	0.410714	0.0816327
Fvb5	2760561	2760561	1	18°C_AS1	18°C_AS3	0.451613	0.09375
Fvb5	2804653	2804653	1	18°C_AS3	18°C_AS1	0.166667	0.413043
Fvb5	2805860	2805860	1	18°C_AS3	18°C_AS1	0.491228	0.807018
Fvb5	2807867	2807867	1	18°C_AS3	18°C_AS1	0.794118	0.972603
Fvb5	3052914	3052914	1	18°C_AS3	18°C_AS1	0.475	0.871795
Fvb5	3642374	3642565	2	18°C_AS3	18°C_AS1	0.501068	0.661384
Fvb5	4086622	4086622	1	18°C_AS3	18°C_AS1	0.177215	0.435484
Fvb5	4422437	4422437	1	18°C_AS3	18°C_AS1	0	0.183333
Fvb5	4603487	4603487	1	18°C_AS3	18°C_AS1	0.625	0.936508
Fvb5	5480687	5480687	1	18°C_AS1	18°C_AS3	0.709677	0.25641
Fvb5	5883688	5883688	1	18°C_AS3	18°C_AS1	0.636364	0.890411
Fvb5	8680462	8680530	3	18°C_AS1	18°C_AS3	0.643642	0.539735
Fvb5	9556784	9556784	1	18°C_AS3	18°C_AS1	0.486842	0.78
Fvb5	9855569	9855569	1	18°C_AS3	18°C_AS1	0.343284	0.683333
Fvb5	10066775	10066775	1	18°C_AS3	18°C_AS1	0.355932	0.7
Fvb5	11573702	11573702	1	18°C_AS3	18°C_AS1	0.714286	0.981132
Fvb5	12229058	12229058	1	18°C_AS3	18°C_AS1	0.586207	0.923077
Fvb5	12557824	12557824	1	18°C_AS3	18°C_AS1	0.695238	0.884956
Fvb5	13152445	13152445	1	18°C_AS3	18°C_AS1	0.225806	0.733333
Fvb5	13341415	13341415	1	18°C_AS1	18°C_AS3	0.904762	0.538462
Fvb5	13490449	13490449	1	18°C_AS3	18°C_AS1	0.683333	0.957143
Fvb5	13536643	13536643	1	18°C_AS3	18°C_AS1	0.488372	0.844444
Fvb5	13833650	13833650	1	18°C_AS3	18°C_AS1	0.139535	0.558824
Fvb5	15857628	15857628	1	18°C_AS3	18°C_AS1	0.0952381	0.434783
Fvb5	16537845	16537859	2	18°C_AS1	18°C_AS3	0.464789	0.105263
Fvb5	16637087	16637087	1	18°C_AS3	18°C_AS1	0.169811	0.512821
Fvb5	17508089	17508089	1	18°C_AS3	18°C_AS1	0.0263158	0.302326
Fvb5	17832960	17832960	1	18°C_AS3	18°C_AS1	0.388889	0.833333
Fvb5	18021310	18021310	1	18°C_AS3	18°C_AS1	0.471698	0.885714
Fvb5	18176415	18176415	1	18°C_AS3	18°C_AS1	0.227273	0.596491
Fvb5	18384477	18384477	1	18°C_AS3	18°C_AS1	0.486486	0.853659
Fvb5	18523857	18523857	1	18°C_AS3	18°C_AS1	0.375	0.806452
Fvb5	18627342	18627342	1	18°C_AS3	18°C_AS1	0.583333	0.893617
Fvb5	19525080	19525080	1	18°C_AS3	18°C_AS1	0.0909091	0.4375
Fvb5	21879883	21879883	1	18°C_AS3	18°C_AS1	0.235294	0.680851
Fvb5	22148878	22148878	1	18°C_AS3	18°C_AS1	0.366197	0.671642
Fvb5	23973907	23973907	1	18°C_AS3	18°C_AS1	0.283019	0.641026
Fvb5	26657970	26657970	1	18°C_AS1	18°C_AS3	0.484848	0.09375
Fvb5	27078769	27078769	1	18°C_AS3	18°C_AS1	0.631579	0.934783
Fvb5	27129287	27129287	1	18°C_AS1	18°C_AS3	0.911765	0.457143
Fvb5	27930600	27930600	1	18°C_AS3	18°C_AS1	0.7	0.979167
Fvb5	28023393	28023393	1	18°C_AS3	18°C_AS1	0.342857	0.756757
Fvb5	28193406	28193406	1	18°C_AS3	18°C_AS1	0.627907	0.959184
Fvb5	28795673	28795673	1	18°C_AS3	18°C_AS1	0.580645	0.933333
Fvb5	28974945	28974945	1	18°C_AS3	18°C_AS1	0.326531	0.693878
Fvb5	29252957	29252957	1	18°C_AS3	18°C_AS1	0.304348	0.684211
Fvb6	1508868	1508868	1	18°C_AS3	18°C_AS1	0.0666667	0.466667
Fvb6	3709215	3709215	1	18°C_AS1	18°C_AS3	0.857143	0.333333
Fvb6	4945256	4945256	1	18°C_AS3	18°C_AS1	0.4375	0.848485
Fvb6	5589233	5589233	1	18°C_AS1	18°C_AS3	0.517857	0.178571
Fvb6	6533943	6533943	1	18°C_AS3	18°C_AS1	0.778894	0.916667
Fvb6	7123279	7123279	1	18°C_AS3	18°C_AS1	0.813559	1
Fvb6	8394842	8394842	1	18°C_AS3	18°C_AS1	0.361702	0.714286
Fvb6	8446279	8446279	1	18°C_AS1	18°C_AS3	0.74359	0.318182
Fvb6	8628894	8628894	1	18°C_AS3	18°C_AS1	0.660194	0.852941
Fvb6	8709398	8709398	1	18°C_AS3	18°C_AS1	0.44898	0.882353
Fvb6	12692373	12692373	1	18°C_AS3	18°C_AS1	0.270833	0.644444
Fvb6	12985398	12985398	1	18°C_AS3	18°C_AS1	0.527273	0.842105
Fvb6	13138175	13138175	1	18°C_AS3	18°C_AS1	0.54717	0.844828
Fvb6	13202305	13202305	1	18°C_AS3	18°C_AS1	0.162162	0.440678
Fvb6	13288898	13288898	1	18°C_AS3	18°C_AS1	0.354839	0.688525
Fvb6	13290974	13290974	1	18°C_AS3	18°C_AS1	0.62069	0.909091
Fvb6	13292758	13292758	1	18°C_AS1	18°C_AS3	0.366197	0.0967742
Fvb6	13727620	13727620	1	18°C_AS3	18°C_AS1	0.552632	0.868421
Fvb6	13821620	13821620	1	18°C_AS3	18°C_AS1	0.244444	0.58
Fvb6	14261137	14261137	1	18°C_AS3	18°C_AS1	0.555556	0.883721
Fvb6	14488350	14488350	1	18°C_AS3	18°C_AS1	0.441176	0.888889
Fvb6	14607439	14607439	1	18°C_AS3	18°C_AS1	0.264706	0.69697
Fvb6	15306242	15306242	1	18°C_AS1	18°C_AS3	0.878049	0.515152
Fvb6	15547812	15547812	1	18°C_AS3	18°C_AS1	0.447761	0.765957
Fvb6	16768775	16768775	1	18°C_AS3	18°C_AS1	0.288889	0.714286
Fvb6	17956213	17956213	1	18°C_AS3	18°C_AS1	0.536585	0.85
Fvb6	18677462	18677462	1	18°C_AS1	18°C_AS3	0.465517	0.145161
Fvb6	18698362	18698362	1	18°C_AS3	18°C_AS1	0.612245	0.959184
Fvb6	18764438	18764438	1	18°C_AS3	18°C_AS1	0.214286	0.5
Fvb6	19627683	19627683	1	18°C_AS3	18°C_AS1	0.393768	0.519231
Fvb6	19628860	19628860	1	18°C_AS3	18°C_AS1	0.272727	0.629032
Fvb6	19734677	19734705	2	18°C_AS3	18°C_AS1	0.138889	0.5
Fvb6	20601628	20601628	1	18°C_AS3	18°C_AS1	0.807229	0.965909
Fvb6	21343349	21343349	1	18°C_AS3	18°C_AS1	0	0.297297
Fvb6	22924747	22924747	1	18°C_AS3	18°C_AS1	0.709677	0.897196
Fvb6	23367530	23367530	1	18°C_AS3	18°C_AS1	0.431034	0.867925
Fvb6	23408035	23408035	1	18°C_AS1	18°C_AS3	0.827586	0.5
Fvb6	23662429	23662429	1	18°C_AS3	18°C_AS1	0.2	0.648649
Fvb6	23972126	23972126	1	18°C_AS3	18°C_AS1	0.566038	0.9375
Fvb6	24370706	24370706	1	18°C_AS1	18°C_AS3	0.727273	0.285714
Fvb6	24580204	24580204	1	18°C_AS3	18°C_AS1	0.015625	0.26087
Fvb6	25943592	25943592	1	18°C_AS3	18°C_AS1	0.666667	0.947368
Fvb6	26099798	26099798	1	18°C_AS3	18°C_AS1	0.0833333	0.345679
Fvb6	26129554	26129554	1	18°C_AS3	18°C_AS1	0.368421	0.787879
Fvb6	26178370	26178370	1	18°C_AS3	18°C_AS1	0.434211	0.77551
Fvb6	26368262	26368262	1	18°C_AS3	18°C_AS1	0.297872	0.631579
Fvb6	26766948	26766948	1	18°C_AS3	18°C_AS1	0.548387	0.914286
Fvb6	26849433	26849433	1	18°C_AS3	18°C_AS1	0.333333	0.736842
Fvb6	27054413	27054413	1	18°C_AS3	18°C_AS1	0.788732	0.985714
Fvb6	28850702	28850702	1	18°C_AS3	18°C_AS1	0.0615385	0.327273
Fvb6	29078800	29078800	1	18°C_AS1	18°C_AS3	0.707317	0.230769
Fvb6	30257405	30257405	1	18°C_AS3	18°C_AS1	0.25	0.688889
Fvb6	30759163	30759363	2	18°C_AS3	18°C_AS1	0.47807	0.587196
Fvb6	31506290	31506290	1	18°C_AS3	18°C_AS1	0.658537	0.917808
Fvb6	31623678	31623678	1	18°C_AS3	18°C_AS1	0.6875	0.974359
Fvb6	32141048	32141048	1	18°C_AS1	18°C_AS3	0.689655	0.4375
Fvb6	32254340	32254340	1	18°C_AS3	18°C_AS1	0.222222	0.652174
Fvb6	32308316	32308316	1	18°C_AS3	18°C_AS1	0.431818	0.803922
Fvb6	34771080	34771080	1	18°C_AS3	18°C_AS1	0.6	0.953488
Fvb6	35846979	35846979	1	18°C_AS3	18°C_AS1	0.645161	1
Fvb6	39157683	39157683	1	18°C_AS3	18°C_AS1	0.422222	0.78
Fvb7	1715064	1715064	1	18°C_AS3	18°C_AS1	0.68	0.934426
Fvb7	3273514	3273534	2	18°C_AS3	18°C_AS1	0.37037	0.694444
Fvb7	3799508	3799508	1	18°C_AS3	18°C_AS1	0.323077	0.672727
Fvb7	4212437	4212437	1	18°C_AS3	18°C_AS1	0.377049	0.722222
Fvb7	7230397	7230397	1	18°C_AS1	18°C_AS3	0.976744	0.709677
Fvb7	8820307	8820307	1	18°C_AS3	18°C_AS1	0.483871	0.935484
Fvb7	9177872	9177872	1	18°C_AS3	18°C_AS1	0.190476	0.555556
Fvb7	10735341	10735341	1	18°C_AS3	18°C_AS1	0.0232558	0.319149
Fvb7	11220181	11220181	1	18°C_AS1	18°C_AS3	0.820513	0.366667
Fvb7	14302900	14302900	1	18°C_AS3	18°C_AS1	0.230769	0.651163
Fvb7	18771027	18771027	1	18°C_AS3	18°C_AS1	0.657143	0.967742
Fvb7	19530111	19530111	1	18°C_AS3	18°C_AS1	0.4	0.848485
Fvb7	21168312	21168312	1	18°C_AS3	18°C_AS1	0.365854	0.823529
Fvb7	21806324	21806324	1	18°C_AS3	18°C_AS1	0.738462	0.958333
Fvb7	23867124	23867124	1	18°C_AS3	18°C_AS1	0.215054	0.586207
chloroplast	24790	24790	1	18°C_AS3	18°C_AS1	0.00076297	0.00647139
chloroplast	54875	54875	1	18°C_AS3	18°C_AS1	0.000638774	0.00550964
chloroplast	76993	76993	1	18°C_AS3	18°C_AS1	0.000365097	0.00656045
chloroplast	80675	80716	2	18°C_AS3	18°C_AS1	0.0115666	0.0194757
chloroplast	123439	123439	1	18°C_AS3	18°C_AS1	0	0.00443038
contig_10	266	266	1	18°C_AS3	18°C_AS1	0.477606	0.538384
contig_3	20938	20938	1	18°C_AS3	18°C_AS1	0.0018016	0.00502742
contig_3	26248	26248	1	18°C_AS3	18°C_AS1	0.000906149	0.00335683
contig_3	32911	32911	1	18°C_AS3	18°C_AS1	0.000613403	0.00345622
contig_5	33027	33027	1	18°C_AS3	18°C_AS1	0.111111	0.44898

## Sheet: Sheet8
Sheet name	Sheet8
Description	CHG DMRs between generations in NOR2
Table showing the location, numbers, hyper- and hypo-methyalted samples, methylation level of samples of DMRs between generations in different methylation context and ecotypes in CHG NOR2
Chromosome	start	end	number_of_dms	hypermethylated_samples	hypomethylated_samples	methylation_level_18°C_AS1	methylation_level_18°C_AS3
Fvb1	1711568	1711568	1			0.731183	0.354839
Fvb1	2578056	2578056	1	18°C_AS1	18°C_AS3	0.470588	0.0833333
Fvb1	3976046	3976046	1	18°C_AS1	18°C_AS3	0.95122	0.647059
Fvb1	8559555	8559555	1	18°C_AS1	18°C_AS3	0.481481	0.147059
Fvb1	10156797	10156996	2	18°C_AS1	18°C_AS3	0.68932	0.296804
Fvb1	11323195	11323383	2	18°C_AS1	18°C_AS3	0.327273	0.207342
Fvb1	13557666	13557666	1	18°C_AS1	18°C_AS3	0.868421	0.451613
Fvb1	13652076	13652090	3	18°C_AS1	18°C_AS3	0.11805	0.0534759
Fvb1	14217413	14217413	1	18°C_AS1	18°C_AS3	0.940397	0.740741
Fvb1	15684511	15684511	1	18°C_AS1	18°C_AS3	0.81295	0.560606
Fvb1	17483963	17483963	1	18°C_AS3	18°C_AS1	0.322581	0.794118
Fvb1	19773056	19773056	1	18°C_AS3	18°C_AS1	0.257576	0.65625
Fvb1	21142713	21142713	1	18°C_AS1	18°C_AS3	0.4	0.03125
Fvb1	22672979	22672979	1	18°C_AS3	18°C_AS1	0.235294	0.677419
Fvb1	22999480	22999480	1	18°C_AS1	18°C_AS3	0.357895	0.0784314
Fvb2	1353439	1353439	1	18°C_AS1	18°C_AS3	0.731343	0.404762
Fvb2	3880734	3880734	1	18°C_AS1	18°C_AS3	0.636364	0.288889
Fvb2	4409573	4409573	1	18°C_AS3	18°C_AS1	0.558511	0.811966
Fvb2	6773569	6773569	1	18°C_AS1	18°C_AS3	0.984127	0.733333
Fvb2	6828987	6828987	1	18°C_AS3	18°C_AS1	0.675676	0.944444
Fvb2	7160640	7160640	1	18°C_AS3	18°C_AS1	0	0.387097
Fvb2	10510335	10510335	1	18°C_AS3	18°C_AS1	0.151515	0.621622
Fvb2	11500210	11500300	2	18°C_AS1	18°C_AS3	0.39404	0.207469
Fvb2	11500758	11500847	4	18°C_AS1	18°C_AS3	0.538576	0.367311
Fvb2	11501124	11501124	1	18°C_AS1	18°C_AS3	0.661017	0.319149
Fvb2	11739464	11739464	1	18°C_AS3	18°C_AS1	0.0243902	0.169014
Fvb2	12269699	12269699	1	18°C_AS1	18°C_AS3	0.413043	0.0769231
Fvb2	13363882	13363882	1	18°C_AS3	18°C_AS1	0.53012	0.76
Fvb2	13470265	13470265	1	18°C_AS1	18°C_AS3	0.9	0.451613
Fvb2	14989253	14989253	1	18°C_AS1	18°C_AS3	0.470588	0.0967742
Fvb2	15814486	15814501	2	18°C_AS3	18°C_AS1	0.704615	0.840532
Fvb2	18919482	18919482	1	18°C_AS3	18°C_AS1	0.324074	0.539062
Fvb2	19109529	19109529	1	18°C_AS1	18°C_AS3	0.693333	0.333333
Fvb2	20074503	20074503	1	18°C_AS1	18°C_AS3	0.388889	0.027027
Fvb2	21626637	21626637	1	18°C_AS1	18°C_AS3	0.694444	0.297297
Fvb2	22328170	22328170	1	18°C_AS1	18°C_AS3	0.138864	0.0883352
Fvb2	22328577	22328742	6	18°C_AS1	18°C_AS3	0.151773	0.114433
Fvb2	22329568	22329723	4	18°C_AS1	18°C_AS3	0.164975	0.121723
Fvb2	22330092	22330092	1	18°C_AS1	18°C_AS3	0.179214	0.121923
Fvb2	22333202	22333228	2	18°C_AS1	18°C_AS3	0.18512	0.132008
Fvb2	22333611	22333611	1	18°C_AS1	18°C_AS3	0.197368	0.129584
Fvb2	22339451	22339451	1	18°C_AS1	18°C_AS3	0.228304	0.152542
Fvb2	22342248	22342393	3	18°C_AS1	18°C_AS3	0.145212	0.111087
Fvb2	22343063	22343063	1	18°C_AS1	18°C_AS3	0.163934	0.103503
Fvb2	22346241	22346241	1	18°C_AS1	18°C_AS3	0.235862	0.139357
Fvb2	22347646	22347654	2	18°C_AS1	18°C_AS3	0.150091	0.0896552
Fvb2	25396016	25396016	1	18°C_AS3	18°C_AS1	0.18	0.580645
Fvb2	27188532	27188532	1	18°C_AS3	18°C_AS1	0.129032	0.428571
Fvb2	28905089	28905089	1	18°C_AS1	18°C_AS3	0.657143	0.235294
Fvb3	3804622	3804622	1	18°C_AS1	18°C_AS3	0.411765	0.0869565
Fvb3	10619013	10619013	1	18°C_AS1	18°C_AS3	0.604167	0.265306
Fvb3	10980159	10980159	1	18°C_AS1	18°C_AS3	0.945736	0.775281
Fvb3	12144063	12144063	1	18°C_AS3	18°C_AS1	0.573099	0.806122
Fvb3	16437277	16437277	1	18°C_AS1	18°C_AS3	0.828571	0.470588
Fvb3	16524432	16524432	1	18°C_AS3	18°C_AS1	0.444444	0.95
Fvb3	16525874	16525874	1	18°C_AS3	18°C_AS1	0.475	0.787234
Fvb3	19049062	19049062	1	18°C_AS1	18°C_AS3	0.820513	0.466667
Fvb3	19421811	19421811	1	18°C_AS3	18°C_AS1	0.584906	0.933333
Fvb3	19569622	19569622	1	18°C_AS1	18°C_AS3	0.882979	0.661017
Fvb3	19643617	19643617	1	18°C_AS1	18°C_AS3	0.93617	0.636364
Fvb3	20523826	20523826	1	18°C_AS1	18°C_AS3	0.47561	0.208955
Fvb3	21770594	21770594	1	18°C_AS1	18°C_AS3	0.666667	0.317073
Fvb3	22130632	22130632	1	18°C_AS1	18°C_AS3	0.984127	0.777778
Fvb3	22500733	22500733	1	18°C_AS1	18°C_AS3	0.90625	0.625
Fvb3	22610490	22610490	1	18°C_AS1	18°C_AS3	0.816092	0.5625
Fvb3	22787202	22787202	1	18°C_AS1	18°C_AS3	0.921569	0.660377
Fvb3	23961453	23961453	1	18°C_AS3	18°C_AS1	0	0.184211
Fvb3	24431529	24431529	1	18°C_AS1	18°C_AS3	0.84375	0.463415
Fvb3	24548645	24548645	1	18°C_AS1	18°C_AS3	0.905263	0.66
Fvb3	25627970	25627970	1	18°C_AS1	18°C_AS3	0.774648	0.441176
Fvb3	25669095	25669095	1	18°C_AS1	18°C_AS3	0.756098	0.361111
Fvb3	25856870	25856870	1	18°C_AS1	18°C_AS3	0.927536	0.638298
Fvb3	25893109	25893109	1	18°C_AS3	18°C_AS1	0.0571429	0.3
Fvb3	25948107	25948107	1	18°C_AS1	18°C_AS3	0.862069	0.526316
Fvb3	27694470	27694470	1	18°C_AS3	18°C_AS1	0.556818	0.86
Fvb3	28361745	28361745	1	18°C_AS1	18°C_AS3	0.988372	0.774194
Fvb3	28978161	28978161	1	18°C_AS1	18°C_AS3	0.954545	0.666667
Fvb3	29360742	29360742	1	18°C_AS1	18°C_AS3	0.75	0.433962
Fvb3	30493459	30493459	1	18°C_AS1	18°C_AS3	0.893333	0.621622
Fvb3	34369481	34369481	1	18°C_AS3	18°C_AS1	0.1	0.628571
Fvb3	37562540	37562540	1	18°C_AS3	18°C_AS1	0.219512	0.638889
Fvb3	38198443	38198443	1	18°C_AS1	18°C_AS3	1	0.675
Fvb4	333371	333371	1	18°C_AS1	18°C_AS3	0.782051	0.432836
Fvb4	1389516	1389516	1	18°C_AS1	18°C_AS3	0.493333	0.166667
Fvb4	1389894	1389996	3	18°C_AS1	18°C_AS3	0.542348	0.349024
Fvb4	2154156	2154156	1	18°C_AS3	18°C_AS1	0.44	0.883721
Fvb4	2236016	2236016	1	18°C_AS1	18°C_AS3	0.923077	0.486486
Fvb4	3449002	3449002	1	18°C_AS1	18°C_AS3	0.932203	0.658537
Fvb4	3750862	3750862	1	18°C_AS1	18°C_AS3	0.621622	0.232558
Fvb4	4725202	4725202	1	18°C_AS1	18°C_AS3	0.949153	0.636364
Fvb4	4742432	4742432	1	18°C_AS3	18°C_AS1	0.260274	0.634146
Fvb4	4766406	4766406	1	18°C_AS1	18°C_AS3	0.27027	0.0506329
Fvb4	4904153	4904153	1	18°C_AS3	18°C_AS1	0.451613	0.85
Fvb4	5185023	5185023	1	18°C_AS1	18°C_AS3	0.643836	0.3875
Fvb4	5599613	5599613	1	18°C_AS1	18°C_AS3	0.962025	0.633333
Fvb4	5922811	5922811	1	18°C_AS1	18°C_AS3	0.449275	0.119403
Fvb4	5958302	5958302	1	18°C_AS1	18°C_AS3	0.673077	0.21875
Fvb4	6399511	6399511	1	18°C_AS3	18°C_AS1	0.129032	0.53125
Fvb4	6434281	6434281	1	18°C_AS1	18°C_AS3	0.929412	0.714286
Fvb4	7003859	7003859	1	18°C_AS1	18°C_AS3	0.813953	0.572727
Fvb4	7689517	7689517	1	18°C_AS3	18°C_AS1	0.232877	0.585366
Fvb4	7953851	7953851	1	18°C_AS1	18°C_AS3	0.824427	0.608247
Fvb4	9556933	9556933	1	18°C_AS3	18°C_AS1	0.385714	0.72973
Fvb4	10117572	10117572	1	18°C_AS1	18°C_AS3	0.820755	0.5
Fvb4	10200463	10200463	1	18°C_AS1	18°C_AS3	0.74269	0.506944
Fvb4	11249842	11249842	1	18°C_AS3	18°C_AS1	0.169492	0.533333
Fvb4	12021707	12021707	1	18°C_AS3	18°C_AS1	0.333333	0.727273
Fvb4	13189883	13189883	1	18°C_AS1	18°C_AS3	0.905405	0.545455
Fvb4	13552893	13552893	1	18°C_AS1	18°C_AS3	0.965517	0.74359
Fvb4	14197779	14197779	1	18°C_AS3	18°C_AS1	0.234375	0.6
Fvb4	14364199	14364199	1	18°C_AS1	18°C_AS3	0.538922	0.3125
Fvb4	14683532	14683532	1	18°C_AS1	18°C_AS3	0.625899	0.4
Fvb4	16567865	16567865	1	18°C_AS1	18°C_AS3	0.765625	0.4
Fvb4	19850237	19850237	1	18°C_AS3	18°C_AS1	0.567164	0.911111
Fvb4	20650852	20650925	2	18°C_AS1	18°C_AS3	0.881579	0.604839
Fvb4	21505699	21505699	1	18°C_AS3	18°C_AS1	0.4625	0.930233
Fvb4	21780103	21780103	1	18°C_AS1	18°C_AS3	0.884956	0.642857
Fvb4	21910761	21910761	1	18°C_AS1	18°C_AS3	0.918367	0.545455
Fvb4	23174004	23174004	1	18°C_AS1	18°C_AS3	0.966102	0.686567
Fvb4	24190749	24190749	1	18°C_AS1	18°C_AS3	0.973333	0.69697
Fvb4	25240606	25240606	1	18°C_AS1	18°C_AS3	1	0.676471
Fvb4	27428526	27428526	1	18°C_AS3	18°C_AS1	0.444444	0.864865
Fvb4	27968792	27968792	1	18°C_AS1	18°C_AS3	0.985294	0.733333
Fvb4	28032682	28032682	1	18°C_AS1	18°C_AS3	0.910448	0.5625
Fvb4	29103955	29103955	1	18°C_AS1	18°C_AS3	0.622951	0.143885
Fvb4	29606704	29606704	1	18°C_AS1	18°C_AS3	0.8	0.34375
Fvb4	33007957	33007957	1	18°C_AS3	18°C_AS1	0	0.34375
Fvb5	614257	614257	1	18°C_AS3	18°C_AS1	0.24	0.7
Fvb5	904029	904029	1	18°C_AS3	18°C_AS1	0.116667	0.433962
Fvb5	3923472	3923472	1	18°C_AS3	18°C_AS1	0.138462	0.414634
Fvb5	4506219	4506219	1	18°C_AS3	18°C_AS1	0.212766	0.547619
Fvb5	4650687	4650768	4	18°C_AS1	18°C_AS3	0.610354	0.285393
Fvb5	10110006	10110006	1	18°C_AS3	18°C_AS1	0.409091	0.733333
Fvb5	10299529	10299529	1	18°C_AS3	18°C_AS1	0.530612	0.894737
Fvb5	12774754	12774754	1	18°C_AS1	18°C_AS3	0.911765	0.608696
Fvb5	14015295	14015295	1	18°C_AS3	18°C_AS1	0.212121	0.685714
Fvb5	14268908	14268908	1	18°C_AS1	18°C_AS3	0.876923	0.533333
Fvb5	14299374	14299374	1	18°C_AS1	18°C_AS3	0.829545	0.488889
Fvb5	14633421	14633421	1	18°C_AS3	18°C_AS1	0.527273	0.90625
Fvb5	16933392	16933392	1	18°C_AS1	18°C_AS3	1	0.764706
Fvb5	18217842	18217854	2	18°C_AS3	18°C_AS1	0	0.114286
Fvb5	18870390	18870390	1	18°C_AS3	18°C_AS1	0.5625	0.970588
Fvb5	18891482	18891482	1	18°C_AS1	18°C_AS3	0.755102	0.266667
Fvb5	20075517	20075517	1	18°C_AS3	18°C_AS1	0	0.235294
Fvb5	21144778	21144778	1	18°C_AS1	18°C_AS3	0.928571	0.794393
Fvb5	21242370	21242370	1	18°C_AS1	18°C_AS3	0.931034	0.729167
Fvb5	21635187	21635187	1	18°C_AS3	18°C_AS1	0.137615	0.38
Fvb5	21684413	21684413	1	18°C_AS1	18°C_AS3	0.962264	0.695652
Fvb5	23040104	23040104	1	18°C_AS1	18°C_AS3	0.947368	0.675676
Fvb5	24594114	24594114	1	18°C_AS1	18°C_AS3	0.964286	0.681818
Fvb5	27678484	27678484	1	18°C_AS1	18°C_AS3	0.981818	0.606061
Fvb5	28973025	28973025	1	18°C_AS3	18°C_AS1	0.111111	0.533333
Fvb5	29084468	29084468	1	18°C_AS1	18°C_AS3	0.934426	0.647059
Fvb6	4879346	4879346	1	18°C_AS1	18°C_AS3	0.768116	0.490909
Fvb6	5306750	5306750	1	18°C_AS1	18°C_AS3	0.428571	0.151163
Fvb6	5363611	5363611	1	18°C_AS1	18°C_AS3	0.875	0.585366
Fvb6	5672622	5672622	1	18°C_AS3	18°C_AS1	0.25	0.714286
Fvb6	5907288	5907288	1	18°C_AS1	18°C_AS3	0.869565	0.454545
Fvb6	9671012	9671129	15	18°C_AS1	18°C_AS3	0.804393	0.420954
Fvb6	13063836	13063836	1	18°C_AS1	18°C_AS3	0.782609	0.40625
Fvb6	13886535	13886535	1	18°C_AS3	18°C_AS1	0.129032	0.545455
Fvb6	16021790	16021790	1	18°C_AS1	18°C_AS3	0.605263	0.225806
Fvb6	17864966	17864966	1	18°C_AS1	18°C_AS3	0.496732	0.290076
Fvb6	18388490	18388490	1	18°C_AS3	18°C_AS1	0.283019	0.647059
Fvb6	20144569	20144569	1	18°C_AS3	18°C_AS1	0.30303	0.75
Fvb6	20816497	20816497	1	18°C_AS1	18°C_AS3	1	0.819672
Fvb6	21437941	21437941	1	18°C_AS1	18°C_AS3	0.345455	0.0714286
Fvb6	21739395	21739395	1	18°C_AS1	18°C_AS3	0.876923	0.576271
Fvb6	23145446	23145446	1	18°C_AS3	18°C_AS1	0.0789474	0.454545
Fvb6	24701475	24701475	1	18°C_AS1	18°C_AS3	0.113636	0.0385439
Fvb6	27179955	27180171	6	18°C_AS1	18°C_AS3	0.272898	0.0854079
Fvb6	28375971	28375971	1	18°C_AS1	18°C_AS3	0.862069	0.586207
Fvb6	28532486	28532486	1	18°C_AS1	18°C_AS3	0.860465	0.618421
Fvb6	28764831	28764831	1	18°C_AS3	18°C_AS1	0.290323	0.806452
Fvb6	29100976	29100976	1	18°C_AS1	18°C_AS3	0.915254	0.594595
Fvb6	30596797	30596797	1	18°C_AS1	18°C_AS3	0.973684	0.633333
Fvb6	31458391	31458391	1	18°C_AS1	18°C_AS3	0.93	0.717949
Fvb6	31571527	31571527	1	18°C_AS3	18°C_AS1	0.12963	0.545455
Fvb6	32217843	32217843	1	18°C_AS1	18°C_AS3	0.925926	0.580645
Fvb6	32494132	32494132	1	18°C_AS1	18°C_AS3	0.55	0.125
Fvb6	33036196	33036269	5	18°C_AS1	18°C_AS3	0.320194	0.184527
Fvb6	36367944	36367944	1	18°C_AS1	18°C_AS3	0.785714	0.422222
Fvb7	1368621	1368621	1	18°C_AS3	18°C_AS1	0.363636	0.679245
Fvb7	1959736	1959736	1	18°C_AS1	18°C_AS3	0.955556	0.625
Fvb7	2874110	2874110	1	18°C_AS1	18°C_AS3	0.545455	0.210526
Fvb7	3274616	3274616	1	18°C_AS1	18°C_AS3	0.628571	0.166667
Fvb7	3601659	3601659	1	18°C_AS3	18°C_AS1	0.236111	0.552632
Fvb7	3771123	3771123	1	18°C_AS1	18°C_AS3	0.985507	0.761905
Fvb7	4456141	4456141	1	18°C_AS1	18°C_AS3	0.711111	0.210526
Fvb7	7531190	7531190	1	18°C_AS1	18°C_AS3	0.258929	0.0666667
Fvb7	8093225	8093225	1	18°C_AS1	18°C_AS3	0.903614	0.625
Fvb7	9642767	9642767	1	18°C_AS1	18°C_AS3	0.952381	0.580645
Fvb7	12430825	12430825	1	18°C_AS1	18°C_AS3	0.745763	0.377358
Fvb7	14154994	14154994	1	18°C_AS1	18°C_AS3	0.848485	0.411765
Fvb7	15072779	15072779	1	18°C_AS1	18°C_AS3	0.8125	0.475
Fvb7	18476562	18476562	1	18°C_AS1	18°C_AS3	0.923077	0.652174
Fvb7	19347636	19347636	1	18°C_AS3	18°C_AS1	0.2	0.538462
Fvb7	19729880	19729880	1	18°C_AS1	18°C_AS3	0.943662	0.709091
Fvb7	19912584	19912584	1	18°C_AS3	18°C_AS1	0.241935	0.578947
chloroplast	121390	121390	1	18°C_AS1	18°C_AS3	0.0265126	0.0104651
chloroplast	122650	122650	1	18°C_AS1	18°C_AS3	0.00555836	0
contig_1	314	314	1	18°C_AS1	18°C_AS3	0.187279	0.121718
contig_1	2134	2134	1	18°C_AS1	18°C_AS3	0.215496	0.116279
contig_1	147012	147021	2	18°C_AS1	18°C_AS3	0.133643	0.0819987
contig_1	151009	151009	1	18°C_AS1	18°C_AS3	0.128514	0.0625
contig_1	151685	151735	3	18°C_AS1	18°C_AS3	0.110132	0.069603
contig_1	154849	154993	3	18°C_AS1	18°C_AS3	0.0900399	0.0511968
contig_1	165307	165373	4	18°C_AS1	18°C_AS3	0.106705	0.0609992
contig_10	268	387	3	18°C_AS3	18°C_AS1	0.101363	0.122095

## Sheet: Sheet9
Sheet name	Sheet9
Description	CHH DMRs between generations in ES12
Table showing the location, numbers, hyper- and hypo-methyalted samples, methylation level of samples of DMRs between generations in different methylation context and ecotypes in CHH ES12
Chromosome	start	end	number_of_dms	hypermethylated_samples	hypomethylated_samples	methylation_level_18°C_AS1	methylation_level_18°C_AS3
Fvb1	152723	152723	1			0.282051	0
Fvb1	2199497	2199497	1	18°C_AS3	18°C_AS1	0.447368	0.815789
Fvb1	7033351	7033351	1	18°C_AS1	18°C_AS3	0.552632	0.152174
Fvb1	10921102	10921102	1	18°C_AS1	18°C_AS3	0.30303	0.02
Fvb1	15147739	15147739	1	18°C_AS1	18°C_AS3	0.6	0.2
Fvb1	16256102	16256103	2	18°C_AS3	18°C_AS1	0.0917431	0.426829
Fvb1	22256185	22256185	1	18°C_AS3	18°C_AS1	0	0.155172
Fvb1	23474754	23474754	1	18°C_AS3	18°C_AS1	0.0727273	0.459459
Fvb1	24158099	24158099	1	18°C_AS3	18°C_AS1	0	0.28125
Fvb2	7998178	7998178	1	18°C_AS3	18°C_AS1	0.39726	0.746835
Fvb2	12190909	12190909	1	18°C_AS1	18°C_AS3	0.432432	0.142857
Fvb2	12841155	12841155	1	18°C_AS1	18°C_AS3	0.580645	0.191489
Fvb2	13208881	13208881	1	18°C_AS3	18°C_AS1	0.0963855	0.324324
Fvb2	14055990	14055990	1	18°C_AS3	18°C_AS1	0.0238095	0.323529
Fvb2	15007632	15007632	1	18°C_AS1	18°C_AS3	0.333333	0.0196078
Fvb2	15570094	15570094	1	18°C_AS1	18°C_AS3	0.28125	0
Fvb2	17395509	17395509	1	18°C_AS1	18°C_AS3	0.333333	0.027027
Fvb2	19189160	19189160	1	18°C_AS1	18°C_AS3	0.361702	0.0465116
Fvb2	20129313	20129313	1	18°C_AS3	18°C_AS1	0.0888889	0.487179
Fvb2	24040430	24040430	1	18°C_AS1	18°C_AS3	0.150289	0.0242424
Fvb2	25286840	25286840	1	18°C_AS3	18°C_AS1	0.12	0.516667
Fvb2	29158346	29158346	1	18°C_AS3	18°C_AS1	0.45	0.816327
Fvb3	47235	47235	1	18°C_AS1	18°C_AS3	0.2	0
Fvb3	1217447	1217447	1	18°C_AS3	18°C_AS1	0.5	0.854167
Fvb3	4911010	4911010	1	18°C_AS1	18°C_AS3	0.8	0.363636
Fvb3	5382721	5382721	1	18°C_AS3	18°C_AS1	0.0606061	0.451613
Fvb3	16018888	16018888	1	18°C_AS1	18°C_AS3	0.419355	0.05
Fvb3	19330072	19330072	1	18°C_AS1	18°C_AS3	0.793814	0.486111
Fvb3	35714762	35714762	1	18°C_AS1	18°C_AS3	0.5	0.159091
Fvb3	38105480	38105480	1	18°C_AS3	18°C_AS1	0.0810811	0.428571
Fvb4	248681	248681	1	18°C_AS1	18°C_AS3	0.307692	0.025641
Fvb4	7031592	7031592	1	18°C_AS3	18°C_AS1	0	0.228571
Fvb4	7125940	7125940	1	18°C_AS3	18°C_AS1	0.139535	0.530612
Fvb4	7526516	7526516	1	18°C_AS3	18°C_AS1	0.147059	0.527778
Fvb4	7915306	7915306	1	18°C_AS3	18°C_AS1	0.0526316	0.40625
Fvb4	13957083	13957083	1	18°C_AS3	18°C_AS1	0.0294118	0.375
Fvb4	14901928	14901928	1	18°C_AS3	18°C_AS1	0.0212766	0.313725
Fvb4	15165084	15165084	1	18°C_AS3	18°C_AS1	0	0.285714
Fvb4	15769479	15769479	1	18°C_AS1	18°C_AS3	0.322581	0
Fvb4	16528969	16528997	2	18°C_AS3	18°C_AS1	0.336032	0.704663
Fvb4	23246193	23246193	1	18°C_AS3	18°C_AS1	0.0338983	0.275862
Fvb4	25317747	25317747	1	18°C_AS1	18°C_AS3	0.46875	0.075
Fvb4	26663668	26663677	2	18°C_AS1	18°C_AS3	0.281879	0.00990099
Fvb4	31677757	31677757	1	18°C_AS1	18°C_AS3	0.339623	0.025641
Fvb4	33341351	33341351	1	18°C_AS3	18°C_AS1	0.168831	0.48
Fvb5	2019959	2019959	1	18°C_AS3	18°C_AS1	0.0681818	0.382353
Fvb5	2752080	2752080	1	18°C_AS3	18°C_AS1	0.117647	0.542857
Fvb5	4731890	4731890	1	18°C_AS1	18°C_AS3	0.363636	0.0434783
Fvb5	7905482	7905482	1	18°C_AS1	18°C_AS3	0.44186	0.0555556
Fvb5	8310647	8310647	1	18°C_AS3	18°C_AS1	0.0277778	0.34375
Fvb5	9758457	9758457	1	18°C_AS3	18°C_AS1	0.170213	0.521739
Fvb5	16331921	16331921	1	18°C_AS1	18°C_AS3	0.405405	0.0789474
Fvb5	18914738	18914738	1	18°C_AS1	18°C_AS3	0.394737	0.03125
Fvb5	24454755	24454755	1	18°C_AS1	18°C_AS3	0.648649	0.21875
Fvb5	27329063	27329063	1	18°C_AS1	18°C_AS3	0.210526	0.0144928
Fvb6	680151	680151	1	18°C_AS3	18°C_AS1	0	0.315789
Fvb6	1246799	1246799	1	18°C_AS3	18°C_AS1	0.366667	0.806452
Fvb6	2849448	2849448	1	18°C_AS3	18°C_AS1	0	0.322581
Fvb6	6293332	6293332	1	18°C_AS1	18°C_AS3	0.5	0.0857143
Fvb6	7123077	7123077	1	18°C_AS3	18°C_AS1	0.0408163	0.322581
Fvb6	13941701	13941701	1	18°C_AS3	18°C_AS1	0.0172414	0.227273
Fvb6	19920993	19920993	1	18°C_AS1	18°C_AS3	0.918367	0.642857
Fvb6	21934272	21934272	1	18°C_AS3	18°C_AS1	0.162162	0.580645
Fvb6	22013495	22013495	1	18°C_AS3	18°C_AS1	0.0243902	0.348837
Fvb6	22503381	22503381	1	18°C_AS3	18°C_AS1	0.0588235	0.40625
Fvb6	26775246	26775246	1	18°C_AS1	18°C_AS3	0.38961	0.118421
Fvb6	27182294	27182294	1	18°C_AS1	18°C_AS3	0.837838	0.448276
Fvb6	27231728	27231728	1	18°C_AS3	18°C_AS1	0.294118	0.675676
Fvb6	27302748	27302748	1	18°C_AS3	18°C_AS1	0.0217391	0.339623
Fvb6	28376918	28376918	1	18°C_AS1	18°C_AS3	0.451613	0.12963
Fvb6	30303210	30303210	1	18°C_AS3	18°C_AS1	0	0.263158
Fvb6	34447194	34447194	1	18°C_AS3	18°C_AS1	0.354167	0.733333
Fvb7	2778497	2778497	1	18°C_AS3	18°C_AS1	0	0.22449
Fvb7	3098594	3098594	1	18°C_AS3	18°C_AS1	0	0.282051
Fvb7	3265477	3265477	1	18°C_AS3	18°C_AS1	0	0.288889
Fvb7	5820346	5820346	1	18°C_AS3	18°C_AS1	0.0434783	0.357143
Fvb7	6904686	6904686	1	18°C_AS3	18°C_AS1	0.266667	0.692308
Fvb7	23100903	23100903	1	18°C_AS3	18°C_AS1	0.0425532	0.333333
chloroplast	38045	38045	1	18°C_AS3	18°C_AS1	0.00149981	0.00973499
chloroplast	63115	63115	1	18°C_AS3	18°C_AS1	0.000554631	0.00769231
chloroplast	113748	113748	1	18°C_AS3	18°C_AS1	0.00269724	0.0153689
contig_3	19899	19899	1	18°C_AS3	18°C_AS1	0.00405927	0.010876
contig_3	23104	23104	1	18°C_AS3	18°C_AS1	0.000712251	0.00542169
contig_3	26150	26150	1	18°C_AS3	18°C_AS1	0.0015949	0.00547765
contig_3	35411	35411	1	18°C_AS3	18°C_AS1	0.00224544	0.00536968
contig_6	86974	86974	1	18°C_AS3	18°C_AS1	0.0359281	0.166667

[truncated: 3 more sheets: Sheet10, Sheet11, Sheet12]
