# Supplementary material for: Warmer temperature during asexual reproduction induce methylome, transcriptomic, and lasting phenotypic changes in Fragaria vesca ecotypes
Source: Hortic Res. 2023 Jul 31;10(9):uhad156. doi: 10.1093/hr/uhad156 (PMC10500154; doi:10.1093/hr/uhad156)
Supplement: Web_Material_uhad156 [file web_material_uhad156.zip › Supplementary datasheet 9.xlsx]

## Sheet: README
Supplementary datasheet 9: Summary of Generational Differentially methylated regions (DMRs) in methylation contexts
Table showing the numbers of hyper- and hypo-methyalted DMRs between treatments and between generations in different methylation context and ecotypes, and statistically analysis of comparing DMRs between treatments and between generations
Sheet name	DMR number
Description	Summary of Differentially methylated region
Colulme A	Ecotype
Colulme B	Comparision pair
Colulme C	Number of CGN DMRs
Colulme D	Number of CHG DMRs
Colulme E	Number of CHH DMRs
Colulme F	Number of hypermethylated CGN DMRs
Colulme G	Number of hypomethylated CGN DMRs
Colulme H	Number of hypermethylated CHG DMRs
Colulme I	Number of hypomethylated CHG DMRs
Colulme J	Number of hypermethylated CHH DMRs
Colulme K	Number of hypomethylated CHH DMRs

## Sheet: DMR number
Sheet name	DMR numbers
Description	DMR numbers
Table showing the numbers of hyper- and hypo-methyalted DMRs between treatments and between generations in different methylation context and ecotypes, and statistically analysis of comparing DMRs between treatments and between generations
			Total number of CGN DMRs	Total number of CHG DMRs	Total number of CHH DMRs	CGN DMRs	CGN DMRs	CHG DMRs	CHG DMRs	CHH DMRs	CHH DMRs
						hypermethylated	hypomethylated	hypermethylated	hypomethylated	hypermethylated	hypomethylated
DMR number
Ecotype	Comparision pair	category
ES12	ET vs NT AS3	treatment	738	2609	810	234	504	2544	65	783	27
ICE2	ET vs NT AS3	treatment	1092	3250	1023	571	521	3178	72	967	56
IT4	ET vs NT AS3	treatment	848	2745	625	249	599	2695	50	592	33
NOR2	ET vs NT AS3	treatment	1538	4799	823	576	962	4762	37	777	46
ES12	NT AS3 vs AS1	Gernerational	181	175	86	98	83	71	104	54	32
ICE2	NT AS3 vs AS1	Gernerational	393	532	258	160	233	460	72	217	41
IT4	NT AS3 vs AS1	Gernerational	199	314	92	132	67	272	42	83	9
NOR2	NT AS3 vs AS1	Gernerational	312	209	79	123	168	60	149	46	33
						CGN DMRs	CGN DMRs	CHG DMRs	CHG DMRs	CHH DMRs	CHH DMRs
		treatment vs Generational	Total number of CGN DMRs	Total number of CHG DMRs	Total number of CHH DMRs	hypermethylated	hypomethylated	hypermethylated	hypomethylated	hypermethylated	hypomethylated
		P-value	0.0177917	0.00808549	0.000977462	0.0605932	0.0127186	0.00776465	0.219394	0.000840449	0.26132
						0.317073		0.975086		0.966667
						0.522894		0.977846		0.945259
						0.293632		0.981785		0.9472
						0.374512		0.99229		0.944107

## Sheet: DMR peaks
DMR peaks
Chromosome	peak start	peak end	Ecotype
Fvb1	19050000	19099999	ES12
Fvb2	5300000	5349999	ES12
Fvb2	10250000	10299999	ES12
Fvb2	10500000	10549999	ES12
Fvb2	10600000	10649999	ES12
Fvb2	10700000	10749999	ES12
Fvb2	22300000	22349999	ES12
Fvb3	20150000	20199999	ES12
Fvb3	20350000	20399999	ES12
Fvb4	14650000	14699999	ES12
Fvb4	14850000	14899999	ES12
Fvb4	15150000	15199999	ES12
Fvb5	19150000	19199999	ES12
Fvb5	19500000	19549999	ES12
Fvb5	19550000	19599999	ES12
Fvb5	19600000	19649999	ES12
Fvb5	19700000	19749999	ES12
Fvb6	19500000	19549999	ES12
Fvb6	19600000	19649999	ES12
Fvb7	6000000	6049999	ES12
Fvb1	19050000	19099999	ICE2
Fvb1	23200000	23249999	ICE2
Fvb2	10250000	10299999	ICE2
Fvb2	10500000	10549999	ICE2
Fvb2	10600000	10649999	ICE2
Fvb2	24450000	24499999	ICE2
Fvb3	2400000	2449999	ICE2
Fvb3	3050000	3099999	ICE2
Fvb3	17750000	17799999	ICE2
Fvb3	19300000	19349999	ICE2
Fvb3	20100000	20149999	ICE2
Fvb3	20150000	20199999	ICE2
Fvb3	20350000	20399999	ICE2
Fvb3	20550000	20599999	ICE2
Fvb3	32050000	32099999	ICE2
Fvb5	12550000	12599999	ICE2
Fvb5	19550000	19599999	ICE2
Fvb6	19500000	19549999	ICE2
Fvb6	19600000	19649999	ICE2
Fvb7	6000000	6049999	ICE2
Fvb1	17800000	17849999	IT4
Fvb1	19050000	19099999	IT4
Fvb2	10200000	10249999	IT4
Fvb2	10250000	10299999	IT4
Fvb2	10500000	10549999	IT4
Fvb2	10600000	10649999	IT4
Fvb3	9800000	9849999	IT4
Fvb3	19300000	19349999	IT4
Fvb3	20150000	20199999	IT4
Fvb3	20350000	20399999	IT4
Fvb4	7250000	7299999	IT4
Fvb4	14750000	14799999	IT4
Fvb4	15100000	15149999	IT4
Fvb5	19500000	19549999	IT4
Fvb5	19550000	19599999	IT4
Fvb5	19600000	19649999	IT4
Fvb6	14750000	14799999	IT4
Fvb6	19450000	19499999	IT4
Fvb6	19500000	19549999	IT4
Fvb6	19600000	19649999	IT4
Fvb1	24150000	24199999	NOR2
Fvb2	10250000	10299999	NOR2
Fvb2	10300000	10349999	NOR2
Fvb2	10450000	10499999	NOR2
Fvb2	10500000	10549999	NOR2
Fvb2	10600000	10649999	NOR2
Fvb2	10700000	10749999	NOR2
Fvb2	10750000	10799999	NOR2
Fvb2	22300000	22349999	NOR2
Fvb3	20150000	20199999	NOR2
Fvb3	20350000	20399999	NOR2
Fvb4	15150000	15199999	NOR2
Fvb5	2800000	2849999	NOR2
Fvb5	19150000	19199999	NOR2
Fvb5	19550000	19599999	NOR2
Fvb6	16050000	16099999	NOR2
Fvb6	19450000	19499999	NOR2
Fvb6	19500000	19549999	NOR2
Fvb6	19600000	19649999	NOR2
Fvb6	19650000	19699999	NOR2

## Sheet: DMR peaks shared by ecotypes
DMR peaks shared by ecotypes
Chromosome	peak start	peak end	peak number
Fvb2	10250000	10299999	peak1
Fvb2	10500000	10549999	peak2
Fvb2	10600000	10649999	peak3
Fvb3	20150000	20199999	peak4
Fvb3	20350000	20399999	peak5
Fvb5	19550000	19599999	peak6
Fvb6	19500000	19549999	peak7
Fvb6	19600000	19649999	peak8

## Sheet: Sheet8
chr	start	end	ID	location.ES12	location.ICE2	location.IT4	location.NOR2
Fvb2	10250000	10299999	FvH4_2g11720
Fvb2	10250000	10299999	FvH4_2g11740
Fvb2	10250000	10299999	FvH4_2g11750
Fvb2	10250000	10299999	FvH4_2g11751	genebody	promoter	genebody	genebody
Fvb2	10250000	10299999	FvH4_2g11751	genebody	promoter	promoter	genebody
Fvb2	10500000	10549999	FvH4_2g12020
Fvb2	10500000	10549999	FvH4_2g12030
Fvb2	10500000	10549999	FvH4_2g12040		genebody	genebody
Fvb2	10500000	10549999	FvH4_2g12060
Fvb2	10500000	10549999	FvH4_2g12061	promoter	promoter	genebody	promoter
Fvb2	10500000	10549999	FvH4_2g12061	promoter	promoter	promoter	promoter
Fvb2	10600000	10649999	FvH4_2g12101	genebody	genebody	genebody	genebody
Fvb2	10600000	10649999	FvH4_2g12101	genebody	genebody	genebody	promoter
Fvb2	10600000	10649999	FvH4_2g12101	genebody	genebody	promoter	genebody
Fvb2	10600000	10649999	FvH4_2g12101	genebody	genebody	promoter	promoter
Fvb2	10600000	10649999	FvH4_2g12101	genebody	promoter	genebody	genebody
Fvb2	10600000	10649999	FvH4_2g12101	genebody	promoter	genebody	promoter
Fvb2	10600000	10649999	FvH4_2g12101	genebody	promoter	promoter	genebody
Fvb2	10600000	10649999	FvH4_2g12101	genebody	promoter	promoter	promoter
Fvb2	10600000	10649999	FvH4_2g12110	genebody	genebody	genebody	genebody
Fvb2	10600000	10649999	FvH4_2g12110	genebody	promoter	genebody	genebody
Fvb2	10600000	10649999	FvH4_2g12111	genebody			promoter
Fvb2	10600000	10649999	FvH4_2g12120
Fvb2	10600000	10649999	FvH4_2g12130
Fvb3	20150000	20199999	FvH4_3g27050	genebody	promoter	promoter	genebody
Fvb3	20150000	20199999	FvH4_3g27050	genebody	promoter	promoter	promoter
Fvb3	20150000	20199999	FvH4_3g27051	promoter
Fvb3	20150000	20199999	FvH4_3g27052
Fvb3	20150000	20199999	FvH4_3g27060
Fvb3	20150000	20199999	FvH4_3g27070
Fvb3	20150000	20199999	FvH4_3g27080
Fvb3	20150000	20199999	FvH4_3g27090
Fvb3	20150000	20199999	FvH4_3g27100
Fvb3	20350000	20399999	FvH4_3g27271				promoter
Fvb3	20350000	20399999	FvH4_3g27272				promoter
Fvb3	20350000	20399999	FvH4_3g27273		genebody		genebody
Fvb3	20350000	20399999	FvH4_3g27320
Fvb5	19550000	19599999	FvH4_5g28401	genebody		genebody
Fvb5	19550000	19599999	FvH4_5g28402	promoter	genebody	genebody	genebody
Fvb5	19550000	19599999	FvH4_5g28402	promoter	genebody	promoter	genebody
Fvb5	19550000	19599999	FvH4_5g28440	genebody	genebody	genebody	genebody
Fvb5	19550000	19599999	FvH4_5g28440	genebody	genebody	promoter	genebody
Fvb5	19550000	19599999	FvH4_5g28440	promoter	genebody	genebody	genebody
Fvb5	19550000	19599999	FvH4_5g28440	promoter	genebody	promoter	genebody
Fvb5	19550000	19599999	FvH4_5g28441	promoter		promoter
Fvb6	19500000	19549999	FvH4_6g25561
Fvb6	19500000	19549999	FvH4_6g25562	genebody	genebody	genebody	genebody
Fvb6	19500000	19549999	FvH4_6g25590	genebody	genebody		genebody
Fvb6	19500000	19549999	FvH4_6g25590	genebody	promoter		genebody
Fvb6	19500000	19549999	FvH4_6g25600	genebody	genebody	genebody	genebody
Fvb6	19500000	19549999	FvH4_6g25600	genebody	genebody	genebody	promoter
Fvb6	19500000	19549999	FvH4_6g25600	genebody	promoter	genebody	genebody
Fvb6	19500000	19549999	FvH4_6g25600	genebody	promoter	genebody	promoter
Fvb6	19500000	19549999	FvH4_6g25600	promoter	genebody	genebody	genebody
Fvb6	19500000	19549999	FvH4_6g25600	promoter	genebody	genebody	promoter
Fvb6	19500000	19549999	FvH4_6g25600	promoter	promoter	genebody	genebody
Fvb6	19500000	19549999	FvH4_6g25600	promoter	promoter	genebody	promoter
Fvb6	19500000	19549999	FvH4_6g25610	genebody	promoter	genebody	promoter
Fvb6	19500000	19549999	FvH4_6g25610	genebody	promoter	promoter	promoter
Fvb6	19500000	19549999	FvH4_6g25610	promoter	promoter	genebody	promoter
Fvb6	19500000	19549999	FvH4_6g25610	promoter	promoter	promoter	promoter
Fvb6	19600000	19649999	FvH4_6g25650	genebody	genebody	genebody	genebody
Fvb6	19600000	19649999	FvH4_6g25650	genebody	genebody	genebody	promoter
Fvb6	19600000	19649999	FvH4_6g25650	genebody	genebody	promoter	genebody
Fvb6	19600000	19649999	FvH4_6g25650	genebody	genebody	promoter	promoter
Fvb6	19600000	19649999	FvH4_6g25650	genebody	promoter	genebody	genebody
Fvb6	19600000	19649999	FvH4_6g25650	genebody	promoter	genebody	promoter
Fvb6	19600000	19649999	FvH4_6g25650	genebody	promoter	promoter	genebody
Fvb6	19600000	19649999	FvH4_6g25650	genebody	promoter	promoter	promoter
Fvb6	19600000	19649999	FvH4_6g25650	promoter	genebody	genebody	genebody
Fvb6	19600000	19649999	FvH4_6g25650	promoter	genebody	genebody	promoter
Fvb6	19600000	19649999	FvH4_6g25650	promoter	genebody	promoter	genebody
Fvb6	19600000	19649999	FvH4_6g25650	promoter	genebody	promoter	promoter
Fvb6	19600000	19649999	FvH4_6g25650	promoter	promoter	genebody	genebody
Fvb6	19600000	19649999	FvH4_6g25650	promoter	promoter	genebody	promoter
Fvb6	19600000	19649999	FvH4_6g25650	promoter	promoter	promoter	genebody
Fvb6	19600000	19649999	FvH4_6g25650	promoter	promoter	promoter	promoter
Fvb6	19600000	19649999	FvH4_6g25670

## Sheet: DMR peaks genes
DMR peaks contained genes			what does "common" mean here?
Chromosome	peak start	peak end	Gene ID	Relative location of DMRs to the gene	Ecotype
Fvb1	19050000	19099999	FvH4_1g27351		ES12
Fvb1	19050000	19099999	FvH4_1g27352		ES12
Fvb1	19050000	19099999	FvH4_1g27360		ES12
Fvb1	19050000	19099999	FvH4_1g27361	promoter	ES12
Fvb2	5300000	5349999	FvH4_2g06381		ES12
Fvb2	5300000	5349999	FvH4_2g06390		ES12
Fvb2	5300000	5349999	FvH4_2g06391	promoter	ES12
Fvb2	5300000	5349999	FvH4_2g06392		ES12
Fvb2	5300000	5349999	FvH4_2g06400		ES12
Fvb2	5300000	5349999	FvH4_2g06410		ES12
Fvb2	5300000	5349999	FvH4_2g06411	genebody	ES12
Fvb2	5300000	5349999	FvH4_2g06412	promoter	ES12
Fvb2	5300000	5349999	FvH4_2g06412	promoter	ES12
Fvb2	5300000	5349999	FvH4_2g06413	genebody	ES12
Fvb2	5300000	5349999	FvH4_2g06414	genebody	ES12
Fvb2	10250000	10299999	FvH4_2g11720		ES12
Fvb2	10250000	10299999	FvH4_2g11740		ES12
Fvb2	10250000	10299999	FvH4_2g11750		ES12
Fvb2	10250000	10299999	FvH4_2g11751	genebody	ES12
Fvb2	10250000	10299999	FvH4_2g11751	genebody	ES12
Fvb2	10500000	10549999	FvH4_2g12020		ES12
Fvb2	10500000	10549999	FvH4_2g12030		ES12
Fvb2	10500000	10549999	FvH4_2g12040		ES12
Fvb2	10500000	10549999	FvH4_2g12060		ES12
Fvb2	10500000	10549999	FvH4_2g12061	promoter	ES12
Fvb2	10600000	10649999	FvH4_2g12101	genebody	ES12
Fvb2	10600000	10649999	FvH4_2g12101	genebody	ES12
Fvb2	10600000	10649999	FvH4_2g12101	genebody	ES12
Fvb2	10600000	10649999	FvH4_2g12101	genebody	ES12
Fvb2	10600000	10649999	FvH4_2g12101	genebody	ES12
Fvb2	10600000	10649999	FvH4_2g12110	genebody	ES12
Fvb2	10600000	10649999	FvH4_2g12110	genebody	ES12
Fvb2	10600000	10649999	FvH4_2g12110	genebody	ES12
Fvb2	10600000	10649999	FvH4_2g12110	genebody	ES12
Fvb2	10600000	10649999	FvH4_2g12110	genebody	ES12
Fvb2	10600000	10649999	FvH4_2g12110	genebody	ES12
Fvb2	10600000	10649999	FvH4_2g12110	genebody	ES12
Fvb2	10600000	10649999	FvH4_2g12110	genebody	ES12
Fvb2	10600000	10649999	FvH4_2g12111	genebody	ES12
Fvb2	10600000	10649999	FvH4_2g12120		ES12
Fvb2	10600000	10649999	FvH4_2g12130		ES12
Fvb2	10700000	10749999	FvH4_2g12210		ES12
Fvb2	10700000	10749999	FvH4_2g12220		ES12
Fvb2	10700000	10749999	FvH4_2g12221		ES12
Fvb2	10700000	10749999	FvH4_2g12222		ES12
Fvb2	10700000	10749999	FvH4_2g12223	promoter	ES12
Fvb2	10700000	10749999	FvH4_2g12230	genebody	ES12
Fvb2	10700000	10749999	FvH4_2g12230	genebody	ES12
Fvb2	10700000	10749999	FvH4_2g12230	genebody	ES12
Fvb2	10700000	10749999	FvH4_2g12230	genebody	ES12
Fvb2	10700000	10749999	FvH4_2g12231		ES12
Fvb2	10700000	10749999	FvH4_2g12232		ES12
Fvb2	22300000	22349999	FvH4_2g28361		ES12
Fvb2	22300000	22349999	FvH4_2g28362		ES12
Fvb2	22300000	22349999	FvH4_2g28363		ES12
Fvb2	22300000	22349999	FvH4_2g28364		ES12
Fvb2	22300000	22349999	FvH4_2g28370		ES12
Fvb2	22300000	22349999	FvH4_2g28400	genebody	ES12
Fvb2	22300000	22349999	FvH4_2g28400	genebody	ES12
Fvb2	22300000	22349999	FvH4_2g28480		ES12
Fvb2	22300000	22349999	FvH4_2g28550		ES12
Fvb2	22300000	22349999	FvH4_2g28560		ES12
Fvb3	20150000	20199999	FvH4_3g27050	genebody	ES12
Fvb3	20150000	20199999	FvH4_3g27051	promoter	ES12
Fvb3	20150000	20199999	FvH4_3g27052		ES12
Fvb3	20150000	20199999	FvH4_3g27060		ES12
Fvb3	20150000	20199999	FvH4_3g27070		ES12
Fvb3	20150000	20199999	FvH4_3g27080		ES12
Fvb3	20150000	20199999	FvH4_3g27090		ES12
Fvb3	20150000	20199999	FvH4_3g27100		ES12
Fvb3	20350000	20399999	FvH4_3g27271		ES12
Fvb3	20350000	20399999	FvH4_3g27272		ES12
Fvb3	20350000	20399999	FvH4_3g27273		ES12
Fvb3	20350000	20399999	FvH4_3g27320		ES12
Fvb4	14650000	14699999	FvH4_4g10961		ES12
Fvb4	14650000	14699999	FvH4_4g10962		ES12
Fvb4	14650000	14699999	FvH4_4g10980		ES12
Fvb4	14850000	14899999	FvH4_4g11061		ES12
Fvb4	14850000	14899999	FvH4_4g11062	promoter	ES12
Fvb4	14850000	14899999	FvH4_4g11063	genebody	ES12
Fvb4	14850000	14899999	FvH4_4g11063	genebody	ES12
Fvb4	14850000	14899999	FvH4_4g11063	promoter	ES12
Fvb4	14850000	14899999	FvH4_4g11064		ES12
Fvb4	14850000	14899999	FvH4_4g11065	genebody	ES12
Fvb4	14850000	14899999	FvH4_4g11065	genebody	ES12
Fvb4	14850000	14899999	FvH4_4g11065	promoter	ES12
Fvb4	15150000	15199999	FvH4_4g11430	promoter	ES12
Fvb4	15150000	15199999	FvH4_4g11431		ES12
Fvb5	19150000	19199999	FvH4_5g27930		ES12
Fvb5	19150000	19199999	FvH4_5g27940		ES12
Fvb5	19150000	19199999	FvH4_5g27941		ES12
Fvb5	19150000	19199999	FvH4_5g27942	promoter	ES12
Fvb5	19150000	19199999	FvH4_5g27943		ES12
Fvb5	19150000	19199999	FvH4_5g27970		ES12
Fvb5	19150000	19199999	FvH4_5g27971		ES12
Fvb5	19500000	19549999	FvH4_5g28360	genebody	ES12
Fvb5	19500000	19549999	FvH4_5g28361		ES12
Fvb5	19500000	19549999	FvH4_5g28370		ES12
Fvb5	19500000	19549999	FvH4_5g28371	promoter	ES12
Fvb5	19500000	19549999	FvH4_5g28372	promoter	ES12
Fvb5	19500000	19549999	FvH4_5g28373		ES12
Fvb5	19550000	19599999	FvH4_5g28401	genebody	ES12
Fvb5	19550000	19599999	FvH4_5g28402	promoter	ES12
Fvb5	19550000	19599999	FvH4_5g28440	genebody	ES12
Fvb5	19550000	19599999	FvH4_5g28440	genebody	ES12
Fvb5	19550000	19599999	FvH4_5g28440	genebody	ES12
Fvb5	19550000	19599999	FvH4_5g28440	genebody	ES12
Fvb5	19550000	19599999	FvH4_5g28440	genebody	ES12
Fvb5	19550000	19599999	FvH4_5g28440	promoter	ES12
Fvb5	19550000	19599999	FvH4_5g28440	promoter	ES12
Fvb5	19550000	19599999	FvH4_5g28440	promoter	ES12
Fvb5	19550000	19599999	FvH4_5g28441	promoter	ES12
Fvb5	19550000	19599999	FvH4_5g28441	promoter	ES12
Fvb5	19550000	19599999	FvH4_5g28441	promoter	ES12
Fvb5	19600000	19649999	FvH4_5g28450	promoter	ES12
Fvb5	19600000	19649999	FvH4_5g28450	promoter	ES12
Fvb5	19600000	19649999	FvH4_5g28460	genebody	ES12
Fvb5	19600000	19649999	FvH4_5g28460	genebody	ES12
Fvb5	19600000	19649999	FvH4_5g28461		ES12
Fvb5	19600000	19649999	FvH4_5g28462		ES12
Fvb5	19600000	19649999	FvH4_5g28463	promoter	ES12
Fvb5	19700000	19749999	FvH4_5g28550		ES12
Fvb5	19700000	19749999	FvH4_5g28560		ES12
Fvb5	19700000	19749999	FvH4_5g28561	genebody	ES12
Fvb5	19700000	19749999	FvH4_5g28561	promoter	ES12
Fvb5	19700000	19749999	FvH4_5g28561	promoter	ES12
Fvb6	19500000	19549999	FvH4_6g25561		ES12
Fvb6	19500000	19549999	FvH4_6g25562	genebody	ES12
Fvb6	19500000	19549999	FvH4_6g25590	genebody	ES12
Fvb6	19500000	19549999	FvH4_6g25600	genebody	ES12
Fvb6	19500000	19549999	FvH4_6g25600	genebody	ES12
Fvb6	19500000	19549999	FvH4_6g25600	genebody	ES12
Fvb6	19500000	19549999	FvH4_6g25600	genebody	ES12
Fvb6	19500000	19549999	FvH4_6g25600	genebody	ES12
Fvb6	19500000	19549999	FvH4_6g25600	genebody	ES12
Fvb6	19500000	19549999	FvH4_6g25600	promoter	ES12
Fvb6	19500000	19549999	FvH4_6g25610	genebody	ES12
Fvb6	19500000	19549999	FvH4_6g25610	promoter	ES12
Fvb6	19500000	19549999	FvH4_6g25610	promoter	ES12
Fvb6	19500000	19549999	FvH4_6g25610	promoter	ES12
Fvb6	19600000	19649999	FvH4_6g25650	genebody	ES12
Fvb6	19600000	19649999	FvH4_6g25650	genebody	ES12
Fvb6	19600000	19649999	FvH4_6g25650	promoter	ES12
Fvb6	19600000	19649999	FvH4_6g25650	promoter	ES12
Fvb6	19600000	19649999	FvH4_6g25670		ES12
Fvb7	6000000	6049999	FvH4_7g05771		ES12
Fvb7	6000000	6049999	FvH4_7g05772		ES12
Fvb7	6000000	6049999	FvH4_7g05780	promoter	ES12
Fvb7	6000000	6049999	FvH4_7g05780	promoter	ES12
Fvb7	6000000	6049999	FvH4_7g05781		ES12
Fvb7	6000000	6049999	FvH4_7g05790		ES12
Fvb7	6000000	6049999	FvH4_7g05810		ES12
Fvb1	19050000	19099999	FvH4_1g27351		ICE2
Fvb1	19050000	19099999	FvH4_1g27352		ICE2
Fvb1	19050000	19099999	FvH4_1g27360		ICE2
Fvb1	19050000	19099999	FvH4_1g27361	genebody	ICE2
Fvb1	23200000	23249999	FvH4_1g29760		ICE2
Fvb1	23200000	23249999	FvH4_1g29761		ICE2
Fvb2	10250000	10299999	FvH4_2g11720		ICE2
Fvb2	10250000	10299999	FvH4_2g11740		ICE2
Fvb2	10250000	10299999	FvH4_2g11750		ICE2
Fvb2	10250000	10299999	FvH4_2g11751	promoter	ICE2
Fvb2	10500000	10549999	FvH4_2g12020		ICE2
Fvb2	10500000	10549999	FvH4_2g12030		ICE2
Fvb2	10500000	10549999	FvH4_2g12040	genebody	ICE2
Fvb2	10500000	10549999	FvH4_2g12040	genebody	ICE2
Fvb2	10500000	10549999	FvH4_2g12060		ICE2
Fvb2	10500000	10549999	FvH4_2g12061	promoter	ICE2
Fvb2	10500000	10549999	FvH4_2g12061	promoter	ICE2
Fvb2	10600000	10649999	FvH4_2g12101	genebody	ICE2
Fvb2	10600000	10649999	FvH4_2g12101	genebody	ICE2
Fvb2	10600000	10649999	FvH4_2g12101	genebody	ICE2
Fvb2	10600000	10649999	FvH4_2g12101	promoter	ICE2
Fvb2	10600000	10649999	FvH4_2g12110	genebody	ICE2
Fvb2	10600000	10649999	FvH4_2g12110	genebody	ICE2
Fvb2	10600000	10649999	FvH4_2g12110	genebody	ICE2
Fvb2	10600000	10649999	FvH4_2g12110	genebody	ICE2
Fvb2	10600000	10649999	FvH4_2g12110	genebody	ICE2
Fvb2	10600000	10649999	FvH4_2g12110	genebody	ICE2
Fvb2	10600000	10649999	FvH4_2g12110	genebody	ICE2
Fvb2	10600000	10649999	FvH4_2g12110	genebody	ICE2
Fvb2	10600000	10649999	FvH4_2g12110	promoter	ICE2
Fvb2	10600000	10649999	FvH4_2g12111		ICE2
Fvb2	10600000	10649999	FvH4_2g12120		ICE2
Fvb2	10600000	10649999	FvH4_2g12130		ICE2
Fvb2	24450000	24499999	FvH4_2g32160		ICE2
Fvb2	24450000	24499999	FvH4_2g32170		ICE2
Fvb2	24450000	24499999	FvH4_2g32180	promoter	ICE2
Fvb2	24450000	24499999	FvH4_2g32180	promoter	ICE2
Fvb2	24450000	24499999	FvH4_2g32180	promoter	ICE2
Fvb2	24450000	24499999	FvH4_2g32181	genebody	ICE2
Fvb2	24450000	24499999	FvH4_2g32181	genebody	ICE2
Fvb2	24450000	24499999	FvH4_2g32181	genebody	ICE2
Fvb2	24450000	24499999	FvH4_2g32181	genebody	ICE2
Fvb2	24450000	24499999	FvH4_2g32181	promoter	ICE2
Fvb2	24450000	24499999	FvH4_2g32181	promoter	ICE2
Fvb2	24450000	24499999	FvH4_2g32182	genebody	ICE2
Fvb2	24450000	24499999	FvH4_2g32182	genebody	ICE2
Fvb2	24450000	24499999	FvH4_2g32182	genebody	ICE2
Fvb2	24450000	24499999	FvH4_2g32182	genebody	ICE2
Fvb2	24450000	24499999	FvH4_2g32182	genebody	ICE2
Fvb2	24450000	24499999	FvH4_2g32182	genebody	ICE2
Fvb2	24450000	24499999	FvH4_2g32182	genebody	ICE2
Fvb2	24450000	24499999	FvH4_2g32182	genebody	ICE2
Fvb2	24450000	24499999	FvH4_2g32183		ICE2
Fvb2	24450000	24499999	FvH4_2g32190		ICE2
Fvb3	2400000	2449999	FvH4_3g04260		ICE2
Fvb3	2400000	2449999	FvH4_3g04270		ICE2
Fvb3	2400000	2449999	FvH4_3g04271		ICE2
Fvb3	2400000	2449999	FvH4_3g04272		ICE2
Fvb3	2400000	2449999	FvH4_3g04273		ICE2
Fvb3	2400000	2449999	FvH4_3g04274	genebody	ICE2
Fvb3	2400000	2449999	FvH4_3g04274	promoter	ICE2
Fvb3	2400000	2449999	FvH4_3g04275	genebody	ICE2
Fvb3	3050000	3099999	FvH4_3g05270		ICE2
Fvb3	3050000	3099999	FvH4_3g05280	genebody	ICE2
Fvb3	3050000	3099999	FvH4_3g05281		ICE2
Fvb3	3050000	3099999	FvH4_3g05282	genebody	ICE2
Fvb3	3050000	3099999	FvH4_3g05290		ICE2
Fvb3	3050000	3099999	FvH4_3g05300		ICE2
Fvb3	3050000	3099999	FvH4_3g05310		ICE2
Fvb3	17750000	17799999	FvH4_3g24650		ICE2
Fvb3	17750000	17799999	FvH4_3g24660		ICE2
Fvb3	17750000	17799999	FvH4_3g24670		ICE2
Fvb3	17750000	17799999	FvH4_3g24680		ICE2
Fvb3	19300000	19349999	FvH4_3g26313	genebody	ICE2
Fvb3	19300000	19349999	FvH4_3g26314		ICE2
Fvb3	19300000	19349999	FvH4_3g26315		ICE2
Fvb3	19300000	19349999	FvH4_3g26316		ICE2
Fvb3	19300000	19349999	FvH4_3g26317		ICE2
Fvb3	19300000	19349999	FvH4_3g26318		ICE2
Fvb3	20100000	20149999	FvH4_3g26990		ICE2
Fvb3	20100000	20149999	FvH4_3g27000		ICE2
Fvb3	20100000	20149999	FvH4_3g27020		ICE2
Fvb3	20100000	20149999	FvH4_3g27021		ICE2
Fvb3	20100000	20149999	FvH4_3g27030	genebody	ICE2
Fvb3	20100000	20149999	FvH4_3g27031	promoter	ICE2
Fvb3	20100000	20149999	FvH4_3g27040	promoter	ICE2
Fvb3	20150000	20199999	FvH4_3g27050	promoter	ICE2
Fvb3	20150000	20199999	FvH4_3g27051		ICE2
Fvb3	20150000	20199999	FvH4_3g27052		ICE2
Fvb3	20150000	20199999	FvH4_3g27060		ICE2
Fvb3	20150000	20199999	FvH4_3g27070		ICE2
Fvb3	20150000	20199999	FvH4_3g27080		ICE2
Fvb3	20150000	20199999	FvH4_3g27090		ICE2
Fvb3	20150000	20199999	FvH4_3g27100		ICE2
Fvb3	20350000	20399999	FvH4_3g27271		ICE2
Fvb3	20350000	20399999	FvH4_3g27272		ICE2
Fvb3	20350000	20399999	FvH4_3g27273	genebody	ICE2
Fvb3	20350000	20399999	FvH4_3g27320		ICE2
Fvb3	20550000	20599999	FvH4_3g27500	genebody	ICE2
Fvb3	20550000	20599999	FvH4_3g27500	genebody	ICE2
Fvb3	20550000	20599999	FvH4_3g27500	promoter	ICE2
Fvb3	20550000	20599999	FvH4_3g27500	promoter	ICE2
Fvb3	20550000	20599999	FvH4_3g27500	promoter	ICE2
Fvb3	20550000	20599999	FvH4_3g27510		ICE2
Fvb3	20550000	20599999	FvH4_3g27511		ICE2
Fvb3	32050000	32099999	FvH4_3g37340	promoter	ICE2
Fvb3	32050000	32099999	FvH4_3g37350	promoter	ICE2
Fvb3	32050000	32099999	FvH4_3g37360	promoter	ICE2
Fvb3	32050000	32099999	FvH4_3g37370		ICE2
Fvb3	32050000	32099999	FvH4_3g37380		ICE2
Fvb3	32050000	32099999	FvH4_3g37390		ICE2
Fvb3	32050000	32099999	FvH4_3g37400		ICE2
Fvb5	12550000	12599999	FvH4_5g20921	genebody	ICE2
Fvb5	12550000	12599999	FvH4_5g20921	genebody	ICE2
Fvb5	12550000	12599999	FvH4_5g20921	promoter	ICE2
Fvb5	12550000	12599999	FvH4_5g20922		ICE2
Fvb5	12550000	12599999	FvH4_5g20930		ICE2
Fvb5	12550000	12599999	FvH4_5g20940		ICE2
Fvb5	12550000	12599999	FvH4_5g20941		ICE2
Fvb5	19550000	19599999	FvH4_5g28401		ICE2
Fvb5	19550000	19599999	FvH4_5g28402	genebody	ICE2
Fvb5	19550000	19599999	FvH4_5g28440	genebody	ICE2
Fvb5	19550000	19599999	FvH4_5g28441		ICE2
Fvb6	19500000	19549999	FvH4_6g25561		ICE2
Fvb6	19500000	19549999	FvH4_6g25562	genebody	ICE2
Fvb6	19500000	19549999	FvH4_6g25590	genebody	ICE2
Fvb6	19500000	19549999	FvH4_6g25590	promoter	ICE2
Fvb6	19500000	19549999	FvH4_6g25600	genebody	ICE2
Fvb6	19500000	19549999	FvH4_6g25600	genebody	ICE2
Fvb6	19500000	19549999	FvH4_6g25600	genebody	ICE2
Fvb6	19500000	19549999	FvH4_6g25600	genebody	ICE2
Fvb6	19500000	19549999	FvH4_6g25600	genebody	ICE2
Fvb6	19500000	19549999	FvH4_6g25600	genebody	ICE2
Fvb6	19500000	19549999	FvH4_6g25600	genebody	ICE2
Fvb6	19500000	19549999	FvH4_6g25600	promoter	ICE2
Fvb6	19500000	19549999	FvH4_6g25610	promoter	ICE2
Fvb6	19500000	19549999	FvH4_6g25610	promoter	ICE2
Fvb6	19600000	19649999	FvH4_6g25650	genebody	ICE2
Fvb6	19600000	19649999	FvH4_6g25650	genebody	ICE2
Fvb6	19600000	19649999	FvH4_6g25650	genebody	ICE2
Fvb6	19600000	19649999	FvH4_6g25650	genebody	ICE2
Fvb6	19600000	19649999	FvH4_6g25650	promoter	ICE2
Fvb6	19600000	19649999	FvH4_6g25650	promoter	ICE2
Fvb6	19600000	19649999	FvH4_6g25670		ICE2
Fvb7	6000000	6049999	FvH4_7g05771		ICE2
Fvb7	6000000	6049999	FvH4_7g05772		ICE2
Fvb7	6000000	6049999	FvH4_7g05780	genebody	ICE2
Fvb7	6000000	6049999	FvH4_7g05780	promoter	ICE2
Fvb7	6000000	6049999	FvH4_7g05781	promoter	ICE2
Fvb7	6000000	6049999	FvH4_7g05790		ICE2
Fvb7	6000000	6049999	FvH4_7g05810		ICE2
Fvb1	17800000	17849999	FvH4_1g25891		IT4
Fvb1	17800000	17849999	FvH4_1g25900		IT4
Fvb1	17800000	17849999	FvH4_1g25910		IT4
Fvb1	17800000	17849999	FvH4_1g25920		IT4
Fvb1	17800000	17849999	FvH4_1g25930		IT4
Fvb1	17800000	17849999	FvH4_1g25940		IT4
Fvb1	17800000	17849999	FvH4_1g25950		IT4
Fvb1	17800000	17849999	FvH4_1g25951	genebody	IT4
Fvb1	17800000	17849999	FvH4_1g25951	genebody	IT4
Fvb1	17800000	17849999	FvH4_1g25960	genebody	IT4
Fvb1	17800000	17849999	FvH4_1g25960	genebody	IT4
Fvb1	17800000	17849999	FvH4_1g25960	genebody	IT4
Fvb1	17800000	17849999	FvH4_1g25960	genebody	IT4
Fvb1	17800000	17849999	FvH4_1g25960	genebody	IT4
Fvb1	19050000	19099999	FvH4_1g27351		IT4
Fvb1	19050000	19099999	FvH4_1g27352		IT4
Fvb1	19050000	19099999	FvH4_1g27360		IT4
Fvb1	19050000	19099999	FvH4_1g27361		IT4
Fvb2	10200000	10249999	FvH4_2g11680	promoter	IT4
Fvb2	10200000	10249999	FvH4_2g11681		IT4
Fvb2	10200000	10249999	FvH4_2g11700		IT4
Fvb2	10200000	10249999	FvH4_2g11710		IT4
Fvb2	10250000	10299999	FvH4_2g11720		IT4
Fvb2	10250000	10299999	FvH4_2g11740		IT4
Fvb2	10250000	10299999	FvH4_2g11750		IT4
Fvb2	10250000	10299999	FvH4_2g11751	genebody	IT4
Fvb2	10250000	10299999	FvH4_2g11751	promoter	IT4
Fvb2	10500000	10549999	FvH4_2g12020		IT4
Fvb2	10500000	10549999	FvH4_2g12030		IT4
Fvb2	10500000	10549999	FvH4_2g12040	genebody	IT4
Fvb2	10500000	10549999	FvH4_2g12060		IT4
Fvb2	10500000	10549999	FvH4_2g12061	genebody	IT4
Fvb2	10500000	10549999	FvH4_2g12061	promoter	IT4
Fvb2	10600000	10649999	FvH4_2g12101	genebody	IT4
Fvb2	10600000	10649999	FvH4_2g12101	genebody	IT4
Fvb2	10600000	10649999	FvH4_2g12101	genebody	IT4
Fvb2	10600000	10649999	FvH4_2g12101	genebody	IT4
Fvb2	10600000	10649999	FvH4_2g12101	genebody	IT4
Fvb2	10600000	10649999	FvH4_2g12101	genebody	IT4
Fvb2	10600000	10649999	FvH4_2g12101	promoter	IT4
Fvb2	10600000	10649999	FvH4_2g12110	genebody	IT4
Fvb2	10600000	10649999	FvH4_2g12110	genebody	IT4
Fvb2	10600000	10649999	FvH4_2g12110	genebody	IT4
Fvb2	10600000	10649999	FvH4_2g12110	genebody	IT4
Fvb2	10600000	10649999	FvH4_2g12110	genebody	IT4
Fvb2	10600000	10649999	FvH4_2g12111		IT4
Fvb2	10600000	10649999	FvH4_2g12120		IT4
Fvb2	10600000	10649999	FvH4_2g12130		IT4
Fvb3	9800000	9849999	FvH4_3g15620		IT4
Fvb3	9800000	9849999	FvH4_3g15630		IT4
Fvb3	9800000	9849999	FvH4_3g15631	genebody	IT4
Fvb3	9800000	9849999	FvH4_3g15632	genebody	IT4
Fvb3	9800000	9849999	FvH4_3g15632	promoter	IT4
Fvb3	9800000	9849999	FvH4_3g15640	promoter	IT4
Fvb3	9800000	9849999	FvH4_3g15650		IT4
Fvb3	9800000	9849999	FvH4_3g15651		IT4
Fvb3	19300000	19349999	FvH4_3g26313		IT4
Fvb3	19300000	19349999	FvH4_3g26314		IT4
Fvb3	19300000	19349999	FvH4_3g26315		IT4
Fvb3	19300000	19349999	FvH4_3g26316		IT4
Fvb3	19300000	19349999	FvH4_3g26317		IT4
Fvb3	19300000	19349999	FvH4_3g26318		IT4
Fvb3	20150000	20199999	FvH4_3g27050	promoter	IT4
Fvb3	20150000	20199999	FvH4_3g27051		IT4
Fvb3	20150000	20199999	FvH4_3g27052		IT4
Fvb3	20150000	20199999	FvH4_3g27060		IT4
Fvb3	20150000	20199999	FvH4_3g27070		IT4
Fvb3	20150000	20199999	FvH4_3g27080		IT4
Fvb3	20150000	20199999	FvH4_3g27090		IT4
Fvb3	20150000	20199999	FvH4_3g27100		IT4
Fvb3	20350000	20399999	FvH4_3g27271		IT4
Fvb3	20350000	20399999	FvH4_3g27272		IT4
Fvb3	20350000	20399999	FvH4_3g27273		IT4
Fvb3	20350000	20399999	FvH4_3g27320		IT4
Fvb4	7250000	7299999	FvH4_4g07761	promoter	IT4
Fvb4	7250000	7299999	FvH4_4g07762		IT4
Fvb4	7250000	7299999	FvH4_4g07763		IT4
Fvb4	7250000	7299999	FvH4_4g07770		IT4
Fvb4	7250000	7299999	FvH4_4g07780		IT4
Fvb4	7250000	7299999	FvH4_4g07790	promoter	IT4
Fvb4	14750000	14799999	FvH4_4g11040		IT4
Fvb4	14750000	14799999	FvH4_4g11041		IT4
Fvb4	15100000	15149999	FvH4_4g11340		IT4
Fvb4	15100000	15149999	FvH4_4g11350		IT4
Fvb4	15100000	15149999	FvH4_4g11360		IT4
Fvb4	15100000	15149999	FvH4_4g11361		IT4
Fvb4	15100000	15149999	FvH4_4g11370	genebody	IT4
Fvb4	15100000	15149999	FvH4_4g11370	promoter	IT4
Fvb4	15100000	15149999	FvH4_4g11380	promoter	IT4
Fvb4	15100000	15149999	FvH4_4g11390		IT4
Fvb4	15100000	15149999	FvH4_4g11391	genebody	IT4
Fvb5	19500000	19549999	FvH4_5g28360	genebody	IT4
Fvb5	19500000	19549999	FvH4_5g28361		IT4
Fvb5	19500000	19549999	FvH4_5g28370	genebody	IT4
Fvb5	19500000	19549999	FvH4_5g28370	genebody	IT4
Fvb5	19500000	19549999	FvH4_5g28371	promoter	IT4
Fvb5	19500000	19549999	FvH4_5g28372	promoter	IT4
Fvb5	19500000	19549999	FvH4_5g28373		IT4
Fvb5	19550000	19599999	FvH4_5g28401	genebody	IT4
Fvb5	19550000	19599999	FvH4_5g28402	genebody	IT4
Fvb5	19550000	19599999	FvH4_5g28402	promoter	IT4
Fvb5	19550000	19599999	FvH4_5g28440	genebody	IT4
Fvb5	19550000	19599999	FvH4_5g28440	promoter	IT4
Fvb5	19550000	19599999	FvH4_5g28440	promoter	IT4
Fvb5	19550000	19599999	FvH4_5g28440	promoter	IT4
Fvb5	19550000	19599999	FvH4_5g28440	promoter	IT4
Fvb5	19550000	19599999	FvH4_5g28441	promoter	IT4
Fvb5	19550000	19599999	FvH4_5g28441	promoter	IT4
Fvb5	19550000	19599999	FvH4_5g28441	promoter	IT4
Fvb5	19550000	19599999	FvH4_5g28441	promoter	IT4
Fvb5	19600000	19649999	FvH4_5g28450	promoter	IT4
Fvb5	19600000	19649999	FvH4_5g28450	promoter	IT4
Fvb5	19600000	19649999	FvH4_5g28460	genebody	IT4
Fvb5	19600000	19649999	FvH4_5g28460	genebody	IT4
Fvb5	19600000	19649999	FvH4_5g28460	genebody	IT4
Fvb5	19600000	19649999	FvH4_5g28460	genebody	IT4
Fvb5	19600000	19649999	FvH4_5g28461		IT4
Fvb5	19600000	19649999	FvH4_5g28462		IT4
Fvb5	19600000	19649999	FvH4_5g28463		IT4
Fvb6	14750000	14799999	FvH4_6g21220	genebody	IT4
Fvb6	14750000	14799999	FvH4_6g21240		IT4
Fvb6	14750000	14799999	FvH4_6g21241	promoter	IT4
Fvb6	14750000	14799999	FvH4_6g21242	promoter	IT4
Fvb6	19450000	19499999	FvH4_6g25530		IT4
Fvb6	19450000	19499999	FvH4_6g25540		IT4
Fvb6	19450000	19499999	FvH4_6g25541		IT4
Fvb6	19450000	19499999	FvH4_6g25550		IT4
Fvb6	19450000	19499999	FvH4_6g25551		IT4
Fvb6	19450000	19499999	FvH4_6g25560	genebody	IT4
Fvb6	19450000	19499999	FvH4_6g25560	genebody	IT4
Fvb6	19450000	19499999	FvH4_6g25560	genebody	IT4
Fvb6	19450000	19499999	FvH4_6g25560	genebody	IT4
Fvb6	19450000	19499999	FvH4_6g25560	genebody	IT4
Fvb6	19500000	19549999	FvH4_6g25561		IT4
Fvb6	19500000	19549999	FvH4_6g25562	genebody	IT4
Fvb6	19500000	19549999	FvH4_6g25590		IT4
Fvb6	19500000	19549999	FvH4_6g25600	genebody	IT4
Fvb6	19500000	19549999	FvH4_6g25600	genebody	IT4
Fvb6	19500000	19549999	FvH4_6g25600	genebody	IT4
Fvb6	19500000	19549999	FvH4_6g25600	genebody	IT4
Fvb6	19500000	19549999	FvH4_6g25600	genebody	IT4
Fvb6	19500000	19549999	FvH4_6g25600	genebody	IT4
Fvb6	19500000	19549999	FvH4_6g25610	genebody	IT4
Fvb6	19500000	19549999	FvH4_6g25610	promoter	IT4
Fvb6	19500000	19549999	FvH4_6g25610	promoter	IT4
Fvb6	19600000	19649999	FvH4_6g25650	genebody	IT4
Fvb6	19600000	19649999	FvH4_6g25650	genebody	IT4
Fvb6	19600000	19649999	FvH4_6g25650	genebody	IT4
Fvb6	19600000	19649999	FvH4_6g25650	genebody	IT4
Fvb6	19600000	19649999	FvH4_6g25650	promoter	IT4
Fvb6	19600000	19649999	FvH4_6g25670		IT4
Fvb1	24150000	24199999	FvH4_1g30480	genebody	NOR2
Fvb1	24150000	24199999	FvH4_1g30480	genebody	NOR2
Fvb1	24150000	24199999	FvH4_1g30480	genebody	NOR2
Fvb1	24150000	24199999	FvH4_1g30480	genebody	NOR2
Fvb1	24150000	24199999	FvH4_1g30481	promoter	NOR2
Fvb1	24150000	24199999	FvH4_1g30481	promoter	NOR2
Fvb2	10250000	10299999	FvH4_2g11720		NOR2
Fvb2	10250000	10299999	FvH4_2g11740		NOR2
Fvb2	10250000	10299999	FvH4_2g11750		NOR2
Fvb2	10250000	10299999	FvH4_2g11751	genebody	NOR2
Fvb2	10250000	10299999	FvH4_2g11751	genebody	NOR2
Fvb2	10300000	10349999	FvH4_2g11770		NOR2
Fvb2	10300000	10349999	FvH4_2g11771		NOR2
Fvb2	10300000	10349999	FvH4_2g11772		NOR2
Fvb2	10300000	10349999	FvH4_2g11773	genebody	NOR2
Fvb2	10300000	10349999	FvH4_2g11773	genebody	NOR2
Fvb2	10300000	10349999	FvH4_2g11774	promoter	NOR2
Fvb2	10300000	10349999	FvH4_2g11774	promoter	NOR2
Fvb2	10300000	10349999	FvH4_2g11790		NOR2
Fvb2	10300000	10349999	FvH4_2g11800		NOR2
Fvb2	10300000	10349999	FvH4_2g11810		NOR2
Fvb2	10300000	10349999	FvH4_2g11820		NOR2
Fvb2	10300000	10349999	FvH4_2g11830		NOR2
Fvb2	10300000	10349999	FvH4_2g11831		NOR2
Fvb2	10450000	10499999	FvH4_2g11951		NOR2
Fvb2	10450000	10499999	FvH4_2g11952		NOR2
Fvb2	10450000	10499999	FvH4_2g11953	genebody	NOR2
Fvb2	10450000	10499999	FvH4_2g11954		NOR2
Fvb2	10450000	10499999	FvH4_2g11955		NOR2
Fvb2	10450000	10499999	FvH4_2g11956	genebody	NOR2
Fvb2	10450000	10499999	FvH4_2g11956	genebody	NOR2
Fvb2	10450000	10499999	FvH4_2g11956	genebody	NOR2
Fvb2	10450000	10499999	FvH4_2g11956	genebody	NOR2
Fvb2	10450000	10499999	FvH4_2g11956	genebody	NOR2
Fvb2	10450000	10499999	FvH4_2g12000		NOR2
Fvb2	10450000	10499999	FvH4_2g12001		NOR2
Fvb2	10450000	10499999	FvH4_2g12002		NOR2
Fvb2	10500000	10549999	FvH4_2g12020		NOR2
Fvb2	10500000	10549999	FvH4_2g12030		NOR2
Fvb2	10500000	10549999	FvH4_2g12040		NOR2
Fvb2	10500000	10549999	FvH4_2g12060		NOR2
Fvb2	10500000	10549999	FvH4_2g12061	promoter	NOR2
Fvb2	10600000	10649999	FvH4_2g12101	genebody	NOR2
Fvb2	10600000	10649999	FvH4_2g12101	genebody	NOR2
Fvb2	10600000	10649999	FvH4_2g12101	genebody	NOR2
Fvb2	10600000	10649999	FvH4_2g12101	genebody	NOR2
Fvb2	10600000	10649999	FvH4_2g12101	genebody	NOR2
Fvb2	10600000	10649999	FvH4_2g12101	promoter	NOR2
Fvb2	10600000	10649999	FvH4_2g12110	genebody	NOR2
Fvb2	10600000	10649999	FvH4_2g12110	genebody	NOR2
Fvb2	10600000	10649999	FvH4_2g12110	genebody	NOR2
Fvb2	10600000	10649999	FvH4_2g12110	genebody	NOR2
Fvb2	10600000	10649999	FvH4_2g12110	genebody	NOR2
Fvb2	10600000	10649999	FvH4_2g12110	genebody	NOR2
Fvb2	10600000	10649999	FvH4_2g12110	genebody	NOR2
Fvb2	10600000	10649999	FvH4_2g12110	genebody	NOR2
Fvb2	10600000	10649999	FvH4_2g12110	genebody	NOR2
Fvb2	10600000	10649999	FvH4_2g12110	genebody	NOR2
Fvb2	10600000	10649999	FvH4_2g12110	genebody	NOR2
Fvb2	10600000	10649999	FvH4_2g12110	genebody	NOR2
Fvb2	10600000	10649999	FvH4_2g12110	genebody	NOR2
Fvb2	10600000	10649999	FvH4_2g12111	promoter	NOR2
Fvb2	10600000	10649999	FvH4_2g12120		NOR2
Fvb2	10600000	10649999	FvH4_2g12130		NOR2
Fvb2	10700000	10749999	FvH4_2g12210		NOR2
Fvb2	10700000	10749999	FvH4_2g12220	promoter	NOR2
Fvb2	10700000	10749999	FvH4_2g12221		NOR2
Fvb2	10700000	10749999	FvH4_2g12222		NOR2
Fvb2	10700000	10749999	FvH4_2g12223	promoter	NOR2
Fvb2	10700000	10749999	FvH4_2g12230	genebody	NOR2
Fvb2	10700000	10749999	FvH4_2g12230	genebody	NOR2
Fvb2	10700000	10749999	FvH4_2g12230	genebody	NOR2
Fvb2	10700000	10749999	FvH4_2g12230	genebody	NOR2
Fvb2	10700000	10749999	FvH4_2g12230	genebody	NOR2
Fvb2	10700000	10749999	FvH4_2g12231		NOR2
Fvb2	10700000	10749999	FvH4_2g12232		NOR2
Fvb2	10750000	10799999	FvH4_2g12261	genebody	NOR2
Fvb2	10750000	10799999	FvH4_2g12261	genebody	NOR2
Fvb2	10750000	10799999	FvH4_2g12261	genebody	NOR2
Fvb2	10750000	10799999	FvH4_2g12270	genebody	NOR2
Fvb2	10750000	10799999	FvH4_2g12270	genebody	NOR2
Fvb2	10750000	10799999	FvH4_2g12270	genebody	NOR2
Fvb2	10750000	10799999	FvH4_2g12270	promoter	NOR2
Fvb2	10750000	10799999	FvH4_2g12280		NOR2
Fvb2	10750000	10799999	FvH4_2g12290		NOR2
Fvb2	22300000	22349999	FvH4_2g28361		NOR2
Fvb2	22300000	22349999	FvH4_2g28362		NOR2
Fvb2	22300000	22349999	FvH4_2g28363		NOR2
Fvb2	22300000	22349999	FvH4_2g28364		NOR2
Fvb2	22300000	22349999	FvH4_2g28370		NOR2
Fvb2	22300000	22349999	FvH4_2g28400		NOR2
Fvb2	22300000	22349999	FvH4_2g28480		NOR2
Fvb2	22300000	22349999	FvH4_2g28550		NOR2
Fvb2	22300000	22349999	FvH4_2g28560	genebody	NOR2
Fvb2	22300000	22349999	FvH4_2g28560	promoter	NOR2
Fvb2	22300000	22349999	FvH4_2g28560	promoter	NOR2
Fvb3	20150000	20199999	FvH4_3g27050	genebody	NOR2
Fvb3	20150000	20199999	FvH4_3g27050	promoter	NOR2
Fvb3	20150000	20199999	FvH4_3g27051		NOR2
Fvb3	20150000	20199999	FvH4_3g27052		NOR2
Fvb3	20150000	20199999	FvH4_3g27060		NOR2
Fvb3	20150000	20199999	FvH4_3g27070		NOR2
Fvb3	20150000	20199999	FvH4_3g27080		NOR2
Fvb3	20150000	20199999	FvH4_3g27090		NOR2
Fvb3	20150000	20199999	FvH4_3g27100		NOR2
Fvb3	20350000	20399999	FvH4_3g27271	promoter	NOR2
Fvb3	20350000	20399999	FvH4_3g27271	promoter	NOR2
Fvb3	20350000	20399999	FvH4_3g27271	promoter	NOR2
Fvb3	20350000	20399999	FvH4_3g27272	promoter	NOR2
Fvb3	20350000	20399999	FvH4_3g27273	genebody	NOR2
Fvb3	20350000	20399999	FvH4_3g27320		NOR2
Fvb4	15150000	15199999	FvH4_4g11430	promoter	NOR2
Fvb4	15150000	15199999	FvH4_4g11430	promoter	NOR2
Fvb4	15150000	15199999	FvH4_4g11431		NOR2
Fvb5	2800000	2849999	FvH4_5g04762	promoter	NOR2
Fvb5	2800000	2849999	FvH4_5g04763	genebody	NOR2
Fvb5	2800000	2849999	FvH4_5g04763	promoter	NOR2
Fvb5	2800000	2849999	FvH4_5g04763	promoter	NOR2
Fvb5	2800000	2849999	FvH4_5g04764	genebody	NOR2
Fvb5	2800000	2849999	FvH4_5g04764	genebody	NOR2
Fvb5	2800000	2849999	FvH4_5g04765	genebody	NOR2
Fvb5	2800000	2849999	FvH4_5g04766		NOR2
Fvb5	2800000	2849999	FvH4_5g04767	promoter	NOR2
Fvb5	2800000	2849999	FvH4_5g04768	genebody	NOR2
Fvb5	2800000	2849999	FvH4_5g04770		NOR2
Fvb5	2800000	2849999	FvH4_5g04771		NOR2
Fvb5	2800000	2849999	FvH4_5g04780		NOR2
Fvb5	19150000	19199999	FvH4_5g27930		NOR2
Fvb5	19150000	19199999	FvH4_5g27940		NOR2
Fvb5	19150000	19199999	FvH4_5g27941	genebody	NOR2
Fvb5	19150000	19199999	FvH4_5g27942	promoter	NOR2
Fvb5	19150000	19199999	FvH4_5g27943	genebody	NOR2
Fvb5	19150000	19199999	FvH4_5g27970		NOR2
Fvb5	19150000	19199999	FvH4_5g27971		NOR2
Fvb5	19550000	19599999	FvH4_5g28401		NOR2
Fvb5	19550000	19599999	FvH4_5g28402	genebody	NOR2
Fvb5	19550000	19599999	FvH4_5g28440	genebody	NOR2
Fvb5	19550000	19599999	FvH4_5g28440	genebody	NOR2
Fvb5	19550000	19599999	FvH4_5g28440	genebody	NOR2
Fvb5	19550000	19599999	FvH4_5g28441		NOR2
Fvb6	16050000	16099999	FvH4_6g22370		NOR2
Fvb6	16050000	16099999	FvH4_6g22380		NOR2
Fvb6	16050000	16099999	FvH4_6g22390		NOR2
Fvb6	16050000	16099999	FvH4_6g22400		NOR2
Fvb6	19450000	19499999	FvH4_6g25530	promoter	NOR2
Fvb6	19450000	19499999	FvH4_6g25540		NOR2
Fvb6	19450000	19499999	FvH4_6g25541	genebody	NOR2
Fvb6	19450000	19499999	FvH4_6g25550	promoter	NOR2
Fvb6	19450000	19499999	FvH4_6g25551		NOR2
Fvb6	19450000	19499999	FvH4_6g25560	genebody	NOR2
Fvb6	19450000	19499999	FvH4_6g25560	genebody	NOR2
Fvb6	19450000	19499999	FvH4_6g25560	genebody	NOR2
Fvb6	19500000	19549999	FvH4_6g25561		NOR2
Fvb6	19500000	19549999	FvH4_6g25562	genebody	NOR2
Fvb6	19500000	19549999	FvH4_6g25590	genebody	NOR2
Fvb6	19500000	19549999	FvH4_6g25600	genebody	NOR2
Fvb6	19500000	19549999	FvH4_6g25600	genebody	NOR2
Fvb6	19500000	19549999	FvH4_6g25600	genebody	NOR2
Fvb6	19500000	19549999	FvH4_6g25600	genebody	NOR2
Fvb6	19500000	19549999	FvH4_6g25600	genebody	NOR2
Fvb6	19500000	19549999	FvH4_6g25600	promoter	NOR2
Fvb6	19500000	19549999	FvH4_6g25610	promoter	NOR2
Fvb6	19500000	19549999	FvH4_6g25610	promoter	NOR2
Fvb6	19500000	19549999	FvH4_6g25610	promoter	NOR2
Fvb6	19600000	19649999	FvH4_6g25650	genebody	NOR2
Fvb6	19600000	19649999	FvH4_6g25650	genebody	NOR2
Fvb6	19600000	19649999	FvH4_6g25650	promoter	NOR2
Fvb6	19600000	19649999	FvH4_6g25670		NOR2
Fvb6	19650000	19699999	FvH4_6g25680		NOR2
Fvb6	19650000	19699999	FvH4_6g25690	genebody	NOR2
Fvb6	19650000	19699999	FvH4_6g25690	genebody	NOR2
Fvb6	19650000	19699999	FvH4_6g25690	genebody	NOR2
Fvb6	19650000	19699999	FvH4_6g25700		NOR2
Fvb6	19650000	19699999	FvH4_6g25710		NOR2
Fvb6	19650000	19699999	FvH4_6g25711		NOR2
Fvb6	19650000	19699999	FvH4_6g25720		NOR2

## Sheet: common DMR peaks
chr	start	end	ID	location.ES12	location.ICE2	location.IT4	location.NOR2
Fvb2	10250000	10299999	FvH4_2g11720
Fvb2	10250000	10299999	FvH4_2g11740
Fvb2	10250000	10299999	FvH4_2g11750
Fvb2	10250000	10299999	FvH4_2g11751	genebody	promoter	genebody	genebody
Fvb2	10250000	10299999	FvH4_2g11751	genebody	promoter	promoter	genebody
Fvb2	10500000	10549999	FvH4_2g12020
Fvb2	10500000	10549999	FvH4_2g12030
Fvb2	10500000	10549999	FvH4_2g12040		genebody	genebody
Fvb2	10500000	10549999	FvH4_2g12060
Fvb2	10500000	10549999	FvH4_2g12061	promoter	promoter	genebody	promoter
Fvb2	10500000	10549999	FvH4_2g12061	promoter	promoter	promoter	promoter
Fvb2	10600000	10649999	FvH4_2g12101	genebody	genebody	genebody	genebody
Fvb2	10600000	10649999	FvH4_2g12101	genebody	genebody	genebody	promoter
Fvb2	10600000	10649999	FvH4_2g12101	genebody	genebody	promoter	genebody
Fvb2	10600000	10649999	FvH4_2g12101	genebody	genebody	promoter	promoter
Fvb2	10600000	10649999	FvH4_2g12101	genebody	promoter	genebody	genebody
Fvb2	10600000	10649999	FvH4_2g12101	genebody	promoter	genebody	promoter
Fvb2	10600000	10649999	FvH4_2g12101	genebody	promoter	promoter	genebody
Fvb2	10600000	10649999	FvH4_2g12101	genebody	promoter	promoter	promoter
Fvb2	10600000	10649999	FvH4_2g12110	genebody	genebody	genebody	genebody
Fvb2	10600000	10649999	FvH4_2g12110	genebody	promoter	genebody	genebody
Fvb2	10600000	10649999	FvH4_2g12111	genebody			promoter
Fvb2	10600000	10649999	FvH4_2g12120
Fvb2	10600000	10649999	FvH4_2g12130
Fvb3	20150000	20199999	FvH4_3g27050	genebody	promoter	promoter	genebody
Fvb3	20150000	20199999	FvH4_3g27050	genebody	promoter	promoter	promoter
Fvb3	20150000	20199999	FvH4_3g27051	promoter
Fvb3	20150000	20199999	FvH4_3g27052
Fvb3	20150000	20199999	FvH4_3g27060
Fvb3	20150000	20199999	FvH4_3g27070
Fvb3	20150000	20199999	FvH4_3g27080
Fvb3	20150000	20199999	FvH4_3g27090
Fvb3	20150000	20199999	FvH4_3g27100
Fvb3	20350000	20399999	FvH4_3g27271				promoter
Fvb3	20350000	20399999	FvH4_3g27272				promoter
Fvb3	20350000	20399999	FvH4_3g27273		genebody		genebody
Fvb3	20350000	20399999	FvH4_3g27320
Fvb5	19550000	19599999	FvH4_5g28401	genebody		genebody
Fvb5	19550000	19599999	FvH4_5g28402	promoter	genebody	genebody	genebody
Fvb5	19550000	19599999	FvH4_5g28402	promoter	genebody	promoter	genebody
Fvb5	19550000	19599999	FvH4_5g28440	genebody	genebody	genebody	genebody
Fvb5	19550000	19599999	FvH4_5g28440	genebody	genebody	promoter	genebody
Fvb5	19550000	19599999	FvH4_5g28440	promoter	genebody	genebody	genebody
Fvb5	19550000	19599999	FvH4_5g28440	promoter	genebody	promoter	genebody
Fvb5	19550000	19599999	FvH4_5g28441	promoter		promoter
Fvb6	19500000	19549999	FvH4_6g25561
Fvb6	19500000	19549999	FvH4_6g25562	genebody	genebody	genebody	genebody
Fvb6	19500000	19549999	FvH4_6g25590	genebody	genebody		genebody
Fvb6	19500000	19549999	FvH4_6g25590	genebody	promoter		genebody
Fvb6	19500000	19549999	FvH4_6g25600	genebody	genebody	genebody	genebody
Fvb6	19500000	19549999	FvH4_6g25600	genebody	genebody	genebody	promoter
Fvb6	19500000	19549999	FvH4_6g25600	genebody	promoter	genebody	genebody
Fvb6	19500000	19549999	FvH4_6g25600	genebody	promoter	genebody	promoter
Fvb6	19500000	19549999	FvH4_6g25600	promoter	genebody	genebody	genebody
Fvb6	19500000	19549999	FvH4_6g25600	promoter	genebody	genebody	promoter
Fvb6	19500000	19549999	FvH4_6g25600	promoter	promoter	genebody	genebody
Fvb6	19500000	19549999	FvH4_6g25600	promoter	promoter	genebody	promoter
Fvb6	19500000	19549999	FvH4_6g25610	genebody	promoter	genebody	promoter
Fvb6	19500000	19549999	FvH4_6g25610	genebody	promoter	promoter	promoter
Fvb6	19500000	19549999	FvH4_6g25610	promoter	promoter	genebody	promoter
Fvb6	19500000	19549999	FvH4_6g25610	promoter	promoter	promoter	promoter
Fvb6	19600000	19649999	FvH4_6g25650	genebody	genebody	genebody	genebody
Fvb6	19600000	19649999	FvH4_6g25650	genebody	genebody	genebody	promoter
Fvb6	19600000	19649999	FvH4_6g25650	genebody	genebody	promoter	genebody
Fvb6	19600000	19649999	FvH4_6g25650	genebody	genebody	promoter	promoter
Fvb6	19600000	19649999	FvH4_6g25650	genebody	promoter	genebody	genebody
Fvb6	19600000	19649999	FvH4_6g25650	genebody	promoter	genebody	promoter
Fvb6	19600000	19649999	FvH4_6g25650	genebody	promoter	promoter	genebody
Fvb6	19600000	19649999	FvH4_6g25650	genebody	promoter	promoter	promoter
Fvb6	19600000	19649999	FvH4_6g25650	promoter	genebody	genebody	genebody
Fvb6	19600000	19649999	FvH4_6g25650	promoter	genebody	genebody	promoter
Fvb6	19600000	19649999	FvH4_6g25650	promoter	genebody	promoter	genebody
Fvb6	19600000	19649999	FvH4_6g25650	promoter	genebody	promoter	promoter
Fvb6	19600000	19649999	FvH4_6g25650	promoter	promoter	genebody	genebody
Fvb6	19600000	19649999	FvH4_6g25650	promoter	promoter	genebody	promoter
Fvb6	19600000	19649999	FvH4_6g25650	promoter	promoter	promoter	genebody
Fvb6	19600000	19649999	FvH4_6g25650	promoter	promoter	promoter	promoter
Fvb6	19600000	19649999	FvH4_6g25670
